# Supplementary material for: Investigating MicroRNA and transcription factor co-regulatory networks in colorectal cancer
Source: BMC Bioinformatics. 2017 Sep 2;18:388. doi: 10.1186/s12859-017-1796-4 (PMC5581471; doi:10.1186/s12859-017-1796-4)
Supplement: Supplementary file 2 — Table S1. Shows the CRC-related genes compiling from four sources. Table S2. shows the CRC-related miRNAs compiling from three sources. Table S3. shows merged 3-node FFLs including TF-FFLs, miRNA-FFLs and composite-FFLs. Table S4. shows the regulation information of the CRC-specific miRNA-TF mediated regulatory network. Table S5. shows the degree distribution of all nodes in the miRNA-SNW, TF-SNW and composite-SNW. Table S6. shows the regulation information of the CRC-specific significant FFLs. Table S7. shows the degree distribution of all nodes in the CRC-specific significant FFLs. Table S8. shows the miRNA targets predicted by using TargetScan. Table S9. shows the miRNA targets predicted by using miRanda. (ZIP 62739 kb) [file 12859_2017_1796_MOESM2_ESM.zip]

Archive with 10 entries (9 files):
- Additional file 2 - Tables S1 through S9/
- Additional file 2 - Tables S1 through S9/S1_Table.xlsx
- Additional file 2 - Tables S1 through S9/S2_Table.xlsx
- Additional file 2 - Tables S1 through S9/S3_Table.xlsx
- Additional file 2 - Tables S1 through S9/S4_Table.xlsx
- Additional file 2 - Tables S1 through S9/S5_Table.xlsx
- Additional file 2 - Tables S1 through S9/S6_Table.xlsx
- Additional file 2 - Tables S1 through S9/S7_Table.xlsx
- Additional file 2 - Tables S1 through S9/S8_Table.xlsx
- Additional file 2 - Tables S1 through S9/S9_Table.xlsx
