# Supplementary material for: Investigating MicroRNA and transcription factor co-regulatory networks in colorectal cancer
Source: BMC Bioinformatics. 2017 Sep 2;18:388. doi: 10.1186/s12859-017-1796-4 (PMC5581471; doi:10.1186/s12859-017-1796-4)
Supplement: Supplementary file 2 — Table S1. Shows the CRC-related genes compiling from four sources. Table S2. shows the CRC-related miRNAs compiling from three sources. Table S3. shows merged 3-node FFLs including TF-FFLs, miRNA-FFLs and composite-FFLs. Table S4. shows the regulation information of the CRC-specific miRNA-TF mediated regulatory network. Table S5. shows the degree distribution of all nodes in the miRNA-SNW, TF-SNW and composite-SNW. Table S6. shows the regulation information of the CRC-specific significant FFLs. Table S7. shows the degree distribution of all nodes in the CRC-specific significant FFLs. Table S8. shows the miRNA targets predicted by using TargetScan. Table S9. shows the miRNA targets predicted by using miRanda. (ZIP 62739 kb) [file 12859_2017_1796_MOESM2_ESM.zip › Additional file 2 - Tables S1 through S9/S1_Table.xlsx]

## Sheet: four_Gene_database_overlap
①OMIM	②cancer_gene_census	③Muzny DM et al.	④Kandoth C et al.	①∪②∪③∪④	①∩②	①∩③	①∩④	②∩③	②∩④	③∩④	①∩②∩③	①∩②∩④	①∩③∩④	②∩③∩④	①∩②∩③∩④
APC	APC	ACVR2A	APC	APC	AKT1	APC	APC	APC	APC	ACVR1B	APC	APC	APC	APC	APC
TP53	TP53	APC	TP53	TP53	APC	CTNNB1	AXIN2	BRAF	BRAF	APC	CTNNB1	PIK3CA	PIK3CA	BRAF	PIK3CA
PIK3CA	KRAS	TGFBR2	FBXW7	PIK3CA	CTNNB1	NRAS	PIK3CA	CTNNB1	FBXW7	BRAF	PIK3CA	TP53	TP53	FBXW7	TP53
NRAS	FBXW7	BRAF	SMAD4	NRAS	EP300	PIK3CA	TP53	FBXW7	KRAS	CASP8	TP53			KRAS
CTNNB1	PIK3CA	MSH3	NRA	CTNNB1	PIK3CA	PTPN12		KRAS	PIK3CA	CDC27				PIK3CA
AKT1	TCF7L2	MSH6	SMAD2	AKT1	TP53	TP53		MSH6	TCF7L2	FBXW7				TCF7L2
AURKA	CTNNB1	MYO1B	TCF7L2	AURKA				PIK3CA	TP53	KRAS				TP53
AXIN2	AKT1	TCF7L2	BRAF	AXIN2				TCF7L2		PIK3CA
BAX	AXIN1	CASP8	KRAS	BAX				TP53		SMAD2
BUB1B	BRAF	CDC27	PIK3CA	BUB1B						SMAD4
CCND1	EP300	FZD3	PCBP1	CCND1						TCF7L2
DCC	MADH4	MIER3	ARID1A	DCC						TP53
EP300	MAP2K1	TCERG1	ACVR1B	EP300
FGFR3	MAP2K4	MAP7	ERBB3	FGFR3
FLCN	MAX	PTPN12	CASP8	FLCN
MCC	MDM2	TP53	ELF3	MCC
MLH3	MLH1	KRAS	TRIM23	MLH3
ODC1	MSH2	TTN	CDC27	ODC1
PDGFRL	MSH6	PIK3CA	B2M	PDGFRL
PLA2G2A	PIK3R1	FBXW7	NTN4	PLA2G2A
PTPN12	RAD21	SMAD4	AXIN2	PTPN12
PTPRJ	VTI1A	NRAS	SIRT4	PTPRJ
RAD54B		FAM123B	GOT1	RAD54B
TLR2		SMAD2		TLR2
TLR4		CTNNB1		TLR4
		KIAA1804		KRAS
		SOX9		FBXW7
		ACVR1B		TCF7L2
		GPC6		AXIN1
		EDNRB		BRAF
				MADH4
				MAP2K1
				MAP2K4
				MAX
				MDM2
				MLH1
				MSH2
				MSH6
				PIK3R1
				RAD21
				VTI1A
				ACVR2A
				TGFBR2
				MSH3
				MYO1B
				CASP8
				CDC27
				FZD3
				MIER3
				TCERG1
				MAP7
				TTN
				SMAD4
				FAM123B
				SMAD2
				KIAA1804
				SOX9
				ACVR1B
				GPC6
				EDNRB
				NRA
				PCBP1
				ARID1A
				ERBB3
				ELF3
				TRIM23
				B2M
				NTN4
				SIRT4
				GOT1
