# Supplementary material for: Investigating MicroRNA and transcription factor co-regulatory networks in colorectal cancer
Source: BMC Bioinformatics. 2017 Sep 2;18:388. doi: 10.1186/s12859-017-1796-4 (PMC5581471; doi:10.1186/s12859-017-1796-4)
Supplement: Supplementary file 2 — Table S1. Shows the CRC-related genes compiling from four sources. Table S2. shows the CRC-related miRNAs compiling from three sources. Table S3. shows merged 3-node FFLs including TF-FFLs, miRNA-FFLs and composite-FFLs. Table S4. shows the regulation information of the CRC-specific miRNA-TF mediated regulatory network. Table S5. shows the degree distribution of all nodes in the miRNA-SNW, TF-SNW and composite-SNW. Table S6. shows the regulation information of the CRC-specific significant FFLs. Table S7. shows the degree distribution of all nodes in the CRC-specific significant FFLs. Table S8. shows the miRNA targets predicted by using TargetScan. Table S9. shows the miRNA targets predicted by using miRanda. (ZIP 62739 kb) [file 12859_2017_1796_MOESM2_ESM.zip › Additional file 2 - Tables S1 through S9/S2_Table.xlsx]

## Sheet: mir2Disease
miRNA	Disease	regulation	method	year	Description
hsa-let-7f-2	kidney cancer	up-regulated	microarray	2007	Micro-RNA profiling in kidney and bladder cancers.
hsa-let-7g	hepatocellular carcinoma (HCC)	down-regulated	Northern blot, qRT-PCR etc	2008	Identification of metastasis-related microRNAs in hepatocellular carcinoma.
hsa-let-7g	lung cancer	down-regulated	Northern blot, qRT-PCR etc	2007	The let-7 microRNA represses cell proliferation pathways in human cells.
hsa-let-7g	non-small cell lung cancer (NSCLC)	down-regulated	Northern blot, qRT-PCR etc	2008	Suppression of non-small cell lung tumor development by the let-7 microRNA family.
hsa-let-7g	ovarian cancer (OC)	down-regulated	Northern blot, qRT-PCR etc	2007	Let-7 expression defines two differentiation stages of cancer.
hsa-let-7g	colorectal cancer	up-regulated	Northern blot, qRT-PCR etc	2006	Differentially regulated micro-RNAs and actively translated messenger RNA transcripts by tumor suppressor p53 in colon cancer.
hsa-let-7g	head and neck squamous cell carcinoma (HNSCC)	up-regulated	microarray	2007	High mobility group A2 is a target for miRNA-98 in head and neck squamous cell carcinoma.
hsa-let-7g	hepatocellular carcinoma (HCC)	down-regulated	microarray	2007	Cyclin G1 is a target of miR-122a, a microRNA frequently down-regulated in human hepatocellular carcinoma.
hsa-let-7g	malignant melanoma	down-regulated	Northern blot, qRT-PCR etc	2008	MicroRNA let-7b targets important cell cycle molecules in malignant melanoma cells and interferes with anchorage-independent growth.
hsa-let-7g	Oral Squamous Cell Carcinoma (OSCC)	down-regulated	microarray	2008	Exploration of tumor-suppressive microRNAs silenced by DNA hypermethylation in oral cancer.
hsa-let-7g	prostate cancer	down-regulated	microarray	2007	MicroRNA expression profiling in prostate cancer.
hsa-let-7g	prostate cancer	up-regulated	microarray	2008	Expression of microRNAs and protein-coding genes associated with perineural invasion in prostate cancer.
hsa-let-7i	Alzheimer's disease	down-regulated	microarray	2008	Loss of microRNA cluster miR-29a/b-1 in sporadic Alzheimer's disease correlates with increased BACE1/beta-secretase expression.
hsa-let-7i	breast cancer	up-regulated	microarray	2005	MicroRNA gene expression deregulation in human breast cancer.
hsa-let-7i	head and neck squamous cell carcinoma (HNSCC)	up-regulated	microarray	2007	High mobility group A2 is a target for miRNA-98 in head and neck squamous cell carcinoma.
hsa-miR-1	cardiac hypertrophy	down-regulated	Northern blot, qRT-PCR etc	2008	MicroRNAs play an essential role in the development of cardiac hypertrophy.
hsa-miR-1	cardiac hypertrophy	down-regulated	Northern blot, qRT-PCR etc	2008	Down-regulation of miR-1/miR-133 contributes to re-expression of pacemaker channel genes HCN2 and HCN4 in hypertrophic heart.
hsa-miR-203	pancreatic ductal adenocarcinoma (PDAC)	up-regulated	microarray	2007	MicroRNA expression alterations are linked to tumorigenesis and non-neoplastic processes in pancreatic ductal adenocarcinoma.
hsa-miR-203	uterine leiomyoma (ULM)	down-regulated	microarray	2008	Differential expression of microRNA species in human uterine leiomyoma versus normal myometrium.
hsa-miR-204	acute myeloid leukemia (AML)	down-regulated	Northern blot, qRT-PCR etc	2008	Distinctive microRNA signature of acute myeloid leukemia bearing cytoplasmic mutated nucleophosmin.
hsa-miR-204	breast cancer	down-regulated	microarray	2005	MicroRNA gene expression deregulation in human breast cancer.
hsa-miR-382	Duchenne muscular dystrophy (DMD)	up-regulated	microarray	2007	Distinctive patterns of microRNA expression in primary muscular disorders.
hsa-miR-382	limb-girdle muscular dystrophies types 2A (LGMD2A)	up-regulated	microarray	2007	Distinctive patterns of microRNA expression in primary muscular disorders.
hsa-miR-382	miyoshi myopathy (MM)	up-regulated	microarray	2007	Distinctive patterns of microRNA expression in primary muscular disorders.
hsa-miR-204	Insulinoma	up-regulated	Northern blot, qRT-PCR etc	2006	MicroRNA expression abnormalities in pancreatic endocrine and acinar tumors are associated with distinctive pathologic features and clinical behavior.
hsa-let-7d	acute promyelocytic leukemia (APL)	up-regulated	Northern blot, qRT-PCR etc	2007	MicroRNA gene expression during retinoic acid-induced differentiation of human acute promyelocytic leukemia.
hsa-miR-133a	cardiomyopathy	down-regulated	Northern blot, qRT-PCR etc	2007	The muscle-specific microRNAs miR-1 and miR-133 produce opposing effects on apoptosis by targeting HSP60, HSP70 and caspase-9 in cardiomyocytes.
hsa-miR-21	lung cancer	up-regulated	microarray	2006	A microRNA expression signature of human solid tumors defines cancer gene targets.
hsa-miR-16-1	acute promyelocytic leukemia (APL)	up-regulated	Northern blot, qRT-PCR etc	2007	MicroRNA gene expression during retinoic acid-induced differentiation of human acute promyelocytic leukemia.
hsa-miR-635	ovarian cancer (OC)	down-regulated	microarray	2008	MicroRNA expression and identification of putative miRNA targets in ovarian cancer.
hsa-miR-10a	diffuse large B-cell lymphoma (DLBCL)	down-regulated	microarray	2008	MicroRNA signatures characterize diffuse large B-cell lymphomas and follicular lymphomas.
hsa-miR-184	acute myeloid leukemia (AML)	down-regulated	microarray	2008	Distinctive patterns of microRNA expression associated with karyotype in acute myeloid leukaemia.
hsa-miR-19a	hepatocellular carcinoma (HCC)	down-regulated	Northern blot, qRT-PCR etc	2008	Identification of metastasis-related microRNAs in hepatocellular carcinoma.
hsa-miR-24	prostate cancer	up-regulated	microarray	2008	Expression of microRNAs and protein-coding genes associated with perineural invasion in prostate cancer.
hsa-miR-302c	epithelial ovarian cancer (EOC)	down-regulated	microarray	2008	Genomic and epigenetic alterations deregulate microRNA expression in human epithelial ovarian cancer.
hsa-miR-30d	Oral Squamous Cell Carcinoma (OSCC)	down-regulated	microarray	2008	Exploration of tumor-suppressive microRNAs silenced by DNA hypermethylation in oral cancer.
hsa-miR-368	Duchenne muscular dystrophy (DMD)	up-regulated	microarray	2007	Distinctive patterns of microRNA expression in primary muscular disorders.
hsa-miR-150	lung cancer	up-regulated	microarray	2006	Unique microRNA molecular profiles in lung cancer diagnosis and prognosis.
hsa-miR-125a	breast cancer	down-regulated	Northern blot, qRT-PCR etc	2006	Coordinate suppression of ERBB2 and ERBB3 by enforced expression of micro-RNA miR-125a or miR-125b.
hsa-miR-146a	lung cancer	up-regulated	microarray	2006	Unique microRNA molecular profiles in lung cancer diagnosis and prognosis.
hsa-miR-146a	Oral Squamous Cell Carcinoma (OSCC)	up-regulated	microarray	2008	Exploration of tumor-suppressive microRNAs silenced by DNA hypermethylation in oral cancer.
hsa-miR-146a	pancreatic cancer	up-regulated	microarray	2006	A microRNA expression signature of human solid tumors defines cancer gene targets.
hsa-miR-146a	pancreatic cancer	up-regulated	microarray	2007	MicroRNA expression patterns to differentiate pancreatic adenocarcinoma from normal pancreas and chronic pancreatitis.
hsa-miR-146a	prostate cancer	up-regulated	microarray	2006	A microRNA expression signature of human solid tumors defines cancer gene targets.
hsa-miR-146a	psoriasis	up-regulated	Northern blot, qRT-PCR etc	2007	MicroRNAs: novel regulators involved in the pathogenesis of Psoriasis?
hsa-miR-146b	breast cancer	down-regulated	Northern blot, qRT-PCR etc	2008	Expression of microRNA-146 suppresses NF-kappaB activity with reduction of metastatic potential in breast cancer cells.
hsa-miR-146b	autism spectrum disorder (ASD)	down-regulated	microarray	2008	Heterogeneous dysregulation of microRNAs across the autism spectrum.
hsa-let-7d	lung cancer	down-regulated	Northern blot, qRT-PCR etc	2007	The let-7 microRNA represses cell proliferation pathways in human cells.
hsa-let-7d	ovarian cancer (OC)	down-regulated	Northern blot, qRT-PCR etc	2007	Let-7 prevents early cancer progression by suppressing expression of the embryonic gene HMGA2.
hsa-let-7d	breast cancer	down-regulated	microarray	2005	MicroRNA gene expression deregulation in human breast cancer.
hsa-let-7d	epithelial ovarian cancer (EOC)	down-regulated	microarray	2007	MicroRNA signatures in human ovarian cancer.
hsa-let-7d	epithelial ovarian cancer (EOC)	down-regulated	microarray	2008	Genomic and epigenetic alterations deregulate microRNA expression in human epithelial ovarian cancer.
hsa-let-7d	hepatocellular carcinoma (HCC)	down-regulated	microarray	2007	Cyclin G1 is a target of miR-122a, a microRNA frequently down-regulated in human hepatocellular carcinoma.
hsa-let-7d	malignant melanoma	down-regulated	Northern blot, qRT-PCR etc	2008	MicroRNA let-7b targets important cell cycle molecules in malignant melanoma cells and interferes with anchorage-independent growth.
hsa-let-7d	Oral Squamous Cell Carcinoma (OSCC)	down-regulated	microarray	2008	Exploration of tumor-suppressive microRNAs silenced by DNA hypermethylation in oral cancer.
hsa-let-7d	pancreatic cancer	up-regulated	Northern blot, qRT-PCR etc	2006	Expression profiling identifies microRNA signature in pancreatic cancer.
hsa-let-7d	prostate cancer	down-regulated	microarray	2007	MicroRNA expression profiling in prostate cancer.
hsa-let-7d*	cardiac hypertrophy	down-regulated	Northern blot, qRT-PCR etc	2008	MicroRNAs play an essential role in the development of cardiac hypertrophy.
hsa-let-7e	lung cancer	down-regulated	Northern blot, qRT-PCR etc	2007	The tumor suppressor microRNA let-7 represses the HMGA2 oncogene.
hsa-let-7e	acute lymphoblastic leukemia (ALL)	down-regulated	microarray	2007	MicroRNA expression signatures accurately discriminate acute lymphoblastic leukemia from acute myeloid leukemia.
hsa-let-7e	acute myeloid leukemia (AML)	up-regulated	microarray	2007	MicroRNA expression signatures accurately discriminate acute lymphoblastic leukemia from acute myeloid leukemia.
hsa-let-7e	acute myeloid leukemia (AML)	up-regulated	microarray	2008	Distinctive patterns of microRNA expression associated with karyotype in acute myeloid leukaemia.
hsa-let-7e	diffuse large B-cell lymphoma (DLBCL)	down-regulated	microarray	2008	MicroRNA signatures characterize diffuse large B-cell lymphomas and follicular lymphomas.
hsa-let-7e	head and neck squamous cell carcinoma (HNSCC)	up-regulated	microarray	2007	High mobility group A2 is a target for miRNA-98 in head and neck squamous cell carcinoma.
hsa-let-7e	hepatocellular carcinoma (HCC)	down-regulated	microarray	2007	Cyclin G1 is a target of miR-122a, a microRNA frequently down-regulated in human hepatocellular carcinoma.
hsa-let-7e	malignant melanoma	down-regulated	Northern blot, qRT-PCR etc	2008	MicroRNA let-7b targets important cell cycle molecules in malignant melanoma cells and interferes with anchorage-independent growth.
hsa-let-7e	Oral Squamous Cell Carcinoma (OSCC)	down-regulated	microarray	2008	Exploration of tumor-suppressive microRNAs silenced by DNA hypermethylation in oral cancer.
hsa-let-7e	ovarian cancer (OC)	down-regulated	microarray	2008	MicroRNA expression and identification of putative miRNA targets in ovarian cancer.
hsa-let-7e	pituitary adenoma	down-regulated	microarray	2007	Identification of differentially expressed microRNAs by microarray: a possible role for microRNA genes in pituitary adenomas.
hsa-let-7e	psoriasis	down-regulated	microarray	2007	MicroRNAs: novel regulators involved in the pathogenesis of Psoriasis?
hsa-let-7f	lung cancer	down-regulated	Northern blot, qRT-PCR etc	2004	Reduced expression of the let-7 microRNAs in human lung cancers in association with shortened postoperative survival.
hsa-miR-210	glioblastoma multiforme (GBM)	up-regulated	Northern blot, qRT-PCR etc	2008	miR-124 and miR-137 inhibit proliferation of glioblastoma multiforme cells and induce differentiation of brain tumor stem cells.
hsa-miR-125a	acute lymphoblastic leukemia (ALL)	down-regulated	microarray	2007	MicroRNA expression signatures accurately discriminate acute lymphoblastic leukemia from acute myeloid leukemia.
hsa-miR-125a	acute myeloid leukemia (AML)	up-regulated	microarray	2007	MicroRNA expression signatures accurately discriminate acute lymphoblastic leukemia from acute myeloid leukemia.
hsa-miR-125a	breast cancer	down-regulated	microarray	2005	MicroRNA gene expression deregulation in human breast cancer.
hsa-miR-125a	chronic pancreatitis	up-regulated	microarray	2007	MicroRNA expression patterns to differentiate pancreatic adenocarcinoma from normal pancreas and chronic pancreatitis.
hsa-miR-125a	colorectal cancer	down-regulated	Northern blot, qRT-PCR etc	2006	Differentially regulated micro-RNAs and actively translated messenger RNA transcripts by tumor suppressor p53 in colon cancer.
hsa-miR-125a	epithelial ovarian cancer (EOC)	down-regulated	microarray	2007	MicroRNA signatures in human ovarian cancer.
hsa-miR-125a	hepatocellular carcinoma (HCC)	down-regulated	Northern blot, qRT-PCR etc	2006	Comprehensive analysis of microRNA expression patterns in hepatocellular carcinoma and non-tumorous tissues.
hsa-miR-125a	lung cancer	down-regulated	microarray	2006	Unique microRNA molecular profiles in lung cancer diagnosis and prognosis.
hsa-miR-125a	neuroblastoma (NB)	down-regulated	Northern blot, qRT-PCR etc	2007	The interplay between microRNAs and the neurotrophin receptor tropomyosin-related kinase C controls proliferation of human neuroblastoma cells.
hsa-miR-125a	pancreatic cancer	up-regulated	microarray	2007	MicroRNA expression patterns to differentiate pancreatic adenocarcinoma from normal pancreas and chronic pancreatitis.
hsa-miR-125a	prostate cancer	down-regulated	microarray	2007	MicroRNA expression profiling in prostate cancer.
hsa-miR-125a	serous ovarian cancer	down-regulated	microarray	2008	MicroRNA expression profiles in serous ovarian carcinoma.
hsa-miR-125a	vascular disease	down-regulated	Northern blot, qRT-PCR etc	2007	MicroRNA expression signature and antisense-mediated depletion reveal an essential role of MicroRNA in vascular neointimal lesion formation.
hsa-miR-125b	anaplastic thyroid carcinoma (ATC)	down-regulated	Northern blot, qRT-PCR etc	2007	Specific microRNAs are downregulated in human thyroid anaplastic carcinomas.
hsa-miR-125b	breast cancer	down-regulated	Northern blot, qRT-PCR etc	2005	MicroRNA gene expression deregulation in human breast cancer.
hsa-miR-125b	breast cancer	down-regulated	Northern blot, qRT-PCR etc	2006	Coordinate suppression of ERBB2 and ERBB3 by enforced expression of micro-RNA miR-125a or miR-125b.
hsa-miR-125b	prostate cancer	down-regulated	Northern blot, qRT-PCR etc	2007	Widespread deregulation of microRNA expression in human prostate cancer.
hsa-miR-125b	prostate cancer	up-regulated	Northern blot, qRT-PCR etc	2007	An androgen-regulated miRNA suppresses Bak1 expression and induces androgen-independent growth of prostate cancer cells.
hsa-miR-125b	Alzheimer's disease	up-regulated	Northern blot, qRT-PCR etc	2007	Micro-RNA speciation in fetal, adult and Alzheimer's disease hippocampus.
hsa-miR-125b	cardiac hypertrophy	up-regulated	Northern blot, qRT-PCR etc	2008	MicroRNAs play an essential role in the development of cardiac hypertrophy.
hsa-miR-125b	Cerebellar neurodegeneration	down-regulated	Northern blot, qRT-PCR etc	2007	Cerebellar neurodegeneration in the absence of microRNAs.
hsa-miR-125b	heart failure	up-regulated	Northern blot, qRT-PCR etc	2006	A signature pattern of stress-responsive microRNAs that can evoke cardiac hypertrophy and heart failure.
hsa-miR-135a	malignant melanoma	down-regulated	Northern blot, qRT-PCR etc	2008	MicroRNA let-7b targets important cell cycle molecules in malignant melanoma cells and interferes with anchorage-independent growth.
hsa-miR-135b	colorectal cancer	up-regulated	Northern blot, qRT-PCR etc	2006	Identification by Real-time PCR of 13 mature microRNAs differentially expressed in colorectal cancer and non-tumoral tissues.
hsa-miR-135b	malignant melanoma	down-regulated	Northern blot, qRT-PCR etc	2008	MicroRNA let-7b targets important cell cycle molecules in malignant melanoma cells and interferes with anchorage-independent growth.
hsa-miR-150	pancreatic ductal adenocarcinoma (PDAC)	up-regulated	microarray	2007	MicroRNA expression alterations are linked to tumorigenesis and non-neoplastic processes in pancreatic ductal adenocarcinoma.
hsa-miR-150	polycythemia vera (PV)	down-regulated	Northern blot, qRT-PCR etc	2007	Regulated expression of microRNAs in normal and polycythemia vera erythropoiesis.
hsa-miR-150	primary biliary cirrhosis (PBC)	down-regulated	microarray	2008	WITHDRAWN:MicroRNA profile in peripheral blood T cells of patients with primary biliary cirrhosis.
hsa-miR-150	uterine leiomyoma (ULM)	down-regulated	microarray	2008	Differential expression of microRNA species in human uterine leiomyoma versus normal myometrium.
hsa-miR-151	acute myeloid leukemia (AML)	down-regulated	microarray	2008	Distinctive patterns of microRNA expression associated with karyotype in acute myeloid leukaemia.
hsa-miR-151	cardiac hypertrophy	down-regulated	Northern blot, qRT-PCR etc	2008	MicroRNAs play an essential role in the development of cardiac hypertrophy.
hsa-miR-151	diffuse large B-cell lymphoma (DLBCL)	down-regulated	microarray	2008	MicroRNA signatures characterize diffuse large B-cell lymphomas and follicular lymphomas.
hsa-miR-151	hepatocellular carcinoma (HCC)	up-regulated	microarray	2008	Profiling microRNA expression in hepatocellular carcinoma reveals microRNA-224 up-regulation and apoptosis inhibitor-5 as a microRNA-224-specific target.
hsa-miR-151	nasopharyngeal carcinoma (NPC)	up-regulated	microarray	2008	MicroRNA 29c is down-regulated in nasopharyngeal carcinomas, up-regulating mRNAs encoding extracellular matrix proteins.
hsa-miR-151	prostate cancer	up-regulated	microarray	2008	Expression of microRNAs and protein-coding genes associated with perineural invasion in prostate cancer.
hsa-miR-151*	acute lymphoblastic leukemia (ALL)	up-regulated	microarray	2007	MicroRNA expression signatures accurately discriminate acute lymphoblastic leukemia from acute myeloid leukemia.
hsa-miR-151*	acute myeloid leukemia (AML)	down-regulated	microarray	2007	MicroRNA expression signatures accurately discriminate acute lymphoblastic leukemia from acute myeloid leukemia.
hsa-miR-152	asthma	normal	Northern blot, qRT-PCR etc	2007	Allele-specific targeting of microRNAs to HLA-G and risk of asthma.
hsa-miR-152	breast cancer	down-regulated	Northern blot, qRT-PCR etc	2007	Epigenetic inactivation of microRNA gene hsa-mir-9-1 in human breast cancer.
hsa-miR-152	breast cancer	down-regulated	Northern blot, qRT-PCR etc	2007	Epigenetic inactivation of microRNA genes in mammary carcinoma.
hsa-miR-152	epithelial ovarian cancer (EOC)	down-regulated	microarray	2008	Genomic and epigenetic alterations deregulate microRNA expression in human epithelial ovarian cancer.
hsa-miR-153	B-cell chronic lymphocytic leukemia	up-regulated	microarray	2004	MicroRNA profiling reveals distinct signatures in B cell chronic lymphocytic leukemias.
hsa-miR-154	B-cell chronic lymphocytic leukemia	up-regulated	microarray	2004	MicroRNA profiling reveals distinct signatures in B cell chronic lymphocytic leukemias.
hsa-miR-154	dermatomyositis (DM)	up-regulated	microarray	2007	Distinctive patterns of microRNA expression in primary muscular disorders.
hsa-miR-133a	tongue squamous cell carcinoma	down-regulated	Northern blot, qRT-PCR etc	2008	Identification of pyruvate kinase type M2 as potential oncoprotein in squamous cell carcinoma of tongue through microRNA profiling.
hsa-miR-133a	epithelial ovarian cancer (EOC)	down-regulated	microarray	2007	MicroRNA signatures in human ovarian cancer.
hsa-miR-133a	glioblastoma multiforme (GBM)	down-regulated	Northern blot, qRT-PCR etc	2008	miR-124 and miR-137 inhibit proliferation of glioblastoma multiforme cells and induce differentiation of brain tumor stem cells.
hsa-miR-133a	primary biliary cirrhosis (PBC)	down-regulated	microarray	2008	WITHDRAWN:MicroRNA profile in peripheral blood T cells of patients with primary biliary cirrhosis.
hsa-miR-133a	retinitis pigmentosa (RP)	down-regulated	Northern blot, qRT-PCR etc	2007	Altered retinal microRNA expression profile in a mouse model of retinitis pigmentosa.
hsa-miR-133a	vascular disease	down-regulated	Northern blot, qRT-PCR etc	2007	MicroRNA expression signature and antisense-mediated depletion reveal an essential role of MicroRNA in vascular neointimal lesion formation.
hsa-miR-133b	Parkinson's disease	down-regulated	microarray	2007	A MicroRNA feedback circuit in midbrain dopamine neurons.
hsa-miR-133b	tongue squamous cell carcinoma	down-regulated	Northern blot, qRT-PCR etc	2008	Identification of pyruvate kinase type M2 as potential oncoprotein in squamous cell carcinoma of tongue through microRNA profiling.
hsa-miR-133b	colorectal cancer	down-regulated	Northern blot, qRT-PCR etc	2006	Identification by Real-time PCR of 13 mature microRNAs differentially expressed in colorectal cancer and non-tumoral tissues.
hsa-miR-133b	glioblastoma multiforme (GBM)	down-regulated	Northern blot, qRT-PCR etc	2008	miR-124 and miR-137 inhibit proliferation of glioblastoma multiforme cells and induce differentiation of brain tumor stem cells.
hsa-miR-133b	Oral Squamous Cell Carcinoma (OSCC)	down-regulated	microarray	2008	Exploration of tumor-suppressive microRNAs silenced by DNA hypermethylation in oral cancer.
hsa-miR-133b	primary biliary cirrhosis (PBC)	down-regulated	microarray	2008	WITHDRAWN:MicroRNA profile in peripheral blood T cells of patients with primary biliary cirrhosis.
hsa-miR-133b	psoriasis	down-regulated	microarray	2007	MicroRNAs: novel regulators involved in the pathogenesis of Psoriasis?
hsa-miR-133b	testicular germ cell tumor	up-regulated	microarray	2007	High-throughput microRNAome analysis in human germ cell tumours.
hsa-miR-134	acute promyelocytic leukemia (APL)	down-regulated	Northern blot, qRT-PCR etc	2005	Real-time expression profiling of microRNA precursors in human cancer cell lines.
hsa-miR-134	B-cell chronic lymphocytic leukemia	up-regulated	microarray	2004	MicroRNA profiling reveals distinct signatures in B cell chronic lymphocytic leukemias.
hsa-miR-134	Duchenne muscular dystrophy (DMD)	up-regulated	microarray	2007	Distinctive patterns of microRNA expression in primary muscular disorders.
hsa-miR-134	epithelial ovarian cancer (EOC)	down-regulated	microarray	2007	MicroRNA signatures in human ovarian cancer.
hsa-miR-134	limb-girdle muscular dystrophies types 2A (LGMD2A)	up-regulated	microarray	2007	Distinctive patterns of microRNA expression in primary muscular disorders.
hsa-miR-134	nemaline myopathy (NM)	up-regulated	microarray	2007	Distinctive patterns of microRNA expression in primary muscular disorders.
hsa-miR-134	ovarian cancer (OC)	down-regulated	microarray	2008	MicroRNA expression and identification of putative miRNA targets in ovarian cancer.
hsa-miR-136	breast cancer	up-regulated	microarray	2005	MicroRNA gene expression deregulation in human breast cancer.
hsa-miR-136	hepatocellular carcinoma (HCC)	down-regulated	microarray	2007	Cyclin G1 is a target of miR-122a, a microRNA frequently down-regulated in human hepatocellular carcinoma.
hsa-miR-21	miyoshi myopathy (MM)	up-regulated	microarray	2007	Distinctive patterns of microRNA expression in primary muscular disorders.
hsa-miR-21	ovarian cancer (OC)	down-regulated	microarray	2008	MicroRNA expression and identification of putative miRNA targets in ovarian cancer.
hsa-miR-21	pancreatic cancer	up-regulated	microarray	2006	A microRNA expression signature of human solid tumors defines cancer gene targets.
hsa-miR-21	pancreatic cancer	up-regulated	Northern blot, qRT-PCR etc	2006	Expression profiling identifies microRNA signature in pancreatic cancer.
hsa-miR-21	pancreatic cancer	up-regulated	Northern blot, qRT-PCR etc	2007	MicroRNA expression patterns to differentiate pancreatic adenocarcinoma from normal pancreas and chronic pancreatitis.
hsa-miR-21	papillary thyroid carcinoma (PTC)	up-regulated	microarray	2005	The role of microRNA genes in papillary thyroid carcinoma.
hsa-miR-21	polymyositis (PM)	up-regulated	microarray	2007	Distinctive patterns of microRNA expression in primary muscular disorders.
hsa-miR-21	prostate cancer	up-regulated	microarray	2006	A microRNA expression signature of human solid tumors defines cancer gene targets.
hsa-miR-21	prostate cancer	up-regulated	microarray	2008	Expression of microRNAs and protein-coding genes associated with perineural invasion in prostate cancer.
hsa-miR-21	psoriasis	up-regulated	Northern blot, qRT-PCR etc	2007	MicroRNAs: novel regulators involved in the pathogenesis of Psoriasis?
hsa-miR-21	serous ovarian cancer	up-regulated	microarray	2008	MicroRNA expression profiles in serous ovarian carcinoma.
hsa-miR-21	uterine leiomyoma (ULM)	up-regulated	Northern blot, qRT-PCR etc	2007	A micro-RNA signature associated with race, tumor size, and target gene activity in human uterine leiomyomas.
hsa-miR-21	uterine leiomyoma (ULM)	up-regulated	Northern blot, qRT-PCR etc	2008	Differential expression of microRNA species in human uterine leiomyoma versus normal myometrium.
hsa-miR-210	breast cancer	up-regulated	Northern blot, qRT-PCR etc	2008	hsa-miR-210 Is induced by hypoxia and is an independent prognostic factor in breast cancer.
hsa-miR-210	diffuse large B-cell lymphoma (DLBCL)	up-regulated	Northern blot, qRT-PCR etc	2008	Detection of elevated levels of tumour-associated microRNAs in serum of patients with diffuse large B-cell lymphoma.
hsa-miR-210	acute lymphoblastic leukemia (ALL)	up-regulated	microarray	2007	MicroRNA expression signatures accurately discriminate acute lymphoblastic leukemia from acute myeloid leukemia.
hsa-miR-210	acute myeloid leukemia (AML)	down-regulated	microarray	2007	MicroRNA expression signatures accurately discriminate acute lymphoblastic leukemia from acute myeloid leukemia.
hsa-miR-210	Alzheimer's disease	down-regulated	microarray	2008	Loss of microRNA cluster miR-29a/b-1 in sporadic Alzheimer's disease correlates with increased BACE1/beta-secretase expression.
hsa-miR-210	breast cancer	up-regulated	microarray	2005	MicroRNA gene expression deregulation in human breast cancer.
hsa-miR-210	dermatomyositis (DM)	up-regulated	microarray	2007	Distinctive patterns of microRNA expression in primary muscular disorders.
hsa-miR-210	diffuse large B-cell lymphoma (DLBCL)	up-regulated	microarray	2008	MicroRNA signatures characterize diffuse large B-cell lymphomas and follicular lymphomas.
hsa-miR-210	Duchenne muscular dystrophy (DMD)	up-regulated	Northern blot, qRT-PCR etc	2007	Distinctive patterns of microRNA expression in primary muscular disorders.
hsa-miR-210	follicular lymphoma (FL)	up-regulated	microarray	2008	MicroRNA signatures characterize diffuse large B-cell lymphomas and follicular lymphomas.
hsa-miR-210	head and neck squamous cell carcinoma (HNSCC)	up-regulated	microarray	2007	High mobility group A2 is a target for miRNA-98 in head and neck squamous cell carcinoma.
hsa-miR-9	Hodgkin's lymphoma	up-regulated	Northern blot, qRT-PCR etc	2008	MicroRNA-mediated down-regulation of PRDM1/Blimp-1 in Hodgkin/Reed-Sternberg cells: a potential pathogenetic lesion in Hodgkin lymphomas.
hsa-miR-31	malignant melanoma	down-regulated	Northern blot, qRT-PCR etc	2008	MicroRNA let-7b targets important cell cycle molecules in malignant melanoma cells and interferes with anchorage-independent growth.
hsa-miR-31	pancreatic ductal adenocarcinoma (PDAC)	up-regulated	microarray	2007	MicroRNA expression alterations are linked to tumorigenesis and non-neoplastic processes in pancreatic ductal adenocarcinoma.
hsa-miR-368	facioscapulohumeral muscular dystrophy (FSHD)	up-regulated	microarray	2007	Distinctive patterns of microRNA expression in primary muscular disorders.
hsa-miR-368	limb-girdle muscular dystrophies types 2A (LGMD2A)	up-regulated	microarray	2007	Distinctive patterns of microRNA expression in primary muscular disorders.
hsa-miR-368	miyoshi myopathy (MM)	up-regulated	microarray	2007	Distinctive patterns of microRNA expression in primary muscular disorders.
hsa-miR-368	nemaline myopathy (NM)	up-regulated	microarray	2007	Distinctive patterns of microRNA expression in primary muscular disorders.
hsa-miR-368	Oral Squamous Cell Carcinoma (OSCC)	down-regulated	microarray	2008	Exploration of tumor-suppressive microRNAs silenced by DNA hypermethylation in oral cancer.
hsa-miR-369-5p	dermatomyositis (DM)	up-regulated	microarray	2007	Distinctive patterns of microRNA expression in primary muscular disorders.
hsa-miR-369-5p	Duchenne muscular dystrophy (DMD)	up-regulated	microarray	2007	Distinctive patterns of microRNA expression in primary muscular disorders.
hsa-miR-369-5p	facioscapulohumeral muscular dystrophy (FSHD)	up-regulated	microarray	2007	Distinctive patterns of microRNA expression in primary muscular disorders.
hsa-miR-369-5p	nemaline myopathy (NM)	up-regulated	microarray	2007	Distinctive patterns of microRNA expression in primary muscular disorders.
hsa-miR-370	cholangiocarcinoma	down-regulated	Northern blot, qRT-PCR etc	2008	Epigenetic regulation of microRNA-370 by interleukin-6 in malignant human cholangiocytes.
hsa-miR-370	Oral Squamous Cell Carcinoma (OSCC)	down-regulated	microarray	2008	Exploration of tumor-suppressive microRNAs silenced by DNA hypermethylation in oral cancer.
hsa-miR-370	prostate cancer	up-regulated	microarray	2007	MicroRNA expression profiling in prostate cancer.
hsa-miR-371	Oral Squamous Cell Carcinoma (OSCC)	down-regulated	microarray	2008	Exploration of tumor-suppressive microRNAs silenced by DNA hypermethylation in oral cancer.
hsa-miR-371	testicular germ cell tumor	up-regulated	microarray	2007	High-throughput microRNAome analysis in human germ cell tumours.
hsa-miR-372	non-small cell lung cancer (NSCLC)	up-regulated	Northern blot, qRT-PCR etc	2008	MicroRNA signature predicts survival and relapse in lung cancer.
hsa-miR-372	testicular germ cell tumor	up-regulated	Northern blot, qRT-PCR etc	2006	A genetic screen implicates miRNA-372 and miRNA-373 as oncogenes in testicular germ cell tumors.
hsa-miR-372	acute myeloid leukemia (AML)	down-regulated	microarray	2008	Distinctive patterns of microRNA expression associated with karyotype in acute myeloid leukaemia.
hsa-miR-372	Oral Squamous Cell Carcinoma (OSCC)	down-regulated	microarray	2008	Exploration of tumor-suppressive microRNAs silenced by DNA hypermethylation in oral cancer.
hsa-miR-372	testicular germ cell tumor	up-regulated	microarray	2007	High-throughput microRNAome analysis in human germ cell tumours.
hsa-miR-373	breast cancer	up-regulated	Northern blot, qRT-PCR etc	2008	The microRNAs miR-373 and miR-520c promote tumour invasion and metastasis.
hsa-miR-373	testicular germ cell tumor	up-regulated	Northern blot, qRT-PCR etc	2006	A genetic screen implicates miRNA-372 and miRNA-373 as oncogenes in testicular germ cell tumors.
hsa-miR-182	prostate cancer	up-regulated	northern blot, qRT-PCR etc	2009	Diagnostic and prognostic implications of microRNA profiling in prostate carcinoma.
hsa-miR-182*	prostate cancer	up-regulated	northern blot, qRT-PCR etc	2009	Diagnostic and prognostic implications of microRNA profiling in prostate carcinoma.
hsa-miR-183	lung cancer	up-regulated	microarray	2009	MicroRNA 133B targets pro-survival molecules MCL-1 and BCL2L2 in lung cancer.
hsa-miR-183	prostate cancer	up-regulated	northern blot, qRT-PCR etc	2009	Diagnostic and prognostic implications of microRNA profiling in prostate carcinoma.
hsa-miR-184	prostate cancer	down-regulated	northern blot, qRT-PCR etc	2009	Diagnostic and prognostic implications of microRNA profiling in prostate carcinoma.
hsa-miR-206	rhabdomyosarcoma	down-regulated	northern blot, qRT-PCR etc	2009	MicroRNA-1/206 targets c-Met and inhibits rhabdomyosarcoma development.
hsa-miR-206	rhabdomyosarcoma	down-regulated	northern blot, qRT-PCR etc	2009	The muscle-specific microRNA miR-206 blocks human rhabdomyosarcoma growth in
xenotransplanted mice by promoting myogenic differentiation.
hsa-miR-208	myocardial injury	up-regulated	northern blot, qRT-PCR etc	2009	Plasma miR-208 as a Biomarker of Myocardial Injury.
hsa-miR-20a	kidney cancer	up-regulated	microarray	2009	Differential expression profiling of microRNAs and their potential involvement in renal cell carcinoma pathogenesis.
hsa-miR-20a	lung cancer	up-regulated	northern blot, qRT-PCR etc	2009	Counterbalance between RB inactivation and miR-17-92 overexpression in reactive oxygen species and DNA damage induction in lung cancers.
hsa-miR-20b	kidney cancer	up-regulated	microarray	2009	Differential expression profiling of microRNAs and their potential involvement in renal cell carcinoma pathogenesis.
hsa-miR-21	kidney cancer	up-regulated	microarray	2009	Differential expression profiling of microRNAs and their potential involvement in renal cell carcinoma pathogenesis.
hsa-miR-21	myocardial infarction	down-regulated	northern blot, qRT-PCR etc	2009	MicroRNA expression signature and the role of microRNA-21 in the early phase of acute myocardial infarction.
hsa-miR-21	hepatocellular carcinoma (HCC)	up-regulated	northern blot, qRT-PCR etc	2009	Role of microRNA-155 at early stages of hepatocarcinogenesis induced by choline-deficient and amino acid-defined diet in C57BL/6 mice.
hsa-miR-21	lung cancer	up-regulated	microarray	2009	MicroRNA 133B targets pro-survival molecules MCL-1 and BCL2L2 in lung cancer.
hsa-miR-21	cervical cancer	up-regulated	northern blot, qRT-PCR etc	2009	MicroRNA-21 promotes cell proliferation and down-regulates the expression of programmed cell death 4 (PDCD4) in HeLa cervical carcinoma cells.
hsa-miR-21	cholesteatoma	up-regulated	northern blot, qRT-PCR etc	2009	Cholesteatoma Growth and Proliferation: Posttranscriptional Regulation by MicroRNA-21.
hsa-miR-21	lung cancer	up-regulated	northern blot, qRT-PCR etc	2009	MiR-21 is an EGFR-regulated anti-apoptotic factor in lung cancer in never-smokers.
hsa-miR-210	pancreatic cancer	up-regulated	northern blot, qRT-PCR etc	2009	Elevated expression of microRNAs 155, 203, 210 and 222 in pancreatic tumours associates with poorer survival.
hsa-miR-210	lung cancer	up-regulated	microarray	2009	MicroRNA 133B targets pro-survival molecules MCL-1 and BCL2L2 in lung cancer.
hsa-miR-210	kidney cancer	up-regulated	microarray	2009	Differential expression profiling of microRNAs and their potential involvement in renal cell carcinoma pathogenesis.
hsa-miR-214	kidney cancer	down-regulated	microarray	2009	Differential expression profiling of microRNAs and their potential involvement in renal cell carcinoma pathogenesis.
hsa-miR-218	lung cancer	down-regulated	microarray	2009	MicroRNA 133B targets pro-survival molecules MCL-1 and BCL2L2 in lung cancer.
hsa-miR-22	lung cancer	down-regulated	microarray	2009	MicroRNA 133B targets pro-survival molecules MCL-1 and BCL2L2 in lung cancer.
hsa-miR-221	prostate cancer	down-regulated	northern blot, qRT-PCR etc	2009	Diagnostic and prognostic implications of microRNA profiling in prostate carcinoma.
hsa-miR-221	hepatocellular carcinoma (HCC)	up-regulated	northern blot, qRT-PCR etc	2009	Role of microRNA-155 at early stages of hepatocarcinogenesis induced by choline-deficient and amino acid-defined diet in C57BL/6 mice.
hsa-miR-221	prostate cancer	down-regulated	northern blot, qRT-PCR etc	2009	Expression of microRNA-221 is progressively reduced in aggressive prostate cancer and metastasis and predicts clinical recurrence.
hsa-miR-221	hepatocellular carcinoma (HCC)	up-regulated	northern blot, qRT-PCR etc	2009	MicroRNA-221 targets Bmf in hepatocellular carcinoma and correlates with tumor multifocality.
hsa-miR-222	pancreatic cancer	up-regulated	northern blot, qRT-PCR etc	2009	Elevated expression of microRNAs 155, 203, 210 and 222 in pancreatic tumours associates with poorer survival.
hsa-miR-222	hepatocellular carcinoma (HCC)	up-regulated	northern blot, qRT-PCR etc	2009	Role of microRNA-155 at early stages of hepatocarcinogenesis induced by choline-deficient and amino acid-defined diet in C57BL/6 mice.
hsa-miR-222	prostate cancer	down-regulated	northern blot, qRT-PCR etc	2009	Diagnostic and prognostic implications of microRNA profiling in prostate carcinoma.
hsa-miR-223	chronic lymphocytic leukemia (CLL)	down-regulated	northern blot, qRT-PCR etc	2009	Karyotype specific microRNA signature in chronic lymphocytic leukemia.
hsa-miR-23a	cardiac hypertrophy	up-regulated	northern blot, qRT-PCR etc	2009	miR-23a functions downstream of NFATc3 to regulate cardiac hypertrophy.
hsa-miR-26a	kidney cancer	down-regulated	microarray	2009	Differential expression profiling of microRNAs and their potential involvement in renal cell carcinoma pathogenesis.
hsa-miR-27a	breast cancer	up-regulated	northern blot, qRT-PCR etc	2009	Coordinate Regulation of FOXO1 by miR-27a, miR-96, and miR-182 in Breast Cancer Cells.
hsa-miR-27a	kidney cancer	up-regulated	microarray	2009	Differential expression profiling of microRNAs and their potential involvement in renal cell carcinoma pathogenesis.
hsa-miR-29a	kidney cancer	up-regulated	microarray	2009	Differential expression profiling of microRNAs and their potential involvement in renal cell carcinoma pathogenesis.
hsa-miR-29a	neuroblastoma (NB)	down-regulated	northern blot, qRT-PCR etc	2009	MicroRNA miR-29 modulates expression of immunoinhibitory molecule B7-H3: potential implications for immune based therapy of human solid tumors.
hsa-miR-29b	neuroblastoma (NB)	down-regulated	northern blot, qRT-PCR etc	2009	MicroRNA miR-29 modulates expression of immunoinhibitory molecule B7-H3: potential implications for immune based therapy of human solid tumors.
hsa-miR-29b	kidney cancer	up-regulated	microarray	2009	Differential expression profiling of microRNAs and their potential involvement in renal cell carcinoma pathogenesis.
hsa-miR-34a	pancreatic cancer	down-regulated	northern blot, qRT-PCR etc	2009	MicroRNA miR-34 inhibits human pancreatic cancer tumor-initiating cells
hsa-miR-34b	pancreatic cancer	down-regulated	northern blot, qRT-PCR etc	2009	MicroRNA miR-34 inhibits human pancreatic cancer tumor-initiating cells
hsa-miR-34c	pancreatic cancer	down-regulated	northern blot, qRT-PCR etc	2009	MicroRNA miR-34 inhibits human pancreatic cancer tumor-initiating cells
hsa-miR-375	prostate cancer	up-regulated	northern blot, qRT-PCR etc	2009	Diagnostic and prognostic implications of microRNA profiling in prostate carcinoma.
hsa-miR-378	kidney cancer	down-regulated	microarray	2009	Differential expression profiling of microRNAs and their potential involvement in renal cell carcinoma pathogenesis.
hsa-miR-423	lung cancer	up-regulated	microarray	2009	MicroRNA 133B targets pro-survival molecules MCL-1 and BCL2L2 in lung cancer.
hsa-miR-424	kidney cancer	up-regulated	microarray	2009	Differential expression profiling of microRNAs and their potential involvement in renal cell carcinoma pathogenesis.
hsa-miR-424	chronic lymphocytic leukemia (CLL)	down-regulated	northern blot, qRT-PCR etc	2009	miRNA deregulation by epigenetic silencing disrupts suppression of the oncogene PLAG1 in chronic lymphocytic leukemia.
hsa-miR-425-5p	lung cancer	up-regulated	microarray	2009	MicroRNA 133B targets pro-survival molecules MCL-1 and BCL2L2 in lung cancer.
hsa-miR-451	lung cancer	down-regulated	microarray	2009	MicroRNA 133B targets pro-survival molecules MCL-1 and BCL2L2 in lung cancer.
hsa-miR-489	kidney cancer	up-regulated	microarray	2009	Differential expression profiling of microRNAs and their potential involvement in renal cell carcinoma pathogenesis.
hsa-miR-497	lung cancer	down-regulated	microarray	2009	MicroRNA 133B targets pro-survival molecules MCL-1 and BCL2L2 in lung cancer.
hsa-miR-511	lung cancer	down-regulated	microarray	2009	MicroRNA 133B targets pro-survival molecules MCL-1 and BCL2L2 in lung cancer.
hsa-miR-532-5p	kidney cancer	down-regulated	microarray	2009	Differential expression profiling of microRNAs and their potential involvement in renal cell carcinoma pathogenesis.
hsa-miR-599	multiple sclerosis	up-regulated	microarray	2009	Differential micro RNA expression in PBMC from multiple sclerosis patients.
hsa-miR-661	breast cancer	down-regulated	northern blot, qRT-PCR etc	2009	MicroRNA-661, a c/EBPalpha target, inhibits metastatic tumor antigen 1 and regulates its functions.
hsa-miR-7	Parkinson's disease	down-regulated	northern blot, qRT-PCR etc	2009	Repression of alpha-synuclein expression and toxicity by microRNA-7.
hsa-miR-7	lung cancer	up-regulated	microarray	2009	MicroRNA 133B targets pro-survival molecules MCL-1 and BCL2L2 in lung cancer.
hsa-miR-720	kidney cancer	down-regulated	microarray	2009	Differential expression profiling of microRNAs and their potential involvement in renal cell carcinoma pathogenesis.
hsa-miR-107	non-small cell lung cancer (NSCLC)	down-regulated	northern blot, qRT-PCR etc	2009	MiR-107 and MiR-185 can induce cell cycle arrest in human non small cell lung cancer cell lines.
hsa-miR-107	chronic lymphocytic leukemia (CLL)	down-regulated	northern blot, qRT-PCR etc	2009	miRNA deregulation by epigenetic silencing disrupts suppression of the oncogene PLAG1 in chronic lymphocytic leukemia.
hsa-miR-107	schizophrenia	up-regulated	northern blot, qRT-PCR etc	2009	Schizophrenia is associated with an increase in cortical microRNA biogenesis.
hsa-miR-122	hepatocellular carcinoma (HCC)	down-regulated	northern blot, qRT-PCR etc	2009	Loss of miR-122 expression in liver cancer correlates with suppression of the
hepatic phenotype and gain of metastatic properties.
hsa-miR-122	hepatocellular carcinoma (HCC)	down-regulated	northern blot, qRT-PCR etc	2009	Role of microRNA-155 at early stages of hepatocarcinogenesis induced by choline-deficient and amino acid-defined diet in C57BL/6 mice.
hsa-miR-122	kidney cancer	up-regulated	microarray	2009	Differential expression profiling of microRNAs and their potential involvement in renal cell carcinoma pathogenesis.
hsa-miR-125a	type 2 diabetes	up-regulated	microarray	2009	MicroRNA-125a is over-expressed in insulin target tissues in a spontaneous rat model of Type 2 Diabetes.
hsa-miR-125a-5p	lung cancer	down-regulated	northern blot, qRT-PCR etc	2009	Epidermal growth factor receptor-regulated miR-125a-5p - a metastatic inhibitor
of lung cancer.
hsa-miR-125b	prostate cancer	down-regulated	northern blot, qRT-PCR etc	2009	Diagnostic and prognostic implications of microRNA profiling in prostate carcinoma.
hsa-miR-122a	gastric cancer (stomach cancer)	down-regulated	northern blot, qRT-PCR etc	2009	MicroRNA-122a functions as a novel tumor suppressor downstream of adenomatous polyposis coli in gastrointestinal cancers.
hsa-miR-122a	hepatocellular carcinoma (HCC)	down-regulated	northern blot, qRT-PCR etc	2009	MiR-122/cyclin G1 interaction modulates p53 activity and affects doxorubicin sensitivity of human hepatocarcinoma cells.
hsa-miR-126	kidney cancer	up-regulated	microarray	2009	Differential expression profiling of microRNAs and their potential involvement in renal cell carcinoma pathogenesis.
hsa-miR-126	lung cancer	down-regulated	microarray	2009	MicroRNA 133B targets pro-survival molecules MCL-1 and BCL2L2 in lung cancer.
hsa-miR-126*	lung cancer	down-regulated	microarray	2009	MicroRNA 133B targets pro-survival molecules MCL-1 and BCL2L2 in lung cancer.
hsa-miR-128	neuroblastoma	down-regulated	northern blot, qRT-PCR etc	2009	MiR-128 up-regulation inhibits Reelin and DCX expression and reduces neuroblastoma cell motility and invasiveness.
hsa-miR-130a	lung cancer	down-regulated	microarray	2009	MicroRNA 133B targets pro-survival molecules MCL-1 and BCL2L2 in lung cancer.
hsa-miR-133b	lung cancer	down-regulated	northern blot, qRT-PCR etc	2009	MicroRNA 133B targets pro-survival molecules MCL-1 and BCL2L2 in lung cancer.
hsa-miR-135a	Hodgkin's lymphoma	down-regulated	northern blot, qRT-PCR etc	2009	Regulation of JAK2 by miR-135a: prognostic impact in classical Hodgkin lymphoma.
hsa-miR-139	lung cancer	down-regulated	microarray	2009	MicroRNA 133B targets pro-survival molecules MCL-1 and BCL2L2 in lung cancer.
hsa-miR-141	lung cancer	up-regulated	microarray	2009	MicroRNA 133B targets pro-survival molecules MCL-1 and BCL2L2 in lung cancer.
hsa-miR-199a	Intrahepatic cholangiocarcinoma (ICC)	down-regulated	northern blot, qRT-PCR etc	2009	MicroRNA profiling of human intrahepatic cholangiocarcinoma cell lines reveals biliary epithelial cell-specific microRNAs
hsa-miR-199a*	Intrahepatic cholangiocarcinoma (ICC)	down-regulated	northern blot, qRT-PCR etc	2009	MicroRNA profiling of human intrahepatic cholangiocarcinoma cell lines reveals biliary epithelial cell-specific microRNAs
hsa-miR-214	Intrahepatic cholangiocarcinoma (ICC)	down-regulated	northern blot, qRT-PCR etc	2009	MicroRNA profiling of human intrahepatic cholangiocarcinoma cell lines reveals biliary epithelial cell-specific microRNAs
hsa-miR-22	Intrahepatic cholangiocarcinoma (ICC)	down-regulated	northern blot, qRT-PCR etc	2009	MicroRNA profiling of human intrahepatic cholangiocarcinoma cell lines reveals biliary epithelial cell-specific microRNAs
hsa-miR-155	pancreatic ductal adenocarcinoma (PDAC)	up-regulated	northern blot, qRT-PCR etc	2009	MicroRNAs in plasma of pancreatic ductal adenocarcinoma patients as novel blood-based biomarkers of disease
hsa-miR-196a	pancreatic ductal adenocarcinoma (PDAC)	up-regulated	northern blot, qRT-PCR etc	2009	MicroRNAs in plasma of pancreatic ductal adenocarcinoma patients as novel blood-based biomarkers of disease
hsa-miR-122	hepatocellular carcinoma (HCC)	down-regulated	northern blot, qRT-PCR etc	2009	MicroRNA-122 inhibits tumorigenic properties of hepatocellular carcinoma cells and sensitizes these cells to Sorafenib
hsa-miR-208a	cardiac hypertrophy	down-regulated	northern blot, qRT-PCR etc	2009	MicroRNA-208a is a regulator of cardiac hypertrophy and conduction in mice
hsa-miR-200c	lung cancer	down-regulated	northern blot, qRT-PCR etc	2009	Contextual extracellular cues promote tumor cell EMT and metastasis by regulating miR-200 family expression
hsa-miR-429	lung cancer	down-regulated	northern blot, qRT-PCR etc	2009	Contextual extracellular cues promote tumor cell EMT and metastasis by regulating miR-200 family expression
hsa-miR-221	bladder cancer	up-regulated	northern blot, qRT-PCR etc	2009	MicroRNA-221 silencing predisposed human bladder cancer cells to undergo apoptosis induced by TRAIL
hsa-miR-21	pancreatic cancer	up-regulated	northern blot, qRT-PCR etc	2009	Antisense Inhibition of microRNA-21 or -221 Arrests Cell Cycle, Induces Apoptosis, and Sensitizes the Effects of Gemcitabine in Pancreatic Adenocarcinoma
hsa-miR-221	pancreatic cancer	up-regulated	northern blot, qRT-PCR etc	2009	Antisense Inhibition of microRNA-21 or -221 Arrests Cell Cycle, Induces Apoptosis, and Sensitizes the Effects of Gemcitabine in Pancreatic Adenocarcinoma
hsa-miR-140	colorectal cancer	down-regulated	northern blot, qRT-PCR etc	2009	Mechanism of chemoresistance mediated by miR-140 in human osteosarcoma and colon cancer cells
hsa-miR-140	osteosarcoma	down-regulated	northern blot, qRT-PCR etc	2009	Mechanism of chemoresistance mediated by miR-140 in human osteosarcoma and colon cancer cells
hsa-miR-21	colorectal cancer	up-regulated	northern blot, qRT-PCR etc	2009	Association of inflammation-related and microRNA gene expression with cancer-specific mortality of colon adenocarcinoma
hsa-miR-21	prostate cancer	up-regulated	northern blot, qRT-PCR etc	2009	miR-21: an androgen receptor-regulated microRNA that promotes hormone-dependent and hormone-independent prostate cancer growth
hsa-miR-125b	breast cancer	normal	northern blot, qRT-PCR etc	2009	A risk variant in an miR-125b binding site in BMPR1B is associated with breast cancer pathogenesis
hsa-miR-16	prostate cancer	down-regulated	northern blot, qRT-PCR etc	2009	Systemic Delivery of Synthetic MicroRNA-16 Inhibits the Growth of Metastatic Prostate Tumors via Downregulation of Multiple Cell-cycle Genes
hsa-miR-100	nasopharyngeal carcinoma (NPC)	down-regulated	northern blot, qRT-PCR etc	2009	Significance of Plk1 regulation by miR-100 in human nasopharyngeal cancer
hsa-miR-10a	pancreatic cancer	up-regulated	northern blot, qRT-PCR etc	2009	Retinoic Acid Receptor Antagonists Inhibit miR-10a Expression and Block Metastatic Behavior of Pancreatic Cancer
hsa-miR-1	lung cancer	down-regulated	northern blot, qRT-PCR etc	2009	Alteration of microRNA expression in vinyl-carbamate-induced mouse lung tumors and modulation by the chemopreventive agent indole-3-carbinol
hsa-miR-143	lung cancer	down-regulated	northern blot, qRT-PCR etc	2009	Alteration of microRNA expression in vinyl-carbamate-induced mouse lung tumors and modulation by the chemopreventive agent indole-3-carbinol
hsa-miR-130a	lung cancer	up-regulated	northern blot, qRT-PCR etc	2009	Alteration of microRNA expression in vinyl-carbamate-induced mouse lung tumors and modulation by the chemopreventive agent indole-3-carbinol
hsa-miR-146b	lung cancer	up-regulated	northern blot, qRT-PCR etc	2009	Alteration of microRNA expression in vinyl-carbamate-induced mouse lung tumors and modulation by the chemopreventive agent indole-3-carbinol
hsa-miR-21	lung cancer	up-regulated	northern blot, qRT-PCR etc	2009	Alteration of microRNA expression in vinyl-carbamate-induced mouse lung tumors and modulation by the chemopreventive agent indole-3-carbinol
hsa-miR-31	lung cancer	up-regulated	northern blot, qRT-PCR etc	2009	Alteration of microRNA expression in vinyl-carbamate-induced mouse lung tumors and modulation by the chemopreventive agent indole-3-carbinol
hsa-miR-377	lung cancer	up-regulated	northern blot, qRT-PCR etc	2009	Alteration of microRNA expression in vinyl-carbamate-induced mouse lung tumors and modulation by the chemopreventive agent indole-3-carbinol
hsa-miR-141	lung cancer	down-regulated	northern blot, qRT-PCR etc	2009	Contextual extracellular cues promote tumor cell EMT and metastasis by regulating miR-200 family expression
hsa-miR-200a	lung cancer	down-regulated	northern blot, qRT-PCR etc	2009	Contextual extracellular cues promote tumor cell EMT and metastasis by regulating miR-200 family expression
hsa-miR-200b	lung cancer	down-regulated	northern blot, qRT-PCR etc	2009	Contextual extracellular cues promote tumor cell EMT and metastasis by regulating miR-200 family expression
hsa-miR-221	acute promyelocytic leukemia (APL)	down-regulated	northern blot, qRT-PCR etc	2009	miR-128b is a potent glucocorticoid sensitizer in MLL-AF4 acute lymphocytic leukemia cells and exerts cooperative effects with miR-221
hsa-miR-128b	acute promyelocytic leukemia (APL)	down-regulated	northern blot, qRT-PCR etc	2009	miR-128b is a potent glucocorticoid sensitizer in MLL-AF4 acute lymphocytic leukemia cells and exerts cooperative effects with miR-221
hsa-miR-127	Intrahepatic cholangiocarcinoma (ICC)	down-regulated	northern blot, qRT-PCR etc	2009	MicroRNA profiling of human intrahepatic cholangiocarcinoma cell lines reveals biliary epithelial cell-specific microRNAs
hsa-miR-376a	Intrahepatic cholangiocarcinoma (ICC)	down-regulated	northern blot, qRT-PCR etc	2009	MicroRNA profiling of human intrahepatic cholangiocarcinoma cell lines reveals biliary epithelial cell-specific microRNAs
hsa-miR-424	Intrahepatic cholangiocarcinoma (ICC)	down-regulated	northern blot, qRT-PCR etc	2009	MicroRNA profiling of human intrahepatic cholangiocarcinoma cell lines reveals biliary epithelial cell-specific microRNAs
hsa-miR-17-3p	prostate cancer	down-regulated	northern blot, qRT-PCR etc	2009	MicroRNA-17-3p is a prostate tumor suppressor in vitro and in vivo, and is decreased in high grade prostate tumors analyzed by laser capture microdissection
hsa-miR-34a	glioblastoma	down-regulated	northern blot, qRT-PCR etc	2009	MicroRNA-34a inhibits glioblastoma growth by targeting multiple oncogenes
hsa-miR-34a	glioma	down-regulated	northern blot, qRT-PCR etc	2009	MicroRNA-34a inhibits glioblastoma growth by targeting multiple oncogenes
hsa-miR-34a	medulloblastoma	down-regulated	northern blot, qRT-PCR etc	2009	MicroRNA-34a inhibits glioblastoma growth by targeting multiple oncogenes
hsa-miR-1	myocardial infarction	up-regulated	northern blot, qRT-PCR etc	2009	Tanshinone IIA protects against sudden cardiac death induced by lethal arrhythmias via repression of microRNA-1
hsa-miR-130b	glioma	down-regulated	northern blot, qRT-PCR etc	2009	Identification and Functional Characterization of microRNAs Involved in the Malignant Progression of Gliomas
hsa-miR-140	glioma	down-regulated	northern blot, qRT-PCR etc	2009	Identification and Functional Characterization of microRNAs Involved in the Malignant Progression of Gliomas
hsa-miR-15a	glioma	down-regulated	northern blot, qRT-PCR etc	2009	Identification and Functional Characterization of microRNAs Involved in the Malignant Progression of Gliomas
hsa-miR-16	glioma	down-regulated	northern blot, qRT-PCR etc	2009	Identification and Functional Characterization of microRNAs Involved in the Malignant Progression of Gliomas
hsa-miR-184	glioma	down-regulated	northern blot, qRT-PCR etc	2009	Identification and Functional Characterization of microRNAs Involved in the Malignant Progression of Gliomas
hsa-miR-19a	glioma	down-regulated	northern blot, qRT-PCR etc	2009	Identification and Functional Characterization of microRNAs Involved in the Malignant Progression of Gliomas
hsa-miR-20a	glioma	down-regulated	northern blot, qRT-PCR etc	2009	Identification and Functional Characterization of microRNAs Involved in the Malignant Progression of Gliomas
hsa-miR-21	glioma	down-regulated	northern blot, qRT-PCR etc	2009	Identification and Functional Characterization of microRNAs Involved in the Malignant Progression of Gliomas
hsa-miR-210	glioma	down-regulated	northern blot, qRT-PCR etc	2009	Identification and Functional Characterization of microRNAs Involved in the Malignant Progression of Gliomas
hsa-miR-25	glioma	down-regulated	northern blot, qRT-PCR etc	2009	Identification and Functional Characterization of microRNAs Involved in the Malignant Progression of Gliomas
hsa-miR-28	glioma	down-regulated	northern blot, qRT-PCR etc	2009	Identification and Functional Characterization of microRNAs Involved in the Malignant Progression of Gliomas
hsa-miR-328	glioma	down-regulated	northern blot, qRT-PCR etc	2009	Identification and Functional Characterization of microRNAs Involved in the Malignant Progression of Gliomas
hsa-miR-9	glioma	down-regulated	northern blot, qRT-PCR etc	2009	Identification and Functional Characterization of microRNAs Involved in the Malignant Progression of Gliomas
hsa-miR-17	glioma	up-regulated	northern blot, qRT-PCR etc	2009	Identification and Functional Characterization of microRNAs Involved in the Malignant Progression of Gliomas
hsa-miR-200a	Hodgkin's lymphoma	down-regulated	microarray	2009	Comparison of miRNA profiles of microdissected Hodgkin/Reed-Sternberg cells and Hodgkin cell lines versus CD77 B-cells reveals a distinct subset of differentially expressed miRNAs
hsa-miR-520a	Hodgkin's lymphoma	down-regulated	microarray	2009	Comparison of miRNA profiles of microdissected Hodgkin/Reed-Sternberg cells and Hodgkin cell lines versus CD77 B-cells reveals a distinct subset of differentially expressed miRNAs
hsa-miR-614	Hodgkin's lymphoma	down-regulated	microarray	2009	Comparison of miRNA profiles of microdissected Hodgkin/Reed-Sternberg cells and Hodgkin cell lines versus CD77 B-cells reveals a distinct subset of differentially expressed miRNAs
hsa-miR-140	Hodgkin's lymphoma	up-regulated	microarray	2009	Comparison of miRNA profiles of microdissected Hodgkin/Reed-Sternberg cells and Hodgkin cell lines versus CD77 B-cells reveals a distinct subset of differentially expressed miRNAs
hsa-miR-155	Hodgkin's lymphoma	up-regulated	microarray	2009	Comparison of miRNA profiles of microdissected Hodgkin/Reed-Sternberg cells and Hodgkin cell lines versus CD77 B-cells reveals a distinct subset of differentially expressed miRNAs
hsa-miR-16	Hodgkin's lymphoma	up-regulated	microarray	2009	Comparison of miRNA profiles of microdissected Hodgkin/Reed-Sternberg cells and Hodgkin cell lines versus CD77 B-cells reveals a distinct subset of differentially expressed miRNAs
hsa-miR-186	Hodgkin's lymphoma	up-regulated	microarray	2009	Comparison of miRNA profiles of microdissected Hodgkin/Reed-Sternberg cells and Hodgkin cell lines versus CD77 B-cells reveals a distinct subset of differentially expressed miRNAs
hsa-miR-18a	Hodgkin's lymphoma	up-regulated	microarray	2009	Comparison of miRNA profiles of microdissected Hodgkin/Reed-Sternberg cells and Hodgkin cell lines versus CD77 B-cells reveals a distinct subset of differentially expressed miRNAs
hsa-miR-196a	Hodgkin's lymphoma	up-regulated	microarray	2009	Comparison of miRNA profiles of microdissected Hodgkin/Reed-Sternberg cells and Hodgkin cell lines versus CD77 B-cells reveals a distinct subset of differentially expressed miRNAs
hsa-miR-20a	Hodgkin's lymphoma	up-regulated	microarray	2009	Comparison of miRNA profiles of microdissected Hodgkin/Reed-Sternberg cells and Hodgkin cell lines versus CD77 B-cells reveals a distinct subset of differentially expressed miRNAs
hsa-miR-21	Hodgkin's lymphoma	up-regulated	microarray	2009	Comparison of miRNA profiles of microdissected Hodgkin/Reed-Sternberg cells and Hodgkin cell lines versus CD77 B-cells reveals a distinct subset of differentially expressed miRNAs
hsa-miR-30a-5p	Hodgkin's lymphoma	up-regulated	microarray	2009	Comparison of miRNA profiles of microdissected Hodgkin/Reed-Sternberg cells and Hodgkin cell lines versus CD77 B-cells reveals a distinct subset of differentially expressed miRNAs
hsa-miR-181b	Oral Carcinoma	up-regulated	northern blot, qRT-PCR etc	2009	Identification of a microRNA signature associated with progression of leukoplakia to oral carcinoma.
hsa-miR-21	Oral Carcinoma	up-regulated	northern blot, qRT-PCR etc	2009	Identification of a microRNA signature associated with progression of leukoplakia to oral carcinoma.
hsa-miR-345	Oral Carcinoma	up-regulated	northern blot, qRT-PCR etc	2009	Identification of a microRNA signature associated with progression of leukoplakia to oral carcinoma.
hsa-miR-30b	Hodgkin's lymphoma	up-regulated	microarray	2009	Comparison of miRNA profiles of microdissected Hodgkin/Reed-Sternberg cells and Hodgkin cell lines versus CD77 B-cells reveals a distinct subset of differentially expressed miRNAs
hsa-miR-374	Hodgkin's lymphoma	up-regulated	microarray	2009	Comparison of miRNA profiles of microdissected Hodgkin/Reed-Sternberg cells and Hodgkin cell lines versus CD77 B-cells reveals a distinct subset of differentially expressed miRNAs
hsa-miR-9	Hodgkin's lymphoma	up-regulated	microarray	2009	Comparison of miRNA profiles of microdissected Hodgkin/Reed-Sternberg cells and Hodgkin cell lines versus CD77 B-cells reveals a distinct subset of differentially expressed miRNAs
hsa-miR-10b	non-alcoholic fatty liver disease (NAFLD)	up-regulated	northern blot, qRT-PCR etc	2009	Effect of miRNA-10b in regulating cellular steatosis level by targeting PPAR-alpha expression, a novel mechanism for the pathogenesis of NAFLD
hsa-let-7c	non-alcoholic fatty liver disease (NAFLD)	down-regulated	microarray	2009	Effect of miRNA-10b in regulating cellular steatosis level by targeting PPAR-alpha expression, a novel mechanism for the pathogenesis of NAFLD
hsa-let-7d	non-alcoholic fatty liver disease (NAFLD)	down-regulated	microarray	2009	Effect of miRNA-10b in regulating cellular steatosis level by targeting PPAR-alpha expression, a novel mechanism for the pathogenesis of NAFLD
hsa-let-7e	non-alcoholic fatty liver disease (NAFLD)	down-regulated	microarray	2009	Effect of miRNA-10b in regulating cellular steatosis level by targeting PPAR-alpha expression, a novel mechanism for the pathogenesis of NAFLD
hsa-miR-103	non-alcoholic fatty liver disease (NAFLD)	down-regulated	microarray	2009	Effect of miRNA-10b in regulating cellular steatosis level by targeting PPAR-alpha expression, a novel mechanism for the pathogenesis of NAFLD
hsa-miR-107	non-alcoholic fatty liver disease (NAFLD)	down-regulated	microarray	2009	Effect of miRNA-10b in regulating cellular steatosis level by targeting PPAR-alpha expression, a novel mechanism for the pathogenesis of NAFLD
hsa-miR-130a	non-alcoholic fatty liver disease (NAFLD)	down-regulated	microarray	2009	Effect of miRNA-10b in regulating cellular steatosis level by targeting PPAR-alpha expression, a novel mechanism for the pathogenesis of NAFLD
hsa-miR-140	non-alcoholic fatty liver disease (NAFLD)	down-regulated	microarray	2009	Effect of miRNA-10b in regulating cellular steatosis level by targeting PPAR-alpha expression, a novel mechanism for the pathogenesis of NAFLD
hsa-miR-183	non-alcoholic fatty liver disease (NAFLD)	down-regulated	microarray	2009	Effect of miRNA-10b in regulating cellular steatosis level by targeting PPAR-alpha expression, a novel mechanism for the pathogenesis of NAFLD
hsa-miR-200c	non-alcoholic fatty liver disease (NAFLD)	down-regulated	microarray	2009	Effect of miRNA-10b in regulating cellular steatosis level by targeting PPAR-alpha expression, a novel mechanism for the pathogenesis of NAFLD
hsa-miR-203	non-alcoholic fatty liver disease (NAFLD)	down-regulated	microarray	2009	Effect of miRNA-10b in regulating cellular steatosis level by targeting PPAR-alpha expression, a novel mechanism for the pathogenesis of NAFLD
hsa-miR-375	esophageal cancer	down-regulated	northern blot, qRT-PCR etc	2009	MicroRNA expression in squamous cell carcinoma and adenocarcinoma of the esophagus: associations with survival
hsa-miR-192	esophageal cancer	up-regulated	northern blot, qRT-PCR etc	2009	MicroRNA expression in squamous cell carcinoma and adenocarcinoma of the esophagus: associations with survival
hsa-miR-194	esophageal cancer	up-regulated	northern blot, qRT-PCR etc	2009	MicroRNA expression in squamous cell carcinoma and adenocarcinoma of the esophagus: associations with survival
hsa-miR-21	esophageal cancer	up-regulated	northern blot, qRT-PCR etc	2009	MicroRNA expression in squamous cell carcinoma and adenocarcinoma of the esophagus: associations with survival
hsa-miR-21	non-alcoholic fatty liver disease (NAFLD)	down-regulated	microarray	2009	Effect of miRNA-10b in regulating cellular steatosis level by targeting PPAR-alpha expression, a novel mechanism for the pathogenesis of NAFLD
hsa-miR-26a-1	non-alcoholic fatty liver disease (NAFLD)	down-regulated	microarray	2009	Effect of miRNA-10b in regulating cellular steatosis level by targeting PPAR-alpha expression, a novel mechanism for the pathogenesis of NAFLD
hsa-miR-27b	non-alcoholic fatty liver disease (NAFLD)	down-regulated	microarray	2009	Effect of miRNA-10b in regulating cellular steatosis level by targeting PPAR-alpha expression, a novel mechanism for the pathogenesis of NAFLD
hsa-miR-29b	non-alcoholic fatty liver disease (NAFLD)	down-regulated	microarray	2009	Effect of miRNA-10b in regulating cellular steatosis level by targeting PPAR-alpha expression, a novel mechanism for the pathogenesis of NAFLD
hsa-miR-30a	non-alcoholic fatty liver disease (NAFLD)	down-regulated	microarray	2009	Effect of miRNA-10b in regulating cellular steatosis level by targeting PPAR-alpha expression, a novel mechanism for the pathogenesis of NAFLD
hsa-miR-122a	non-alcoholic fatty liver disease (NAFLD)	up-regulated	microarray	2009	Effect of miRNA-10b in regulating cellular steatosis level by targeting PPAR-alpha expression, a novel mechanism for the pathogenesis of NAFLD
hsa-miR-126	non-alcoholic fatty liver disease (NAFLD)	up-regulated	microarray	2009	Effect of miRNA-10b in regulating cellular steatosis level by targeting PPAR-alpha expression, a novel mechanism for the pathogenesis of NAFLD
hsa-miR-132	non-alcoholic fatty liver disease (NAFLD)	up-regulated	microarray	2009	Effect of miRNA-10b in regulating cellular steatosis level by targeting PPAR-alpha expression, a novel mechanism for the pathogenesis of NAFLD
hsa-miR-151	non-alcoholic fatty liver disease (NAFLD)	up-regulated	microarray	2009	Effect of miRNA-10b in regulating cellular steatosis level by targeting PPAR-alpha expression, a novel mechanism for the pathogenesis of NAFLD
hsa-miR-154	non-alcoholic fatty liver disease (NAFLD)	up-regulated	microarray	2009	Effect of miRNA-10b in regulating cellular steatosis level by targeting PPAR-alpha expression, a novel mechanism for the pathogenesis of NAFLD
hsa-miR-16-1	non-alcoholic fatty liver disease (NAFLD)	up-regulated	microarray	2009	Effect of miRNA-10b in regulating cellular steatosis level by targeting PPAR-alpha expression, a novel mechanism for the pathogenesis of NAFLD
hsa-miR-17	non-alcoholic fatty liver disease (NAFLD)	up-regulated	microarray	2009	Effect of miRNA-10b in regulating cellular steatosis level by targeting PPAR-alpha expression, a novel mechanism for the pathogenesis of NAFLD
hsa-miR-187	non-alcoholic fatty liver disease (NAFLD)	up-regulated	microarray	2009	Effect of miRNA-10b in regulating cellular steatosis level by targeting PPAR-alpha expression, a novel mechanism for the pathogenesis of NAFLD
hsa-miR-22	non-alcoholic fatty liver disease (NAFLD)	up-regulated	microarray	2009	Effect of miRNA-10b in regulating cellular steatosis level by targeting PPAR-alpha expression, a novel mechanism for the pathogenesis of NAFLD
hsa-miR-29c	non-alcoholic fatty liver disease (NAFLD)	up-regulated	microarray	2009	Effect of miRNA-10b in regulating cellular steatosis level by targeting PPAR-alpha expression, a novel mechanism for the pathogenesis of NAFLD
hsa-miR-210	head and neck cancer	down-regulated	northern blot, qRT-PCR etc	2009	Hypoxia-inducible mir-210 regulates normoxic gene expression involved in tumor initiation
hsa-let-7a	laryngeal carcinoma	down-regulated	northern blot, qRT-PCR etc	2009	Let-7a microRNA functions as a potential tumor suppressor in human laryngeal cancer
hsa-miR-203	esophageal cancer	down-regulated	northern blot, qRT-PCR etc	2009	MicroRNA expression in squamous cell carcinoma and adenocarcinoma of the esophagus: associations with survival
hsa-miR-30c	non-alcoholic fatty liver disease (NAFLD)	up-regulated	microarray	2009	Effect of miRNA-10b in regulating cellular steatosis level by targeting PPAR-alpha expression, a novel mechanism for the pathogenesis of NAFLD
hsa-miR-30d	non-alcoholic fatty liver disease (NAFLD)	up-regulated	microarray	2009	Effect of miRNA-10b in regulating cellular steatosis level by targeting PPAR-alpha expression, a novel mechanism for the pathogenesis of NAFLD
hsa-miR-31	non-alcoholic fatty liver disease (NAFLD)	up-regulated	microarray	2009	Effect of miRNA-10b in regulating cellular steatosis level by targeting PPAR-alpha expression, a novel mechanism for the pathogenesis of NAFLD
hsa-miR-33	non-alcoholic fatty liver disease (NAFLD)	up-regulated	microarray	2009	Effect of miRNA-10b in regulating cellular steatosis level by targeting PPAR-alpha expression, a novel mechanism for the pathogenesis of NAFLD
hsa-miR-34a	non-alcoholic fatty liver disease (NAFLD)	up-regulated	microarray	2009	Effect of miRNA-10b in regulating cellular steatosis level by targeting PPAR-alpha expression, a novel mechanism for the pathogenesis of NAFLD
hsa-miR-95	non-alcoholic fatty liver disease (NAFLD)	up-regulated	microarray	2009	Effect of miRNA-10b in regulating cellular steatosis level by targeting PPAR-alpha expression, a novel mechanism for the pathogenesis of NAFLD
hsa-miR-223	esophageal cancer	up-regulated	northern blot, qRT-PCR etc	2009	MicroRNA expression in squamous cell carcinoma and adenocarcinoma of the esophagus: associations with survival
hsa-miR-22	acute lymphoblastic leukemia (ALL)	down-regulated	northern blot, qRT-PCR etc	2009	Gene silencing of MIR22 in acute lymphoblastic leukaemia involves histone modifications independent of promoter DNA methylation
hsa-miR-223	essential thrombocythemia (ET)	up-regulated	northern blot, qRT-PCR etc	2009	MicroRNA expression profiling of megakaryocytes in primary myelofibrosis and essential thrombocythemia
hsa-miR-146b	primary myelofibrosis	up-regulated	northern blot, qRT-PCR etc	2009	MicroRNA expression profiling of megakaryocytes in primary myelofibrosis and essential thrombocythemia
hsa-miR-223	primary myelofibrosis	up-regulated	northern blot, qRT-PCR etc	2009	MicroRNA expression profiling of megakaryocytes in primary myelofibrosis and essential thrombocythemia
hsa-miR-26a	hepatocellular carcinoma (HCC)	down-regulated	northern blot, qRT-PCR etc	2009	MicroRNA expression, survival, and response to interferon in liver cancer
hsa-miR-26b	hepatocellular carcinoma (HCC)	down-regulated	northern blot, qRT-PCR etc	2009	MicroRNA expression, survival, and response to interferon in liver cancer
hsa-miR-29a	lung cancer	down-regulated	northern blot, qRT-PCR etc	2009	MiRNA-29a regulates the expression of numerous proteins and reduces the invasiveness and proliferation of human carcinoma cell lines
hsa-let-7a	lung cancer	down-regulated	northern blot, qRT-PCR etc	2009	Let-7a elevates p21(WAF1) levels by targeting of NIRF and suppresses the growth of A549 lung cancer cells
hsa-miR-17	Polycystic Kidney Disease	up-regulated	northern blot, qRT-PCR etc	2009	MicroRNA-17 post-transcriptionally regulates polycystic kidney disease-2 gene and promotes cell proliferation.
hsa-miR-150	sepsis	down-regulated	northern blot, qRT-PCR etc	2009	MicroRNA fingerprints identify miR-150 as a plasma prognostic marker in patients with sepsis
hsa-miR-106b	colorectal cancer	up-regulated	microarray	2009	Characterization of global microRNA expression reveals oncogenic potential of miR-145 in metastatic colorectal cancer
hsa-miR-130b	colorectal cancer	up-regulated	microarray	2009	Characterization of global microRNA expression reveals oncogenic potential of miR-145 in metastatic colorectal cancer
hsa-miR-181b	colorectal cancer	up-regulated	microarray	2009	Characterization of global microRNA expression reveals oncogenic potential of miR-145 in metastatic colorectal cancer
hsa-miR-20b	multiple sclerosis	down-regulated	microarray	2009	Multiple sclerosis: microRNA expression profiles accurately differentiate patients with relapsing-remitting disease from healthy controls
hsa-miR-1275	multiple sclerosis	up-regulated	microarray	2009	Multiple sclerosis: microRNA expression profiles accurately differentiate patients with relapsing-remitting disease from healthy controls
hsa-miR-142-3p	multiple sclerosis	up-regulated	microarray	2009	Multiple sclerosis: microRNA expression profiles accurately differentiate patients with relapsing-remitting disease from healthy controls
hsa-miR-145	multiple sclerosis	up-regulated	microarray	2009	Multiple sclerosis: microRNA expression profiles accurately differentiate patients with relapsing-remitting disease from healthy controls
hsa-miR-186	multiple sclerosis	up-regulated	microarray	2009	Multiple sclerosis: microRNA expression profiles accurately differentiate patients with relapsing-remitting disease from healthy controls
hsa-miR-223	multiple sclerosis	up-regulated	microarray	2009	Multiple sclerosis: microRNA expression profiles accurately differentiate patients with relapsing-remitting disease from healthy controls
hsa-miR-422a	multiple sclerosis	up-regulated	microarray	2009	Multiple sclerosis: microRNA expression profiles accurately differentiate patients with relapsing-remitting disease from healthy controls
hsa-miR-491-5p	multiple sclerosis	up-regulated	microarray	2009	Multiple sclerosis: microRNA expression profiles accurately differentiate patients with relapsing-remitting disease from healthy controls
hsa-miR-584	multiple sclerosis	up-regulated	microarray	2009	Multiple sclerosis: microRNA expression profiles accurately differentiate patients with relapsing-remitting disease from healthy controls
hsa-miR-664	multiple sclerosis	up-regulated	microarray	2009	Multiple sclerosis: microRNA expression profiles accurately differentiate patients with relapsing-remitting disease from healthy controls
hsa-miR-181a	breast cancer	down-regulated	northern blot, qRT-PCR etc	2009	Widespread estrogen-dependent repression of micrornas involved in breast tumor cell growth
hsa-miR-26a	breast cancer	down-regulated	northern blot, qRT-PCR etc	2009	Widespread estrogen-dependent repression of micrornas involved in breast tumor cell growth
hsa-miR-21	colorectal cancer	up-regulated	northern blot, qRT-PCR etc	2009	microRNA-21 negatively regulates Cdc25A and cell cycle progression in colon cancer cells
hsa-miR-141	colorectal cancer	down-regulated	northern blot, qRT-PCR etc	2009	MicroRNA-141 Regulates Smad Interacting Protein 1 (SIP1) and Inhibits Migration and Invasion of Colorectal Cancer Cells
hsa-miR-34a	malignant melanoma	down-regulated	northern blot, qRT-PCR etc	2009	MicroRNA-15b represents an independent prognostic parameter and is correlated with tumor cell proliferation and apoptosis in malignant melanoma
hsa-miR-15	malignant melanoma	up-regulated	northern blot, qRT-PCR etc	2009	MicroRNA-15b represents an independent prognostic parameter and is correlated with tumor cell proliferation and apoptosis in malignant melanoma
hsa-miR-210	malignant melanoma	up-regulated	northern blot, qRT-PCR etc	2009	MicroRNA-15b represents an independent prognostic parameter and is correlated with tumor cell proliferation and apoptosis in malignant melanoma
hsa-miR--196a-2	gastric cancer (stomach cancer)	down-regulated	northern blot, qRT-PCR etc	2009	Association of MicroRNA-196a-2 Gene Polymorphism with Gastric Cancer Risk in a Chinese Population
hsa-miR-326	multiple sclerosis	up-regulated	northern blot, qRT-PCR etc	2009	MicroRNA miR-326 regulates T(H)-17 differentiation and is associated with the pathogenesis of multiple sclerosis
hsa-miR-143	colorectal cancer	down-regulated	northern blot, qRT-PCR etc	2009	MicroRNA-143 reduces viability and increases sensitivity to 5-fluorouracil in HCT116 human colorectal cancer cells
hsa-miR-200b	breast cancer	down-regulated	northern blot, qRT-PCR etc	2009	E-cadherin transcriptional down-regulation by epigenetic and microRNA-200 family alterations is related to mesenchymal and drug-resistant phenotypes in human breast cancer cells.
hsa-miR-200c	breast cancer	down-regulated	northern blot, qRT-PCR etc	2009	E-cadherin transcriptional down-regulation by epigenetic and microRNA-200 family alterations is related to mesenchymal and drug-resistant phenotypes in human breast cancer cells.
hsa-miR-1	colorectal cancer	down-regulated	microarray	2009	Characterization of global microRNA expression reveals oncogenic potential of miR-145 in metastatic colorectal cancer
hsa-miR-10b	colorectal cancer	down-regulated	microarray	2009	Characterization of global microRNA expression reveals oncogenic potential of miR-145 in metastatic colorectal cancer
hsa-miR-125a	colorectal cancer	down-regulated	microarray	2009	Characterization of global microRNA expression reveals oncogenic potential of miR-145 in metastatic colorectal cancer
hsa-miR-133a	colorectal cancer	down-regulated	microarray	2009	Characterization of global microRNA expression reveals oncogenic potential of miR-145 in metastatic colorectal cancer
hsa-miR-139	colorectal cancer	down-regulated	microarray	2009	Characterization of global microRNA expression reveals oncogenic potential of miR-145 in metastatic colorectal cancer
hsa-miR-143	colorectal cancer	down-regulated	microarray	2009	Characterization of global microRNA expression reveals oncogenic potential of miR-145 in metastatic colorectal cancer
hsa-miR-145	colorectal cancer	down-regulated	microarray	2009	Characterization of global microRNA expression reveals oncogenic potential of miR-145 in metastatic colorectal cancer
hsa-miR-195	colorectal cancer	down-regulated	microarray	2009	Characterization of global microRNA expression reveals oncogenic potential of miR-145 in metastatic colorectal cancer
hsa-miR-30a-3p	colorectal cancer	down-regulated	microarray	2009	Characterization of global microRNA expression reveals oncogenic potential of miR-145 in metastatic colorectal cancer
hsa-miR-30a-5p	colorectal cancer	down-regulated	microarray	2009	Characterization of global microRNA expression reveals oncogenic potential of miR-145 in metastatic colorectal cancer
hsa-miR-30c	colorectal cancer	down-regulated	microarray	2009	Characterization of global microRNA expression reveals oncogenic potential of miR-145 in metastatic colorectal cancer
hsa-miR-378*	colorectal cancer	down-regulated	microarray	2009	Characterization of global microRNA expression reveals oncogenic potential of miR-145 in metastatic colorectal cancer
hsa-miR-422a	colorectal cancer	down-regulated	microarray	2009	Characterization of global microRNA expression reveals oncogenic potential of miR-145 in metastatic colorectal cancer
hsa-miR-422b	colorectal cancer	down-regulated	microarray	2009	Characterization of global microRNA expression reveals oncogenic potential of miR-145 in metastatic colorectal cancer
hsa-miR-497	colorectal cancer	down-regulated	microarray	2009	Characterization of global microRNA expression reveals oncogenic potential of miR-145 in metastatic colorectal cancer
hsa-miR-203	colorectal cancer	down-regulated	microarray	2009	Characterization of global microRNA expression reveals oncogenic potential of miR-145 in metastatic colorectal cancer
hsa-miR-34a	colorectal cancer	down-regulated	microarray	2009	Characterization of global microRNA expression reveals oncogenic potential of miR-145 in metastatic colorectal cancer
hsa-miR-95	colorectal cancer	down-regulated	microarray	2009	Characterization of global microRNA expression reveals oncogenic potential of miR-145 in metastatic colorectal cancer
hsa-miR-106a	colorectal cancer	up-regulated	microarray	2009	Characterization of global microRNA expression reveals oncogenic potential of miR-145 in metastatic colorectal cancer
hsa-miR-19a	colorectal cancer	up-regulated	microarray	2009	Characterization of global microRNA expression reveals oncogenic potential of miR-145 in metastatic colorectal cancer
hsa-miR-19b	colorectal cancer	up-regulated	microarray	2009	Characterization of global microRNA expression reveals oncogenic potential of miR-145 in metastatic colorectal cancer
hsa-miR-20a	colorectal cancer	up-regulated	microarray	2009	Characterization of global microRNA expression reveals oncogenic potential of miR-145 in metastatic colorectal cancer
hsa-miR-21	colorectal cancer	up-regulated	microarray	2009	Characterization of global microRNA expression reveals oncogenic potential of miR-145 in metastatic colorectal cancer
hsa-miR-224	colorectal cancer	up-regulated	microarray	2009	Characterization of global microRNA expression reveals oncogenic potential of miR-145 in metastatic colorectal cancer
hsa-miR-25	colorectal cancer	up-regulated	microarray	2009	Characterization of global microRNA expression reveals oncogenic potential of miR-145 in metastatic colorectal cancer
hsa-miR-29a	colorectal cancer	up-regulated	microarray	2009	Characterization of global microRNA expression reveals oncogenic potential of miR-145 in metastatic colorectal cancer
hsa-miR-96	colorectal cancer	up-regulated	microarray	2009	Characterization of global microRNA expression reveals oncogenic potential of miR-145 in metastatic colorectal cancer
hsa-miR-17-5p	colorectal cancer	up-regulated	microarray	2009	Characterization of global microRNA expression reveals oncogenic potential of miR-145 in metastatic colorectal cancer
hsa-miR-182	colorectal cancer	up-regulated	microarray	2009	Characterization of global microRNA expression reveals oncogenic potential of miR-145 in metastatic colorectal cancer
hsa-miR-183	colorectal cancer	up-regulated	microarray	2009	Characterization of global microRNA expression reveals oncogenic potential of miR-145 in metastatic colorectal cancer
hsa-miR-18a	colorectal cancer	up-regulated	microarray	2009	Characterization of global microRNA expression reveals oncogenic potential of miR-145 in metastatic colorectal cancer
hsa-miR-29b	colorectal cancer	up-regulated	microarray	2009	Characterization of global microRNA expression reveals oncogenic potential of miR-145 in metastatic colorectal cancer
hsa-miR-93	colorectal cancer	up-regulated	microarray	2009	Characterization of global microRNA expression reveals oncogenic potential of miR-145 in metastatic colorectal cancer
hsa-miR-31	colorectal cancer	up-regulated	microarray	2009	Characterization of global microRNA expression reveals oncogenic potential of miR-145 in metastatic colorectal cancer
hsa-miR-124	hepatocellular carcinoma (HCC)	down-regulated	northern blot, qRT-PCR etc	2009	miR-124 and miR-203 are epigenetically silenced tumor-suppressive microRNAs in hepatocellular carcinoma
hsa-miR-203	hepatocellular carcinoma (HCC)	down-regulated	northern blot, qRT-PCR etc	2009	miR-124 and miR-203 are epigenetically silenced tumor-suppressive microRNAs in hepatocellular carcinoma
hsa-miR-126	asthma	up-regulated	northern blot, qRT-PCR etc	2009	Antagonism of microRNA-126 suppresses the effector function of TH2 cells and the development of allergic airways disease
hsa-miR-21	bladder cancer	up-regulated	northern blot, qRT-PCR etc	2009	Distinct microRNA alterations characterize high- and low-grade bladder cancer
hsa-miR-100	bladder cancer	down-regulated	northern blot, qRT-PCR etc	2009	Distinct microRNA alterations characterize high- and low-grade bladder cancer
hsa-miR-99a	bladder cancer	down-regulated	northern blot, qRT-PCR etc	2009	Distinct microRNA alterations characterize high- and low-grade bladder cancer
hsa-miR-29b	acute myelogeneous leukemia (AML)	down-regulated	northern blot, qRT-PCR etc	2009	MicroRNA 29b functions in acute myeloid leukemia
hsa-let-7b	multiple myeloma (MM)	down-regulated	microarray	2009	Identification of microRNA expression patterns and definition of a microRNA/mRNA regulatory network in distinct molecular groups of multiple myeloma
hsa-miR-140-3p	multiple myeloma (MM)	down-regulated	microarray	2009	Identification of microRNA expression patterns and definition of a microRNA/mRNA regulatory network in distinct molecular groups of multiple myeloma
hsa-let-7e	multiple myeloma (MM)	up-regulated	microarray	2009	Identification of microRNA expression patterns and definition of a microRNA/mRNA regulatory network in distinct molecular groups of multiple myeloma
hsa-miR-125a-5p	multiple myeloma (MM)	up-regulated	microarray	2009	Identification of microRNA expression patterns and definition of a microRNA/mRNA regulatory network in distinct molecular groups of multiple myeloma
hsa-miR-99b	multiple myeloma (MM)	up-regulated	microarray	2009	Identification of microRNA expression patterns and definition of a microRNA/mRNA regulatory network in distinct molecular groups of multiple myeloma
hsa-miR-15a	papillary thyroid carcinoma (PTC)	down-regulated	microarray	2009	miRNA Expression in a Human Papillary Thyroid Carcinoma Cell Line Varies with Invasiveness
hsa-miR-16	papillary thyroid carcinoma (PTC)	down-regulated	microarray	2009	miRNA Expression in a Human Papillary Thyroid Carcinoma Cell Line Varies with Invasiveness
hsa-miR-199b	papillary thyroid carcinoma (PTC)	down-regulated	microarray	2009	miRNA Expression in a Human Papillary Thyroid Carcinoma Cell Line Varies with Invasiveness
hsa-miR-26a	papillary thyroid carcinoma (PTC)	down-regulated	microarray	2009	miRNA Expression in a Human Papillary Thyroid Carcinoma Cell Line Varies with Invasiveness
hsa-miR-29	papillary thyroid carcinoma (PTC)	down-regulated	microarray	2009	miRNA Expression in a Human Papillary Thyroid Carcinoma Cell Line Varies with Invasiveness
hsa-miR-34	papillary thyroid carcinoma (PTC)	down-regulated	microarray	2009	miRNA Expression in a Human Papillary Thyroid Carcinoma Cell Line Varies with Invasiveness
hsa-let-7b	papillary thyroid carcinoma (PTC)	up-regulated	microarray	2009	miRNA Expression in a Human Papillary Thyroid Carcinoma Cell Line Varies with Invasiveness
hsa-miR-106	papillary thyroid carcinoma (PTC)	up-regulated	microarray	2009	miRNA Expression in a Human Papillary Thyroid Carcinoma Cell Line Varies with Invasiveness
hsa-miR-193	papillary thyroid carcinoma (PTC)	up-regulated	microarray	2009	miRNA Expression in a Human Papillary Thyroid Carcinoma Cell Line Varies with Invasiveness
hsa-miR-200a	papillary thyroid carcinoma (PTC)	up-regulated	microarray	2009	miRNA Expression in a Human Papillary Thyroid Carcinoma Cell Line Varies with Invasiveness
hsa-miR-222	papillary thyroid carcinoma (PTC)	up-regulated	microarray	2009	miRNA Expression in a Human Papillary Thyroid Carcinoma Cell Line Varies with Invasiveness
hsa-miR-141	ovarian cancer (OC)	up-regulated	northern blot, qRT-PCR etc	2009	Regulation of miR-200 family microRNAs and ZEB transcription factors in ovarian cancer: Evidence supporting a mesothelial-to-epithelial transition
hsa-miR-200a	ovarian cancer (OC)	up-regulated	northern blot, qRT-PCR etc	2009	Regulation of miR-200 family microRNAs and ZEB transcription factors in ovarian cancer: Evidence supporting a mesothelial-to-epithelial transition
hsa-miR-200b	ovarian cancer (OC)	up-regulated	northern blot, qRT-PCR etc	2009	Regulation of miR-200 family microRNAs and ZEB transcription factors in ovarian cancer: Evidence supporting a mesothelial-to-epithelial transition
hsa-miR-200c	ovarian cancer (OC)	up-regulated	northern blot, qRT-PCR etc	2009	Regulation of miR-200 family microRNAs and ZEB transcription factors in ovarian cancer: Evidence supporting a mesothelial-to-epithelial transition
hsa-miR-429	ovarian cancer (OC)	up-regulated	northern blot, qRT-PCR etc	2009	Regulation of miR-200 family microRNAs and ZEB transcription factors in ovarian cancer: Evidence supporting a mesothelial-to-epithelial transition
hsa-miR-214	cervical cancer	down-regulated	northern blot, qRT-PCR etc	2009	MicroRNA-214 is aberrantly expressed in cervical cancers and inhibits the growth of HeLa cells
hsa-miR-500	hepatocellular carcinoma (HCC)	up-regulated	northern blot, qRT-PCR etc	2009	MicroRNA-500 as a potential diagnostic marker for hepatocellular carcinoma
hsa-miR-31a	breast cancer	down-regulated	northern blot, qRT-PCR etc	2009	Concomitant suppression of three target genes can explain the impact of a microRNA on metastasis
hsa-miR-125a	breast cancer	down-regulated	northern blot, qRT-PCR etc	2009	MicroRNA-125a represses cell growth by targeting HuR in breast cancer
miR-BART21	nasopharyngeal carcinoma (NPC)	up-regulated	northern blot, qRT-PCR etc	2009	Modulation of LMP2A expression by a newly identified Epstein-Barr virus-encoded microRNA miR-BART22
miR-BART22	nasopharyngeal carcinoma (NPC)	up-regulated	northern blot, qRT-PCR etc	2009	Modulation of LMP2A expression by a newly identified Epstein-Barr virus-encoded microRNA miR-BART22
hsa-miR-125a	ovarian cancer (OC)	down-regulated	northern blot, qRT-PCR etc	2009	The epidermal growth factor receptor responsive miR-125a represses mesenchymal morphology in ovarian cancer cells
hsa-miR-16-1	chronic lymphocytic leukemia (CLL)	down-regulated	Northern blot, qRT-PCR etc	2005	miR-15 and miR-16 induce apoptosis by targeting BCL2.
hsa-miR-16-1	chronic lymphocytic leukemia (CLL)	down-regulated	Northern blot, qRT-PCR etc	2007	The role of microRNA and other non-coding RNA in the pathogenesis of chronic lymphocytic leukemia.
hsa-miR-16-1	mantle cell lymphoma (MCL)	normal	Northern blot, qRT-PCR etc	2008	Truncation in CCND1 mRNA alters miR-16-1 regulation in mantle cell lymphoma.
hsa-miR-16-1	pituitary adenoma	down-regulated	Northern blot, qRT-PCR etc	2005	miR-15a and miR-16-1 down-regulation in pituitary adenomas.
hsa-miR-16-1	pancreatic cancer	up-regulated	Northern blot, qRT-PCR etc	2006	Expression profiling identifies microRNA signature in pancreatic cancer.
hsa-miR-16-2	chronic lymphocytic leukemia (CLL)	up-regulated	Northern blot, qRT-PCR etc	2005	A MicroRNA signature associated with prognosis and progression in chronic lymphocytic leukemia.
hsa-miR-164	pituitary adenoma	down-regulated	microarray	2007	Identification of differentially expressed microRNAs by microarray: a possible role for microRNA genes in pituitary adenomas.
hsa-miR-170	breast cancer	up-regulated	microarray	2005	MicroRNA gene expression deregulation in human breast cancer.
hsa-miR-172a-2	hepatocellular carcinoma (HCC)	up-regulated	microarray	2006	Downregulation of miR-122 in the rodent and human hepatocellular carcinomas.
hsa-miR-17-3p	lung cancer	up-regulated	microarray	2006	Unique microRNA molecular profiles in lung cancer diagnosis and prognosis.
hsa-miR-17-3p	anaplastic thyroid carcinoma (ATC)	up-regulated	Northern blot, qRT-PCR etc	2008	Oncogenic role of miR-17-92 cluster in anaplastic thyroid cancer cells.
hsa-miR-17-3p	lung cancer	up-regulated	Northern blot, qRT-PCR etc	2005	A polycistronic microRNA cluster, miR-17-92, is overexpressed in human lung cancers and enhances cell proliferation.
hsa-miR-17-3p	MYC-rearranged lymphoma	up-regulated	Northern blot, qRT-PCR etc	2007	Synergistic action of the microRNA-17 polycistron and Myc in aggressive cancer development.
hsa-miR-17-3p	hepatocellular carcinoma (HCC)	up-regulated	microarray	2006	Downregulation of miR-122 in the rodent and human hepatocellular carcinomas.
hsa-miR-17-3p	malignant lymphoma	up-regulated	Northern blot, qRT-PCR etc	2005	A microRNA cluster as a target of genomic amplification in malignant lymphoma.
hsa-miR-409-3p	dermatomyositis (DM)	up-regulated	microarray	2007	Distinctive patterns of microRNA expression in primary muscular disorders.
hsa-miR-409-3p	Duchenne muscular dystrophy (DMD)	up-regulated	microarray	2007	Distinctive patterns of microRNA expression in primary muscular disorders.
hsa-miR-409-3p	miyoshi myopathy (MM)	up-regulated	microarray	2007	Distinctive patterns of microRNA expression in primary muscular disorders.
hsa-miR-409-3p	nemaline myopathy (NM)	up-regulated	microarray	2007	Distinctive patterns of microRNA expression in primary muscular disorders.
hsa-miR-419	epithelial ovarian cancer (EOC)	down-regulated	Northern blot, qRT-PCR etc	2008	Genomic and epigenetic alterations deregulate microRNA expression in human epithelial ovarian cancer.
hsa-miR-422a	ovarian cancer (OC)	down-regulated	microarray	2008	MicroRNA expression and identification of putative miRNA targets in ovarian cancer.
hsa-miR-422b	head and neck squamous cell carcinoma (HNSCC)	down-regulated	microarray	2007	High mobility group A2 is a target for miRNA-98 in head and neck squamous cell carcinoma.
hsa-miR-423	Duchenne muscular dystrophy (DMD)	down-regulated	microarray	2007	Distinctive patterns of microRNA expression in primary muscular disorders.
hsa-miR-423	nemaline myopathy (NM)	up-regulated	microarray	2007	Distinctive patterns of microRNA expression in primary muscular disorders.
hsa-miR-423	primary biliary cirrhosis (PBC)	down-regulated	microarray	2008	WITHDRAWN:MicroRNA profile in peripheral blood T cells of patients with primary biliary cirrhosis.
hsa-miR-637	head and neck squamous cell carcinoma (HNSCC)	up-regulated	microarray	2007	High mobility group A2 is a target for miRNA-98 in head and neck squamous cell carcinoma.
hsa-miR-637	ovarian cancer (OC)	up-regulated	microarray	2008	MicroRNA expression and identification of putative miRNA targets in ovarian cancer.
hsa-miR-642	uterine leiomyoma (ULM)	down-regulated	microarray	2008	Differential expression of microRNA species in human uterine leiomyoma versus normal myometrium.
hsa-miR-648	ovarian cancer (OC)	down-regulated	microarray	2008	MicroRNA expression and identification of putative miRNA targets in ovarian cancer.
hsa-miR-652	autism spectrum disorder (ASD)	down-regulated	microarray	2008	Heterogeneous dysregulation of microRNAs across the autism spectrum.
hsa-miR-652	uveal melanoma	up-regulated	microarray	2008	Micro-RNAs associated with metastasis in uveal melanoma identified by multiplexed microarray profiling.
hsa-miR-657	ovarian cancer (OC)	down-regulated	microarray	2008	MicroRNA expression and identification of putative miRNA targets in ovarian cancer.
hsa-miR-662	ovarian cancer (OC)	down-regulated	microarray	2008	MicroRNA expression and identification of putative miRNA targets in ovarian cancer.
hsa-miR-663	breast cancer	down-regulated	Northern blot, qRT-PCR etc	2007	Epigenetic inactivation of microRNA gene hsa-mir-9-1 in human breast cancer.
hsa-miR-663	breast cancer	down-regulated	Northern blot, qRT-PCR etc	2007	Epigenetic inactivation of microRNA genes in mammary carcinoma.
hsa-miR-663	ovarian cancer (OC)	up-regulated	microarray	2008	MicroRNA expression and identification of putative miRNA targets in ovarian cancer.
hsa-miR-7	glioblastoma	down-regulated	Northern blot, qRT-PCR etc	2008	microRNA-7 inhibits the epidermal growth factor receptor and the Akt pathway and is down-regulated in glioblastoma.
hsa-miR-7	autism spectrum disorder (ASD)	up-regulated	microarray	2008	Heterogeneous dysregulation of microRNAs across the autism spectrum.
hsa-miR-7	head and neck squamous cell carcinoma (HNSCC)	up-regulated	microarray	2007	High mobility group A2 is a target for miRNA-98 in head and neck squamous cell carcinoma.
hsa-miR-7	schizophrenia	down-regulated	Northern blot, qRT-PCR etc	2007	microRNA expression in the prefrontal cortex of individuals with schizophrenia and schizoaffective disorder.
hsa-miR-7-1	pituitary adenoma	down-regulated	microarray	2007	Identification of differentially expressed microRNAs by microarray: a possible role for microRNA genes in pituitary adenomas.
hsa-miR-7-2	kidney cancer	up-regulated	microarray	2007	Micro-RNA profiling in kidney and bladder cancers.
hsa-miR-7-3	chronic pancreatitis	up-regulated	microarray	2007	MicroRNA expression patterns to differentiate pancreatic adenocarcinoma from normal pancreas and chronic pancreatitis.
hsa-miR-7-3	colorectal cancer	up-regulated	Northern blot, qRT-PCR etc	2005	Real-time expression profiling of microRNA precursors in human cancer cell lines.
hsa-miR-7-3	pituitary adenoma	down-regulated	microarray	2007	Identification of differentially expressed microRNAs by microarray: a possible role for microRNA genes in pituitary adenomas.
hsa-miR-802	Down syndrome (DS)	up-regulated	Northern blot, qRT-PCR etc	2008	Human chromosome 21-derived miRNAs are overexpressed in down syndrome brains and hearts.
hsa-miR-9	metabolic disease	up-regulated	Northern blot, qRT-PCR etc	2006	MicroRNA-9 controls the expression of Granuphilin/Slp4 and the secretory response of insulin-producing cells.
hsa-miR-9	recurrent ovarian cancer	down-regulated	Northern blot, qRT-PCR etc	2008	Potential role of miR-9 and miR-223 in recurrent ovarian cancer.
hsa-miR-9	Alzheimer's disease	up-regulated	Northern blot, qRT-PCR etc	2007	Micro-RNA speciation in fetal, adult and Alzheimer's disease hippocampus.
hsa-miR-10a	Oral Squamous Cell Carcinoma (OSCC)	up-regulated	microarray	2008	Exploration of tumor-suppressive microRNAs silenced by DNA hypermethylation in oral cancer.
hsa-miR-10a	pancreatic cancer	up-regulated	microarray	2007	MicroRNA expression patterns to differentiate pancreatic adenocarcinoma from normal pancreas and chronic pancreatitis.
hsa-miR-10a	prostate cancer	up-regulated	microarray	2008	Expression of microRNAs and protein-coding genes associated with perineural invasion in prostate cancer.
hsa-miR-10a	psoriasis	down-regulated	microarray	2007	MicroRNAs: novel regulators involved in the pathogenesis of Psoriasis?
hsa-miR-10a	uterine leiomyoma (ULM)	down-regulated	microarray	2008	Differential expression of microRNA species in human uterine leiomyoma versus normal myometrium.
hsa-miR-10b	breast cancer	up-regulated	Northern blot, qRT-PCR etc	2007	Tumour invasion and metastasis initiated by microRNA-10b in breast cancer.
hsa-miR-10b	B-cell chronic lymphocytic leukemia	up-regulated	microarray	2004	MicroRNA profiling reveals distinct signatures in B cell chronic lymphocytic leukemias.
hsa-miR-10b	breast cancer	down-regulated	microarray	2005	MicroRNA gene expression deregulation in human breast cancer.
hsa-miR-10b	cardiac hypertrophy	down-regulated	Northern blot, qRT-PCR etc	2008	MicroRNAs play an essential role in the development of cardiac hypertrophy.
hsa-miR-10b	chronic pancreatitis	up-regulated	microarray	2007	MicroRNA expression patterns to differentiate pancreatic adenocarcinoma from normal pancreas and chronic pancreatitis.
hsa-miR-10b	glioblastoma	up-regulated	microarray	2005	Extensive modulation of a set of microRNAs in primary glioblastoma.
hsa-miR-10b	ovarian cancer (OC)	up-regulated	microarray	2008	MicroRNA expression and identification of putative miRNA targets in ovarian cancer.
hsa-miR-10b	pancreatic cancer	up-regulated	microarray	2007	MicroRNA expression patterns to differentiate pancreatic adenocarcinoma from normal pancreas and chronic pancreatitis.
hsa-miR-10b	prostate cancer	up-regulated	Northern blot, qRT-PCR etc	2008	Expression of microRNAs and protein-coding genes associated with perineural invasion in prostate cancer.
hsa-miR-10b	serous ovarian cancer	down-regulated	microarray	2008	MicroRNA expression profiles in serous ovarian carcinoma.
hsa-miR-1-2	hepatocellular carcinoma (HCC)	down-regulated	Northern blot, qRT-PCR etc	2008	Identification of metastasis-related microRNAs in hepatocellular carcinoma.
hsa-miR-1-2	cardiomyopathy	down-regulated	Northern blot, qRT-PCR etc	2007	Dysregulation of cardiogenesis, cardiac conduction, and cell cycle in mice lacking miRNA-1-2.
hsa-miR-122a	hepatocellular carcinoma (HCC)	down-regulated	Northern blot, qRT-PCR etc	2008	Identification of metastasis-related microRNAs in hepatocellular carcinoma.
hsa-miR-122a	HCV infection	up-regulated	Northern blot, qRT-PCR etc	2005	Modulation of hepatitis C virus RNA abundance by a liver-specific MicroRNA.
hsa-miR-122a	hepatocellular carcinoma (HCC)	down-regulated	Northern blot, qRT-PCR etc	2007	Cyclin G1 is a target of miR-122a, a microRNA frequently down-regulated in human hepatocellular carcinoma.
hsa-miR-122a	metabolic disease	down-regulated	Northern blot, qRT-PCR etc	2006	miR-122 regulation of lipid metabolism revealed by in vivo antisense targeting.
hsa-miR-122a	breast cancer	up-regulated	microarray	2005	MicroRNA gene expression deregulation in human breast cancer.
hsa-miR-122a	head and neck squamous cell carcinoma (HNSCC)	down-regulated	microarray	2007	High mobility group A2 is a target for miRNA-98 in head and neck squamous cell carcinoma.
hsa-miR-122a	hepatocellular carcinoma (HCC)	up-regulated	Northern blot, qRT-PCR etc	2005	Real-time expression profiling of microRNA precursors in human cancer cell lines.
hsa-miR-122a	hepatocellular carcinoma (HCC)	down-regulated	Northern blot, qRT-PCR etc	2006	Downregulation of miR-122 in the rodent and human hepatocellular carcinomas.
hsa-miR-184	epithelial ovarian cancer (EOC)	down-regulated	microarray	2008	Genomic and epigenetic alterations deregulate microRNA expression in human epithelial ovarian cancer.
hsa-miR-184	malignant melanoma	down-regulated	Northern blot, qRT-PCR etc	2008	MicroRNA let-7b targets important cell cycle molecules in malignant melanoma cells and interferes with anchorage-independent growth.
hsa-miR-184	Oral Squamous Cell Carcinoma (OSCC)	down-regulated	microarray	2008	Exploration of tumor-suppressive microRNAs silenced by DNA hypermethylation in oral cancer.
hsa-miR-184	prostate cancer	up-regulated	microarray	2007	MicroRNA expression profiling in prostate cancer.
hsa-miR-185	hepatocellular carcinoma (HCC)	up-regulated	Northern blot, qRT-PCR etc	2008	Identification of metastasis-related microRNAs in hepatocellular carcinoma.
hsa-miR-185	bladder cancer	up-regulated	microarray	2007	Micro-RNA profiling in kidney and bladder cancers.
hsa-miR-185	cardiac hypertrophy	down-regulated	Northern blot, qRT-PCR etc	2008	MicroRNAs play an essential role in the development of cardiac hypertrophy.
hsa-miR-185	cardiac hypertrophy	down-regulated	Northern blot, qRT-PCR etc	2007	MicroRNAs are aberrantly expressed in hypertrophic heart: do they play a role in cardiac hypertrophy?
hsa-miR-185	glioblastoma multiforme (GBM)	down-regulated	Northern blot, qRT-PCR etc	2008	miR-124 and miR-137 inhibit proliferation of glioblastoma multiforme cells and induce differentiation of brain tumor stem cells.
hsa-miR-185	kidney cancer	up-regulated	microarray	2007	Micro-RNA profiling in kidney and bladder cancers.
hsa-miR-185	malignant melanoma	down-regulated	Northern blot, qRT-PCR etc	2008	MicroRNA let-7b targets important cell cycle molecules in malignant melanoma cells and interferes with anchorage-independent growth.
hsa-miR-130a	limb-girdle muscular dystrophies types 2A (LGMD2A)	up-regulated	microarray	2007	Distinctive patterns of microRNA expression in primary muscular disorders.
hsa-miR-130a	miyoshi myopathy (MM)	up-regulated	microarray	2007	Distinctive patterns of microRNA expression in primary muscular disorders.
hsa-miR-130a	nemaline myopathy (NM)	up-regulated	microarray	2007	Distinctive patterns of microRNA expression in primary muscular disorders.
hsa-miR-130a	polymyositis (PM)	up-regulated	microarray	2007	Distinctive patterns of microRNA expression in primary muscular disorders.
hsa-miR-130a-1	hepatocellular carcinoma (HCC)	up-regulated	microarray	2006	Downregulation of miR-122 in the rodent and human hepatocellular carcinomas.
hsa-miR-130b	acute lymphoblastic leukemia (ALL)	up-regulated	microarray	2007	MicroRNA expression signatures accurately discriminate acute lymphoblastic leukemia from acute myeloid leukemia.
hsa-miR-130b	acute myeloid leukemia (AML)	down-regulated	microarray	2007	MicroRNA expression signatures accurately discriminate acute lymphoblastic leukemia from acute myeloid leukemia.
hsa-miR-130b	pancreatic ductal adenocarcinoma (PDAC)	down-regulated	microarray	2007	MicroRNA expression alterations are linked to tumorigenesis and non-neoplastic processes in pancreatic ductal adenocarcinoma.
hsa-miR-130b-1	hepatocellular carcinoma (HCC)	up-regulated	microarray	2006	Downregulation of miR-122 in the rodent and human hepatocellular carcinomas.
hsa-miR-132	Huntington's disease (HD)	down-regulated	Northern blot, qRT-PCR etc	2007	A microRNA-based gene dysregulation pathway in Huntington's disease.
hsa-miR-132	autism spectrum disorder (ASD)	up-regulated	microarray	2008	Heterogeneous dysregulation of microRNAs across the autism spectrum.
hsa-miR-132	B-cell chronic lymphocytic leukemia	up-regulated	microarray	2004	MicroRNA profiling reveals distinct signatures in B cell chronic lymphocytic leukemias.
hsa-miR-139	uterine leiomyoma (ULM)	down-regulated	Northern blot, qRT-PCR etc	2008	Differential expression of microRNA species in human uterine leiomyoma versus normal myometrium.
hsa-miR-132	colorectal cancer	up-regulated	Northern blot, qRT-PCR etc	2006	Differentially regulated micro-RNAs and actively translated messenger RNA transcripts by tumor suppressor p53 in colon cancer.
hsa-miR-302c	malignant melanoma	down-regulated	Northern blot, qRT-PCR etc	2008	MicroRNA let-7b targets important cell cycle molecules in malignant melanoma cells and interferes with anchorage-independent growth.
hsa-miR-302c*	Oral Squamous Cell Carcinoma (OSCC)	down-regulated	microarray	2008	Exploration of tumor-suppressive microRNAs silenced by DNA hypermethylation in oral cancer.
hsa-miR-302c*	prostate cancer	up-regulated	microarray	2007	MicroRNA expression profiling in prostate cancer.
hsa-miR-302d	acute myeloid leukemia (AML)	down-regulated	microarray	2008	Distinctive patterns of microRNA expression associated with karyotype in acute myeloid leukaemia.
hsa-miR-302d	malignant melanoma	down-regulated	Northern blot, qRT-PCR etc	2008	MicroRNA let-7b targets important cell cycle molecules in malignant melanoma cells and interferes with anchorage-independent growth.
hsa-miR-302d	testicular germ cell tumor	up-regulated	microarray	2007	High-throughput microRNAome analysis in human germ cell tumours.
hsa-miR-30a	hepatocellular carcinoma (HCC)	down-regulated	Northern blot, qRT-PCR etc	2008	Identification of metastasis-related microRNAs in hepatocellular carcinoma.
hsa-miR-30a	uterine leiomyoma (ULM)	up-regulated	Northern blot, qRT-PCR etc	2007	A micro-RNA signature associated with race, tumor size, and target gene activity in human uterine leiomyomas.
hsa-miR-30a-3p	acute myeloid leukemia (AML)	down-regulated	microarray	2008	Distinctive patterns of microRNA expression associated with karyotype in acute myeloid leukaemia.
hsa-miR-30a-3p	cardiac hypertrophy	down-regulated	Northern blot, qRT-PCR etc	2008	MicroRNAs play an essential role in the development of cardiac hypertrophy.
hsa-miR-30a-3p	colorectal cancer	up-regulated	Northern blot, qRT-PCR etc	2006	Differentially regulated micro-RNAs and actively translated messenger RNA transcripts by tumor suppressor p53 in colon cancer.
hsa-miR-30a-3p	colorectal cancer	down-regulated	Northern blot, qRT-PCR etc	2006	Identification by Real-time PCR of 13 mature microRNAs differentially expressed in colorectal cancer and non-tumoral tissues.
hsa-miR-30a-3p	dermatomyositis (DM)	down-regulated	microarray	2007	Distinctive patterns of microRNA expression in primary muscular disorders.
hsa-miR-30a-3p	Duchenne muscular dystrophy (DMD)	down-regulated	microarray	2007	Distinctive patterns of microRNA expression in primary muscular disorders.
hsa-miR-30a-3p	limb-girdle muscular dystrophies types 2A (LGMD2A)	down-regulated	microarray	2007	Distinctive patterns of microRNA expression in primary muscular disorders.
hsa-miR-30a-3p	miyoshi myopathy (MM)	down-regulated	microarray	2007	Distinctive patterns of microRNA expression in primary muscular disorders.
hsa-miR-30a-3p	nemaline myopathy (NM)	down-regulated	microarray	2007	Distinctive patterns of microRNA expression in primary muscular disorders.
hsa-miR-30a-3p	polymyositis (PM)	down-regulated	microarray	2007	Distinctive patterns of microRNA expression in primary muscular disorders.
hsa-miR-30a-5p	anaplastic thyroid carcinoma (ATC)	down-regulated	Northern blot, qRT-PCR etc	2007	Specific microRNAs are downregulated in human thyroid anaplastic carcinomas.
hsa-miR-30a-5p	cardiac hypertrophy	down-regulated	Northern blot, qRT-PCR etc	2008	MicroRNAs play an essential role in the development of cardiac hypertrophy.
hsa-miR-30a-5p	Duchenne muscular dystrophy (DMD)	down-regulated	microarray	2007	Distinctive patterns of microRNA expression in primary muscular disorders.
hsa-miR-30a-5p	lung cancer	down-regulated	microarray	2006	Unique microRNA molecular profiles in lung cancer diagnosis and prognosis.
hsa-miR-200b	cancer	down-regulated	Northern blot, qRT-PCR etc	2008	The miR-200 family inhibits epithelial-mesenchymal transition and cancer cell migration by direct targeting of E-cadherin transcriptional repressors ZEB1 and ZEB2.
hsa-miR-30a-5p	colorectal cancer	up-regulated	Northern blot, qRT-PCR etc	2006	Differentially regulated micro-RNAs and actively translated messenger RNA transcripts by tumor suppressor p53 in colon cancer.
hsa-miR-30d	primary biliary cirrhosis (PBC)	down-regulated	microarray	2008	WITHDRAWN:MicroRNA profile in peripheral blood T cells of patients with primary biliary cirrhosis.
hsa-miR-30d	schizophrenia	down-regulated	microarray	2007	microRNA expression in the prefrontal cortex of individuals with schizophrenia and schizoaffective disorder.
hsa-miR-30e	hepatocellular carcinoma (HCC)	down-regulated	Northern blot, qRT-PCR etc	2008	Identification of metastasis-related microRNAs in hepatocellular carcinoma.
hsa-miR-30e	cardiac hypertrophy	down-regulated	Northern blot, qRT-PCR etc	2008	MicroRNAs play an essential role in the development of cardiac hypertrophy.
hsa-miR-30e	cardiac hypertrophy	down-regulated	Northern blot, qRT-PCR etc	2007	MicroRNAs are aberrantly expressed in hypertrophic heart: do they play a role in cardiac hypertrophy?
hsa-miR-30e	schizophrenia	down-regulated	Northern blot, qRT-PCR etc	2007	microRNA expression in the prefrontal cortex of individuals with schizophrenia and schizoaffective disorder.
hsa-miR-30e*	cardiac hypertrophy	down-regulated	Northern blot, qRT-PCR etc	2008	MicroRNAs play an essential role in the development of cardiac hypertrophy.
hsa-miR-30e-5p	Duchenne muscular dystrophy (DMD)	down-regulated	microarray	2007	Distinctive patterns of microRNA expression in primary muscular disorders.
hsa-miR-30e-5p	head and neck squamous cell carcinoma (HNSCC)	down-regulated	microarray	2007	High mobility group A2 is a target for miRNA-98 in head and neck squamous cell carcinoma.
hsa-miR-30e-5p	Oral Squamous Cell Carcinoma (OSCC)	down-regulated	microarray	2008	Exploration of tumor-suppressive microRNAs silenced by DNA hypermethylation in oral cancer.
hsa-miR-30e-5p	ovarian cancer (OC)	up-regulated	microarray	2008	MicroRNA expression and identification of putative miRNA targets in ovarian cancer.
hsa-miR-30e-5p	psoriasis	up-regulated	microarray	2007	MicroRNAs: novel regulators involved in the pathogenesis of Psoriasis?
hsa-miR-31	cardiac hypertrophy	up-regulated	Northern blot, qRT-PCR etc	2008	MicroRNAs play an essential role in the development of cardiac hypertrophy.
hsa-miR-31	colorectal cancer	up-regulated	Northern blot, qRT-PCR etc	2006	Identification by Real-time PCR of 13 mature microRNAs differentially expressed in colorectal cancer and non-tumoral tissues.
hsa-miR-31	colorectal cancer	up-regulated	Northern blot, qRT-PCR etc	2007	Altered expression of miR-21, miR-31, miR-143 and miR-145 is related to clinicopathologic features of colorectal cancer.
hsa-miR-31	head and neck squamous cell carcinoma (HNSCC)	up-regulated	microarray	2007	High mobility group A2 is a target for miRNA-98 in head and neck squamous cell carcinoma.
hsa-miR-31	hepatocellular carcinoma (HCC)	up-regulated	microarray	2008	MicroRNA-223 is commonly repressed in hepatocellular carcinoma and potentiates expression of Stathmin1.
hsa-miR-31	Oral Squamous Cell Carcinoma (OSCC)	up-regulated	microarray	2008	Exploration of tumor-suppressive microRNAs silenced by DNA hypermethylation in oral cancer.
hsa-miR-31	psoriasis	up-regulated	microarray	2007	MicroRNAs: novel regulators involved in the pathogenesis of Psoriasis?
hsa-miR-32	PFV-1 infection	down-regulated	Northern blot, qRT-PCR etc	2005	A cellular microRNA mediates antiviral defense in human cells.
hsa-miR-32	colorectal cancer	up-regulated	microarray	2006	A microRNA expression signature of human solid tumors defines cancer gene targets.
hsa-miR-19a	anaplastic thyroid carcinoma (ATC)	up-regulated	Northern blot, qRT-PCR etc	2008	Oncogenic role of miR-17-92 cluster in anaplastic thyroid cancer cells.
hsa-miR-19a	Cowden Syndrome	up-regulated	Northern blot, qRT-PCR etc	2008	Differential expression of PTEN-targeting microRNAs miR-19a and miR-21 in Cowden syndrome.
hsa-miR-19a	lung cancer	up-regulated	Northern blot, qRT-PCR etc	2005	A polycistronic microRNA cluster, miR-17-92, is overexpressed in human lung cancers and enhances cell proliferation.
hsa-miR-19a	B-cell chronic lymphocytic leukemia	up-regulated	microarray	2004	MicroRNA profiling reveals distinct signatures in B cell chronic lymphocytic leukemias.
hsa-miR-19a	colorectal cancer	up-regulated	Northern blot, qRT-PCR etc	2006	Identification by Real-time PCR of 13 mature microRNAs differentially expressed in colorectal cancer and non-tumoral tissues.
hsa-miR-19a	head and neck squamous cell carcinoma (HNSCC)	down-regulated	microarray	2007	High mobility group A2 is a target for miRNA-98 in head and neck squamous cell carcinoma.
hsa-miR-19a	malignant lymphoma	up-regulated	Northern blot, qRT-PCR etc	2005	A microRNA cluster as a target of genomic amplification in malignant lymphoma.
hsa-miR-19a	malignant melanoma	up-regulated	Northern blot, qRT-PCR etc	2008	MicroRNA let-7b targets important cell cycle molecules in malignant melanoma cells and interferes with anchorage-independent growth.
hsa-miR-19b	malignant lymphoma	up-regulated	Northern blot, qRT-PCR etc	2005	A microRNA cluster as a target of genomic amplification in malignant lymphoma.
hsa-miR-19b	prostate cancer	down-regulated	microarray	2007	MicroRNA expression profiling in prostate cancer.
hsa-miR-19b-2	T-cell leukemia	up-regulated	Northern blot, qRT-PCR etc	2006	Oncogenic potential of the miR-106-363 cluster and its implication in human T-cell leukemia.
hsa-miR-200a	serous ovarian cancer	up-regulated	microarray	2008	MicroRNA expression profiles in serous ovarian carcinoma.
hsa-miR-200a	breast cancer	down-regulated	Northern blot, qRT-PCR etc	2008	The miR-200 family and miR-205 regulate epithelial to mesenchymal transition by targeting ZEB1 and SIP1.
hsa-miR-200a	cancer	down-regulated	Northern blot, qRT-PCR etc	2008	The miR-200 family inhibits epithelial-mesenchymal transition and cancer cell migration by direct targeting of E-cadherin transcriptional repressors ZEB1 and ZEB2.
hsa-miR-200a	epithelial ovarian cancer (EOC)	up-regulated	Northern blot, qRT-PCR etc	2007	MicroRNA signatures in human ovarian cancer.
hsa-miR-200a	head and neck squamous cell carcinoma (HNSCC)	up-regulated	microarray	2007	High mobility group A2 is a target for miRNA-98 in head and neck squamous cell carcinoma.
hsa-miR-200a	hepatocellular carcinoma (HCC)	down-regulated	Northern blot, qRT-PCR etc	2006	Comprehensive analysis of microRNA expression patterns in hepatocellular carcinoma and non-tumorous tissues.
hsa-miR-200a	malignant melanoma	down-regulated	Northern blot, qRT-PCR etc	2008	MicroRNA let-7b targets important cell cycle molecules in malignant melanoma cells and interferes with anchorage-independent growth.
hsa-miR-200a	ovarian cancer (OC)	down-regulated	microarray	2008	MicroRNA expression profiling in human ovarian cancer: miR-214 induces cell survival and cisplatin resistance by targeting PTEN.
hsa-miR-200a	psoriasis	up-regulated	microarray	2007	MicroRNAs: novel regulators involved in the pathogenesis of Psoriasis?
hsa-miR-200b	serous ovarian cancer	up-regulated	microarray	2008	MicroRNA expression profiles in serous ovarian carcinoma.
hsa-miR-200b	breast cancer	down-regulated	Northern blot, qRT-PCR etc	2008	The miR-200 family and miR-205 regulate epithelial to mesenchymal transition by targeting ZEB1 and SIP1.
hsa-miR-200b	cholangiocarcinoma	up-regulated	Northern blot, qRT-PCR etc	2006	Involvement of human micro-RNA in growth and response to chemotherapy in human cholangiocarcinoma cell lines.
hsa-miR-24	schizophrenia	down-regulated	Northern blot, qRT-PCR etc	2007	microRNA expression in the prefrontal cortex of individuals with schizophrenia and schizoaffective disorder.
hsa-miR-24-1	chronic lymphocytic leukemia (CLL)	up-regulated	Northern blot, qRT-PCR etc	2005	A MicroRNA signature associated with prognosis and progression in chronic lymphocytic leukemia.
hsa-miR-24-1	B-cell chronic lymphocytic leukemia	up-regulated	microarray	2004	MicroRNA profiling reveals distinct signatures in B cell chronic lymphocytic leukemias.
hsa-miR-24-1	colorectal cancer	up-regulated	microarray	2006	A microRNA expression signature of human solid tumors defines cancer gene targets.
hsa-miR-24-1	gastric cancer (stomach cancer)	up-regulated	microarray	2006	A microRNA expression signature of human solid tumors defines cancer gene targets.
hsa-miR-24-1	glioblastoma	up-regulated	microarray	2005	Extensive modulation of a set of microRNAs in primary glioblastoma.
hsa-miR-24-1	pancreatic cancer	up-regulated	microarray	2006	A microRNA expression signature of human solid tumors defines cancer gene targets.
hsa-miR-24-1	pancreatic cancer	up-regulated	Northern blot, qRT-PCR etc	2006	Expression profiling identifies microRNA signature in pancreatic cancer.
hsa-miR-24-1	papillary thyroid carcinoma (PTC)	up-regulated	microarray	2005	The role of microRNA genes in papillary thyroid carcinoma.
hsa-miR-24-1	pituitary adenoma	down-regulated	microarray	2007	Identification of differentially expressed microRNAs by microarray: a possible role for microRNA genes in pituitary adenomas.
hsa-miR-24-2	hepatocellular carcinoma (HCC)	up-regulated	Northern blot, qRT-PCR etc	2008	Upregulation of miR-23a approximately 27a approximately 24 decreases transforming growth factor-beta-induced tumor-suppressive activities in human hepatocellular carcinoma cells.
hsa-miR-24-2	colorectal cancer	up-regulated	microarray	2006	A microRNA expression signature of human solid tumors defines cancer gene targets.
hsa-miR-24-2	gastric cancer (stomach cancer)	up-regulated	microarray	2006	A microRNA expression signature of human solid tumors defines cancer gene targets.
hsa-miR-24-2	glioblastoma	up-regulated	microarray	2005	Extensive modulation of a set of microRNAs in primary glioblastoma.
hsa-miR-24-2	lung cancer	up-regulated	microarray	2006	Unique microRNA molecular profiles in lung cancer diagnosis and prognosis.
hsa-miR-24-2	pancreatic cancer	up-regulated	microarray	2006	A microRNA expression signature of human solid tumors defines cancer gene targets.
hsa-miR-24-2	pancreatic cancer	up-regulated	Northern blot, qRT-PCR etc	2006	Expression profiling identifies microRNA signature in pancreatic cancer.
hsa-miR-24-2	papillary thyroid carcinoma (PTC)	up-regulated	microarray	2005	The role of microRNA genes in papillary thyroid carcinoma.
hsa-miR-25	colorectal cancer	down-regulated	Northern blot, qRT-PCR etc	2005	Differentially regulated micro-RNAs and actively translated messenger RNA transcripts by tumor suppressor p53 in colon cancer.
hsa-miR-25	gastric cancer (stomach cancer)	up-regulated	microarray	2006	A microRNA expression signature of human solid tumors defines cancer gene targets.
hsa-miR-25	glioblastoma	up-regulated	microarray	2005	Extensive modulation of a set of microRNAs in primary glioblastoma.
hsa-miR-25	pancreatic cancer	up-regulated	microarray	2006	A microRNA expression signature of human solid tumors defines cancer gene targets.
hsa-miR-25	prostate cancer	up-regulated	microarray	2006	A microRNA expression signature of human solid tumors defines cancer gene targets.
hsa-miR-26a	anaplastic thyroid carcinoma (ATC)	down-regulated	Northern blot, qRT-PCR etc	2007	Specific microRNAs are downregulated in human thyroid anaplastic carcinomas.
hsa-miR-26a	acute lymphoblastic leukemia (ALL)	down-regulated	microarray	2007	MicroRNA expression signatures accurately discriminate acute lymphoblastic leukemia from acute myeloid leukemia.
hsa-miR-204	malignant melanoma	down-regulated	Northern blot, qRT-PCR etc	2008	MicroRNA let-7b targets important cell cycle molecules in malignant melanoma cells and interferes with anchorage-independent growth.
hsa-miR-206	breast cancer	down-regulated	Northern blot, qRT-PCR etc	2008	Endogenous human microRNAs that suppress breast cancer metastasis.
hsa-let-7a	malignant melanoma	down-regulated	Northern blot, qRT-PCR etc	2008	MicroRNA let-7b targets important cell cycle molecules in malignant melanoma cells and interferes with anchorage-independent growth.
hsa-miR-136	pituitary adenoma	down-regulated	microarray	2007	Identification of differentially expressed microRNAs by microarray: a possible role for microRNA genes in pituitary adenomas.
hsa-miR-210	limb-girdle muscular dystrophies types 2A (LGMD2A)	up-regulated	microarray	2007	Distinctive patterns of microRNA expression in primary muscular disorders.
hsa-miR-424	acute lymphoblastic leukemia (ALL)	down-regulated	microarray	2007	MicroRNA expression signatures accurately discriminate acute lymphoblastic leukemia from acute myeloid leukemia.
hsa-miR-9	Alzheimer's disease	down-regulated	microarray	2008	Loss of microRNA cluster miR-29a/b-1 in sporadic Alzheimer's disease correlates with increased BACE1/beta-secretase expression.
hsa-miR-122a	hepatocellular carcinoma (HCC)	down-regulated	microarray	2008	MicroRNA-223 is commonly repressed in hepatocellular carcinoma and potentiates expression of Stathmin1.
hsa-miR-140	autism spectrum disorder (ASD)	down-regulated	microarray	2008	Heterogeneous dysregulation of microRNAs across the autism spectrum.
hsa-miR-200b	epithelial ovarian cancer (EOC)	up-regulated	microarray	2007	MicroRNA signatures in human ovarian cancer.
hsa-miR-26a	acute myeloid leukemia (AML)	up-regulated	microarray	2007	MicroRNA expression signatures accurately discriminate acute lymphoblastic leukemia from acute myeloid leukemia.
hsa-miR-30a-5p	ovarian cancer (OC)	up-regulated	microarray	2008	MicroRNA expression and identification of putative miRNA targets in ovarian cancer.
hsa-miR-32	lung cancer	down-regulated	microarray	2006	Unique microRNA molecular profiles in lung cancer diagnosis and prognosis.
hsa-miR-373	head and neck squamous cell carcinoma (HNSCC)	up-regulated	microarray	2007	High mobility group A2 is a target for miRNA-98 in head and neck squamous cell carcinoma.
hsa-miR-154	Duchenne muscular dystrophy (DMD)	up-regulated	microarray	2007	Distinctive patterns of microRNA expression in primary muscular disorders.
hsa-miR-125b	malignant melanoma	down-regulated	Northern blot, qRT-PCR etc	2008	MicroRNA let-7b targets important cell cycle molecules in malignant melanoma cells and interferes with anchorage-independent growth.
hsa-miR-146b	Becker muscular dystrophy (BMD)	up-regulated	microarray	2007	Distinctive patterns of microRNA expression in primary muscular disorders.
hsa-miR-192-2	hepatocellular carcinoma (HCC)	down-regulated	microarray	2006	Downregulation of miR-122 in the rodent and human hepatocellular carcinomas.
hsa-miR-196b	pancreatic ductal adenocarcinoma (PDAC)	up-regulated	microarray	2007	MicroRNA expression alterations are linked to tumorigenesis and non-neoplastic processes in pancreatic ductal adenocarcinoma.
hsa-miR-382	nemaline myopathy (NM)	up-regulated	microarray	2007	Distinctive patterns of microRNA expression in primary muscular disorders.
hsa-miR-324-5p	medulloblastoma	down-regulated	Northern blot, qRT-PCR etc	2008	Concerted microRNA control of Hedgehog signalling in cerebellar neuronal progenitor and tumour cells.
hsa-miR-23a	lupus nephritis	up-regulated	microarray	2008	Comprehensive analysis of microRNA expression patterns in renal biopsies of lupus nephritis patients.
hsa-let-7b	neurodegeneration	up-regulated	Northern blot, qRT-PCR etc	2008	A miRNA signature of prion induced neurodegeneration.
hsa-miR-30d	chronic lymphocytic leukemia (CLL)	down-regulated	Northern blot, qRT-PCR etc	2007	Small RNAs analysis in CLL reveals a deregulation of miRNA expression and novel miRNA candidates of putative relevance in CLL pathogenesis.
hsa-miR-155	breast cancer	up-regulated	microarray	2008	MicroRNA miR-21 overexpression in human breast cancer is associated with advanced clinical stage, lymph node metastasis and patient poor prognosis.
hsa-miR-210	Acute Promyelocytic Leukemia (APL)	down-regulated	Northern blot, qRT-PCR etc	2008	Transcriptional repression of microRNA genes by PML-RARA increases expression of key cancer proteins in acute promyelocytic leukemia.
hsa-miR-200b	hepatocellular carcinoma (HCC)	down-regulated	Northern blot, qRT-PCR etc	2008	Down-regulation of the microRNAs miR-34a, miR-127, and miR-200b in rat liver during hepatocarcinogenesis induced by a methyl-deficient diet.
hsa-miR-144	thalassemia	down-regulated	Northern blot, qRT-PCR etc	2008	Mir-144 selectively regulates embryonic {alpha}-hemoglobin synthesis during primitive erythropoiesis.
hsa-miR-21	Hepatocellular carcinoma (HCC)	up-regulated	Northern blot, qRT-PCR etc	2009	Low-level expression of microRNAs let-7d and miR-205 are prognostic markers of head and neck squamous cell carcinoma.
hsa-miR-142-3p	endometriosis	down-regulated	microarray	2009	MicroRNA-regulated pathways associated with endometriosis.
hsa-miR-19a	medulloblastoma	up-regulated	northern blot, qRT-PCR etc	2009	The miR-17~92 cluster collaborates with the Sonic Hedgehog pathway in medulloblastoma.
hsa-miR-223	chronic lymphocytic leukemia (CLL)	down-regulated	northern blot, qRT-PCR etc	2009	MicroRNA-29c and microRNA-223 downregulation has in vivo significance in chronic lymphocytic leukemia and improves disease risk stratification.
hsa-miR-9*	Huntington's disease (HD)	down-regulated	northern blot, qRT-PCR etc	2009	The bifunctional microRNA miR-9/miR-9* regulates REST and CoREST and is downregulated in Huntington's disease.
hsa-miR-17-5p	diffuse large B-cell lymphoma (DLBCL)	up-regulated	northern blot, qRT-PCR etc	2009	Specific expression of miR-17-5p and miR-127 in testicular and central nervous system diffuse large B-cell lymphoma.
hsa-miR-222	prostate cancer	up-regulated	northern blot, qRT-PCR etc	2009	The role of microRNA-221 and microRNA-222 in androgen-independent prostate cancer
cell lines.
hsa-miR-19a	medulloblastoma	up-regulated	northern blot, qRT-PCR etc	2009	The miR-17/92 polycistron is up-regulated in sonic hedgehog-driven medulloblastomas and induced by N-myc in sonic hedgehog-treated cerebellar neural precursors.
hsa-miR-10b	glioma	up-regulated	northern blot, qRT-PCR etc	2009	MicroRNA-10b is overexpressed in malignant glioma and associated with tumor invasive factors, uPAR and RhoC.
hsa-miR-133a	bladder cancer	down-regulated	northern blot, qRT-PCR etc	2009	Identification of novel microRNA targets based on microRNA signatures in bladder cancer.
hsa-miR-152	hepatocellular carcinoma (HCC)	down-regulated	microarray	2009	Bead-based microarray analysis of microRNA expression in hepatocellular carcinoma: miR-338 is downregulated.
hsa-miR-199a	hepatocellular carcinoma (HCC)	down-regulated	microarray	2009	Bead-based microarray analysis of microRNA expression in hepatocellular carcinoma: miR-338 is downregulated.
hsa-miR-21	laryngeal carcinoma	up-regulated	northern blot, qRT-PCR etc	2009	Regulation of the cell cycle gene, BTG2, by miR-21 in human laryngeal carcinoma.
hsa-miR-21	renal clear cell carcinoma	up-regulated	microarray	2009	Microarray analysis of microRNA expression in renal clear cell carcinoma.
hsa-miR-21	non-small cell lung cancer (NSCLC)	up-regulated	northern blot, qRT-PCR etc	2009	Altered miRNA expression in sputum for diagnosis of non-small cell lung cancer.
hsa-miR-21	bladder cancer	up-regulated	microarray	2009	Genomic profiling of microRNAs in bladder cancer: miR-129 is associated with poor outcome and promotes cell death in vitro.
hsa-miR-30a-5p	prostate cancer	down-regulated	microarray	2007	MicroRNA expression profiling in prostate cancer.
hsa-miR-30a-5p	schizophrenia	down-regulated	microarray	2007	microRNA expression in the prefrontal cortex of individuals with schizophrenia and schizoaffective disorder.
hsa-miR-30b	cardiac hypertrophy	down-regulated	Northern blot, qRT-PCR etc	2008	MicroRNAs play an essential role in the development of cardiac hypertrophy.
hsa-miR-30b	Duchenne muscular dystrophy (DMD)	down-regulated	microarray	2007	Distinctive patterns of microRNA expression in primary muscular disorders.
hsa-miR-30b	head and neck squamous cell carcinoma (HNSCC)	up-regulated	microarray	2007	High mobility group A2 is a target for miRNA-98 in head and neck squamous cell carcinoma.
hsa-miR-30b	malignant melanoma	down-regulated	Northern blot, qRT-PCR etc	2008	MicroRNA let-7b targets important cell cycle molecules in malignant melanoma cells and interferes with anchorage-independent growth.
hsa-miR-30b	nemaline myopathy (NM)	up-regulated	microarray	2007	Distinctive patterns of microRNA expression in primary muscular disorders.
hsa-miR-30b	prostate cancer	down-regulated	microarray	2007	MicroRNA expression profiling in prostate cancer.
hsa-miR-30b	schizophrenia	down-regulated	Northern blot, qRT-PCR etc	2007	microRNA expression in the prefrontal cortex of individuals with schizophrenia and schizoaffective disorder.
hsa-miR-30c	cardiac hypertrophy	down-regulated	Northern blot, qRT-PCR etc	2008	MicroRNAs play an essential role in the development of cardiac hypertrophy.
hsa-miR-30c	Cerebellar neurodegeneration	down-regulated	Northern blot, qRT-PCR etc	2007	Cerebellar neurodegeneration in the absence of microRNAs.
hsa-miR-30c	colorectal cancer	up-regulated	microarray	2006	A microRNA expression signature of human solid tumors defines cancer gene targets.
hsa-miR-30c	colorectal cancer	down-regulated	Northern blot, qRT-PCR etc	2006	Differentially regulated micro-RNAs and actively translated messenger RNA transcripts by tumor suppressor p53 in colon cancer.
hsa-miR-30c	Duchenne muscular dystrophy (DMD)	down-regulated	microarray	2007	Distinctive patterns of microRNA expression in primary muscular disorders.
hsa-miR-30c	miyoshi myopathy (MM)	down-regulated	microarray	2007	Distinctive patterns of microRNA expression in primary muscular disorders.
hsa-miR-30c	pancreatic cancer	up-regulated	microarray	2006	A microRNA expression signature of human solid tumors defines cancer gene targets.
hsa-miR-30c	prostate cancer	up-regulated	microarray	2006	A microRNA expression signature of human solid tumors defines cancer gene targets.
hsa-miR-30c	prostate cancer	down-regulated	microarray	2007	MicroRNA expression profiling in prostate cancer.
hsa-miR-30c	prostate cancer	up-regulated	Northern blot, qRT-PCR etc	2008	Expression of microRNAs and protein-coding genes associated with perineural invasion in prostate cancer.
hsa-miR-30c	psoriasis	down-regulated	microarray	2007	MicroRNAs: novel regulators involved in the pathogenesis of Psoriasis?
hsa-miR-30c-1	hepatocellular carcinoma (HCC)	down-regulated	Northern blot, qRT-PCR etc	2008	Identification of metastasis-related microRNAs in hepatocellular carcinoma.
hsa-miR-30d	acute myeloid leukemia (AML)	up-regulated	microarray	2008	Distinctive patterns of microRNA expression associated with karyotype in acute myeloid leukaemia.
hsa-miR-30d	anaplastic thyroid carcinoma (ATC)	down-regulated	Northern blot, qRT-PCR etc	2007	Specific microRNAs are downregulated in human thyroid anaplastic carcinomas.
hsa-miR-30d	cardiac hypertrophy	down-regulated	Northern blot, qRT-PCR etc	2008	MicroRNAs play an essential role in the development of cardiac hypertrophy.
hsa-miR-30d	Duchenne muscular dystrophy (DMD)	down-regulated	microarray	2007	Distinctive patterns of microRNA expression in primary muscular disorders.
hsa-miR-101	glioblastoma multiforme (GBM)	down-regulated	Northern blot, qRT-PCR etc	2008	miR-124 and miR-137 inhibit proliferation of glioblastoma multiforme cells and induce differentiation of brain tumor stem cells.
hsa-miR-155	Oral Squamous Cell Carcinoma (OSCC)	down-regulated	microarray	2009	The expression profile of microRNAs in a model of
7,12-dimethyl-benz[a]anthrance-induced oral carcinogenesis in Syrian hamster.
hsa-miR-155	pancreatic ductal adenocarcinoma (PDAC)	up-regulated	northern blot, qRT-PCR etc	2009	Elevated expression of microRNAs 155, 203, 210 and 222 in pancreatic tumours associates with poorer survival.
hsa-miR-15a	hepatocellular carcinoma (HCC)	down-regulated	microarray	2009	Bead-based microarray analysis of microRNA expression in hepatocellular carcinoma: miR-338 is downregulated.
hsa-miR-16	Oral Squamous Cell Carcinoma (OSCC)	down-regulated	northern blot, qRT-PCR etc	2009	The expression profile of microRNAs in a model of
7,12-dimethyl-benz[a]anthrance-induced oral carcinogenesis in Syrian hamster.
hsa-miR-16	hepatocellular carcinoma (HCC)	up-regulated	microarray	2009	Bead-based microarray analysis of microRNA expression in hepatocellular carcinoma: miR-338 is downregulated.
hsa-miR-17-5p	pulmonary hypertension	up-regulated	northern blot, qRT-PCR etc	2009	Interleukin-6 modulates the expression of the bone morphogenic protein receptor type II through a novel STAT3-microRNA cluster 17/92 pathway.
hsa-miR-17-5p	hepatocellular carcinoma (HCC)	up-regulated	microarray	2009	Bead-based microarray analysis of microRNA expression in hepatocellular carcinoma: miR-338 is downregulated.
hsa-miR-18	hepatocellular carcinoma (HCC)	hepatocellular carcinoma (HCC)	microarray	2009	Role of the miR-106b-25 microRNA cluster in hepatocellular carcinoma.
hsa-miR-182	lung cancer	up-regulated	northern blot, qRT-PCR etc	2009	Restoration of tumour suppressor hsa-miR-145 inhibits cancer cell growth in lung adenocarcinoma patients with epidermal growth factor receptor mutation.
hsa-miR-183	lung cancer	up-regulated	northern blot, qRT-PCR etc	2009	Restoration of tumour suppressor hsa-miR-145 inhibits cancer cell growth in lung adenocarcinoma patients with epidermal growth factor receptor mutation.
hsa-miR-184	adrenocortical carcinoma	up-regulated	microarray	2009	Integrative molecular-bioinformatics study of human adrenocortical tumors: microRNA, tissue specific target prediction and pathway analysis.
hsa-miR-185	hepatocellular carcinoma (HCC)	down-regulated	microarray	2009	Bead-based microarray analysis of microRNA expression in hepatocellular carcinoma: miR-338 is downregulated.
hsa-miR-18a*	colorectal cancer	down-regulated	northern blot, qRT-PCR etc	2009	The miR-18a* microRNA functions as a potential tumor suppressor by targeting on K-Ras.
hsa-miR-18a*	squamous carcinoma	down-regulated	northern blot, qRT-PCR etc	2009	The miR-18a* microRNA functions as a potential tumor suppressor by targeting on K-Ras.
hsa-miR-194	hepatocellular carcinoma (HCC)	down-regulated	microarray	2009	Bead-based microarray analysis of microRNA expression in hepatocellular carcinoma: miR-338 is downregulated.
hsa-miR-195	hepatocellular carcinoma (HCC)	down-regulated	northern blot, qRT-PCR etc	2009	MicroRNA-195 suppresses tumorigenicity and regulates G(1)/S transition of human hepatocellular carcinoma cells.
hsa-miR-195	bladder cancer	down-regulated	northern blot, qRT-PCR etc	2009	Identification of novel microRNA targets based on microRNA signatures in bladder cancer.
hsa-miR-195	hepatocellular carcinoma (HCC)	down-regulated	microarray	2009	Bead-based microarray analysis of microRNA expression in hepatocellular carcinoma: miR-338 is downregulated.
hsa-miR-195*	Malignant mesothelioma (MM)	up-regulated	microarray	2009	CDKN2A, NF2, and JUN are dysregulated among other genes by miRNAs in malignant mesothelioma -A miRNA microarray analysis.
hsa-miR-373	testicular germ cell tumor	up-regulated	microarray	2007	High-throughput microRNAome analysis in human germ cell tumours.
hsa-miR-373*	Oral Squamous Cell Carcinoma (OSCC)	down-regulated	microarray	2008	Exploration of tumor-suppressive microRNAs silenced by DNA hypermethylation in oral cancer.
hsa-miR-373*	ovarian cancer (OC)	up-regulated	microarray	2008	MicroRNA expression and identification of putative miRNA targets in ovarian cancer.
hsa-miR-373*	prostate cancer	up-regulated	microarray	2007	MicroRNA expression profiling in prostate cancer.
hsa-miR-374	acute myeloid leukemia (AML)	up-regulated	microarray	2008	Distinctive patterns of microRNA expression associated with karyotype in acute myeloid leukaemia.
hsa-miR-374	epithelial ovarian cancer (EOC)	down-regulated	microarray	2007	MicroRNA signatures in human ovarian cancer.
hsa-miR-374	head and neck squamous cell carcinoma (HNSCC)	down-regulated	microarray	2007	High mobility group A2 is a target for miRNA-98 in head and neck squamous cell carcinoma.
hsa-miR-374	hepatocellular carcinoma (HCC)	up-regulated	microarray	2008	Profiling microRNA expression in hepatocellular carcinoma reveals microRNA-224 up-regulation and apoptosis inhibitor-5 as a microRNA-224-specific target.
hsa-miR-374	malignant melanoma	up-regulated	Northern blot, qRT-PCR etc	2008	MicroRNA let-7b targets important cell cycle molecules in malignant melanoma cells and interferes with anchorage-independent growth.
hsa-miR-374	Oral Squamous Cell Carcinoma (OSCC)	up-regulated	microarray	2008	Exploration of tumor-suppressive microRNAs silenced by DNA hypermethylation in oral cancer.
hsa-miR-375	pancreatic cancer	down-regulated	microarray	2007	MicroRNA expression patterns to differentiate pancreatic adenocarcinoma from normal pancreas and chronic pancreatitis.
hsa-miR-375	pancreatic ductal adenocarcinoma (PDAC)	down-regulated	microarray	2007	MicroRNA expression alterations are linked to tumorigenesis and non-neoplastic processes in pancreatic ductal adenocarcinoma.
hsa-miR-376a	epithelial ovarian cancer (EOC)	down-regulated	Northern blot, qRT-PCR etc	2008	Genomic and epigenetic alterations deregulate microRNA expression in human epithelial ovarian cancer.
hsa-miR-376a	Duchenne muscular dystrophy (DMD)	up-regulated	microarray	2007	Distinctive patterns of microRNA expression in primary muscular disorders.
hsa-miR-376a	limb-girdle muscular dystrophies types 2A (LGMD2A)	up-regulated	microarray	2007	Distinctive patterns of microRNA expression in primary muscular disorders.
hsa-miR-376a	miyoshi myopathy (MM)	up-regulated	microarray	2007	Distinctive patterns of microRNA expression in primary muscular disorders.
hsa-miR-376a	nemaline myopathy (NM)	up-regulated	microarray	2007	Distinctive patterns of microRNA expression in primary muscular disorders.
hsa-miR-376a	pancreatic cancer	up-regulated	Northern blot, qRT-PCR etc	2006	Expression profiling identifies microRNA signature in pancreatic cancer.
hsa-miR-376b	epithelial ovarian cancer (EOC)	down-regulated	Northern blot, qRT-PCR etc	2008	Genomic and epigenetic alterations deregulate microRNA expression in human epithelial ovarian cancer.
hsa-miR-376b	uterine leiomyoma (ULM)	up-regulated	microarray	2008	Differential expression of microRNA species in human uterine leiomyoma versus normal myometrium.
hsa-miR-377	epithelial ovarian cancer (EOC)	down-regulated	Northern blot, qRT-PCR etc	2008	Genomic and epigenetic alterations deregulate microRNA expression in human epithelial ovarian cancer.
hsa-miR-377	uterine leiomyoma (ULM)	up-regulated	microarray	2008	Differential expression of microRNA species in human uterine leiomyoma versus normal myometrium.
hsa-miR-378	cardiac hypertrophy	down-regulated	Northern blot, qRT-PCR etc	2008	MicroRNAs play an essential role in the development of cardiac hypertrophy.
hsa-miR-154	facioscapulohumeral muscular dystrophy (FSHD)	up-regulated	microarray	2007	Distinctive patterns of microRNA expression in primary muscular disorders.
hsa-miR-154	limb-girdle muscular dystrophies types 2A (LGMD2A)	up-regulated	microarray	2007	Distinctive patterns of microRNA expression in primary muscular disorders.
hsa-miR-154	malignant melanoma	down-regulated	Northern blot, qRT-PCR etc	2008	MicroRNA let-7b targets important cell cycle molecules in malignant melanoma cells and interferes with anchorage-independent growth.
hsa-miR-154	miyoshi myopathy (MM)	up-regulated	microarray	2007	Distinctive patterns of microRNA expression in primary muscular disorders.
hsa-miR-154	nemaline myopathy (NM)	up-regulated	microarray	2007	Distinctive patterns of microRNA expression in primary muscular disorders.
hsa-miR-154	polymyositis (PM)	up-regulated	microarray	2007	Distinctive patterns of microRNA expression in primary muscular disorders.
hsa-miR-154*	glioblastoma multiforme (GBM)	down-regulated	Northern blot, qRT-PCR etc	2008	miR-124 and miR-137 inhibit proliferation of glioblastoma multiforme cells and induce differentiation of brain tumor stem cells.
hsa-miR-155	chronic lymphocytic leukemia (CLL)	up-regulated	Northern blot, qRT-PCR etc	2005	A MicroRNA signature associated with prognosis and progression in chronic lymphocytic leukemia.
hsa-miR-155	diffuse large B-cell lymphoma (DLBCL)	up-regulated	Northern blot, qRT-PCR etc	2008	Detection of elevated levels of tumour-associated microRNAs in serum of patients with diffuse large B-cell lymphoma.
hsa-miR-155	lung cancer	up-regulated	Northern blot, qRT-PCR etc	2006	Unique microRNA molecular profiles in lung cancer diagnosis and prognosis.
hsa-miR-155	acute lymphoblastic leukemia (ALL)	up-regulated	Northern blot, qRT-PCR etc	2006	Pre-B cell proliferation and lymphoblastic leukemia/high-grade lymphoma in E(mu)-miR155 transgenic mice.
hsa-miR-155	diffuse large B-cell lymphoma (DLBCL)	up-regulated	Northern blot, qRT-PCR etc	2006	MicroRNA-155 regulates human angiotensin II type 1 receptor expression in fibroblasts.
hsa-miR-155	myeloproliferative disorder	up-regulated	Northern blot, qRT-PCR etc	2008	Sustained expression of microRNA-155 in hematopoietic stem cells causes a myeloproliferative disorder.
hsa-miR-222	Duchenne muscular dystrophy (DMD)	up-regulated	microarray	2007	Distinctive patterns of microRNA expression in primary muscular disorders.
hsa-miR-222	facioscapulohumeral muscular dystrophy (FSHD)	up-regulated	microarray	2007	Distinctive patterns of microRNA expression in primary muscular disorders.
hsa-miR-222	glioblastoma	up-regulated	microarray	2005	Extensive modulation of a set of microRNAs in primary glioblastoma.
hsa-miR-222	hepatocellular carcinoma (HCC)	up-regulated	microarray	2008	Profiling microRNA expression in hepatocellular carcinoma reveals microRNA-224 up-regulation and apoptosis inhibitor-5 as a microRNA-224-specific target.
hsa-miR-222	hepatocellular carcinoma (HCC)	up-regulated	microarray	2008	MicroRNA-223 is commonly repressed in hepatocellular carcinoma and potentiates expression of Stathmin1.
hsa-miR-1	coronary artery disease	up-regulated	Northern blot, qRT-PCR etc	2007	The muscle-specific microRNA miR-1 regulates cardiac arrhythmogenic potential by targeting GJA1 and KCNJ2.
hsa-miR-1	hepatocellular carcinoma (HCC)	down-regulated	Northern blot, qRT-PCR etc	2008	Methylation mediated silencing of MicroRNA-1 gene and its role in hepatocellular carcinogenesis.
hsa-miR-1	Cerebellar neurodegeneration	down-regulated	Northern blot, qRT-PCR etc	2007	Cerebellar neurodegeneration in the absence of microRNAs.
hsa-miR-1	retinitis pigmentosa (RP)	down-regulated	Northern blot, qRT-PCR etc	2007	Altered retinal microRNA expression profile in a mouse model of retinitis pigmentosa.
hsa-miR-192-2	pituitary adenoma	down-regulated	microarray	2007	Identification of differentially expressed microRNAs by microarray: a possible role for microRNA genes in pituitary adenomas.
hsa-miR-192-3	pituitary adenoma	up-regulated	microarray	2007	Identification of differentially expressed microRNAs by microarray: a possible role for microRNA genes in pituitary adenomas.
hsa-miR-193a	Oral Squamous Cell Carcinoma (OSCC)	down-regulated	Northern blot, qRT-PCR etc	2008	Exploration of tumor-suppressive microRNAs silenced by DNA hypermethylation in oral cancer.
hsa-miR-193b	autism spectrum disorder (ASD)	down-regulated	microarray	2008	Heterogeneous dysregulation of microRNAs across the autism spectrum.
hsa-miR-193b	Duchenne muscular dystrophy (DMD)	down-regulated	microarray	2007	Distinctive patterns of microRNA expression in primary muscular disorders.
hsa-miR-193b	uveal melanoma	up-regulated	microarray	2008	Micro-RNAs associated with metastasis in uveal melanoma identified by multiplexed microarray profiling.
hsa-miR-194	hepatocellular carcinoma (HCC)	down-regulated	Northern blot, qRT-PCR etc	2008	Identification of metastasis-related microRNAs in hepatocellular carcinoma.
hsa-miR-194	cardiac hypertrophy	down-regulated	Northern blot, qRT-PCR etc	2008	MicroRNAs play an essential role in the development of cardiac hypertrophy.
hsa-miR-194	chronic pancreatitis	up-regulated	microarray	2007	MicroRNA expression patterns to differentiate pancreatic adenocarcinoma from normal pancreas and chronic pancreatitis.
hsa-miR-195	chronic lymphocytic leukemia (CLL)	up-regulated	Northern blot, qRT-PCR etc	2005	A MicroRNA signature associated with prognosis and progression in chronic lymphocytic leukemia.
hsa-miR-195	cardiac hypertrophy	up-regulated	Northern blot, qRT-PCR etc	2006	A signature pattern of stress-responsive microRNAs that can evoke cardiac hypertrophy and heart failure.
hsa-miR-195	acute myeloid leukemia (AML)	up-regulated	microarray	2008	Distinctive patterns of microRNA expression associated with karyotype in acute myeloid leukaemia.
hsa-miR-195	cardiac hypertrophy	up-regulated	Northern blot, qRT-PCR etc	2008	MicroRNAs play an essential role in the development of cardiac hypertrophy.
hsa-miR-195	chronic pancreatitis	up-regulated	microarray	2007	MicroRNA expression patterns to differentiate pancreatic adenocarcinoma from normal pancreas and chronic pancreatitis.
hsa-miR-195	head and neck squamous cell carcinoma (HNSCC)	down-regulated	microarray	2007	High mobility group A2 is a target for miRNA-98 in head and neck squamous cell carcinoma.
hsa-miR-195	heart failure	up-regulated	Northern blot, qRT-PCR etc	2006	A signature pattern of stress-responsive microRNAs that can evoke cardiac hypertrophy and heart failure.
hsa-miR-195	hepatocellular carcinoma (HCC)	down-regulated	Northern blot, qRT-PCR etc	2006	Comprehensive analysis of microRNA expression patterns in hepatocellular carcinoma and non-tumorous tissues.
hsa-miR-195	hepatocellular carcinoma (HCC)	down-regulated	microarray	2007	Cyclin G1 is a target of miR-122a, a microRNA frequently down-regulated in human hepatocellular carcinoma.
hsa-miR-195	ovarian cancer (OC)	down-regulated	microarray	2008	MicroRNA expression and identification of putative miRNA targets in ovarian cancer.
hsa-miR-195	prostate cancer	up-regulated	microarray	2008	Expression of microRNAs and protein-coding genes associated with perineural invasion in prostate cancer.
hsa-miR-195	schizophrenia	down-regulated	Northern blot, qRT-PCR etc	2007	microRNA expression in the prefrontal cortex of individuals with schizophrenia and schizoaffective disorder.
hsa-miR-196a	breast cancer	up-regulated	microarray	2005	MicroRNA gene expression deregulation in human breast cancer.
hsa-miR-196a-2	B-cell chronic lymphocytic leukemia	up-regulated	microarray	2004	MicroRNA profiling reveals distinct signatures in B cell chronic lymphocytic leukemias.
hsa-miR-20a	pulmonary hypertension	up-regulated	northern blot, qRT-PCR etc	2009	Interleukin-6 modulates the expression of the bone morphogenic protein receptor type II through a novel STAT3-microRNA cluster 17/92 pathway.
hsa-miR-210	pancreatic ductal adenocarcinoma (PDAC)	up-regulated	northern blot, qRT-PCR etc	2009	Elevated expression of microRNAs 155, 203, 210 and 222 in pancreatic tumours associates with poorer survival.
hsa-miR-218	prostate cancer	up-regulated	northern blot, qRT-PCR etc	2009	Change in expression of miR-let7c, miR-100, and miR-218 from high grade localized prostate cancer to metastasis.
hsa-miR-200a	meningioma	down-regulated	northern blot, qRT-PCR etc	2009	Down-regulated microRNA-200a in Meningiomas Promotes Tumor Growth by Reducing E-cadherin and Activating the Wnt/{beta} catenin Signaling Pathway.
hsa-miR-200c	kidney cancer	down-regulated	microarray	2009	Differential expression profiling of microRNAs and their potential involvement in renal cell carcinoma pathogenesis.
hsa-miR-200c	breast cancer	down-regulated	northern blot, qRT-PCR etc	2009	Downregulation of miRNA-200c links breast cancer stem cells with normal stem cells.
hsa-miR-203	pancreatic cancer	up-regulated	northern blot, qRT-PCR etc	2009	Elevated expression of microRNAs 155, 203, 210 and 222 in pancreatic tumours associates with poorer survival.
hsa-miR-204	lung cancer	down-regulated	microarray	2009	MicroRNA 133B targets pro-survival molecules MCL-1 and BCL2L2 in lung cancer.
hsa-miR-205	prostate cancer	down-regulated	northern blot, qRT-PCR etc	2009	Diagnostic and prognostic implications of microRNA profiling in prostate carcinoma.
hsa-miR-29c	kidney cancer	up-regulated	microarray	2009	Differential expression profiling of microRNAs and their potential involvement in renal cell carcinoma pathogenesis.
hsa-miR-29c	chronic lymphocytic leukemia (CLL)	down-regulated	northern blot, qRT-PCR etc	2009	Karyotype specific microRNA signature in chronic lymphocytic leukemia.
hsa-miR-29c	neuroblastoma (NB)	down-regulated	northern blot, qRT-PCR etc	2009	MicroRNA miR-29 modulates expression of immunoinhibitory molecule B7-H3: potential implications for immune based therapy of human solid tumors.
hsa-miR-30a-3p	lung cancer	down-regulated	microarray	2009	MicroRNA 133B targets pro-survival molecules MCL-1 and BCL2L2 in lung cancer.
hsa-miR-30e-3p	lung cancer	down-regulated	microarray	2009	MicroRNA 133B targets pro-survival molecules MCL-1 and BCL2L2 in lung cancer.
hsa-miR-30e-5p	lung cancer	down-regulated	microarray	2009	MicroRNA 133B targets pro-survival molecules MCL-1 and BCL2L2 in lung cancer.
hsa-miR-31	prostate cancer	down-regulated	northern blot, qRT-PCR etc	2009	Diagnostic and prognostic implications of microRNA profiling in prostate carcinoma.
hsa-miR-324-3p	lung cancer	down-regulated	microarray	2009	MicroRNA 133B targets pro-survival molecules MCL-1 and BCL2L2 in lung cancer.
hsa-miR-324-5p	lung cancer	up-regulated	microarray	2009	MicroRNA 133B targets pro-survival molecules MCL-1 and BCL2L2 in lung cancer.
hsa-miR-330	prostate cance	down-regulated	northern blot, qRT-PCR etc	2009	MicroRNA-330 acts as tumor suppressor and induces apoptosis of prostate cancer cells through E2F1-mediated suppression of Akt phosphorylation.
hsa-miR-335	lung cancer	down-regulated	microarray	2009	MicroRNA 133B targets pro-survival molecules MCL-1 and BCL2L2 in lung cancer.
hsa-miR-338	lung cancer	down-regulated	microarray	2009	MicroRNA 133B targets pro-survival molecules MCL-1 and BCL2L2 in lung cancer.
hsa-miR-339	lung cancer	up-regulated	microarray	2009	MicroRNA 133B targets pro-survival molecules MCL-1 and BCL2L2 in lung cancer.
hsa-miR-340	kidney cancer	up-regulated	microarray	2009	Differential expression profiling of microRNAs and their potential involvement in renal cell carcinoma pathogenesis.
hsa-miR-342-3p	kidney cancer	up-regulated	microarray	2009	Differential expression profiling of microRNAs and their potential involvement in renal cell carcinoma pathogenesis.
hsa-miR-342-3p	prion disease	up-regulated	northern blot, qRT-PCR etc	2009	Upregulation of miRNA hsa-miR-342-3p in experimental and idiopathic prion disease.
hsa-miR-345	lung cancer	up-regulated	microarray	2009	MicroRNA 133B targets pro-survival molecules MCL-1 and BCL2L2 in lung cancer.
hsa-miR-34a	Alzheimer's disease	down-regulated	northern blot, qRT-PCR etc	2009	miR-34a, a microRNA up-regulated in a double transgenic mouse model of Alzheimer's disease, inhibits bcl2 translation.
hsa-miR-221	coronary artery disease	up-regulated	microarray	2009	Effect of atorvastatin on microRNA 221 / 222 expression in endothelial progenitor cells obtained from patients with coronary artery disease.
hsa-miR-221	Oral Squamous Cell Carcinoma (OSCC)	up-regulated	microarray	2009	The expression profile of microRNAs in a model of
7,12-dimethyl-benz[a]anthrance-induced oral carcinogenesis in Syrian hamster.
hsa-miR-222	tongue squamous cell carcinoma	down-regulated	northern blot, qRT-PCR etc	2009	MicroRNA-222 regulates cell invasion by targeting matrix metalloproteinase 1(MMP1) and manganese superoxide dismutase 2 (SOD2) in tongue squamous cell
carcinoma cell lines.
hsa-miR-222	coronary artery disease	up-regulated	microarray	2009	Effect of atorvastatin on microRNA 221 / 222 expression in endothelial progenitor cells obtained from patients with coronary artery disease.
hsa-miR-222	hepatocellular carcinoma (HCC)	up-regulated	microarray	2009	Bead-based microarray analysis of microRNA expression in hepatocellular carcinoma: miR-338 is downregulated.
hsa-miR-222	pancreatic ductal adenocarcinoma (PDAC)	up-regulated	northern blot, qRT-PCR etc	2009	Elevated expression of microRNAs 155, 203, 210 and 222 in pancreatic tumours associates with poorer survival.
hsa-miR-224	hepatocellular carcinoma (HCC)	up-regulated	microarray	2009	Bead-based microarray analysis of microRNA expression in hepatocellular carcinoma: miR-338 is downregulated.
hsa-miR-23b	hepatocellular carcinoma (HCC)	down-regulated	northern blot, qRT-PCR etc	2009	MicroRNA-23b mediates urokinase and c-met downmodulation and a decreased migration of human hepatocellular carcinoma cells.
hsa-miR-24	hepatocellular carcinoma (HCC)	up-regulated	microarray	2009	Bead-based microarray analysis of microRNA expression in hepatocellular carcinoma: miR-338 is downregulated.
hsa-miR-25	hepatocellular carcinoma (HCC)	hepatocellular carcinoma (HCC)	northern blot, qRT-PCR etc	2009	Role of the miR-106b-25 microRNA cluster in hepatocellular carcinoma.
hsa-miR-25	hepatocellular carcinoma (HCC)	up-regulated	microarray	2009	Bead-based microarray analysis of microRNA expression in hepatocellular carcinoma: miR-338 is downregulated.
hsa-miR-26a	hepatocellular carcinoma (HCC)	down-regulated	northern blot, qRT-PCR etc	2009	Therapeutic microRNA delivery suppresses tumorigenesis in a murine liver cancer model.
hsa-miR-26a	Oral Squamous Cell Carcinoma (OSCC)	down-regulated	microarray	2009	The expression profile of microRNAs in a model of
7,12-dimethyl-benz[a]anthrance-induced oral carcinogenesis in Syrian hamster.
hsa-miR-26a	bladder cancer	down-regulated	northern blot, qRT-PCR etc	2009	Up-regulation of microRNA in bladder tumor tissue is not common.
hsa-miR-26a	glioma	up-regulated	northern blot, qRT-PCR etc	2009	The PTEN-regulating microRNA miR-26a is amplified in high-grade glioma and facilitates gliomagenesis in vivo.
hsa-miR-27a	hepatocellular carcinoma (HCC)	down-regulated	microarray	2009	Bead-based microarray analysis of microRNA expression in hepatocellular carcinoma: miR-338 is downregulated.
hsa-miR-29a	Oral Squamous Cell Carcinoma (OSCC)	down-regulated	microarray	2009	The expression profile of microRNAs in a model of
7,12-dimethyl-benz[a]anthrance-induced oral carcinogenesis in Syrian hamster.
hsa-miR-29c	bladder cancer	down-regulated	northern blot, qRT-PCR etc	2009	Up-regulation of microRNA in bladder tumor tissue is not common.
hsa-miR-30-3p	bladder cancer	down-regulated	northern blot, qRT-PCR etc	2009	Identification of novel microRNA targets based on microRNA signatures in bladder cancer.
hsa-miR-30b*	Malignant mesothelioma (MM)	up-regulated	microarray	2009	CDKN2A, NF2, and JUN are dysregulated among other genes by miRNAs in malignant mesothelioma -A miRNA microarray analysis.
hsa-miR-30c	bladder cancer	down-regulated	northern blot, qRT-PCR etc	2009	Up-regulation of microRNA in bladder tumor tissue is not common.
hsa-miR-30e-5p	bladder cancer	down-regulated	northern blot, qRT-PCR etc	2009	Up-regulation of microRNA in bladder tumor tissue is not common.
hsa-miR-31	breast cancer	down-regulated	northern blot, qRT-PCR etc	2009	A pleiotropically acting microRNA, miR-31, inhibits breast cancer metastasis.
hsa-miR-32*	Malignant mesothelioma (MM)	up-regulated	microarray	2009	CDKN2A, NF2, and JUN are dysregulated among other genes by miRNAs in malignant mesothelioma -A miRNA microarray analysis.
hsa-miR-320	cardiomyopathy	down-regulated	northern blot, qRT-PCR etc	2009	MicroRNA-320 is involved in the regulation of cardiac ischemia/reperfusion injury by targeting heat-shock protein 20.
hsa-miR-320	renal clear cell carcinoma	down-regulated	microarray	2009	Microarray analysis of microRNA expression in renal clear cell carcinoma.
hsa-miR-338	hepatocellular carcinoma (HCC)	down-regulated	northern blot, qRT-PCR etc	2009	Bead-based microarray analysis of microRNA expression in hepatocellular carcinoma: miR-338 is downregulated.
hsa-miR-338	Oral Squamous Cell Carcinoma (OSCC)	up-regulated	microarray	2009	The expression profile of microRNAs in a model of
7,12-dimethyl-benz[a]anthrance-induced oral carcinogenesis in Syrian hamster.
hsa-miR-340*	Malignant mesothelioma (MM)	down-regulated	microarray	2009	CDKN2A, NF2, and JUN are dysregulated among other genes by miRNAs in malignant mesothelioma -A miRNA microarray analysis.
hsa-miR-345	Malignant mesothelioma (MM)	up-regulated	microarray	2009	CDKN2A, NF2, and JUN are dysregulated among other genes by miRNAs in malignant mesothelioma -A miRNA microarray analysis.
hsa-miR-34a	retinoblastoma	down-regulated	northern blot, qRT-PCR etc	2009	Differential MicroRNA-34a Expression and Tumor Suppressor Function in Retinoblastoma Cells.
hsa-miR-34a*	Malignant mesothelioma (MM)	down-regulated	microarray	2009	CDKN2A, NF2, and JUN are dysregulated among other genes by miRNAs in malignant mesothelioma -A miRNA microarray analysis.
hsa-miR-34b	retinoblastoma	down-regulated	northern blot, qRT-PCR etc	2009	Differential MicroRNA-34a Expression and Tumor Suppressor Function in Retinoblastoma Cells.
hsa-miR-373	esophageal cancer	up-regulated	northern blot, qRT-PCR etc	2009	MicroRNA-373 (miR-373) post-transcriptionally regulates large tumor suppressor, homolog 2 (LATS2) and stimulates proliferation in human esophageal cancer.
hsa-miR-423	Malignant mesothelioma (MM)	down-regulated	microarray	2009	CDKN2A, NF2, and JUN are dysregulated among other genes by miRNAs in malignant mesothelioma -A miRNA microarray analysis.
hsa-miR-429	ovarian cancer (OC)	down-regulated	northern blot, qRT-PCR etc	2009	A miR-200 microRNA cluster as prognostic marker in advanced ovarian cancer.
hsa-miR-483-3p	Malignant mesothelioma (MM)	up-regulated	microarray	2009	CDKN2A, NF2, and JUN are dysregulated among other genes by miRNAs in malignant mesothelioma -A miRNA microarray analysis.
hsa-miR-485-3p	anxiety disorder	normal	northern blot, qRT-PCR etc	2009	Allele variants in functional MicroRNA target sites of the neurotrophin-3 receptor gene (NTRK3) as susceptibility factors for anxiety disorders.
hsa-miR-494	renal clear cell carcinoma	down-regulated	microarray	2009	Microarray analysis of microRNA expression in renal clear cell carcinoma.
hsa-miR-582	Malignant mesothelioma (MM)	down-regulated	microarray	2009	CDKN2A, NF2, and JUN are dysregulated among other genes by miRNAs in malignant mesothelioma -A miRNA microarray analysis.
hsa-miR-584	Malignant mesothelioma (MM)	up-regulated	microarray	2009	CDKN2A, NF2, and JUN are dysregulated among other genes by miRNAs in malignant mesothelioma -A miRNA microarray analysis.
hsa-miR-595	Malignant mesothelioma (MM)	up-regulated	microarray	2009	CDKN2A, NF2, and JUN are dysregulated among other genes by miRNAs in malignant mesothelioma -A miRNA microarray analysis.
hsa-miR-503	adrenocortical carcinoma	up-regulated	microarray	2009	Integrative molecular-bioinformatics study of human adrenocortical tumors: microRNA, tissue specific target prediction and pathway analysis.
hsa-miR-509	anxiety disorder	normal	northern blot, qRT-PCR etc	2009	Allele variants in functional MicroRNA target sites of the neurotrophin-3 receptor gene (NTRK3) as susceptibility factors for anxiety disorders.
hsa-miR-511	adrenocortical carcinoma	down-regulated	microarray	2009	Integrative molecular-bioinformatics study of human adrenocortical tumors: microRNA, tissue specific target prediction and pathway analysis.
hsa-miR-512-5p	gastric cancer (stomach cancer)	down-regulated	northern blot, qRT-PCR etc	2009	Chromatin remodeling at Alu repeats by epigenetic treatment activates silenced microRNA-512-5p with downregulation of Mcl-1 in human gastric cancer cells.
hsa-miR-615-3p	Malignant mesothelioma (MM)	up-regulated	microarray	2009	CDKN2A, NF2, and JUN are dysregulated among other genes by miRNAs in malignant mesothelioma -A miRNA microarray analysis.
hsa-miR-7-1*	Malignant mesothelioma (MM)	down-regulated	microarray	2009	CDKN2A, NF2, and JUN are dysregulated among other genes by miRNAs in malignant mesothelioma -A miRNA microarray analysis.
hsa-miR-765	anxiety disorder	normal	northern blot, qRT-PCR etc	2009	Allele variants in functional MicroRNA target sites of the neurotrophin-3 receptor gene (NTRK3) as susceptibility factors for anxiety disorders.
hsa-miR-885-3p	Malignant mesothelioma (MM)	up-regulated	microarray	2009	CDKN2A, NF2, and JUN are dysregulated among other genes by miRNAs in malignant mesothelioma -A miRNA microarray analysis.
hsa-miR-9	Malignant mesothelioma (MM)	down-regulated	microarray	2009	CDKN2A, NF2, and JUN are dysregulated among other genes by miRNAs in malignant mesothelioma -A miRNA microarray analysis.
hsa-miR-9-1	colorectal cancer	down-regulated	northern blot, qRT-PCR etc	2009	Epigenetic regulation of microRNA expression in colorectal cancer.
hsa-miR-92a	acute myeloid leukemia (AML)	down-regulated	northern blot, qRT-PCR etc	2009	Down-regulation of miR-92 in human plasma is a novel marker for acute leukemia patients.
hsa-miR-93	hepatocellular carcinoma (HCC)	up-regulated	northern blot, qRT-PCR etc	2009	Role of the miR-106b-25 microRNA cluster in hepatocellular carcinoma.
hsa-miR-9-3	breast cancer	down-regulated	northern blot, qRT-PCR etc	2009	Xenoestrogen-Induced Epigenetic Repression of microRNA-9-3 in Breast Epithelial Cells.
hsa-miR-143	lung cancer	down-regulated	microarray	2009	MicroRNA 133B targets pro-survival molecules MCL-1 and BCL2L2 in lung cancer.
hsa-miR-143	colorectal cancer	down-regulated	northern blot, qRT-PCR etc	2009	MicroRNA-143 targets DNA methyltransferases 3A in colorectal cancer.
hsa-miR-145	prostate cancer	down-regulated	northern blot, qRT-PCR etc	2009	Diagnostic and prognostic implications of microRNA profiling in prostate carcinoma.
hsa-miR-149	prostate cancer	down-regulated	northern blot, qRT-PCR etc	2009	Diagnostic and prognostic implications of microRNA profiling in prostate carcinoma.
hsa-miR-150	kidney cancer	down-regulated	microarray	2009	Differential expression profiling of microRNAs and their potential involvement in renal cell carcinoma pathogenesis.
hsa-miR-151-5p	kidney cancer	up-regulated	microarray	2009	Differential expression profiling of microRNAs and their potential involvement in renal cell carcinoma pathogenesis.
hsa-miR-155	pancreatic cancer	up-regulated	northern blot, qRT-PCR etc	2009	Elevated expression of microRNAs 155, 203, 210 and 222 in pancreatic tumours associates with poorer survival.
hsa-miR-15a	kidney cancer	up-regulated	microarray	2009	Differential expression profiling of microRNAs and their potential involvement in renal cell carcinoma pathogenesis.
hsa-miR-153	glioblastoma	down-regulated	northern blot, qRT-PCR etc	2009	Down-regulations of B-cell lymphoma 2 (Bcl-2) and myeloid cell leukemia sequence 1 (Mcl-1) by MicroRNA 153 induce apoptosis in a glioblastoma cell line DBTRG-05MG.
hsa-miR-155	hepatocellular carcinoma (HCC)	up-regulated	northern blot, qRT-PCR etc	2009	Role of microRNA-155 at early stages of hepatocarcinogenesis induced by choline-deficient and amino acid-defined diet in C57BL/6 mice.
hsa-miR-15a	non-small cell lung cancer (NSCLC)	down-regulated	northern blot, qRT-PCR etc	2009	miR-15a and miR-16 are implicated in cell cycle regulation in a Rb-dependent manner and are frequently deleted or down-regulated in non-small cell lung cancer.
hsa-miR-15a	schizophrenia	up-regulated	northern blot, qRT-PCR etc	2009	Schizophrenia is associated with an increase in cortical microRNA biogenesis.
hsa-miR-15b	schizophrenia	up-regulated	northern blot, qRT-PCR etc	2009	Schizophrenia is associated with an increase in cortical microRNA biogenesis.
hsa-miR-16	non-small cell lung cancer (NSCLC)	down-regulated	northern blot, qRT-PCR etc	2009	miR-15a and miR-16 are implicated in cell cycle regulation in a Rb-dependent manner and are frequently deleted or down-regulated in non-small cell lung cancer.
hsa-miR-16	lung cancer	down-regulated	microarray	2009	MicroRNA 133B targets pro-survival molecules MCL-1 and BCL2L2 in lung cancer.
hsa-miR-16	prostate cancer	down-regulated	northern blot, qRT-PCR etc	2009	Diagnostic and prognostic implications of microRNA profiling in prostate carcinoma.
hsa-miR-17	kidney cancer	up-regulated	microarray	2009	Differential expression profiling of microRNAs and their potential involvement in renal cell carcinoma pathogenesis.
hsa-miR-185	non-small cell lung cancer (NSCLC)	down-regulated	northern blot, qRT-PCR etc	2009	MiR-107 and MiR-185 can induce cell cycle arrest in human non small cell lung cancer cell lines.
hsa-miR-18a	breast cancer	up-regulated	northern blot, qRT-PCR etc	2009	Differential expression profiles of microRNAs between breast cancer cells and mammary epithelial cells.
hsa-miR-18b	multiple sclerosis	up-regulated	microarray	2009	Differential micro RNA expression in PBMC from multiple sclerosis patients.
hsa-miR-191	kidney cancer	down-regulated	microarray	2009	Differential expression profiling of microRNAs and their potential involvement in renal cell carcinoma pathogenesis.
hsa-miR-193b	breast cancer	down-regulated	northern blot, qRT-PCR etc	2009	Downregulation of miR-193b contributes to enhance urokinase-type plasminogen activator (uPA) expression and tumor progression and invasion in human breast
cancer.
hsa-miR-195	schizophrenia	up-regulated	northern blot, qRT-PCR etc	2009	Schizophrenia is associated with an increase in cortical microRNA biogenesis.
hsa-miR-195	breast cancer	up-regulated	northern blot, qRT-PCR etc	2009	Differential expression profiles of microRNAs between breast cancer cells and mammary epithelial cells.
hsa-miR-195	lung cancer	down-regulated	microarray	2009	MicroRNA 133B targets pro-survival molecules MCL-1 and BCL2L2 in lung cancer.
hsa-miR-196a-2	breast cancer	up-regulated	microarray	2009	microRNA miR-196a-2 and breast cancer: a genetic and epigenetic association study and functional analysis.
hsa-miR-197	lung cancer	up-regulated	northern blot, qRT-PCR etc	2009	miR-93, miR-98, and miR-197 regulate expression of tumor suppressor gene FUS1.
hsa-miR-199a	kidney cancer	down-regulated	microarray	2009	Differential expression profiling of microRNAs and their potential involvement in renal cell carcinoma pathogenesis.
hsa-miR-19b	kidney cancer	up-regulated	microarray	2009	Differential expression profiling of microRNAs and their potential involvement in renal cell carcinoma pathogenesis.
hsa-miR-200b	kidney cancer	down-regulated	microarray	2009	Differential expression profiling of microRNAs and their potential involvement in renal cell carcinoma pathogenesis.
hsa-miR-9	ovarian cancer (OC)	down-regulated	northern blot, qRT-PCR etc	2009	MicroRNA-9 inhibits ovarian cancer cell growth through regulation of NF-kappaB1.
hsa-miR-9	hepatocellular carcinoma (HCC)	up-regulated	northern blot, qRT-PCR etc	2009	MicroRNA-9 reduces cell invasion and E-cadherin secretion in SK-Hep-1 cell.
hsa-miR-9	lung cancer	up-regulated	microarray	2009	MicroRNA 133B targets pro-survival molecules MCL-1 and BCL2L2 in lung cancer.
hsa-miR-9*	lung cancer	up-regulated	microarray	2009	MicroRNA 133B targets pro-survival molecules MCL-1 and BCL2L2 in lung cancer.
hsa-miR-93	lung cancer	up-regulated	northern blot, qRT-PCR etc	2009	miR-93, miR-98, and miR-197 regulate expression of tumor suppressor gene FUS1.
hsa-miR-96	breast cancer	up-regulated	northern blot, qRT-PCR etc	2009	Coordinate Regulation of FOXO1 by miR-27a, miR-96, and miR-182 in Breast Cancer Cells.
hsa-miR-96	multiple sclerosis	up-regulated	microarray	2009	Differential micro RNA expression in PBMC from multiple sclerosis patients.
hsa-miR-96	prostate cancer	up-regulated	northern blot, qRT-PCR etc	2009	Diagnostic and prognostic implications of microRNA profiling in prostate carcinoma.
hsa-miR-98	lung cancer	up-regulated	northern blot, qRT-PCR etc	2009	miR-93, miR-98, and miR-197 regulate expression of tumor suppressor gene FUS1.
hsa-miR-182*	lung cancer	up-regulated	microarray	2009	MicroRNA 133B targets pro-survival molecules MCL-1 and BCL2L2 in lung cancer.
hsa-let-7c	lung cancer	down-regulated	microarray	2009	MicroRNA 133B targets pro-survival molecules MCL-1 and BCL2L2 in lung cancer.
hsa-miR-1	heart failure	down-regulated	northern blot, qRT-PCR etc	2009	Loss of Cardiac microRNA-Mediated Regulation Leads to Dilated Cardiomyopathy and Heart Failure.
hsa-miR-1	rhabdomyosarcoma	down-regulated	northern blot, qRT-PCR etc	2009	MicroRNA-1/206 targets c-Met and inhibits rhabdomyosarcoma development.
hsa-miR-1	rhabdomyosarcoma	down-regulated	northern blot, qRT-PCR etc	2009	The muscle-specific microRNA miR-206 blocks human rhabdomyosarcoma growth in
xenotransplanted mice by promoting myogenic differentiation.
hsa-miR-101	lung cancer	down-regulated	microarray	2009	MicroRNA 133B targets pro-survival molecules MCL-1 and BCL2L2 in lung cancer.
hsa-miR-101	kidney cancer	up-regulated	microarray	2009	Differential expression profiling of microRNAs and their potential involvement in renal cell carcinoma pathogenesis.
hsa-miR-106a	kidney cancer	up-regulated	microarray	2009	Differential expression profiling of microRNAs and their potential involvement in renal cell carcinoma pathogenesis.
hsa-miR-106b	kidney cancer	up-regulated	microarray	2009	Differential expression profiling of microRNAs and their potential involvement in renal cell carcinoma pathogenesis.
hsa-miR-17-5p	lung cancer	up-regulated	northern blot, qRT-PCR etc	2009	Counterbalance between RB inactivation and miR-17-92 overexpression in reactive oxygen species and DNA damage induction in lung cancers.
hsa-miR-181a	chronic lymphocytic leukemia (CLL)	down-regulated	northern blot, qRT-PCR etc	2009	miRNA deregulation by epigenetic silencing disrupts suppression of the oncogene PLAG1 in chronic lymphocytic leukemia.
hsa-miR-181a	chronic lymphocytic leukemia (CLL)	down-regulated	northern blot, qRT-PCR etc	2009	Karyotype specific microRNA signature in chronic lymphocytic leukemia.
hsa-miR-181b	prostate cancer	down-regulated	northern blot, qRT-PCR etc	2009	Diagnostic and prognostic implications of microRNA profiling in prostate carcinoma.
hsa-miR-182	breast cancer	up-regulated	northern blot, qRT-PCR etc	2009	Coordinate Regulation of FOXO1 by miR-27a, miR-96, and miR-182 in Breast Cancer Cells.
hsa-miR-182	kidney cancer	down-regulated	microarray	2009	Differential expression profiling of microRNAs and their potential involvement in renal cell carcinoma pathogenesis.
hsa-miR-181a-1	hepatocellular carcinoma (HCC)	up-regulated	northern blot, qRT-PCR etc	2009	Identification of microRNA-181 by genome-wide screening as a critical player in EpCAM-positive hepatic cancer stem cells.
hsa-miR-181a-2	hepatocellular carcinoma (HCC)	up-regulated	northern blot, qRT-PCR etc	2009	Identification of microRNA-181 by genome-wide screening as a critical player in EpCAM-positive hepatic cancer stem cells.
hsa-miR-181b	chronic lymphocytic leukemia (CLL)	down-regulated	northern blot, qRT-PCR etc	2009	miRNA deregulation by epigenetic silencing disrupts suppression of the oncogene PLAG1 in chronic lymphocytic leukemia.
hsa-miR-181b-1	hepatocellular carcinoma (HCC)	up-regulated	northern blot, qRT-PCR etc	2009	Identification of microRNA-181 by genome-wide screening as a critical player in EpCAM-positive hepatic cancer stem cells.
hsa-miR-181b-2	hepatocellular carcinoma (HCC)	up-regulated	northern blot, qRT-PCR etc	2009	Identification of microRNA-181 by genome-wide screening as a critical player in EpCAM-positive hepatic cancer stem cells.
hsa-miR-181c	hepatocellular carcinoma (HCC)	up-regulated	northern blot, qRT-PCR etc	2009	Identification of microRNA-181 by genome-wide screening as a critical player in EpCAM-positive hepatic cancer stem cells.
hsa-miR-27a	breast cancer	up-regulated	Northern blot, qRT-PCR etc	2007	The oncogenic microRNA-27a targets genes that regulate specificity protein transcription factors and the G2-M checkpoint in MDA-MB-231 breast cancer cells.
hsa-miR-27a	hepatocellular carcinoma (HCC)	up-regulated	Northern blot, qRT-PCR etc	2008	Upregulation of miR-23a approximately 27a approximately 24 decreases transforming growth factor-beta-induced tumor-suppressive activities in human hepatocellular carcinoma cells.
hsa-miR-133a	myeloproliferative disorder	down-regulated	northern blot, qRT-PCR etc	2009	Gene and microRNA analysis of neutrophils from patients with polycythemia vera and essential thrombocytosis: down-regulation of micro RNA-1 and -133a.
hsa-miR-133b	bladder cancer	down-regulated	northern blot, qRT-PCR etc	2009	Identification of novel microRNA targets based on microRNA signatures in bladder cancer.
hsa-miR-137	colorectal cancer	down-regulated	northern blot, qRT-PCR etc	2009	Epigenetic regulation of microRNA expression in colorectal cancer.
hsa-miR-138	head and neck squamous cell carcinoma (HNSCC)	down-regulated	northern blot, qRT-PCR etc	2009	MicroRNA-138 suppresses invasion and promotes apoptosis in head and neck squamous cell carcinoma cell lines.
hsa-miR-143	T-cell leukemia	down-regulated	northern blot, qRT-PCR etc	2009	Role of microRNA-143 in Fas-mediated apoptosis in human T-cell leukemia Jurkat cells.
hsa-miR-143	Oral Squamous Cell Carcinoma (OSCC)	down-regulated	microarray	2009	The expression profile of microRNAs in a model of
7,12-dimethyl-benz[a]anthrance-induced oral carcinogenesis in Syrian hamster.
hsa-miR-143	gastric cancer (stomach cancer)	down-regulated	northern blot, qRT-PCR etc	2009	Decreased Expression of MicroRNA-143 and -145 in Human Gastric Cancers.
hsa-miR-143	hepatocellular carcinoma (HCC)	down-regulated	microarray	2009	Bead-based microarray analysis of microRNA expression in hepatocellular carcinoma: miR-338 is downregulated.
hsa-miR-143	hepatocellular carcinoma (HCC)	up-regulated	northern blot, qRT-PCR etc	2009	Up-regulated microRNA-143 transcribed by nuclear factor kappa B enhances hepatocarcinoma metastasis by repressing fibronectin expression.
hsa-miR-144*	Malignant mesothelioma (MM)	down-regulated	microarray	2009	CDKN2A, NF2, and JUN are dysregulated among other genes by miRNAs in malignant mesothelioma -A miRNA microarray analysis.
hsa-miR-145	colorectal cancer	down-regulated	northern blot, qRT-PCR etc	2009	Mechanism of growth inhibition by MicroRNA 145: the role of the IGF-I receptor signaling pathway.
hsa-miR-145	vascular disease	down-regulated	northern blot, qRT-PCR etc	2009	MicroRNA-145, a Novel Smooth Muscle Cell Phenotypic Marker and Modulator, Controls Vascular Neointimal Lesion Formation.
hsa-miR-145	bladder cancer	down-regulated	northern blot, qRT-PCR etc	2009	Identification of novel microRNA targets based on microRNA signatures in bladder cancer.
hsa-miR-145	Oral Squamous Cell Carcinoma (OSCC)	down-regulated	microarray	2009	The expression profile of microRNAs in a model of
7,12-dimethyl-benz[a]anthrance-induced oral carcinogenesis in Syrian hamster.
hsa-miR-145	gastric cancer (stomach cancer)	down-regulated	northern blot, qRT-PCR etc	2009	Decreased Expression of MicroRNA-143 and -145 in Human Gastric Cancers.
hsa-miR-145	renal clear cell carcinoma	down-regulated	microarray	2009	Microarray analysis of microRNA expression in renal clear cell carcinoma.
hsa-miR-145	hepatocellular carcinoma (HCC)	down-regulated	microarray	2009	Bead-based microarray analysis of microRNA expression in hepatocellular carcinoma: miR-338 is downregulated.
hsa-miR-145	bladder cancer	down-regulated	microarray	2009	Genomic profiling of microRNAs in bladder cancer: miR-129 is associated with poor outcome and promotes cell death in vitro.
hsa-miR-200b	hepatocellular carcinoma (HCC)	down-regulated	microarray	2007	Cyclin G1 is a target of miR-122a, a microRNA frequently down-regulated in human hepatocellular carcinoma.
hsa-miR-200b	malignant melanoma	down-regulated	Northern blot, qRT-PCR etc	2008	MicroRNA let-7b targets important cell cycle molecules in malignant melanoma cells and interferes with anchorage-independent growth.
hsa-miR-200b	Oral Squamous Cell Carcinoma (OSCC)	down-regulated	microarray	2008	Exploration of tumor-suppressive microRNAs silenced by DNA hypermethylation in oral cancer.
hsa-miR-200c	colorectal cancer	up-regulated	Northern blot, qRT-PCR etc	2006	Prognostic Values of microRNAs in Colorectal Cancer.
hsa-miR-200c	breast cancer	down-regulated	Northern blot, qRT-PCR etc	2008	The miR-200 family and miR-205 regulate epithelial to mesenchymal transition by targeting ZEB1 and SIP1.
hsa-miR-200c	cancer	down-regulated	Northern blot, qRT-PCR etc	2008	The miR-200 family inhibits epithelial-mesenchymal transition and cancer cell migration by direct targeting of E-cadherin transcriptional repressors ZEB1 and ZEB2.
hsa-miR-200c	cancer	down-regulated	Northern blot, qRT-PCR etc	2008	A reciprocal repression between ZEB1 and members of the miR-200 family promotes EMT and invasion in cancer cells.
hsa-miR-200c	colorectal cancer	down-regulated	Northern blot, qRT-PCR etc	2006	Differentially regulated micro-RNAs and actively translated messenger RNA transcripts by tumor suppressor p53 in colon cancer.
hsa-miR-200c	epithelial ovarian cancer (EOC)	up-regulated	microarray	2007	MicroRNA signatures in human ovarian cancer.
hsa-miR-200c	malignant melanoma	up-regulated	Northern blot, qRT-PCR etc	2008	MicroRNA let-7b targets important cell cycle molecules in malignant melanoma cells and interferes with anchorage-independent growth.
hsa-miR-200c	Oral Squamous Cell Carcinoma (OSCC)	down-regulated	microarray	2008	Exploration of tumor-suppressive microRNAs silenced by DNA hypermethylation in oral cancer.
hsa-miR-200c	testicular germ cell tumor	up-regulated	microarray	2007	High-throughput microRNAome analysis in human germ cell tumours.
hsa-miR-202	breast cancer	up-regulated	microarray	2005	MicroRNA gene expression deregulation in human breast cancer.
hsa-miR-202	prostate cancer	up-regulated	microarray	2007	MicroRNA expression profiling in prostate cancer.
hsa-miR-203	acute lymphoblastic leukemia (ALL)	down-regulated	Northern blot, qRT-PCR etc	2008	Genetic and epigenetic silencing of microRNA-203 enhances ABL1 and BCR-ABL1 oncogene expression.
hsa-miR-203	chronic myeloid leukemia (CML)	down-regulated	Northern blot, qRT-PCR etc	2008	Genetic and epigenetic silencing of microRNA-203 enhances ABL1 and BCR-ABL1 oncogene expression.
hsa-miR-203	psoriasis	up-regulated	Northern blot, qRT-PCR etc	2007	MicroRNAs: novel regulators involved in the pathogenesis of Psoriasis?
hsa-miR-203	skin disease	up-regulated	Northern blot, qRT-PCR etc	2008	A skin microRNA promotes differentiation by repressing 'stemness'.
hsa-miR-203	bladder cancer	up-regulated	microarray	2007	Micro-RNA profiling in kidney and bladder cancers.
hsa-miR-203	breast cancer	up-regulated	microarray	2005	MicroRNA gene expression deregulation in human breast cancer.
hsa-miR-203	colorectal cancer	up-regulated	Northern blot, qRT-PCR etc	2008	MicroRNA expression profiles associated with prognosis and therapeutic outcome in colon adenocarcinoma.
hsa-miR-203	esophageal cancer	down-regulated	microarray	2008	MicroRNA expression profiles of esophageal cancer.
hsa-miR-203	lung cancer	up-regulated	microarray	2006	Unique microRNA molecular profiles in lung cancer diagnosis and prognosis.
hsa-miR-203	Oral Squamous Cell Carcinoma (OSCC)	down-regulated	Northern blot, qRT-PCR etc	2008	Exploration of tumor-suppressive microRNAs silenced by DNA hypermethylation in oral cancer.
hsa-miR-26a	acute myeloid leukemia (AML)	down-regulated	microarray	2008	Distinctive patterns of microRNA expression associated with karyotype in acute myeloid leukaemia.
hsa-miR-26a	cardiac hypertrophy	down-regulated	Northern blot, qRT-PCR etc	2008	MicroRNAs play an essential role in the development of cardiac hypertrophy.
hsa-miR-26a	colorectal cancer	up-regulated	Northern blot, qRT-PCR etc	2006	Differentially regulated micro-RNAs and actively translated messenger RNA transcripts by tumor suppressor p53 in colon cancer.
hsa-miR-26a	Duchenne muscular dystrophy (DMD)	down-regulated	Northern blot or qRT-PCR etc	2007	Distinctive patterns of microRNA expression in primary muscular disorders.
hsa-miR-26a	epithelial ovarian cancer (EOC)	up-regulated	microarray	2008	Genomic and epigenetic alterations deregulate microRNA expression in human epithelial ovarian cancer.
hsa-miR-26a	pituitary adenoma	up-regulated	microarray	2007	Identification of differentially expressed microRNAs by microarray: a possible role for microRNA genes in pituitary adenomas.
hsa-miR-26a	primary biliary cirrhosis (PBC)	down-regulated	microarray	2008	WITHDRAWN:MicroRNA profile in peripheral blood T cells of patients with primary biliary cirrhosis.
hsa-miR-26a	prostate cancer	down-regulated	microarray	2007	MicroRNA expression profiling in prostate cancer.
hsa-miR-26a	prostate cancer	up-regulated	microarray	2008	Expression of microRNAs and protein-coding genes associated with perineural invasion in prostate cancer.
hsa-miR-26a	serous ovarian cancer	down-regulated	microarray	2008	MicroRNA expression profiles in serous ovarian carcinoma.
hsa-miR-26a-1	hepatocellular carcinoma (HCC)	down-regulated	microarray	2006	Downregulation of miR-122 in the rodent and human hepatocellular carcinomas.
hsa-miR-26a-1	lung cancer	down-regulated	microarray	2006	Unique microRNA molecular profiles in lung cancer diagnosis and prognosis.
hsa-miR-26a-1	papillary thyroid carcinoma (PTC)	up-regulated	microarray	2005	The role of microRNA genes in papillary thyroid carcinoma.
hsa-miR-26a-2	hepatocellular carcinoma (HCC)	down-regulated	microarray	2006	Downregulation of miR-122 in the rodent and human hepatocellular carcinomas.
hsa-miR-26b	Alzheimer's disease	down-regulated	microarray	2008	Loss of microRNA cluster miR-29a/b-1 in sporadic Alzheimer's disease correlates with increased BACE1/beta-secretase expression.
hsa-miR-26b	bladder cancer	up-regulated	microarray	2007	Micro-RNA profiling in kidney and bladder cancers.
hsa-miR-26b	cardiac hypertrophy	down-regulated	Northern blot, qRT-PCR etc	2008	MicroRNAs play an essential role in the development of cardiac hypertrophy.
hsa-miR-26b	epithelial ovarian cancer (EOC)	up-regulated	microarray	2008	Genomic and epigenetic alterations deregulate microRNA expression in human epithelial ovarian cancer.
hsa-miR-26b	Oral Squamous Cell Carcinoma (OSCC)	down-regulated	microarray	2008	Exploration of tumor-suppressive microRNAs silenced by DNA hypermethylation in oral cancer.
hsa-miR-26b	pituitary adenoma	up-regulated	microarray	2007	Identification of differentially expressed microRNAs by microarray: a possible role for microRNA genes in pituitary adenomas.
hsa-miR-26b	prostate cancer	down-regulated	microarray	2007	MicroRNA expression profiling in prostate cancer.
hsa-miR-26b	schizophrenia	down-regulated	Northern blot, qRT-PCR etc	2007	microRNA expression in the prefrontal cortex of individuals with schizophrenia and schizoaffective disorder.
hsa-miR-27a	acute lymphoblastic leukemia (ALL)	down-regulated	microarray	2007	MicroRNA expression signatures accurately discriminate acute lymphoblastic leukemia from acute myeloid leukemia.
hsa-miR-27a	acute myeloid leukemia (AML)	up-regulated	microarray	2007	MicroRNA expression signatures accurately discriminate acute lymphoblastic leukemia from acute myeloid leukemia.
hsa-miR-32	pancreatic cancer	up-regulated	microarray	2006	A microRNA expression signature of human solid tumors defines cancer gene targets.
hsa-miR-32	prostate cancer	up-regulated	microarray	2006	A microRNA expression signature of human solid tumors defines cancer gene targets.
hsa-miR-32	uterine leiomyoma (ULM)	down-regulated	Northern blot, qRT-PCR etc	2007	A micro-RNA signature associated with race, tumor size, and target gene activity in human uterine leiomyomas.
hsa-miR-320	homozygous sickle cell disease (HbSS)	down-regulated	Northern blot, qRT-PCR etc	2008	The genomic analysis of erythrocyte microRNA expression in sickle cell diseases.
hsa-miR-320	Alzheimer's disease	up-regulated	microarray	2008	Loss of microRNA cluster miR-29a/b-1 in sporadic Alzheimer's disease correlates with increased BACE1/beta-secretase expression.
hsa-miR-320	colorectal cancer	up-regulated	Northern blot, qRT-PCR etc	2006	Differentially regulated micro-RNAs and actively translated messenger RNA transcripts by tumor suppressor p53 in colon cancer.
hsa-miR-320	diffuse large B-cell lymphoma (DLBCL)	down-regulated	microarray	2008	MicroRNA signatures characterize diffuse large B-cell lymphomas and follicular lymphomas.
hsa-miR-320	follicular lymphoma (FL)	down-regulated	microarray	2008	MicroRNA signatures characterize diffuse large B-cell lymphomas and follicular lymphomas.
hsa-miR-320	prostate cancer	up-regulated	microarray	2007	MicroRNA expression profiling in prostate cancer.
hsa-miR-320-2	hepatocellular carcinoma (HCC)	up-regulated	microarray	2006	Downregulation of miR-122 in the rodent and human hepatocellular carcinomas.
hsa-miR-320a	autism spectrum disorder (ASD)	down-regulated	microarray	2008	Heterogeneous dysregulation of microRNAs across the autism spectrum.
hsa-miR-323	glioblastoma multiforme (GBM)	down-regulated	Northern blot, qRT-PCR etc	2008	miR-124 and miR-137 inhibit proliferation of glioblastoma multiforme cells and induce differentiation of brain tumor stem cells.
hsa-miR-323	malignant melanoma	down-regulated	Northern blot, qRT-PCR etc	2008	MicroRNA let-7b targets important cell cycle molecules in malignant melanoma cells and interferes with anchorage-independent growth.
hsa-miR-323	uterine leiomyoma (ULM)	up-regulated	Northern blot, qRT-PCR etc	2008	Differential expression of microRNA species in human uterine leiomyoma versus normal myometrium.
hsa-miR-324-3p	primary biliary cirrhosis (PBC)	down-regulated	microarray	2008	WITHDRAWN:MicroRNA profile in peripheral blood T cells of patients with primary biliary cirrhosis.
hsa-miR-324-5p	acute myeloid leukemia (AML)	up-regulated	microarray	2008	Distinctive patterns of microRNA expression associated with karyotype in acute myeloid leukaemia.
hsa-miR-324-5p	hepatocellular carcinoma (HCC)	up-regulated	microarray	2008	Profiling microRNA expression in hepatocellular carcinoma reveals microRNA-224 up-regulation and apoptosis inhibitor-5 as a microRNA-224-specific target.
hsa-miR-324-5p	malignant melanoma	up-regulated	Northern blot, qRT-PCR etc	2008	MicroRNA let-7b targets important cell cycle molecules in malignant melanoma cells and interferes with anchorage-independent growth.
hsa-miR-325	acute myeloid leukemia (AML)	down-regulated	microarray	2008	Distinctive patterns of microRNA expression associated with karyotype in acute myeloid leukaemia.
hsa-miR-326	acute myeloid leukemia (AML)	up-regulated	microarray	2008	Distinctive patterns of microRNA expression associated with karyotype in acute myeloid leukaemia.
hsa-miR-326	primary biliary cirrhosis (PBC)	down-regulated	microarray	2008	WITHDRAWN:MicroRNA profile in peripheral blood T cells of patients with primary biliary cirrhosis.
hsa-miR-326	psoriasis	down-regulated	microarray	2007	MicroRNAs: novel regulators involved in the pathogenesis of Psoriasis?
hsa-miR-325	malignant melanoma	down-regulated	Northern blot, qRT-PCR etc	2008	MicroRNA let-7b targets important cell cycle molecules in malignant melanoma cells and interferes with anchorage-independent growth.
hsa-miR-125b	neuroblastoma (NB)	down-regulated	Northern blot, qRT-PCR etc	2007	The interplay between microRNAs and the neurotrophin receptor tropomyosin-related kinase C controls proliferation of human neuroblastoma cells.
hsa-miR-125b	non-small cell lung cancer (NSCLC)	up-regulated	microarray	2008	MicroRNA signatures of TRAIL resistance in human non-small cell lung cancer.
hsa-miR-125b	prostate cancer	down-regulated	microarray	2007	MicroRNA expression profiling in prostate cancer.
hsa-miR-125b	prostate cancer	up-regulated	Northern blot, qRT-PCR etc	2008	Expression of microRNAs and protein-coding genes associated with perineural invasion in prostate cancer.
hsa-miR-125b	psoriasis	down-regulated	Northern blot, qRT-PCR etc	2007	MicroRNAs: novel regulators involved in the pathogenesis of Psoriasis?
hsa-miR-125b	serous ovarian cancer	down-regulated	Northern blot, qRT-PCR etc	2008	MicroRNA expression profiles in serous ovarian carcinoma.
hsa-miR-125b	uterine leiomyoma (ULM)	up-regulated	Northern blot, qRT-PCR etc	2008	Differential expression of microRNA species in human uterine leiomyoma versus normal myometrium.
hsa-miR-125b	vascular disease	down-regulated	Northern blot, qRT-PCR etc	2007	MicroRNA expression signature and antisense-mediated depletion reveal an essential role of MicroRNA in vascular neointimal lesion formation.
hsa-miR-125b-1	chronic pancreatitis	up-regulated	microarray	2007	MicroRNA expression patterns to differentiate pancreatic adenocarcinoma from normal pancreas and chronic pancreatitis.
hsa-miR-125b-1	epithelial ovarian cancer (EOC)	down-regulated	Northern blot, qRT-PCR etc	2007	MicroRNA signatures in human ovarian cancer.
hsa-miR-125b-1	glioblastoma	down-regulated	microarray	2005	Extensive modulation of a set of microRNAs in primary glioblastoma.
hsa-miR-125b-1	hepatocellular carcinoma (HCC)	down-regulated	microarray	2006	Downregulation of miR-122 in the rodent and human hepatocellular carcinomas.
hsa-miR-125b-1	pancreatic cancer	up-regulated	Northern blot, qRT-PCR etc	2006	Expression profiling identifies microRNA signature in pancreatic cancer.
hsa-miR-125b-1	pancreatic cancer	up-regulated	microarray	2007	MicroRNA expression patterns to differentiate pancreatic adenocarcinoma from normal pancreas and chronic pancreatitis.
hsa-miR-125b-2	chronic pancreatitis	up-regulated	microarray	2007	MicroRNA expression patterns to differentiate pancreatic adenocarcinoma from normal pancreas and chronic pancreatitis.
hsa-miR-125b-2	Down syndrome (DS)	up-regulated	Northern blot, qRT-PCR etc	2008	Human chromosome 21-derived miRNAs are overexpressed in down syndrome brains and hearts.
hsa-miR-125b-2	glioblastoma	down-regulated	microarray	2005	Extensive modulation of a set of microRNAs in primary glioblastoma.
hsa-miR-125b-2	hepatocellular carcinoma (HCC)	down-regulated	microarray	2006	Downregulation of miR-122 in the rodent and human hepatocellular carcinomas.
hsa-miR-125b-2	lung cancer	down-regulated	Northern blot, qRT-PCR etc	2007	Homozygous deletion scanning of the lung cancer genome at a 100-kb resolution.
hsa-miR-126	hepatocellular carcinoma (HCC)	down-regulated	Northern blot, qRT-PCR etc	2008	Identification of metastasis-related microRNAs in hepatocellular carcinoma.
hsa-miR-126	acute promyelocytic leukemia (APL)	down-regulated	Northern blot, qRT-PCR etc	2008	MicroRNA-126 regulates HOXA9 by binding to the homeobox.
hsa-miR-126	breast cancer	down-regulated	Northern blot, qRT-PCR etc	2008	Endogenous human microRNAs that suppress breast cancer metastasis.
hsa-miR-126	non-small cell lung cancer (NSCLC)	down-regulated	Northern blot, qRT-PCR etc	2008	MicroRNA-126 inhibits invasion in non-small cell lung carcinoma cell lines.
hsa-miR-126	chronic pancreatitis	up-regulated	microarray	2007	MicroRNA expression patterns to differentiate pancreatic adenocarcinoma from normal pancreas and chronic pancreatitis.
hsa-miR-146a	papillary thyroid carcinoma (PTC)	down-regulated	Northern blot, qRT-PCR etc	2008	Common SNP in pre-miR-146a decreases mature miR expression and predisposes to papillary thyroid carcinoma.
hsa-miR-146a	hepatocellular carcinoma (HCC)	down-regulated	microarray	2007	Cyclin G1 is a target of miR-122a, a microRNA frequently down-regulated in human hepatocellular carcinoma.
hsa-miR-146a	pancreatic ductal adenocarcinoma (PDAC)	up-regulated	microarray	2007	MicroRNA expression alterations are linked to tumorigenesis and non-neoplastic processes in pancreatic ductal adenocarcinoma.
hsa-miR-146a	vascular disease	up-regulated	Northern blot, qRT-PCR etc	2007	MicroRNA expression signature and antisense-mediated depletion reveal an essential role of MicroRNA in vascular neointimal lesion formation.
hsa-miR-1228*	Malignant mesothelioma (MM)	up-regulated	microarray	2009	CDKN2A, NF2, and JUN are dysregulated among other genes by miRNAs in malignant mesothelioma -A miRNA microarray analysis.
hsa-miR-122a	hepatocellular carcinoma (HCC)	down-regulated	microarray	2009	Bead-based microarray analysis of microRNA expression in hepatocellular carcinoma: miR-338 is downregulated.
hsa-miR-124a	Oral Squamous Cell Carcinoma (OSCC)	down-regulated	microarray	2009	The expression profile of microRNAs in a model of
7,12-dimethyl-benz[a]anthrance-induced oral carcinogenesis in Syrian hamster.
hsa-miR-124a	hepatocellular carcinoma (HCC)	down-regulated	microarray	2009	Bead-based microarray analysis of microRNA expression in hepatocellular carcinoma: miR-338 is downregulated.
hsa-miR-124a	acute lymphoblastic leukemia (ALL)	down-regulated	northern blot, qRT-PCR etc	2009	Epigenetic silencing of the tumor suppressor microRNA Hsa-miR-124a regulates CDK6 expression and confers a poor prognosis in acute lymphoblastic leukemia.
hsa-miR-125a	breast cancer	down-regulated	northern blot, qRT-PCR etc	2009	Germline mutation of microRNA-125a is associated with breast cancer.
hsa-miR-125a	hepatocellular carcinoma (HCC)	down-regulated	microarray	2009	Bead-based microarray analysis of microRNA expression in hepatocellular carcinoma: miR-338 is downregulated.
hsa-miR-125b	bladder cancer	down-regulated	northern blot, qRT-PCR etc	2009	Identification of novel microRNA targets based on microRNA signatures in bladder cancer.
hsa-miR-125b	Oral Squamous Cell Carcinoma (OSCC)	down-regulated	northern blot, qRT-PCR etc	2009	Decreased expression of miR-125b and miR-100 in oral cancer cells contributes to malignancy.
hsa-miR-125b	Oral Squamous Cell Carcinoma (OSCC)	down-regulated	microarray	2009	The expression profile of microRNAs in a model of
7,12-dimethyl-benz[a]anthrance-induced oral carcinogenesis in Syrian hamster.
hsa-miR-125b	hepatocellular carcinoma (HCC)	down-regulated	microarray	2009	Bead-based microarray analysis of microRNA expression in hepatocellular carcinoma: miR-338 is downregulated.
hsa-miR-125b	prostate cancer	up-regulated	northern blot, qRT-PCR etc	2009	MicroRNAs and their potential for translation in prostate cancer.
hsa-miR-126	hepatocellular carcinoma (HCC)	down-regulated	microarray	2009	Bead-based microarray analysis of microRNA expression in hepatocellular carcinoma: miR-338 is downregulated.
hsa-miR-126*	hepatocellular carcinoma (HCC)	down-regulated	microarray	2009	Bead-based microarray analysis of microRNA expression in hepatocellular carcinoma: miR-338 is downregulated.
hsa-miR-128b	hepatocellular carcinoma (HCC)	up-regulated	microarray	2009	Bead-based microarray analysis of microRNA expression in hepatocellular carcinoma: miR-338 is downregulated.
hsa-miR-129	bladder cancer	down-regulated	northern blot, qRT-PCR etc	2009	Genomic profiling of microRNAs in bladder cancer: miR-129 is associated with poor outcome and promotes cell death in vitro.
hsa-miR-129	hepatocellular carcinoma (HCC)	down-regulated	microarray	2009	Bead-based microarray analysis of microRNA expression in hepatocellular carcinoma: miR-338 is downregulated.
hsa-miR-379	dermatomyositis (DM)	up-regulated	microarray	2007	Distinctive patterns of microRNA expression in primary muscular disorders.
hsa-miR-379	Duchenne muscular dystrophy (DMD)	up-regulated	microarray	2007	Distinctive patterns of microRNA expression in primary muscular disorders.
hsa-miR-379	facioscapulohumeral muscular dystrophy (FSHD)	up-regulated	microarray	2007	Distinctive patterns of microRNA expression in primary muscular disorders.
hsa-miR-379	limb-girdle muscular dystrophies types 2A (LGMD2A)	up-regulated	microarray	2007	Distinctive patterns of microRNA expression in primary muscular disorders.
hsa-miR-379	miyoshi myopathy (MM)	up-regulated	microarray	2007	Distinctive patterns of microRNA expression in primary muscular disorders.
hsa-miR-379	nemaline myopathy (NM)	up-regulated	microarray	2007	Distinctive patterns of microRNA expression in primary muscular disorders.
hsa-miR-379	polymyositis (PM)	up-regulated	microarray	2007	Distinctive patterns of microRNA expression in primary muscular disorders.
hsa-miR-17-3p	malignant melanoma	down-regulated	Northern blot, qRT-PCR etc	2008	MicroRNA let-7b targets important cell cycle molecules in malignant melanoma cells and interferes with anchorage-independent growth.
hsa-miR-17-5p	colorectal cancer	down-regulated	Northern blot, qRT-PCR etc	2008	Deregulated expression of miR-106a predicts survival in human colon cancer patients.
hsa-miR-17-5p	anaplastic thyroid carcinoma (ATC)	up-regulated	Northern blot, qRT-PCR etc	2008	Oncogenic role of miR-17-92 cluster in anaplastic thyroid cancer cells.
hsa-miR-17-5p	breast cancer	down-regulated	Northern blot, qRT-PCR etc	2006	Mir-17-5p regulates breast cancer cell proliferation by inhibiting translation of AIB1 mRNA.
hsa-miR-17-5p	chronic myeloid leukemia (CML)	down-regulated	Northern blot, qRT-PCR etc	2007	Expression of the miR-17-92 polycistron in chronic myeloid leukemia (CML) CD34+ cells.
hsa-miR-17-5p	lung cancer	up-regulated	Northern blot, qRT-PCR etc	2007	Apoptosis induction by antisense oligonucleotides against miR-17-5p and miR-20a in lung cancers overexpressing miR-17-92.
hsa-miR-17-5p	MYC-rearranged lymphoma	up-regulated	Northern blot, qRT-PCR etc	2007	Synergistic action of the microRNA-17 polycistron and Myc in aggressive cancer development.
hsa-miR-17-5p	bladder cancer	up-regulated	microarray	2007	Micro-RNA profiling in kidney and bladder cancers.
hsa-miR-17-5p	breast cancer	up-regulated	microarray	2006	A microRNA expression signature of human solid tumors defines cancer gene targets.
hsa-miR-17-5p	colorectal cancer	up-regulated	microarray	2006	A microRNA expression signature of human solid tumors defines cancer gene targets.
hsa-miR-17-5p	diffuse large B-cell lymphoma (DLBCL)	up-regulated	microarray	2008	MicroRNA signatures characterize diffuse large B-cell lymphomas and follicular lymphomas.
hsa-miR-17-5p	hepatocellular carcinoma (HCC)	up-regulated	microarray	2006	Downregulation of miR-122 in the rodent and human hepatocellular carcinomas.
hsa-miR-17-5p	lung cancer	up-regulated	microarray	2006	A microRNA expression signature of human solid tumors defines cancer gene targets.
hsa-miR-17-5p	malignant lymphoma	up-regulated	Northern blot, qRT-PCR etc	2005	A microRNA cluster as a target of genomic amplification in malignant lymphoma.
hsa-miR-17-5p	neuroblastoma (NB)	up-regulated	Northern blot, qRT-PCR etc	2007	MYCN regulates oncogenic MicroRNAs in neuroblastoma.
hsa-miR-17-5p	pancreatic cancer	up-regulated	microarray	2006	A microRNA expression signature of human solid tumors defines cancer gene targets.
hsa-miR-17-5p	primary biliary cirrhosis (PBC)	down-regulated	Northern blot, qRT-PCR etc	2008	WITHDRAWN:MicroRNA profile in peripheral blood T cells of patients with primary biliary cirrhosis.
hsa-miR-17-5p	prostate cancer	up-regulated	microarray	2006	A microRNA expression signature of human solid tumors defines cancer gene targets.
hsa-miR-100	epithelial ovarian cancer (EOC)	down-regulated	microarray	2007	MicroRNA signatures in human ovarian cancer.
hsa-miR-100	epithelial ovarian cancer (EOC)	down-regulated	microarray	2008	Genomic and epigenetic alterations deregulate microRNA expression in human epithelial ovarian cancer.
hsa-miR-100	malignant melanoma	down-regulated	Northern blot, qRT-PCR etc	2008	MicroRNA let-7b targets important cell cycle molecules in malignant melanoma cells and interferes with anchorage-independent growth.
hsa-miR-100	non-small cell lung cancer (NSCLC)	up-regulated	microarray	2008	MicroRNA signatures of TRAIL resistance in human non-small cell lung cancer.
hsa-miR-100	ovarian cancer (OC)	down-regulated	microarray	2008	MicroRNA expression profiling in human ovarian cancer: miR-214 induces cell survival and cisplatin resistance by targeting PTEN.
hsa-miR-100	ovarian cancer (OC)	up-regulated	microarray	2008	MicroRNA expression and identification of putative miRNA targets in ovarian cancer.
hsa-miR-100	pancreatic cancer	up-regulated	Northern blot, qRT-PCR etc	2006	Expression profiling identifies microRNA signature in pancreatic cancer.
hsa-miR-100	prostate cancer	up-regulated	Northern blot, qRT-PCR etc	2005	Real-time expression profiling of microRNA precursors in human cancer cell lines.
hsa-miR-100	prostate cancer	down-regulated	microarray	2007	MicroRNA expression profiling in prostate cancer.
hsa-miR-100	prostate cancer	up-regulated	Northern blot, qRT-PCR etc	2008	Expression of microRNAs and protein-coding genes associated with perineural invasion in prostate cancer.
hsa-miR-100	psoriasis	down-regulated	microarray	2007	MicroRNAs: novel regulators involved in the pathogenesis of Psoriasis?
hsa-miR-100	serous ovarian cancer	down-regulated	microarray	2008	MicroRNA expression profiles in serous ovarian carcinoma.
hsa-miR-100-1	chronic pancreatitis	up-regulated	microarray	2007	MicroRNA expression patterns to differentiate pancreatic adenocarcinoma from normal pancreas and chronic pancreatitis.
hsa-miR-100-1	pancreatic cancer	up-regulated	microarray	2007	MicroRNA expression patterns to differentiate pancreatic adenocarcinoma from normal pancreas and chronic pancreatitis.
hsa-miR-100-1	pituitary adenoma	down-regulated	microarray	2007	Identification of differentially expressed microRNAs by microarray: a possible role for microRNA genes in pituitary adenomas.
hsa-miR-100-2	chronic pancreatitis	up-regulated	microarray	2007	MicroRNA expression patterns to differentiate pancreatic adenocarcinoma from normal pancreas and chronic pancreatitis.
hsa-miR-100-2	pancreatic cancer	up-regulated	microarray	2007	MicroRNA expression patterns to differentiate pancreatic adenocarcinoma from normal pancreas and chronic pancreatitis.
hsa-miR-100-2	pituitary adenoma	down-regulated	microarray	2007	Identification of differentially expressed microRNAs by microarray: a possible role for microRNA genes in pituitary adenomas.
hsa-miR-101	Alzheimer's disease	down-regulated	microarray	2008	Loss of microRNA cluster miR-29a/b-1 in sporadic Alzheimer's disease correlates with increased BACE1/beta-secretase expression.
hsa-miR-101	B-cell chronic lymphocytic leukemia	up-regulated	microarray	2004	MicroRNA profiling reveals distinct signatures in B cell chronic lymphocytic leukemias.
hsa-miR-101	Duchenne muscular dystrophy (DMD)	down-regulated	microarray	2007	Distinctive patterns of microRNA expression in primary muscular disorders.
hsa-miR-101	epithelial ovarian cancer (EOC)	down-regulated	microarray	2007	MicroRNA signatures in human ovarian cancer.
hsa-miR-101	head and neck squamous cell carcinoma (HNSCC)	down-regulated	microarray	2007	High mobility group A2 is a target for miRNA-98 in head and neck squamous cell carcinoma.
hsa-miR-101-1	breast cancer	down-regulated	microarray	2005	MicroRNA gene expression deregulation in human breast cancer.
hsa-miR-20a	hepatocellular carcinoma (HCC)	up-regulated	Northern blot, qRT-PCR etc	2008	Elevated expression of the miR-17-92 polycistron and miR-21 in hepadnavirus-associated hepatocellular carcinoma contributes to the malignant phenotype.
hsa-miR-146a	Alzheimer's disease	up-regulated	northern blot, qRT-PCR etc	2009	Characterization of an NF-kappaB-regulated, miRNA-146a-mediated down-regulation of complement factor H (CFH) in metal-sulfate-stressed human brain cells.
hsa-miR-148b	Oral Squamous Cell Carcinoma (OSCC)	down-regulated	microarray	2009	The expression profile of microRNAs in a model of
7,12-dimethyl-benz[a]anthrance-induced oral carcinogenesis in Syrian hamster.
hsa-miR-196a-2	congenital heart disease	up-regulated	northern blot, qRT-PCR etc	2009	Functional variant in microRNA-196a2 contributes to the susceptibility of congenital heart disease in a Chinese population.
hsa-miR-199a	Oral Squamous Cell Carcinoma (OSCC)	down-regulated	microarray	2009	The expression profile of microRNAs in a model of
7,12-dimethyl-benz[a]anthrance-induced oral carcinogenesis in Syrian hamster.
hsa-miR-203	Oral Squamous Cell Carcinoma (OSCC)	down-regulated	microarray	2009	The expression profile of microRNAs in a model of
7,12-dimethyl-benz[a]anthrance-induced oral carcinogenesis in Syrian hamster.
hsa-miR-203	pancreatic ductal adenocarcinoma (PDAC)	up-regulated	northern blot, qRT-PCR etc	2009	Elevated expression of microRNAs 155, 203, 210 and 222 in pancreatic tumours associates with poorer survival.
hsa-miR-207	hepatocellular carcinoma (HCC)	up-regulated	microarray	2009	Bead-based microarray analysis of microRNA expression in hepatocellular carcinoma: miR-338 is downregulated.
hsa-miR-21	breast cancer	up-regulated	northern blot, qRT-PCR etc	2009	Up-regulation of miR-21 by HER2/neu Signaling Promotes Cell Invasion.
hsa-miR-21	colorectal cancer	up-regulated	microarray	2009	Locked nucleic acid in situ hybridization analysis of miR-21 expression during colorectal cancer development.
hsa-miR-21	Oral Squamous Cell Carcinoma (OSCC)	up-regulated	northern blot, qRT-PCR etc	2009	The expression profile of microRNAs in a model of
7,12-dimethyl-benz[a]anthrance-induced oral carcinogenesis in Syrian hamster.
hsa-miR-21	pancreatic cancer	up-regulated	northern blot, qRT-PCR etc	2009	MicroRNA-21 modulates biological functions of pancreatic cancer cells including their proliferation, invasion, and chemoresistance.
hsa-miR-21	lung cancer	up-regulated	northern blot, qRT-PCR etc	2009	Restoration of tumour suppressor hsa-miR-145 inhibits cancer cell growth in lung adenocarcinoma patients with epidermal growth factor receptor mutation.
hsa-miR-21	tongue squamous cell carcinoma	up-regulated	northern blot, qRT-PCR etc	2009	MiR-21 indicates poor prognosis in tongue squamous cell carcinomas as an apoptosis inhibitor.
hsa-miR-210	lung cancer	up-regulated	northern blot, qRT-PCR etc	2009	Restoration of tumour suppressor hsa-miR-145 inhibits cancer cell growth in lung adenocarcinoma patients with epidermal growth factor receptor mutation.
hsa-miR-214	adrenocortical carcinoma	down-regulated	microarray	2009	Integrative molecular-bioinformatics study of human adrenocortical tumors: microRNA, tissue specific target prediction and pathway analysis.
hsa-miR-22	breast cancer	up-regulated	northern blot, qRT-PCR etc	2009	miR-22 inhibits estrogen signaling by directly targeting the estrogen receptor alpha mRNA.
hsa-miR-221	glioma	up-regulated	northern blot, qRT-PCR etc	2009	Co-suppression of miR-221/222 cluster suppresses human glioma cell growth by targeting p27kip1 in vitro and in vivo.
hsa-miR-221	hepatocellular carcinoma (HCC)	up-regulated	microarray	2009	Bead-based microarray analysis of microRNA expression in hepatocellular carcinoma: miR-338 is downregulated.
hsa-miR-222	glioma	up-regulated	northern blot, qRT-PCR etc	2009	Co-suppression of miR-221/222 cluster suppresses human glioma cell growth by targeting p27kip1 in vitro and in vivo.
hsa-miR-186	hepatocellular carcinoma (HCC)	up-regulated	microarray	2008	Profiling microRNA expression in hepatocellular carcinoma reveals microRNA-224 up-regulation and apoptosis inhibitor-5 as a microRNA-224-specific target.
hsa-miR-189	malignant melanoma	down-regulated	Northern blot, qRT-PCR etc	2008	MicroRNA let-7b targets important cell cycle molecules in malignant melanoma cells and interferes with anchorage-independent growth.
hsa-miR-1	myeloproliferative disorder	down-regulated	northern blot, qRT-PCR etc	2009	Gene and microRNA analysis of neutrophils from patients with polycythemia vera and essential thrombocytosis: down-regulation of micro RNA-1 and -133a.
hsa-miR-107	pancreatic cancer	up-regulated	northern blot, qRT-PCR etc	2009	Epigenetic silencing of MicroRNA miR-107 regulates cyclin-dependent kinase 6 expression in pancreatic cancer.
hsa-miR-107	hepatocellular carcinoma (HCC)	up-regulated	microarray	2009	Bead-based microarray analysis of microRNA expression in hepatocellular carcinoma: miR-338 is downregulated.
hsa-miR-126*	lung cancer	down-regulated	northern blot, qRT-PCR etc	2009	Restoration of tumour suppressor hsa-miR-145 inhibits cancer cell growth in lung adenocarcinoma patients with epidermal growth factor receptor mutation.
hsa-miR-127	Burkitt lymphoma	up-regulated	northern blot, qRT-PCR etc	2009	B cell differentiation in EBV-positive Burkitt Lymphoma is impaired at post-transcriptional level by miRNA altered expression.
hsa-miR-128	anxiety disorder	normal	northern blot, qRT-PCR etc	2009	Allele variants in functional MicroRNA target sites of the neurotrophin-3 receptor gene (NTRK3) as susceptibility factors for anxiety disorders.
hsa-miR-129-2	colorectal cancer	down-regulated	northern blot, qRT-PCR etc	2009	Epigenetic regulation of microRNA expression in colorectal cancer.
hsa-miR-130a	hepatocellular carcinoma (HCC)	up-regulated	microarray	2009	Bead-based microarray analysis of microRNA expression in hepatocellular carcinoma: miR-338 is downregulated.
hsa-miR-199a*	bladder cancer	down-regulated	northern blot, qRT-PCR etc	2009	Identification of novel microRNA targets based on microRNA signatures in bladder cancer.
hsa-miR-200a	hepatocellular carcinoma (HCC)	down-regulated	microarray	2009	Bead-based microarray analysis of microRNA expression in hepatocellular carcinoma: miR-338 is downregulated.
hsa-miR-200a	ovarian cancer (OC)	down-regulated	northern blot, qRT-PCR etc	2009	A miR-200 microRNA cluster as prognostic marker in advanced ovarian cancer.
hsa-miR-200b	ovarian cancer (OC)	down-regulated	northern blot, qRT-PCR etc	2009	A miR-200 microRNA cluster as prognostic marker in advanced ovarian cancer.
hsa-miR-200b	Oral Squamous Cell Carcinoma (OSCC)	up-regulated	microarray	2009	The expression profile of microRNAs in a model of
7,12-dimethyl-benz[a]anthrance-induced oral carcinogenesis in Syrian hamster.
hsa-miR-200c	breast cancer	up-regulated	northern blot, qRT-PCR etc	2009	MicroRNA-200c mitigates invasiveness and restores sensitivity to microtubule-targeting chemotherapeutic agents.
hsa-miR-200c	endometrial cancer	up-regulated	northern blot, qRT-PCR etc	2009	MicroRNA-200c mitigates invasiveness and restores sensitivity to microtubule-targeting chemotherapeutic agents.
hsa-miR-200c	ovarian cancer (OC)	up-regulated	northern blot, qRT-PCR etc	2009	MicroRNA-200c mitigates invasiveness and restores sensitivity to microtubule-targeting chemotherapeutic agents.
hsa-miR-203	Malignant mesothelioma (MM)	down-regulated	microarray	2009	CDKN2A, NF2, and JUN are dysregulated among other genes by miRNAs in malignant mesothelioma -A miRNA microarray analysis.
hsa-miR-205	hepatocellular carcinoma (HCC)	up-regulated	microarray	2009	Bead-based microarray analysis of microRNA expression in hepatocellular carcinoma: miR-338 is downregulated.
hsa-miR-146b	dermatomyositis (DM)	up-regulated	microarray	2007	Distinctive patterns of microRNA expression in primary muscular disorders.
hsa-miR-146b	Duchenne muscular dystrophy (DMD)	up-regulated	microarray	2007	Distinctive patterns of microRNA expression in primary muscular disorders.
hsa-miR-146b	facioscapulohumeral muscular dystrophy (FSHD)	up-regulated	microarray	2007	Distinctive patterns of microRNA expression in primary muscular disorders.
hsa-miR-146b	Inclusion body myositis (IBM)	up-regulated	microarray	2007	Distinctive patterns of microRNA expression in primary muscular disorders.
hsa-miR-146b	limb-girdle muscular dystrophies types 2A (LGMD2A)	up-regulated	microarray	2007	Distinctive patterns of microRNA expression in primary muscular disorders.
hsa-miR-146b	miyoshi myopathy (MM)	up-regulated	microarray	2007	Distinctive patterns of microRNA expression in primary muscular disorders.
hsa-miR-146b	nemaline myopathy (NM)	up-regulated	microarray	2007	Distinctive patterns of microRNA expression in primary muscular disorders.
hsa-miR-146b	ovarian cancer (OC)	up-regulated	microarray	2008	MicroRNA expression and identification of putative miRNA targets in ovarian cancer.
hsa-miR-146b	papillary thyroid carcinoma (PTC)	up-regulated	Northern blot, qRT-PCR etc	2008	MicroRNA analysis as a potential diagnostic tool for papillary thyroid carcinoma.
hsa-miR-146b	polymyositis (PM)	up-regulated	microarray	2007	Distinctive patterns of microRNA expression in primary muscular disorders.
hsa-miR-146b	psoriasis	up-regulated	microarray	2007	MicroRNAs: novel regulators involved in the pathogenesis of Psoriasis?
hsa-miR-147	acute myeloid leukemia (AML)	down-regulated	microarray	2008	Distinctive patterns of microRNA expression associated with karyotype in acute myeloid leukaemia.
hsa-miR-147	epithelial ovarian cancer (EOC)	down-regulated	microarray	2007	MicroRNA signatures in human ovarian cancer.
hsa-miR-148a	hepatocellular carcinoma (HCC)	down-regulated	Northern blot, qRT-PCR etc	2008	Identification of metastasis-related microRNAs in hepatocellular carcinoma.
hsa-miR-148a	asthma	normal	Northern blot, qRT-PCR etc	2007	Allele-specific targeting of microRNAs to HLA-G and risk of asthma.
hsa-miR-148a	breast cancer	down-regulated	Northern blot, qRT-PCR etc	2007	Epigenetic inactivation of microRNA gene hsa-mir-9-1 in human breast cancer.
hsa-miR-148a	breast cancer	down-regulated	Northern blot, qRT-PCR etc	2007	Epigenetic inactivation of microRNA genes in mammary carcinoma.
hsa-miR-148a	dermatomyositis (DM)	up-regulated	microarray	2007	Distinctive patterns of microRNA expression in primary muscular disorders.
hsa-miR-148a	Duchenne muscular dystrophy (DMD)	up-regulated	Northern blot, qRT-PCR etc	2007	Distinctive patterns of microRNA expression in primary muscular disorders.
hsa-miR-148a	head and neck squamous cell carcinoma (HNSCC)	up-regulated	microarray	2007	High mobility group A2 is a target for miRNA-98 in head and neck squamous cell carcinoma.
hsa-miR-148a	limb-girdle muscular dystrophies types 2A (LGMD2A)	up-regulated	microarray	2007	Distinctive patterns of microRNA expression in primary muscular disorders.
hsa-miR-148a	miyoshi myopathy (MM)	up-regulated	microarray	2007	Distinctive patterns of microRNA expression in primary muscular disorders.
hsa-miR-148a	nemaline myopathy (NM)	up-regulated	microarray	2007	Distinctive patterns of microRNA expression in primary muscular disorders.
hsa-miR-148a	Oral Squamous Cell Carcinoma (OSCC)	down-regulated	microarray	2008	Exploration of tumor-suppressive microRNAs silenced by DNA hypermethylation in oral cancer.
hsa-miR-148a	pancreatic cancer	down-regulated	microarray	2007	MicroRNA expression patterns to differentiate pancreatic adenocarcinoma from normal pancreas and chronic pancreatitis.
hsa-miR-1	cardiomyopathy	down-regulated	Northern blot, qRT-PCR etc	2005	Serum response factor regulates a muscle-specific microRNA that targets Hand2 during cardiogenesis.
hsa-miR-192	nasopharyngeal carcinoma (NPC)	up-regulated	microarray	2008	MicroRNA 29c is down-regulated in nasopharyngeal carcinomas, up-regulating mRNAs encoding extracellular matrix proteins.
hsa-miR-192-1	hepatocellular carcinoma (HCC)	down-regulated	microarray	2006	Downregulation of miR-122 in the rodent and human hepatocellular carcinomas.
hsa-miR-221	gastric cancer (stomach cancer)	up-regulated	northern blot, qRT-PCR etc	2009	Functional links between clustered microRNAs: suppression of cell-cycle inhibitors by microRNA clusters in gastric cancer.
hsa-miR-222	gastric cancer (stomach cancer)	up-regulated	northern blot, qRT-PCR etc	2009	Functional links between clustered microRNAs: suppression of cell-cycle inhibitors by microRNA clusters in gastric cancer.
hsa-miR-25	gastric cancer (stomach cancer)	up-regulated	northern blot, qRT-PCR etc	2009	Functional links between clustered microRNAs: suppression of cell-cycle inhibitors by microRNA clusters in gastric cancer.
hsa-miR-26a	primary biliary cirrhosis (PBC)	down-regulated	northern blot, qRT-PCR etc	2009	Primary biliary cirrhosis is associated with altered hepatic microRNA expression.
hsa-miR-299-5p	primary biliary cirrhosis (PBC)	up-regulated	northern blot, qRT-PCR etc	2009	Primary biliary cirrhosis is associated with altered hepatic microRNA expression.
hsa-miR-31	colorectal cancer	up-regulated	microarray	2009	Over- and under-expressed microRNAs in human colorectal cancer.
hsa-miR-328	breast cancer	up-regulated	northern blot, qRT-PCR etc	2009	MicroRNA-328 Negatively Regulates the Expression of Breast Cancer Resistance Protein (BCRP/ABCG2) in Human Cancer Cells.
hsa-miR-346	schizophrenia	down-regulated	northern blot, qRT-PCR etc	2009	A MicroRNA gene is hosted in an intron of a schizophrenia-susceptibility gene.
hsa-miR-34a	hepatocellular carcinoma (HCC)	down-regulated	northern blot, qRT-PCR etc	2009	miR-34a inhibits migration and invasion by down-regulation of c-Met expression in human hepatocellular carcinoma cells.
hsa-miR-34a	malignant melanoma	down-regulated	northern blot, qRT-PCR etc	2009	MicroRNA-34a inhibits uveal melanoma cell proliferation and migration through downregulation of c-Met.
hsa-miR-34b	acute myeloid leukemia (AML)	down-regulated	northern blot, qRT-PCR etc	2009	miR-34b targets cyclic AMP-responsive element binding protein in acute myeloid leukemia.
hsa-miR-375	head and neck squamous cell carcinoma (HNSCC)	up-regulated	microarray	2009	Clin Cancer Res. 2009 Apr 15;15(8):2850-5. Epub 2009 Apr 7.
hsa-miR-449a	prostate cancer	down-regulated	northern blot, qRT-PCR etc	2009	miR-449a targets HDAC-1 and induces growth arrest in prostate cancer.
hsa-miR-451	gastric cancer (stomach cancer)	down-regulated	northern blot, qRT-PCR etc	2009	microRNA-451 regulates macrophage migration inhibitory factor production and proliferation of gastrointestinal cancer cells.
hsa-miR-451	colorectal cancer	down-regulated	northern blot, qRT-PCR etc	2009	microRNA-451 regulates macrophage migration inhibitory factor production and proliferation of gastrointestinal cancer cells.
hsa-miR-7	lung cancer	down-regulated	northern blot, qRT-PCR etc	2009	Regulation of epidermal growth factor receptor signaling in human cancer cells by microRNA-7.
hsa-miR-7	breast cancer	down-regulated	northern blot, qRT-PCR etc	2009	Regulation of epidermal growth factor receptor signaling in human cancer cells by microRNA-7.
hsa-miR-7	glioblastoma	down-regulated	northern blot, qRT-PCR etc	2009	Regulation of epidermal growth factor receptor signaling in human cancer cells by microRNA-7.
hsa-miR-92	colorectal cancer	up-regulated	microarray	2009	Over- and under-expressed microRNAs in human colorectal cancer.
hsa-miR-96	hearing loss	normal	northern blot, qRT-PCR etc	2009	Mutations in the seed region of human miR-96 are responsible for nonsyndromic progressive hearing loss.
hsa-miR-101-1	lung cancer	down-regulated	microarray	2006	Unique microRNA molecular profiles in lung cancer diagnosis and prognosis.
hsa-miR-101a	Cerebellar neurodegeneration	down-regulated	Northern blot, qRT-PCR etc	2007	Cerebellar neurodegeneration in the absence of microRNAs.
hsa-miR-101b-2	hepatocellular carcinoma (HCC)	up-regulated	microarray	2006	Downregulation of miR-122 in the rodent and human hepatocellular carcinomas.
hsa-miR-102	papillary thyroid carcinoma (PTC)	up-regulated	microarray	2005	The role of microRNA genes in papillary thyroid carcinoma.
hsa-miR-103	esophageal cancer	up-regulated	Northern blot, qRT-PCR etc	2008	Distinctive microRNA profiles relating to patient survival in esophageal squamous cell carcinoma.
hsa-miR-103	acute myeloid leukemia (AML)	down-regulated	microarray	2008	Distinctive patterns of microRNA expression associated with karyotype in acute myeloid leukaemia.
hsa-miR-103	cardiac hypertrophy	up-regulated	Northern blot, qRT-PCR etc	2008	MicroRNAs play an essential role in the development of cardiac hypertrophy.
hsa-miR-103	Cerebellar neurodegeneration	down-regulated	Northern blot, qRT-PCR etc	2007	Cerebellar neurodegeneration in the absence of microRNAs.
hsa-miR-103	epithelial ovarian cancer (EOC)	up-regulated	microarray	2008	Genomic and epigenetic alterations deregulate microRNA expression in human epithelial ovarian cancer.
hsa-miR-103	pancreatic cancer	up-regulated	Northern blot, qRT-PCR etc	2006	MicroRNA expression abnormalities in pancreatic endocrine and acinar tumors are associated with distinctive pathologic features and clinical behavior.
hsa-miR-103	pituitary adenoma	up-regulated	microarray	2007	Identification of differentially expressed microRNAs by microarray: a possible role for microRNA genes in pituitary adenomas.
hsa-miR-103	prostate cancer	down-regulated	microarray	2007	MicroRNA expression profiling in prostate cancer.
hsa-miR-103-1	bladder cancer	up-regulated	microarray	2007	Micro-RNA profiling in kidney and bladder cancers.
hsa-miR-103-2	hepatocellular carcinoma (HCC)	up-regulated	microarray	2006	Downregulation of miR-122 in the rodent and human hepatocellular carcinomas.
hsa-miR-103-2	pancreatic cancer	up-regulated	microarray	2007	MicroRNA expression patterns to differentiate pancreatic adenocarcinoma from normal pancreas and chronic pancreatitis.
hsa-miR-103-2	pituitary adenoma	up-regulated	microarray	2007	Identification of differentially expressed microRNAs by microarray: a possible role for microRNA genes in pituitary adenomas.
hsa-miR-104	malignant melanoma	down-regulated	Northern blot, qRT-PCR etc	2008	MicroRNA let-7b targets important cell cycle molecules in malignant melanoma cells and interferes with anchorage-independent growth.
hsa-miR-105	epithelial ovarian cancer (EOC)	down-regulated	microarray	2007	MicroRNA signatures in human ovarian cancer.
hsa-miR-105	malignant melanoma	down-regulated	Northern blot, qRT-PCR etc	2008	MicroRNA let-7b targets important cell cycle molecules in malignant melanoma cells and interferes with anchorage-independent growth.
hsa-miR-106a	colorectal cancer	down-regulated	Northern blot, qRT-PCR etc	2008	Deregulated expression of miR-106a predicts survival in human colon cancer patients.
hsa-miR-106a	lung cancer	up-regulated	microarray	2006	Unique microRNA molecular profiles in lung cancer diagnosis and prognosis.
hsa-miR-106a	T-cell leukemia	up-regulated	Northern blot, qRT-PCR etc	2006	Oncogenic potential of the miR-106-363 cluster and its implication in human T-cell leukemia.
hsa-miR-106a	autism spectrum disorder (ASD)	down-regulated	microarray	2008	Heterogeneous dysregulation of microRNAs across the autism spectrum.
hsa-miR-106a	colorectal cancer	up-regulated	microarray	2006	A microRNA expression signature of human solid tumors defines cancer gene targets.
hsa-miR-424	acute myeloid leukemia (AML)	up-regulated	microarray	2007	MicroRNA expression signatures accurately discriminate acute lymphoblastic leukemia from acute myeloid leukemia.
hsa-miR-424	cardiac hypertrophy	up-regulated	Northern blot, qRT-PCR etc	2007	MicroRNAs are aberrantly expressed in hypertrophic heart: do they play a role in cardiac hypertrophy?
hsa-miR-424	head and neck squamous cell carcinoma (HNSCC)	down-regulated	microarray	2007	High mobility group A2 is a target for miRNA-98 in head and neck squamous cell carcinoma.
hsa-miR-424	ovarian cancer (OC)	down-regulated	microarray	2008	MicroRNA expression and identification of putative miRNA targets in ovarian cancer.
hsa-miR-424	pancreatic cancer	up-regulated	Northern blot, qRT-PCR etc	2006	Expression profiling identifies microRNA signature in pancreatic cancer.
hsa-miR-429	breast cancer	down-regulated	Northern blot, qRT-PCR etc	2008	The miR-200 family and miR-205 regulate epithelial to mesenchymal transition by targeting ZEB1 and SIP1.
hsa-miR-429	cancer	down-regulated	Northern blot, qRT-PCR etc	2008	The miR-200 family inhibits epithelial-mesenchymal transition and cancer cell migration by direct targeting of E-cadherin transcriptional repressors ZEB1 and ZEB2.
hsa-miR-431	autism spectrum disorder (ASD)	up-regulated	microarray	2008	Heterogeneous dysregulation of microRNAs across the autism spectrum.
hsa-miR-432	epithelial ovarian cancer (EOC)	down-regulated	Northern blot, qRT-PCR etc	2008	Genomic and epigenetic alterations deregulate microRNA expression in human epithelial ovarian cancer.
hsa-miR-432	autism spectrum disorder (ASD)	down-regulated	microarray	2008	Heterogeneous dysregulation of microRNAs across the autism spectrum.
hsa-miR-432	Duchenne muscular dystrophy (DMD)	up-regulated	microarray	2007	Distinctive patterns of microRNA expression in primary muscular disorders.
hsa-miR-432	limb-girdle muscular dystrophies types 2A (LGMD2A)	up-regulated	microarray	2007	Distinctive patterns of microRNA expression in primary muscular disorders.
hsa-miR-432	miyoshi myopathy (MM)	up-regulated	microarray	2007	Distinctive patterns of microRNA expression in primary muscular disorders.
hsa-miR-432	nemaline myopathy (NM)	up-regulated	microarray	2007	Distinctive patterns of microRNA expression in primary muscular disorders.
hsa-miR-432*	primary biliary cirrhosis (PBC)	down-regulated	microarray	2008	WITHDRAWN:MicroRNA profile in peripheral blood T cells of patients with primary biliary cirrhosis.
hsa-miR-451	breast cancer	down-regulated	Northern blot, qRT-PCR etc	2008	Involvement of microRNA-451 in resistance of the MCF-7 breast cancer cells to chemotherapeutic drug doxorubicin.
hsa-miR-451	acute lymphoblastic leukemia (ALL)	down-regulated	microarray	2007	MicroRNA expression signatures accurately discriminate acute lymphoblastic leukemia from acute myeloid leukemia.
hsa-miR-451	acute myeloid leukemia (AML)	up-regulated	microarray	2007	MicroRNA expression signatures accurately discriminate acute lymphoblastic leukemia from acute myeloid leukemia.
hsa-miR-451	cardiac hypertrophy	down-regulated	Northern blot, qRT-PCR etc	2007	MicroRNAs are aberrantly expressed in hypertrophic heart: do they play a role in cardiac hypertrophy?
hsa-miR-451	homozygous sickle cell disease (HbSS)	up-regulated	microarray	2008	The genomic analysis of erythrocyte microRNA expression in sickle cell diseases.
hsa-miR-451	primary biliary cirrhosis (PBC)	up-regulated	Northern blot, qRT-PCR etc	2008	WITHDRAWN:MicroRNA profile in peripheral blood T cells of patients with primary biliary cirrhosis.
hsa-miR-451	uterine leiomyoma (ULM)	down-regulated	microarray	2008	Differential expression of microRNA species in human uterine leiomyoma versus normal myometrium.
hsa-miR-452	dermatomyositis (DM)	up-regulated	microarray	2007	Distinctive patterns of microRNA expression in primary muscular disorders.
hsa-miR-122a	malignant melanoma	down-regulated	Northern blot, qRT-PCR etc	2008	MicroRNA let-7b targets important cell cycle molecules in malignant melanoma cells and interferes with anchorage-independent growth.
hsa-miR-122a	psoriasis	down-regulated	microarray	2007	MicroRNAs: novel regulators involved in the pathogenesis of Psoriasis?
hsa-miR-123	B-cell chronic lymphocytic leukemia	up-regulated	microarray	2004	MicroRNA profiling reveals distinct signatures in B cell chronic lymphocytic leukemias.
hsa-miR-123	glioblastoma	up-regulated	microarray	2005	Extensive modulation of a set of microRNAs in primary glioblastoma.
hsa-miR-123	hepatocellular carcinoma (HCC)	down-regulated	microarray	2006	Downregulation of miR-122 in the rodent and human hepatocellular carcinomas.
hsa-miR-124a	breast cancer	down-regulated	Northern blot, qRT-PCR etc	2007	Genetic unmasking of an epigenetically silenced microRNA in human cancer cells.
hsa-miR-124a	cancer	down-regulated	Northern blot, qRT-PCR etc	2007	CpG island hypermethylation of tumor suppressor microRNAs in human cancer.
hsa-miR-124a	chronic lymphocytic leukemia (CLL)	down-regulated	Northern blot, qRT-PCR etc	2007	Genetic unmasking of an epigenetically silenced microRNA in human cancer cells.
hsa-miR-124a	colorectal cancer	down-regulated	Northern blot, qRT-PCR etc	2007	Genetic unmasking of an epigenetically silenced microRNA in human cancer cells.
hsa-miR-124a	glioblastoma multiforme (GBM)	down-regulated	Northern blot, qRT-PCR etc	2008	miR-124 and miR-137 inhibit proliferation of glioblastoma multiforme cells and induce differentiation of brain tumor stem cells.
hsa-miR-124a	lung cancer	down-regulated	Northern blot, qRT-PCR etc	2007	Genetic unmasking of an epigenetically silenced microRNA in human cancer cells.
hsa-miR-124a	medulloblastoma	down-regulated	Northern blot, qRT-PCR etc	2008	Regulation of cyclin dependent kinase 6 by microRNA 124 in medulloblastoma.
hsa-miR-126	hepatocellular carcinoma (HCC)	down-regulated	microarray	2008	MicroRNA-223 is commonly repressed in hepatocellular carcinoma and potentiates expression of Stathmin1.
hsa-miR-126	lung cancer	down-regulated	microarray	2006	Unique microRNA molecular profiles in lung cancer diagnosis and prognosis.
hsa-miR-126	Oral Squamous Cell Carcinoma (OSCC)	up-regulated	microarray	2008	Exploration of tumor-suppressive microRNAs silenced by DNA hypermethylation in oral cancer.
hsa-miR-126	prostate cancer	up-regulated	microarray	2008	Expression of microRNAs and protein-coding genes associated with perineural invasion in prostate cancer.
hsa-miR-126*	prostate cancer	down-regulated	Northern blot, qRT-PCR etc	2007	Ectopic expression of miR-126*, an intronic product of the vascular endothelial EGF-like 7 gene, regulates prostein translation and invasiveness of prostate cancer LNCaP cells.
hsa-miR-126*	hepatocellular carcinoma (HCC)	down-regulated	microarray	2008	MicroRNA profiling in hepatocellular tumors is associated with clinical features and oncogene/tumor suppressor gene mutations.
hsa-miR-126*	lung cancer	down-regulated	Northern blot, qRT-PCR etc	2006	Unique microRNA molecular profiles in lung cancer diagnosis and prognosis.
hsa-miR-126-5p	cardiac hypertrophy	down-regulated	Northern blot, qRT-PCR etc	2007	MicroRNAs are aberrantly expressed in hypertrophic heart: do they play a role in cardiac hypertrophy?
hsa-miR-127	cancer	down-regulated	Northern blot, qRT-PCR etc	2007	CpG island hypermethylation of tumor suppressor microRNAs in human cancer.
hsa-miR-127	cardiac hypertrophy	up-regulated	Northern blot, qRT-PCR etc	2008	MicroRNAs play an essential role in the development of cardiac hypertrophy.
hsa-miR-127	Duchenne muscular dystrophy (DMD)	up-regulated	microarray	2007	Distinctive patterns of microRNA expression in primary muscular disorders.
hsa-miR-9	epithelial ovarian cancer (EOC)	down-regulated	microarray	2007	MicroRNA signatures in human ovarian cancer.
hsa-miR-9	follicular lymphoma (FL)	up-regulated	microarray	2008	MicroRNA signatures characterize diffuse large B-cell lymphomas and follicular lymphomas.
hsa-miR-9	hepatocellular carcinoma (HCC)	up-regulated	microarray	2008	Profiling microRNA expression in hepatocellular carcinoma reveals microRNA-224 up-regulation and apoptosis inhibitor-5 as a microRNA-224-specific target.
hsa-miR-9	lung cancer	down-regulated	microarray	2006	Unique microRNA molecular profiles in lung cancer diagnosis and prognosis.
hsa-miR-9	malignant melanoma	down-regulated	Northern blot, qRT-PCR etc	2008	MicroRNA let-7b targets important cell cycle molecules in malignant melanoma cells and interferes with anchorage-independent growth.
hsa-miR-9	neuroblastoma (NB)	down-regulated	Northern blot, qRT-PCR etc	2007	The interplay between microRNAs and the neurotrophin receptor tropomyosin-related kinase C controls proliferation of human neuroblastoma cells.
hsa-miR-9	non-small cell lung cancer (NSCLC)	down-regulated	microarray	2008	MicroRNA signatures of TRAIL resistance in human non-small cell lung cancer.
hsa-miR-9*	acute myeloid leukemia (AML)	down-regulated	microarray	2008	Distinctive patterns of microRNA expression associated with karyotype in acute myeloid leukaemia.
hsa-miR-9*	hepatocellular carcinoma (HCC)	up-regulated	microarray	2008	Profiling microRNA expression in hepatocellular carcinoma reveals microRNA-224 up-regulation and apoptosis inhibitor-5 as a microRNA-224-specific target.
hsa-miR-9*	Oral Squamous Cell Carcinoma (OSCC)	up-regulated	microarray	2008	Exploration of tumor-suppressive microRNAs silenced by DNA hypermethylation in oral cancer.
hsa-miR-9-1	breast cancer	down-regulated	Northern blot, qRT-PCR etc	2007	Epigenetic inactivation of microRNA gene hsa-mir-9-1 in human breast cancer.
hsa-miR-9-1	breast cancer	down-regulated	Northern blot, qRT-PCR etc	2007	Epigenetic inactivation of microRNA genes in mammary carcinoma.
hsa-miR-9-1	Oral Squamous Cell Carcinoma (OSCC)	up-regulated	microarray	2008	Exploration of tumor-suppressive microRNAs silenced by DNA hypermethylation in oral cancer.
hsa-miR-92	chronic lymphocytic leukemia (CLL)	down-regulated	Northern blot, qRT-PCR etc	2007	Quantitative technologies establish a novel microRNA profile of chronic lymphocytic leukemia.
hsa-miR-92	Duchenne muscular dystrophy (DMD)	down-regulated	microarray	2007	Distinctive patterns of microRNA expression in primary muscular disorders.
hsa-miR-92	nemaline myopathy (NM)	up-regulated	microarray	2007	Distinctive patterns of microRNA expression in primary muscular disorders.
hsa-miR-92	neuroblastoma (NB)	up-regulated	Northern blot, qRT-PCR etc	2007	MYCN regulates oncogenic MicroRNAs in neuroblastoma.
hsa-miR-92	primary biliary cirrhosis (PBC)	down-regulated	microarray	2008	WITHDRAWN:MicroRNA profile in peripheral blood T cells of patients with primary biliary cirrhosis.
hsa-miR-92	prostate cancer	down-regulated	microarray	2007	MicroRNA expression profiling in prostate cancer.
hsa-miR-92	schizophrenia	down-regulated	Northern blot, qRT-PCR etc	2007	microRNA expression in the prefrontal cortex of individuals with schizophrenia and schizoaffective disorder.
hsa-miR-9-2	hepatocellular carcinoma (HCC)	down-regulated	Northern blot, qRT-PCR etc	2008	Identification of metastasis-related microRNAs in hepatocellular carcinoma.
hsa-miR-9-2	glioblastoma	up-regulated	microarray	2005	Extensive modulation of a set of microRNAs in primary glioblastoma.
hsa-miR-9-2	Oral Squamous Cell Carcinoma (OSCC)	up-regulated	microarray	2008	Exploration of tumor-suppressive microRNAs silenced by DNA hypermethylation in oral cancer.
hsa-miR-92-1	B-cell chronic lymphocytic leukemia	up-regulated	microarray	2004	MicroRNA profiling reveals distinct signatures in B cell chronic lymphocytic leukemias.
hsa-miR-141	malignant melanoma	down-regulated	Northern blot, qRT-PCR etc	2008	MicroRNA let-7b targets important cell cycle molecules in malignant melanoma cells and interferes with anchorage-independent growth.
hsa-miR-141	pancreatic ductal adenocarcinoma (PDAC)	down-regulated	microarray	2007	MicroRNA expression alterations are linked to tumorigenesis and non-neoplastic processes in pancreatic ductal adenocarcinoma.
hsa-miR-126	epithelial ovarian cancer (EOC)	down-regulated	microarray	2007	MicroRNA signatures in human ovarian cancer.
hsa-miR-16	hepatocellular carcinoma (HCC)	up-regulated	northern blot, qRT-PCR etc	2009	Epigallocatechin gallate up-regulation of miR-16 and induction of apoptosis in
human cancer cells.
hsa-miR-17-5p	colorectal cancer	up-regulated	microarray	2009	Over- and under-expressed microRNAs in human colorectal cancer.
hsa-miR-1	head and neck squamous cell carcinoma (HNSCC)	down-regulated	northern blot, qRT-PCR etc	2009	Low-level expression of microRNAs let-7d and miR-205 are prognostic markers of head and neck squamous cell carcinoma.
hsa-miR-93	gastric cancer (stomach cancer)	up-regulated	northern blot, qRT-PCR etc	2009	Functional links between clustered microRNAs: suppression of cell-cycle inhibitors by microRNA clusters in gastric cancer.
hsa-miR-17	medulloblastoma	up-regulated	northern blot, qRT-PCR etc	2009	The miR-17/92 polycistron is up-regulated in sonic hedgehog-driven medulloblastomas and induced by N-myc in sonic hedgehog-treated cerebellar neural precursors.
hsa-miR-18a	medulloblastoma	up-regulated	northern blot, qRT-PCR etc	2009	The miR-17/92 polycistron is up-regulated in sonic hedgehog-driven medulloblastomas and induced by N-myc in sonic hedgehog-treated cerebellar neural precursors.
hsa-miR-19b	medulloblastoma	up-regulated	northern blot, qRT-PCR etc	2009	The miR-17/92 polycistron is up-regulated in sonic hedgehog-driven medulloblastomas and induced by N-myc in sonic hedgehog-treated cerebellar neural precursors.
hsa-miR-20a	medulloblastoma	up-regulated	northern blot, qRT-PCR etc	2009	The miR-17/92 polycistron is up-regulated in sonic hedgehog-driven medulloblastomas and induced by N-myc in sonic hedgehog-treated cerebellar neural precursors.
hsa-miR-92a	medulloblastoma	up-regulated	northern blot, qRT-PCR etc	2009	The miR-17/92 polycistron is up-regulated in sonic hedgehog-driven medulloblastomas and induced by N-myc in sonic hedgehog-treated cerebellar neural precursors.
hsa-let-7a	hepatocellular carcinoma (HCC)	down-regulated	microarray	2009	Bead-based microarray analysis of microRNA expression in hepatocellular carcinoma: miR-338 is downregulated.
hsa-let-7b*	Malignant mesothelioma (MM)	up-regulated	microarray	2009	CDKN2A, NF2, and JUN are dysregulated among other genes by miRNAs in malignant mesothelioma -A miRNA microarray analysis.
hsa-let-7c	prostate cancer	up-regulated	northern blot, qRT-PCR etc	2009	Change in expression of miR-let7c, miR-100, and miR-218 from high grade localized prostate cancer to metastasis.
hsa-let-7e*	Malignant mesothelioma (MM)	down-regulated	microarray	2009	CDKN2A, NF2, and JUN are dysregulated among other genes by miRNAs in malignant mesothelioma -A miRNA microarray analysis.
hsa-let-7g	renal clear cell carcinoma	up-regulated	microarray	2009	Microarray analysis of microRNA expression in renal clear cell carcinoma.
hsa-miR-100	Oral Squamous Cell Carcinoma (OSCC)	down-regulated	northern blot, qRT-PCR etc	2009	Decreased expression of miR-125b and miR-100 in oral cancer cells contributes to malignancy.
hsa-miR-100	prostate cancer	up-regulated	northern blot, qRT-PCR etc	2009	Change in expression of miR-let7c, miR-100, and miR-218 from high grade localized prostate cancer to metastasis.
hsa-miR-106b	hepatocellular carcinoma (HCC)	up-regulated	northern blot, qRT-PCR etc	2009	Role of the miR-106b-25 microRNA cluster in hepatocellular carcinoma.
hsa-miR-140	B-cell chronic lymphocytic leukemia	up-regulated	microarray	2004	MicroRNA profiling reveals distinct signatures in B cell chronic lymphocytic leukemias.
hsa-miR-140	cardiac hypertrophy	up-regulated	Northern blot, qRT-PCR etc	2008	MicroRNAs play an essential role in the development of cardiac hypertrophy.
hsa-miR-140	epithelial ovarian cancer (EOC)	down-regulated	Northern blot, qRT-PCR etc	2007	MicroRNA signatures in human ovarian cancer.
hsa-miR-140	epithelial ovarian cancer (EOC)	down-regulated	microarray	2008	Genomic and epigenetic alterations deregulate microRNA expression in human epithelial ovarian cancer.
hsa-miR-140	homozygous sickle cell disease (HbSS)	up-regulated	microarray	2008	The genomic analysis of erythrocyte microRNA expression in sickle cell diseases.
hsa-miR-140	lung cancer	down-regulated	microarray	2006	Unique microRNA molecular profiles in lung cancer diagnosis and prognosis.
hsa-miR-140	malignant melanoma	down-regulated	Northern blot, qRT-PCR etc	2008	MicroRNA let-7b targets important cell cycle molecules in malignant melanoma cells and interferes with anchorage-independent growth.
hsa-miR-140	Oral Squamous Cell Carcinoma (OSCC)	up-regulated	microarray	2008	Exploration of tumor-suppressive microRNAs silenced by DNA hypermethylation in oral cancer.
hsa-miR-140	testicular germ cell tumor	up-regulated	microarray	2007	High-throughput microRNAome analysis in human germ cell tumours.
hsa-miR-140*	cardiac hypertrophy	up-regulated	Northern blot, qRT-PCR etc	2008	MicroRNAs play an essential role in the development of cardiac hypertrophy.
hsa-miR-141	serous ovarian cancer	up-regulated	Northern blot, qRT-PCR etc	2008	MicroRNA expression profiles in serous ovarian carcinoma.
hsa-miR-141	breast cancer	down-regulated	Northern blot, qRT-PCR etc	2008	The miR-200 family and miR-205 regulate epithelial to mesenchymal transition by targeting ZEB1 and SIP1.
hsa-miR-141	cancer	down-regulated	Northern blot, qRT-PCR etc	2008	The miR-200 family inhibits epithelial-mesenchymal transition and cancer cell migration by direct targeting of E-cadherin transcriptional repressors ZEB1 and ZEB2.
hsa-miR-141	cancer	down-regulated	Northern blot, qRT-PCR etc	2008	A reciprocal repression between ZEB1 and members of the miR-200 family promotes EMT and invasion in cancer cells.
hsa-miR-141	cholangiocarcinoma	up-regulated	Northern blot, qRT-PCR etc	2006	Involvement of human micro-RNA in growth and response to chemotherapy in human cholangiocarcinoma cell lines.
hsa-miR-141	B-cell chronic lymphocytic leukemia	up-regulated	microarray	2004	MicroRNA profiling reveals distinct signatures in B cell chronic lymphocytic leukemias.
hsa-miR-141	epithelial ovarian cancer (EOC)	up-regulated	Northern blot, qRT-PCR etc	2007	MicroRNA signatures in human ovarian cancer.
hsa-miR-141	head and neck squamous cell carcinoma (HNSCC)	down-regulated	microarray	2007	High mobility group A2 is a target for miRNA-98 in head and neck squamous cell carcinoma.
hsa-miR-141	hepatocellular carcinoma (HCC)	down-regulated	microarray	2007	Cyclin G1 is a target of miR-122a, a microRNA frequently down-regulated in human hepatocellular carcinoma.
hsa-miR-141	homozygous sickle cell disease (HbSS)	down-regulated	microarray	2008	The genomic analysis of erythrocyte microRNA expression in sickle cell diseases.
hsa-miR-141	prostate cancer	down-regulated	Northern blot, qRT-PCR etc	2007	MicroRNA expression profiling in prostate cancer.
hsa-miR-141	psoriasis	up-regulated	microarray	2007	MicroRNAs: novel regulators involved in the pathogenesis of Psoriasis?
hsa-miR-142-3p	hepatocellular carcinoma (HCC)	down-regulated	microarray	2007	Cyclin G1 is a target of miR-122a, a microRNA frequently down-regulated in human hepatocellular carcinoma.
hsa-miR-142-3p	ovarian cancer (OC)	up-regulated	microarray	2008	MicroRNA expression and identification of putative miRNA targets in ovarian cancer.
hsa-miR-124a-3	lung cancer	down-regulated	microarray	2006	Unique microRNA molecular profiles in lung cancer diagnosis and prognosis.
hsa-miR-223	endometriosis	up-regulated	microarray	2009	MicroRNA-regulated pathways associated with endometriosis.
hsa-miR-23b	neuroblastoma (NB)	up-regulated	northern blot, qRT-PCR etc	2009	Post-transcriptional regulation of mouse mu opioid receptor (MOR1) via its 3'untranslated region: a role for microRNA23b.
hsa-miR-27a	gastric cancer (stomach cancer)	up-regulated	Northern blot, qRT-PCR etc	2009	MicroRNA-27a functions as an oncogene in gastric adenocarcinoma by targeting prohibitin.
hsa-miR-298	Alzheimer's disease	down-regulated	northern blot, qRT-PCR etc	2009	MicroRNA-298 and MicroRNA-328 Regulate Expression of Mouse {beta}-Amyloid Precursor Protein-converting Enzyme 1.
hsa-miR-29b	acute myeloid leukemia (AML)	down-regulated	Northern blot, qRT-PCR etc	2009	MicroRNA -29b induces global DNA hypomethylation and tumor suppressor gene re-expression in acute myeloid leukemia by targeting directly DNMT3A and 3B and indirectly DNMT1.
hsa-miR-29c	chronic lymphocytic leukemia (CLL)	down-regulated	northern blot, qRT-PCR etc	2009	MicroRNA-29c and microRNA-223 downregulation has in vivo significance in chronic lymphocytic leukemia and improves disease risk stratification.
hsa-miR-29c	head and neck squamous cell carcinoma (HNSCC)	up-regulated	microarray	2008	MicroRNA alterations in head and neck squamous cell carcinoma.
hsa-miR-29c	endometriosis	up-regulated	microarray	2009	MicroRNA-regulated pathways associated with endometriosis.
hsa-miR-31	bladder cancer	down-regulated	microarray	2009	MiRNA expression in urothelial carcinomas: Important roles of miR-10a, miR-222,miR-125b, miR-7 and miR-452 for tumor stage and metastasis, and frequent homozygous losses of miR-31.
hsa-miR-320	cholangiocarcinoma	down-regulated	northern blot, qRT-PCR etc	2009	The role of microRNA expression pattern in human intrahepatic cholangiocarcinoma.
hsa-miR-320	acute myeloid leukemia (AML)	down-regulated	northern blot, qRT-PCR etc	2009	miR-320 targets transferrin receptor 1 (CD71) and inhibits cell proliferation.
hsa-miR-328	Alzheimer's disease	down-regulated	northern blot, qRT-PCR etc	2009	MicroRNA-298 and MicroRNA-328 Regulate Expression of Mouse {beta}-Amyloid Precursor Protein-converting Enzyme 1.
hsa-miR-34a	melanoma	down-regulated	northern blot, qRT-PCR etc	2008	MicroRNA-34a inhibits uveal melanoma cell proliferation and migration through downregulation of c-Met.
hsa-miR-34c	endometriosis	down-regulated	microarray	2009	MicroRNA-regulated pathways associated with endometriosis.
hsa-miR-363*	Waldenstrom Macroglobulinemia (WM)	up-regulated	Northern blot, qRT-PCR etc	2009	microRNA expression in the biology, prognosis and therapy of Waldenstrom macroglobulinemia.
hsa-miR-365	endometriosis	up-regulated	microarray	2009	MicroRNA-regulated pathways associated with endometriosis.
hsa-miR-377	diabetic nephropathy	up-regulated	Northern blot, qRT-PCR etc	2009	MicroRNA-377 is up-regulated and can lead to increased fibronectin production in diabetic nephropathy.
hsa-miR-424	endometriosis	down-regulated	microarray	2009	MicroRNA-regulated pathways associated with endometriosis.
hsa-miR-494	Waldenstrom Macroglobulinemia (WM)	up-regulated	Northern blot, qRT-PCR etc	2009	microRNA expression in the biology, prognosis and therapy of Waldenstrom macroglobulinemia.
hsa-miR-494	head and neck squamous cell carcinoma (HNSCC)	down-regulated	microarray	2008	MicroRNA alterations in head and neck squamous cell carcinoma.
hsa-miR-542-3p	Waldenstrom Macroglobulinemia (WM)	up-regulated	Northern blot, qRT-PCR etc	2009	microRNA expression in the biology, prognosis and therapy of Waldenstrom macroglobulinemia.
hsa-miR-9	medulloblastoma	down-regulated	northern blot, qRT-PCR etc	2009	MicroRNA profiling in human medulloblastoma.
hsa-miR-145	lung cancer	down-regulated	northern blot, qRT-PCR etc	2009	Restoration of tumour suppressor hsa-miR-145 inhibits cancer cell growth in lung adenocarcinoma patients with epidermal growth factor receptor mutation.
hsa-miR-196a	colorectal cancer	up-regulated	northern blot, qRT-PCR etc	2009	High miR-196a levels promote the oncogenic phenotype of colorectal cancer cells.
hsa-miR-155	pancreatic cancer	up-regulated	Northern blot, qRT-PCR etc	2007	Tumor protein 53-induced nuclear protein 1 expression is repressed by miR-155, and its restoration inhibits pancreatic tumor development.
hsa-miR-155	acute myeloid leukemia (AML)	up-regulated	microarray	2008	Distinctive patterns of microRNA expression associated with karyotype in acute myeloid leukaemia.
hsa-miR-155	breast cancer	up-regulated	Northern blot, qRT-PCR etc	2005	MicroRNA gene expression deregulation in human breast cancer.
hsa-miR-155	breast cancer	up-regulated	microarray	2006	A microRNA expression signature of human solid tumors defines cancer gene targets.
hsa-miR-155	Burkitt lymphoma	up-regulated	Northern blot, qRT-PCR etc	2004	High expression of precursor microRNA-155/BIC RNA in children with Burkitt lymphoma.
hsa-miR-155	Burkitt lymphoma	down-regulated	Northern blot, qRT-PCR etc	2005	Lack of BIC and microRNA miR-155 expression in primary cases of Burkitt lymphoma.
hsa-miR-155	Burkitt lymphoma	down-regulated	Northern blot, qRT-PCR etc	2007	Regulation of pri-microRNA BIC transcription and processing in Burkitt lymphoma.
hsa-miR-155	cardiac hypertrophy	down-regulated	Northern blot, qRT-PCR etc	2008	MicroRNAs play an essential role in the development of cardiac hypertrophy.
hsa-miR-155	chronic lymphocytic leukemia (CLL)	up-regulated	Northern blot, qRT-PCR etc	2007	Quantitative technologies establish a novel microRNA profile of chronic lymphocytic leukemia.
hsa-miR-155	chronic lymphocytic leukemia (CLL)	up-regulated	Northern blot, qRT-PCR etc	2007	Small RNAs analysis in CLL reveals a deregulation of miRNA expression and novel miRNA candidates of putative relevance in CLL pathogenesis.
hsa-miR-155	colorectal cancer	up-regulated	microarray	2006	A microRNA expression signature of human solid tumors defines cancer gene targets.
hsa-miR-155	dermatomyositis (DM)	up-regulated	microarray	2007	Distinctive patterns of microRNA expression in primary muscular disorders.
hsa-miR-155	diffuse large B-cell lymphoma (DLBCL)	up-regulated	Northern blot, qRT-PCR etc	2005	Accumulation of miR-155 and BIC RNA in human B cell lymphomas.
hsa-miR-155	diffuse large B-cell lymphoma (DLBCL)	up-regulated	Northern blot, qRT-PCR etc	2005	BIC and miR-155 are highly expressed in Hodgkin, primary mediastinal and diffuse large B cell lymphomas.
hsa-miR-155	diffuse large B-cell lymphoma (DLBCL)	up-regulated	Northern blot, qRT-PCR etc	2007	MicroRNA expression distinguishes between germinal center B cell-like and activated B cell-like subtypes of diffuse large B cell lymphoma.
hsa-miR-155	diffuse large B-cell lymphoma (DLBCL)	up-regulated	microarray	2008	MicroRNA signatures characterize diffuse large B-cell lymphomas and follicular lymphomas.
hsa-miR-155	Down syndrome (DS)	up-regulated	Northern blot, qRT-PCR etc	2008	Human chromosome 21-derived miRNAs are overexpressed in down syndrome brains and hearts.
hsa-miR-155	Duchenne muscular dystrophy (DMD)	up-regulated	microarray	2007	Distinctive patterns of microRNA expression in primary muscular disorders.
hsa-miR-155	epithelial ovarian cancer (EOC)	down-regulated	microarray	2008	Genomic and epigenetic alterations deregulate microRNA expression in human epithelial ovarian cancer.
hsa-miR-155	facioscapulohumeral muscular dystrophy (FSHD)	up-regulated	microarray	2007	Distinctive patterns of microRNA expression in primary muscular disorders.
hsa-miR-155	follicular lymphoma (FL)	up-regulated	microarray	2008	MicroRNA signatures characterize diffuse large B-cell lymphomas and follicular lymphomas.
hsa-miR-155	hepatocellular carcinoma (HCC)	down-regulated	microarray	2007	Cyclin G1 is a target of miR-122a, a microRNA frequently down-regulated in human hepatocellular carcinoma.
hsa-miR-155	Hodgkin's lymphoma	up-regulated	Northern blot, qRT-PCR etc	2005	BIC and miR-155 are highly expressed in Hodgkin, primary mediastinal and diffuse large B cell lymphomas.
hsa-miR-155	glioblastoma multiforme (GBM)	up-regulated	Northern blot, qRT-PCR etc	2008	miR-124 and miR-137 inhibit proliferation of glioblastoma multiforme cells and induce differentiation of brain tumor stem cells.
hsa-miR-155	hepatocellular carcinoma (HCC)	up-regulated	microarray	2008	Profiling microRNA expression in hepatocellular carcinoma reveals microRNA-224 up-regulation and apoptosis inhibitor-5 as a microRNA-224-specific target.
hsa-miR-27a	acute myeloid leukemia (AML)	up-regulated	microarray	2008	Distinctive patterns of microRNA expression associated with karyotype in acute myeloid leukaemia.
hsa-miR-328	acute myeloid leukemia (AML)	up-regulated	microarray	2008	Distinctive patterns of microRNA expression associated with karyotype in acute myeloid leukaemia.
hsa-miR-17-5p	psoriasis	up-regulated	microarray	2007	MicroRNAs: novel regulators involved in the pathogenesis of Psoriasis?
hsa-miR-181a-1	prostate cancer	up-regulated	microarray	2008	Expression of microRNAs and protein-coding genes associated with perineural invasion in prostate cancer.
hsa-miR-92	medulloblastoma	up-regulated	northern blot, qRT-PCR etc	2009	The miR-17~92 cluster collaborates with the Sonic Hedgehog pathway in medulloblastoma.
hsa-miR-99a	endometriosis	up-regulated	microarray	2009	MicroRNA-regulated pathways associated with endometriosis.
hsa-miR-99b	endometriosis	up-regulated	microarray	2009	MicroRNA-regulated pathways associated with endometriosis.
hsa-miR-328	primary biliary cirrhosis (PBC)	up-regulated	northern blot, qRT-PCR etc	2009	Primary biliary cirrhosis is associated with altered hepatic microRNA expression.
hsa-miR-532-5p	malignant melanoma	up-regulated	northern blot, qRT-PCR etc	2009	Regulation of RUNX3 Tumor Suppressor Gene Expression in Cutaneous Melanoma.
hsa-let-7d	head and neck squamous cell carcinoma (HNSCC)	down-regulated	northern blot, qRT-PCR etc	2009	Low-level expression of microRNAs let-7d and miR-205 are prognostic markers of head and neck squamous cell carcinoma.
hsa-miR-101	bladder cancer	down-regulated	northern blot, qRT-PCR etc	2009	The putative tumor suppressor microRNA-101 modulates the cancer epigenome by repressing the polycomb group protein EZH2.
hsa-miR-101	prostate cancer	down-regulated	northern blot, qRT-PCR etc	2009	Commentary on Genomic loss of microRNA-101 leads to overexpression of histone methyltransferase EZH2 in cancer
hsa-miR-106b	Alzheimer's disease	down-regulated	northern blot, qRT-PCR etc	2009	MicroRNA regulation of Alzheimer's Amyloid precursor protein expression.
hsa-miR-106b	gastric cancer (stomach cancer)	up-regulated	northern blot, qRT-PCR etc	2009	Functional links between clustered microRNAs: suppression of cell-cycle inhibitors by microRNA clusters in gastric cancer.
hsa-miR-122a	primary biliary cirrhosis (PBC)	down-regulated	northern blot, qRT-PCR etc	2009	Primary biliary cirrhosis is associated with altered hepatic microRNA expression.
hsa-miR-127	diffuse large B-cell lymphoma (DLBCL)	up-regulated	northern blot, qRT-PCR etc	2009	Specific expression of miR-17-5p and miR-127 in testicular and central nervous system diffuse large B-cell lymphoma.
hsa-miR-133a	head and neck squamous cell carcinoma (HNSCC)	down-regulated	northern blot, qRT-PCR etc	2009	Low-level expression of microRNAs let-7d and miR-205 are prognostic markers of head and neck squamous cell carcinoma.
hsa-miR-141	gastric cancer (stomach cancer)	down-regulated	northern blot, qRT-PCR etc	2009	Down-regulation of miR-141 in gastric cancer and its involvement in cell growth.
hsa-miR-143	colorectal cancer	down-regulated	microarray	2009	Over- and under-expressed microRNAs in human colorectal cancer.
hsa-miR-145	colorectal cancer	down-regulated	microarray	2009	Over- and under-expressed microRNAs in human colorectal cancer.
hsa-miR-146b	glioma	down-regulated	northern blot, qRT-PCR etc	2009	microRNA-146b inhibits glioma cell migration and invasion by targeting MMPs.
hsa-miR-28	malignant melanoma	down-regulated	Northern blot, qRT-PCR etc	2008	MicroRNA let-7b targets important cell cycle molecules in malignant melanoma cells and interferes with anchorage-independent growth.
hsa-miR-296	colorectal cancer	up-regulated	Northern blot, qRT-PCR etc	2006	Differentially regulated micro-RNAs and actively translated messenger RNA transcripts by tumor suppressor p53 in colon cancer.
hsa-miR-221	melanoma	up-regulated	Northern blot, qRT-PCR etc	2009	MicroRNA-dependent regulation of cKit in cutaneous melanoma.
hsa-miR-222	bladder cancer	up-regulated	northern blot, qRT-PCR etc	2009	MiRNA expression in urothelial carcinomas: Important roles of miR-10a, miR-222,miR-125b, miR-7 and miR-452 for tumor stage and metastasis, and frequent homozygous losses of miR-31.
hsa-miR-452	bladder cancer	up-regulated	microarray	2009	MiRNA expression in urothelial carcinomas: Important roles of miR-10a, miR-222,miR-125b, miR-7 and miR-452 for tumor stage and metastasis, and frequent homozygous losses of miR-31.
hsa-miR-452*	bladder cancer	up-regulated	microarray	2009	MiRNA expression in urothelial carcinomas: Important roles of miR-10a, miR-222,miR-125b, miR-7 and miR-452 for tumor stage and metastasis, and frequent homozygous losses of miR-31.
hsa-miR-7	bladder cancer	up-regulated	microarray	2009	MiRNA expression in urothelial carcinomas: Important roles of miR-10a, miR-222,miR-125b, miR-7 and miR-452 for tumor stage and metastasis, and frequent homozygous losses of miR-31.
hsa-miR-9	Huntington's disease (HD)	down-regulated	northern blot, qRT-PCR etc	2009	The bifunctional microRNA miR-9/miR-9* regulates REST and CoREST and is downregulated in Huntington's disease.
hsa-miR-9*	Waldenstrom Macroglobulinemia (WM)	down-regulated	Northern blot, qRT-PCR etc	2009	microRNA expression in the biology, prognosis and therapy of Waldenstrom macroglobulinemia.
hsa-miR-183	colorectal cancer	up-regulated	microarray	2009	Over- and under-expressed microRNAs in human colorectal cancer.
hsa-miR-18a	colorectal cancer	up-regulated	microarray	2009	Over- and under-expressed microRNAs in human colorectal cancer.
hsa-miR-196a	esophageal cancer	up-regulated	northern blot, qRT-PCR etc	2009	MicroRNA-196a is a Potential Marker of Progression during Barrett's Metaplasia-Dysplasia-Invasive Adenocarcinoma Sequence in Esophagus.
hsa-miR-199b-5p	medulloblastoma	down-regulated	northern blot, qRT-PCR etc	2009	MicroRNA-199b-5p impairs cancer stem cells through negative regulation of HES1 in medulloblastoma.
hsa-miR-205	breast cancer	down-regulated	northern blot, qRT-PCR etc	2009	microRNA-205 regulates HER3 in human breast cancer.
hsa-miR-205	head and neck squamous cell carcinoma (HNSCC)	down-regulated	northern blot, qRT-PCR etc	2009	Low-level expression of microRNAs let-7d and miR-205 are prognostic markers of head and neck squamous cell carcinoma.
hsa-miR-20a	colorectal cancer	up-regulated	microarray	2009	Over- and under-expressed microRNAs in human colorectal cancer.
hsa-miR-21	head and neck squamous cell carcinoma (HNSCC)	up-regulated	northern blot, qRT-PCR etc	2009	Low-level expression of microRNAs let-7d and miR-205 are prognostic markers of head and neck squamous cell carcinoma.
hsa-miR-21	prostate cancer	up-regulated	northern blot, qRT-PCR etc	2009	MicroRNA-21 directly targets MARCKS and promotes apoptosis resistance and invasion in prostate cancer cells.
hsa-miR-21	esophageal cancer	up-regulated	northern blot, qRT-PCR etc	2009	MicroRNA-21 regulates the proliferation and invasion in esophageal squamous cell
carcinoma.
hsa-miR-221	prostate cancer	up-regulated	northern blot, qRT-PCR etc	2009	The role of microRNA-221 and microRNA-222 in androgen-independent prostate cancer
cell lines.
hsa-miR-221	head and neck squamous cell carcinoma (HNSCC)	up-regulated	microarray	2009	Clin Cancer Res. 2009 Apr 15;15(8):2850-5. Epub 2009 Apr 7.
hsa-miR-27a	autism spectrum disorder (ASD)	up-regulated	microarray	2008	Heterogeneous dysregulation of microRNAs across the autism spectrum.
hsa-miR-27a	cardiac hypertrophy	up-regulated	Northern blot, qRT-PCR etc	2008	MicroRNAs play an essential role in the development of cardiac hypertrophy.
hsa-miR-27a	cardiac hypertrophy	up-regulated	Northern blot, qRT-PCR etc	2007	MicroRNAs are aberrantly expressed in hypertrophic heart: do they play a role in cardiac hypertrophy?
hsa-miR-27a	colorectal cancer	down-regulated	Northern blot, qRT-PCR etc	2006	Differentially regulated micro-RNAs and actively translated messenger RNA transcripts by tumor suppressor p53 in colon cancer.
hsa-miR-27a	malignant melanoma	down-regulated	Northern blot, qRT-PCR etc	2008	MicroRNA let-7b targets important cell cycle molecules in malignant melanoma cells and interferes with anchorage-independent growth.
hsa-miR-27a	Oral Squamous Cell Carcinoma (OSCC)	down-regulated	microarray	2008	Exploration of tumor-suppressive microRNAs silenced by DNA hypermethylation in oral cancer.
hsa-miR-27a	prostate cancer	down-regulated	microarray	2007	MicroRNA expression profiling in prostate cancer.
hsa-miR-27a	prostate cancer	up-regulated	microarray	2008	Expression of microRNAs and protein-coding genes associated with perineural invasion in prostate cancer.
hsa-miR-27a	serous ovarian cancer	up-regulated	microarray	2008	MicroRNA expression profiles in serous ovarian carcinoma.
hsa-miR-27a	uterine leiomyoma (ULM)	up-regulated	Northern blot, qRT-PCR etc	2007	A micro-RNA signature associated with race, tumor size, and target gene activity in human uterine leiomyomas.
hsa-miR-27b	acute lymphoblastic leukemia (ALL)	down-regulated	microarray	2007	MicroRNA expression signatures accurately discriminate acute lymphoblastic leukemia from acute myeloid leukemia.
hsa-miR-27b	acute myeloid leukemia (AML)	up-regulated	microarray	2007	MicroRNA expression signatures accurately discriminate acute lymphoblastic leukemia from acute myeloid leukemia.
hsa-miR-27b	cardiac hypertrophy	up-regulated	Northern blot, qRT-PCR etc	2008	MicroRNAs play an essential role in the development of cardiac hypertrophy.
hsa-miR-27b	cardiac hypertrophy	up-regulated	Northern blot, qRT-PCR etc	2007	MicroRNAs are aberrantly expressed in hypertrophic heart: do they play a role in cardiac hypertrophy?
hsa-miR-27b	colorectal cancer	down-regulated	Northern blot, qRT-PCR etc	2006	Differentially regulated micro-RNAs and actively translated messenger RNA transcripts by tumor suppressor p53 in colon cancer.
hsa-miR-27b	lung cancer	down-regulated	microarray	2006	Unique microRNA molecular profiles in lung cancer diagnosis and prognosis.
hsa-miR-27b	Oral Squamous Cell Carcinoma (OSCC)	down-regulated	microarray	2008	Exploration of tumor-suppressive microRNAs silenced by DNA hypermethylation in oral cancer.
hsa-miR-27b	prostate cancer	down-regulated	microarray	2007	MicroRNA expression profiling in prostate cancer.
hsa-miR-27b	prostate cancer	up-regulated	microarray	2008	Expression of microRNAs and protein-coding genes associated with perineural invasion in prostate cancer.
hsa-miR-28	kidney cancer	up-regulated	microarray	2007	Micro-RNA profiling in kidney and bladder cancers.
hsa-miR-296	Oral Squamous Cell Carcinoma (OSCC)	down-regulated	microarray	2008	Exploration of tumor-suppressive microRNAs silenced by DNA hypermethylation in oral cancer.
hsa-miR-296	ovarian cancer (OC)	up-regulated	microarray	2008	MicroRNA expression and identification of putative miRNA targets in ovarian cancer.
hsa-miR-296	primary biliary cirrhosis (PBC)	down-regulated	microarray	2008	WITHDRAWN:MicroRNA profile in peripheral blood T cells of patients with primary biliary cirrhosis.
hsa-miR-296	prostate cancer	up-regulated	microarray	2007	MicroRNA expression profiling in prostate cancer.
hsa-miR-328	colorectal cancer	down-regulated	Northern blot, qRT-PCR etc	2006	Identification by Real-time PCR of 13 mature microRNAs differentially expressed in colorectal cancer and non-tumoral tissues.
hsa-miR-328	diffuse large B-cell lymphoma (DLBCL)	down-regulated	microarray	2008	MicroRNA signatures characterize diffuse large B-cell lymphomas and follicular lymphomas.
hsa-miR-328	glioblastoma multiforme (GBM)	down-regulated	Northern blot, qRT-PCR etc	2008	miR-124 and miR-137 inhibit proliferation of glioblastoma multiforme cells and induce differentiation of brain tumor stem cells.
hsa-miR-328	primary biliary cirrhosis (PBC)	down-regulated	microarray	2008	WITHDRAWN:MicroRNA profile in peripheral blood T cells of patients with primary biliary cirrhosis.
hsa-miR-328-1	hepatocellular carcinoma (HCC)	up-regulated	microarray	2006	Downregulation of miR-122 in the rodent and human hepatocellular carcinomas.
hsa-miR-33	B-cell chronic lymphocytic leukemia	up-regulated	microarray	2004	MicroRNA profiling reveals distinct signatures in B cell chronic lymphocytic leukemias.
hsa-miR-33	lung cancer	down-regulated	microarray	2006	Unique microRNA molecular profiles in lung cancer diagnosis and prognosis.
hsa-miR-330	follicular lymphoma (FL)	up-regulated	microarray	2008	MicroRNA signatures characterize diffuse large B-cell lymphomas and follicular lymphomas.
hsa-miR-330	Huntington's disease (HD)	up-regulated	Northern blot, qRT-PCR etc	2007	A microRNA-based gene dysregulation pathway in Huntington's disease.
hsa-miR-330	Oral Squamous Cell Carcinoma (OSCC)	down-regulated	microarray	2008	Exploration of tumor-suppressive microRNAs silenced by DNA hypermethylation in oral cancer.
hsa-miR-331	acute myeloid leukemia (AML)	up-regulated	microarray	2008	Distinctive patterns of microRNA expression associated with karyotype in acute myeloid leukaemia.
hsa-miR-331	Duchenne muscular dystrophy (DMD)	down-regulated	microarray	2007	Distinctive patterns of microRNA expression in primary muscular disorders.
hsa-miR-331	epithelial ovarian cancer (EOC)	down-regulated	microarray	2008	Genomic and epigenetic alterations deregulate microRNA expression in human epithelial ovarian cancer.
hsa-miR-331	head and neck squamous cell carcinoma (HNSCC)	down-regulated	microarray	2007	High mobility group A2 is a target for miRNA-98 in head and neck squamous cell carcinoma.
hsa-miR-331	malignant melanoma	up-regulated	Northern blot, qRT-PCR etc	2008	MicroRNA let-7b targets important cell cycle molecules in malignant melanoma cells and interferes with anchorage-independent growth.
hsa-miR-331	Oral Squamous Cell Carcinoma (OSCC)	down-regulated	microarray	2008	Exploration of tumor-suppressive microRNAs silenced by DNA hypermethylation in oral cancer.
hsa-miR-335	breast cancer	down-regulated	Northern blot, qRT-PCR etc	2008	Endogenous human microRNAs that suppress breast cancer metastasis.
hsa-miR-335	acute lymphoblastic leukemia (ALL)	down-regulated	microarray	2007	MicroRNA expression signatures accurately discriminate acute lymphoblastic leukemia from acute myeloid leukemia.
hsa-miR-335	acute myeloid leukemia (AML)	up-regulated	microarray	2007	MicroRNA expression signatures accurately discriminate acute lymphoblastic leukemia from acute myeloid leukemia.
hsa-miR-335	dermatomyositis (DM)	up-regulated	microarray	2007	Distinctive patterns of microRNA expression in primary muscular disorders.
hsa-miR-335	Duchenne muscular dystrophy (DMD)	up-regulated	microarray	2007	Distinctive patterns of microRNA expression in primary muscular disorders.
hsa-miR-335	facioscapulohumeral muscular dystrophy (FSHD)	up-regulated	microarray	2007	Distinctive patterns of microRNA expression in primary muscular disorders.
hsa-miR-335	limb-girdle muscular dystrophies types 2A (LGMD2A)	up-regulated	microarray	2007	Distinctive patterns of microRNA expression in primary muscular disorders.
hsa-miR-347	vascular disease	down-regulated	Northern blot, qRT-PCR etc	2007	MicroRNA expression signature and antisense-mediated depletion reveal an essential role of MicroRNA in vascular neointimal lesion formation.
hsa-miR-21	glioblastoma	up-regulated	Northern blot, qRT-PCR etc	2009	MicroRNA-21 down-regulates the expression of tumor suppressor PDCD4 in human glioblastoma cell T98G.
hsa-miR-21	head and neck squamous cell carcinoma (HNSCC)	up-regulated	Northern blot, qRT-PCR etc	2008	MicroRNA alterations in head and neck squamous cell carcinoma.
hsa-miR-1	endometriosis	up-regulated	microarray	2009	MicroRNA-regulated pathways associated with endometriosis.
hsa-miR-1	cardiac hypertrophy	down-regulated	northern blot, qRT-PCR etc	2009	microRNA-1 negatively regulates expression of the hypertrophy-associated genes calmodulin and Mef2a.
hsa-let-7d	Hepatocellular carcinoma (HCC)	down-regulated	Northern blot, qRT-PCR etc	2009	Low-level expression of microRNAs let-7d and miR-205 are prognostic markers of head and neck squamous cell carcinoma.
hsa-let-7i	ovarian cancer (OC)	down-regulated	Northern blot, qRT-PCR etc	2009	MicroRNA microarray identifies Let-7i as a novel biomarker and therapeutic target in human epithelial ovarian cancer.
hsa-miR-1	Hepatocellular carcinoma (HCC)	down-regulated	Northern blot, qRT-PCR etc	2009	Low-level expression of microRNAs let-7d and miR-205 are prognostic markers of head and neck squamous cell carcinoma.
hsa-miR-100	endometriosis	up-regulated	microarray	2009	MicroRNA-regulated pathways associated with endometriosis.
hsa-miR-101	Hepatocellular carcinoma (HCC)	down-regulated	Northern blot, qRT-PCR etc	2009	MicroRNA-101, down-regulated in hepatocellular carcinoma, promotes apoptosis and suppresses tumorigenicity.
hsa-miR-101	Hepatocellular carcinoma (HCC)	down-regulated	Northern blot, qRT-PCR etc	2009	MicroRNA-101 regulates expression of the v-fos FBJ murine osteosarcoma viral oncogene homolog (FOS) oncogene in human hepatocellular carcinoma.
hsa-miR-101	prostate cancer	down-regulated	northern blot, qRT-PCR etc	2009	Genomic loss of microRNA-101 leads to overexpression of histone methyltransferase EZH2 in cancer.
hsa-miR-106a	gastric cancer (stomach cancer)	up-regulated	Northern blot, qRT-PCR etc	2009	Detection of miR-106a in gastric carcinoma and its clinical significance.
hsa-miR-106b	chronic lymphocytic leukemia (CLL)	down-regulated	Northern blot, qRT-PCR etc	2009	Specific activation of microRNA106b enables the p73 apoptotic response in chronic lymphocytic leukemia by targeting the ubiquitin ligase, Itch for degradation.
hsa-miR-10a	bladder cancer	up-regulated	microarray	2009	MiRNA expression in urothelial carcinomas: Important roles of miR-10a, miR-222,miR-125b, miR-7 and miR-452 for tumor stage and metastasis, and frequent homozygous losses of miR-31.
hsa-miR-10a	chronic myeloid leukemia (CML)	down-regulated	northern blot, qRT-PCR etc	2009	Down-regulation of hsa-miR-10a in chronic myeloid leukemia CD34+ cells increases USF2-mediated cell growth.
hsa-miR-125a	medulloblastoma	down-regulated	northern blot, qRT-PCR etc	2009	MicroRNA profiling in human medulloblastoma.
hsa-miR-125a	endometriosis	up-regulated	microarray	2009	MicroRNA-regulated pathways associated with endometriosis.
hsa-miR-125b	endometriosis	up-regulated	microarray	2009	MicroRNA-regulated pathways associated with endometriosis.
hsa-miR-126	breast cancer	down-regulated	Northern blot, qRT-PCR etc	2009	The cell growth suppressor, mir-126, targets IRS-1.
hsa-miR-126	endometriosis	up-regulated	microarray	2009	MicroRNA-regulated pathways associated with endometriosis.
hsa-miR-141	kidney cancer	down-regulated	northern blot, qRT-PCR etc	2009	Genome-wide microRNA expression profiling in renal cell carcinoma: significant down-regulation of miR-141 and miR-200c.
hsa-miR-127	bladder cancer	down-regulated	Northern blot, qRT-PCR etc	2006	Specific activation of microRNA-127 with downregulation of the proto-oncogene BCL6 by chromatin-modifying drugs in human cancer cells.
hsa-miR-127	breast cancer	down-regulated	Northern blot, qRT-PCR etc	2006	Specific activation of microRNA-127 with downregulation of the proto-oncogene BCL6 by chromatin-modifying drugs in human cancer cells.
hsa-miR-127	colorectal cancer	down-regulated	Northern blot, qRT-PCR etc	2006	Specific activation of microRNA-127 with downregulation of the proto-oncogene BCL6 by chromatin-modifying drugs in human cancer cells.
hsa-miR-127	prostate cancer	down-regulated	Northern blot, qRT-PCR etc	2006	Specific activation of microRNA-127 with downregulation of the proto-oncogene BCL6 by chromatin-modifying drugs in human cancer cells.
hsa-miR-125b	bladder cancer	up-regulated	microarray	2009	MiRNA expression in urothelial carcinomas: Important roles of miR-10a, miR-222,miR-125b, miR-7 and miR-452 for tumor stage and metastasis, and frequent homozygous losses of miR-31.
hsa-miR-133a	Hepatocellular carcinoma (HCC)	down-regulated	Northern blot, qRT-PCR etc	2009	Low-level expression of microRNAs let-7d and miR-205 are prognostic markers of head and neck squamous cell carcinoma.
hsa-miR-141	endometriosis	down-regulated	microarray	2009	MicroRNA-regulated pathways associated with endometriosis.
hsa-miR-142-3p	head and neck squamous cell carcinoma (HNSCC)	up-regulated	microarray	2008	MicroRNA alterations in head and neck squamous cell carcinoma.
hsa-miR-143	bladder cancer	down-regulated	northern blot, qRT-PCR etc	2009	MicroRNA-143 as a tumor suppressor for bladder cancer.
hsa-miR-143	endometriosis	up-regulated	microarray	2009	MicroRNA-regulated pathways associated with endometriosis.
hsa-miR-143	colorectal cancer	down-regulated	northern blot, qRT-PCR etc	2009	Role of miR-143 targeting KRAS in colorectal tumorigenesis.
hsa-miR-145	endometriosis	up-regulated	microarray	2009	MicroRNA-regulated pathways associated with endometriosis.
hsa-miR-146a*	thyroid cancer	normal	northern blot, qRT-PCR etc	2009	Polymorphic mature microRNAs from passenger strand of pre-miR-146a contribute to thyroid cancer.
hsa-miR-146b	head and neck squamous cell carcinoma (HNSCC)	up-regulated	microarray	2008	MicroRNA alterations in head and neck squamous cell carcinoma.
hsa-miR-15	chronic myeloid leukemia (CML)	down-regulated	northern blot, qRT-PCR etc	2009	The c-myb proto-oncogene and microRNA-15a comprise an active autoregulatory feedback loop in human hematopoietic cells.
hsa-miR-150	endometriosis	up-regulated	microarray	2009	MicroRNA-regulated pathways associated with endometriosis.
hsa-miR-155	Waldenstrom Macroglobulinemia (WM)	up-regulated	Northern blot, qRT-PCR etc	2009	microRNA expression in the biology, prognosis and therapy of Waldenstrom macroglobulinemia.
hsa-miR-155	head and neck squamous cell carcinoma (HNSCC)	up-regulated	microarray	2008	MicroRNA alterations in head and neck squamous cell carcinoma.
hsa-miR-15b	glioma	down-regulated	Northern blot, qRT-PCR etc	2009	MicroRNA-15b regulates cell cycle progression by targeting cyclins in glioma cells.
hsa-miR-18	head and neck squamous cell carcinoma (HNSCC)	up-regulated	microarray	2008	MicroRNA alterations in head and neck squamous cell carcinoma.
hsa-miR-184	Waldenstrom Macroglobulinemia (WM)	up-regulated	Northern blot, qRT-PCR etc	2009	microRNA expression in the biology, prognosis and therapy of Waldenstrom macroglobulinemia.
hsa-miR-192	colorectal cancer	down-regulated	Northern blot, qRT-PCR etc	2009	p53-Responsive micrornas 192 and 215 are capable of inducing cell cycle arrest.
hsa-miR-194	colorectal cancer	down-regulated	Northern blot, qRT-PCR etc	2009	p53-Responsive micrornas 192 and 215 are capable of inducing cell cycle arrest.
hsa-miR-17-92	Burkitt lymphoma	up-regulated	northern blot, qRT-PCR etc	2007	Direct regulation of an oncogenic micro-RNA cluster by E2F transcription factors.
hsa-miR-17-92	colorectal cancer	up-regulated	Northern blot, qRT-PCR etc	2006	Augmentation of tumor angiogenesis by a Myc-activated microRNA cluster.
hsa-miR-17-92	diffuse large B-cell lymphoma (DLBCL)	up-regulated	Northern blot, qRT-PCR etc	2005	A microRNA polycistron as a potential human oncogene.
hsa-miR-17-92	lymphoproliferative disease	up-regulated	Northern blot, qRT-PCR etc	2008	Lymphoproliferative disease and autoimmunity in mice with increased miR-17-92 expression in lymphocytes.
hsa-miR-18	hepatocellular carcinoma (HCC)	up-regulated	Northern blot, qRT-PCR etc	2006	Comprehensive analysis of microRNA expression patterns in hepatocellular carcinoma and non-tumorous tissues.
hsa-miR-181a	acute myeloid leukemia (AML)	up-regulated	Northern blot, qRT-PCR etc	2007	MicroRNA miR-181a correlates with morphological sub-class of acute myeloid leukaemia and the expression of its target genes in global genome-wide analysis.
hsa-miR-181a	acute myeloid leukemia (AML)	up-regulated	microarray	2008	Distinctive patterns of microRNA expression associated with karyotype in acute myeloid leukaemia.
hsa-miR-181a	Cerebellar neurodegeneration	down-regulated	Northern blot, qRT-PCR etc	2007	Cerebellar neurodegeneration in the absence of microRNAs.
hsa-miR-181a	chronic lymphocytic leukemia (CLL)	down-regulated	Northern blot, qRT-PCR etc	2007	Small RNAs analysis in CLL reveals a deregulation of miRNA expression and novel miRNA candidates of putative relevance in CLL pathogenesis.
hsa-miR-181a	colorectal cancer	up-regulated	Northern blot, qRT-PCR etc	2006	Differentially regulated micro-RNAs and actively translated messenger RNA transcripts by tumor suppressor p53 in colon cancer.
hsa-miR-181a	glioblastoma	down-regulated	Northern blot, qRT-PCR etc	2005	Extensive modulation of a set of microRNAs in primary glioblastoma.
hsa-miR-181a	homozygous sickle cell disease (HbSS)	down-regulated	microarray	2008	The genomic analysis of erythrocyte microRNA expression in sickle cell diseases.
hsa-miR-181a	malignant melanoma	up-regulated	Northern blot, qRT-PCR etc	2008	MicroRNA let-7b targets important cell cycle molecules in malignant melanoma cells and interferes with anchorage-independent growth.
hsa-miR-181a	pancreatic cancer	up-regulated	Northern blot, qRT-PCR etc	2006	Expression profiling identifies microRNA signature in pancreatic cancer.
hsa-miR-181a	pancreatic cancer	up-regulated	Northern blot, qRT-PCR etc	2007	MicroRNA expression patterns to differentiate pancreatic adenocarcinoma from normal pancreas and chronic pancreatitis.
hsa-miR-181a	papillary thyroid carcinoma (PTC)	up-regulated	microarray	2005	The role of microRNA genes in papillary thyroid carcinoma.
hsa-miR-181a*	Oral Squamous Cell Carcinoma (OSCC)	up-regulated	microarray	2008	Exploration of tumor-suppressive microRNAs silenced by DNA hypermethylation in oral cancer.
hsa-miR-181a-1	hepatocellular carcinoma (HCC)	down-regulated	microarray	2007	Cyclin G1 is a target of miR-122a, a microRNA frequently down-regulated in human hepatocellular carcinoma.
hsa-miR-148a	prostate cancer	down-regulated	microarray	2007	MicroRNA expression profiling in prostate cancer.
hsa-miR-148b	hepatocellular carcinoma (HCC)	down-regulated	Northern blot, qRT-PCR etc	2008	Identification of metastasis-related microRNAs in hepatocellular carcinoma.
hsa-miR-188	B-cell chronic lymphocytic leukemia	up-regulated	microarray	2004	MicroRNA profiling reveals distinct signatures in B cell chronic lymphocytic leukemias.
hsa-miR-22	prostate cancer	down-regulated	microarray	2007	MicroRNA expression profiling in prostate cancer.
hsa-miR-22	psoriasis	down-regulated	microarray	2007	MicroRNAs: novel regulators involved in the pathogenesis of Psoriasis?
hsa-miR-142-3p	psoriasis	up-regulated	microarray	2007	MicroRNAs: novel regulators involved in the pathogenesis of Psoriasis?
hsa-miR-142-5p	acute myeloid leukemia (AML)	up-regulated	microarray	2008	Distinctive patterns of microRNA expression associated with karyotype in acute myeloid leukaemia.
hsa-miR-142-5p	hepatocellular carcinoma (HCC)	down-regulated	microarray	2007	Cyclin G1 is a target of miR-122a, a microRNA frequently down-regulated in human hepatocellular carcinoma.
hsa-miR-142-5p	ovarian cancer (OC)	down-regulated	microarray	2008	MicroRNA expression and identification of putative miRNA targets in ovarian cancer.
hsa-miR-143	Burkitt lymphoma	down-regulated	Northern blot, qRT-PCR etc	2007	Downregulation of microRNAs-143 and -145 in B-cell malignancies.
hsa-miR-143	chronic lymphocytic leukemia (CLL)	down-regulated	Northern blot, qRT-PCR etc	2007	Downregulation of microRNAs-143 and -145 in B-cell malignancies.
hsa-miR-143	colorectal cancer	down-regulated	northern blot, qRT-PCR etc	2006	MicroRNAs 143 and 145 are possible common onco-microRNAs in human cancers.
hsa-miR-143	colorectal cancer	down-regulated	Northern blot, qRT-PCR etc	2007	MicroRNA-143 and -145 in colon cancer.
hsa-miR-143	diffuse large B-cell lymphoma (DLBCL)	down-regulated	Northern blot, qRT-PCR etc	2007	Downregulation of microRNAs-143 and -145 in B-cell malignancies.
hsa-miR-143	Obesity	up-regulated	Northern blot, qRT-PCR etc	2004	MicroRNA-143 regulates adipocyte differentiation.
hsa-miR-143	breast cancer	down-regulated	microarray	2005	MicroRNA gene expression deregulation in human breast cancer.
hsa-miR-143	cervical cancer	down-regulated	Northern blot, qRT-PCR etc	2007	Patterns of known and novel small RNAs in human cervical cancer.
hsa-miR-143	colorectal cancer	down-regulated	Northern blot, qRT-PCR etc	2003	Reduced accumulation of specific microRNAs in colorectal neoplasia.
hsa-miR-143	colorectal cancer	down-regulated	Northern blot, qRT-PCR etc	2007	Altered expression of miR-21, miR-31, miR-143 and miR-145 is related to clinicopathologic features of colorectal cancer.
hsa-miR-143	epithelial ovarian cancer (EOC)	down-regulated	microarray	2007	MicroRNA signatures in human ovarian cancer.
hsa-miR-143	hepatocellular carcinoma (HCC)	down-regulated	microarray	2007	Cyclin G1 is a target of miR-122a, a microRNA frequently down-regulated in human hepatocellular carcinoma.
hsa-miR-143	pancreatic cancer	up-regulated	microarray	2007	MicroRNA expression patterns to differentiate pancreatic adenocarcinoma from normal pancreas and chronic pancreatitis.
hsa-miR-143	pancreatic ductal adenocarcinoma (PDAC)	up-regulated	Northern blot, qRT-PCR etc	2007	MicroRNA expression alterations are linked to tumorigenesis and non-neoplastic processes in pancreatic ductal adenocarcinoma.
hsa-miR-143	prostate cancer	down-regulated	microarray	2007	MicroRNA expression profiling in prostate cancer.
hsa-miR-143	serous ovarian cancer	down-regulated	microarray	2008	MicroRNA expression profiles in serous ovarian carcinoma.
hsa-miR-143	uveal melanoma	up-regulated	microarray	2008	Micro-RNAs associated with metastasis in uveal melanoma identified by multiplexed microarray profiling.
hsa-miR-143	vascular disease	down-regulated	Northern blot, qRT-PCR etc	2007	MicroRNA expression signature and antisense-mediated depletion reveal an essential role of MicroRNA in vascular neointimal lesion formation.
hsa-miR-144	uterine leiomyoma (ULM)	down-regulated	Northern blot, qRT-PCR etc	2007	A micro-RNA signature associated with race, tumor size, and target gene activity in human uterine leiomyomas.
hsa-miR-145	lung cancer	down-regulated	microarray	2006	Unique microRNA molecular profiles in lung cancer diagnosis and prognosis.
hsa-miR-145	Burkitt lymphoma	down-regulated	Northern blot, qRT-PCR etc	2007	Downregulation of microRNAs-143 and -145 in B-cell malignancies.
hsa-miR-213	malignant melanoma	down-regulated	Northern blot, qRT-PCR etc	2008	MicroRNA let-7b targets important cell cycle molecules in malignant melanoma cells and interferes with anchorage-independent growth.
hsa-miR-155	Inclusion body myositis (IBM)	up-regulated	microarray	2007	Distinctive patterns of microRNA expression in primary muscular disorders.
hsa-miR-299-3p	Duchenne muscular dystrophy (DMD)	up-regulated	microarray	2007	Distinctive patterns of microRNA expression in primary muscular disorders.
hsa-miR-335	miyoshi myopathy (MM)	up-regulated	microarray	2007	Distinctive patterns of microRNA expression in primary muscular disorders.
hsa-miR-106a	diffuse large B-cell lymphoma (DLBCL)	up-regulated	microarray	2008	MicroRNA signatures characterize diffuse large B-cell lymphomas and follicular lymphomas.
hsa-miR-130	Spinocerebellar ataxia 1	down-regulated	Northern blot, qRT-PCR etc	2008	miR-19, miR-101 and miR-130 co-regulate ATXN1 levels to potentially modulate SCA1 pathogenesis.
hsa-miR-19	Spinocerebellar ataxia 1	down-regulated	Northern blot, qRT-PCR etc	2008	miR-19, miR-101 and miR-130 co-regulate ATXN1 levels to potentially modulate SCA1 pathogenesis.
hsa-miR-130b	T-cell leukemia	up-regulated	Northern blot, qRT-PCR etc	2008	Roles for microRNAs, miR-93 and miR-130b, and tumor protein 53-induced nuclear protein 1 tumor suppressor in cell growth dysregulation by human T-cell lymphotrophic virus 1.
hsa-miR-93	T-cell leukemia	up-regulated	Northern blot, qRT-PCR etc	2008	Roles for microRNAs, miR-93 and miR-130b, and tumor protein 53-induced nuclear protein 1 tumor suppressor in cell growth dysregulation by human T-cell lymphotrophic virus 1.
hsa-miR-196b	endometriosis	down-regulated	microarray	2009	MicroRNA-regulated pathways associated with endometriosis.
hsa-miR-20	medulloblastoma	up-regulated	northern blot, qRT-PCR etc	2009	The miR-17~92 cluster collaborates with the Sonic Hedgehog pathway in medulloblastoma.
hsa-miR-200a	endometriosis	down-regulated	microarray	2009	MicroRNA-regulated pathways associated with endometriosis.
hsa-miR-200b	endometriosis	down-regulated	microarray	2009	MicroRNA-regulated pathways associated with endometriosis.
hsa-miR-200c	kidney cancer	down-regulated	northern blot, qRT-PCR etc	2009	Genome-wide microRNA expression profiling in renal cell carcinoma: significant down-regulation of miR-141 and miR-200c.
hsa-miR-204	cholangiocarcinoma	down-regulated	northern blot, qRT-PCR etc	2009	The role of microRNA expression pattern in human intrahepatic cholangiocarcinoma.
hsa-miR-205	Hepatocellular carcinoma (HCC)	down-regulated	Northern blot, qRT-PCR etc	2009	Low-level expression of microRNAs let-7d and miR-205 are prognostic markers of head and neck squamous cell carcinoma.
hsa-miR-205	squamous carcinoma	up-regulated	northern blot, qRT-PCR etc	2009	MicroRNA-184 antagonizes microRNA-205 to maintain SHIP2 levels in epithelia.
hsa-miR-205	head and neck squamous cell carcinoma (HNSCC)	up-regulated	northern blot, qRT-PCR etc	2009	Detection of metastatic head and neck squamous cell carcinoma using the relative expression of tissue-specific mir-205.
hsa-miR-206	Waldenstrom Macroglobulinemia (WM)	up-regulated	Northern blot, qRT-PCR etc	2009	microRNA expression in the biology, prognosis and therapy of Waldenstrom macroglobulinemia.
hsa-miR-20a	endometriosis	down-regulated	microarray	2009	MicroRNA-regulated pathways associated with endometriosis.
hsa-miR-21	gastric cancer (stomach cancer)	up-regulated	northern blot, qRT-PCR etc	2009	miR-21 plays a pivotal role in gastric cancer pathogenesis and progression.
hsa-miR-21	heart failure	up-regulated	northern blot, qRT-PCR etc	2009	MicroRNA-21 contributes to myocardial disease by stimulating MAP kinase signalling in fibroblasts.
hsa-miR-215	colorectal cancer	down-regulated	Northern blot, qRT-PCR etc	2009	p53-Responsive micrornas 192 and 215 are capable of inducing cell cycle arrest.
hsa-miR-210	lung cancer	up-regulated	microarray	2006	Unique microRNA molecular profiles in lung cancer diagnosis and prognosis.
hsa-miR-210	miyoshi myopathy (MM)	up-regulated	microarray	2007	Distinctive patterns of microRNA expression in primary muscular disorders.
hsa-miR-210	nemaline myopathy (NM)	up-regulated	microarray	2007	Distinctive patterns of microRNA expression in primary muscular disorders.
hsa-miR-210	pancreatic cancer	up-regulated	microarray	2007	MicroRNA expression patterns to differentiate pancreatic adenocarcinoma from normal pancreas and chronic pancreatitis.
hsa-miR-210	pancreatic ductal adenocarcinoma (PDAC)	up-regulated	microarray	2007	MicroRNA expression alterations are linked to tumorigenesis and non-neoplastic processes in pancreatic ductal adenocarcinoma.
hsa-miR-210	polymyositis (PM)	up-regulated	microarray	2007	Distinctive patterns of microRNA expression in primary muscular disorders.
hsa-miR-210	prostate cancer	up-regulated	microarray	2007	MicroRNA expression profiling in prostate cancer.
hsa-miR-211	epithelial ovarian cancer (EOC)	down-regulated	microarray	2007	MicroRNA signatures in human ovarian cancer.
hsa-miR-211	malignant melanoma	down-regulated	Northern blot, qRT-PCR etc	2008	MicroRNA let-7b targets important cell cycle molecules in malignant melanoma cells and interferes with anchorage-independent growth.
hsa-miR-212	alcoholic liver disease (ALD)	up-regulated	Northern blot, qRT-PCR etc	2008	Effect of alcohol on miR-212 expression in intestinal epithelial cells and its potential role in alcoholic liver disease.
hsa-miR-212	autism spectrum disorder (ASD)	up-regulated	microarray	2008	Heterogeneous dysregulation of microRNAs across the autism spectrum.
hsa-miR-212	hepatocellular carcinoma (HCC)	up-regulated	microarray	2006	Downregulation of miR-122 in the rodent and human hepatocellular carcinomas.
hsa-miR-212	lung cancer	up-regulated	microarray	2006	Unique microRNA molecular profiles in lung cancer diagnosis and prognosis.
hsa-miR-212	nasopharyngeal carcinoma (NPC)	down-regulated	microarray	2008	MicroRNA 29c is down-regulated in nasopharyngeal carcinomas, up-regulating mRNAs encoding extracellular matrix proteins.
hsa-miR-212	pancreatic cancer	up-regulated	Northern blot, qRT-PCR etc	2006	Expression profiling identifies microRNA signature in pancreatic cancer.
hsa-miR-212	pituitary adenoma	down-regulated	microarray	2007	Identification of differentially expressed microRNAs by microarray: a possible role for microRNA genes in pituitary adenomas.
hsa-miR-212	primary biliary cirrhosis (PBC)	down-regulated	microarray	2008	WITHDRAWN:MicroRNA profile in peripheral blood T cells of patients with primary biliary cirrhosis.
hsa-miR-212	schizophrenia	down-regulated	microarray	2007	microRNA expression in the prefrontal cortex of individuals with schizophrenia and schizoaffective disorder.
hsa-miR-212	uterine leiomyoma (ULM)	down-regulated	Northern blot, qRT-PCR etc	2007	A micro-RNA signature associated with race, tumor size, and target gene activity in human uterine leiomyomas.
hsa-miR-213	B-cell chronic lymphocytic leukemia	down-regulated	microarray	2004	MicroRNA profiling reveals distinct signatures in B cell chronic lymphocytic leukemias.
hsa-miR-213	breast cancer	up-regulated	microarray	2005	MicroRNA gene expression deregulation in human breast cancer.
hsa-miR-213	follicular lymphoma (FL)	up-regulated	microarray	2008	MicroRNA signatures characterize diffuse large B-cell lymphomas and follicular lymphomas.
hsa-miR-213	pancreatic cancer	up-regulated	microarray	2007	MicroRNA expression patterns to differentiate pancreatic adenocarcinoma from normal pancreas and chronic pancreatitis.
hsa-miR-213	papillary thyroid carcinoma (PTC)	up-regulated	microarray	2005	The role of microRNA genes in papillary thyroid carcinoma.
hsa-miR-144	malignant melanoma	down-regulated	Northern blot, qRT-PCR etc	2008	MicroRNA let-7b targets important cell cycle molecules in malignant melanoma cells and interferes with anchorage-independent growth.
hsa-miR-296	lupus nephritis	down-regulated	microarray	2008	Comprehensive analysis of microRNA expression patterns in renal biopsies of lupus nephritis patients.
hsa-miR-30a-5p	lupus nephritis	up-regulated	microarray	2008	Comprehensive analysis of microRNA expression patterns in renal biopsies of lupus nephritis patients.
hsa-miR-30d	lupus nephritis	down-regulated	microarray	2008	Comprehensive analysis of microRNA expression patterns in renal biopsies of lupus nephritis patients.
hsa-miR-320	lupus nephritis	up-regulated	microarray	2008	Comprehensive analysis of microRNA expression patterns in renal biopsies of lupus nephritis patients.
hsa-miR-324-3p	lupus nephritis	down-regulated	microarray	2008	Comprehensive analysis of microRNA expression patterns in renal biopsies of lupus nephritis patients.
hsa-miR-324-5p	lupus nephritis	up-regulated	microarray	2008	Comprehensive analysis of microRNA expression patterns in renal biopsies of lupus nephritis patients.
hsa-miR-325	lupus nephritis	up-regulated	microarray	2008	Comprehensive analysis of microRNA expression patterns in renal biopsies of lupus nephritis patients.
hsa-miR-345	lupus nephritis	down-regulated	microarray	2008	Comprehensive analysis of microRNA expression patterns in renal biopsies of lupus nephritis patients.
hsa-miR-346	lupus nephritis	down-regulated	microarray	2008	Comprehensive analysis of microRNA expression patterns in renal biopsies of lupus nephritis patients.
hsa-miR-365	lupus nephritis	down-regulated	microarray	2008	Comprehensive analysis of microRNA expression patterns in renal biopsies of lupus nephritis patients.
hsa-miR-381	lupus nephritis	down-regulated	microarray	2008	Comprehensive analysis of microRNA expression patterns in renal biopsies of lupus nephritis patients.
hsa-miR-423	lupus nephritis	down-regulated	microarray	2008	Comprehensive analysis of microRNA expression patterns in renal biopsies of lupus nephritis patients.
hsa-miR-433	lupus nephritis	up-regulated	microarray	2008	Comprehensive analysis of microRNA expression patterns in renal biopsies of lupus nephritis patients.
hsa-miR-484	lupus nephritis	down-regulated	microarray	2008	Comprehensive analysis of microRNA expression patterns in renal biopsies of lupus nephritis patients.
hsa-miR-486	lupus nephritis	down-regulated	microarray	2008	Comprehensive analysis of microRNA expression patterns in renal biopsies of lupus nephritis patients.
hsa-miR-494	lupus nephritis	up-regulated	microarray	2008	Comprehensive analysis of microRNA expression patterns in renal biopsies of lupus nephritis patients.
hsa-miR-500	lupus nephritis	down-regulated	microarray	2008	Comprehensive analysis of microRNA expression patterns in renal biopsies of lupus nephritis patients.
hsa-miR-513	lupus nephritis	up-regulated	microarray	2008	Comprehensive analysis of microRNA expression patterns in renal biopsies of lupus nephritis patients.
hsa-miR-516-5p	lupus nephritis	up-regulated	microarray	2008	Comprehensive analysis of microRNA expression patterns in renal biopsies of lupus nephritis patients.
hsa-miR-518b	lupus nephritis	down-regulated	microarray	2008	Comprehensive analysis of microRNA expression patterns in renal biopsies of lupus nephritis patients.
hsa-miR-518c*	lupus nephritis	up-regulated	microarray	2008	Comprehensive analysis of microRNA expression patterns in renal biopsies of lupus nephritis patients.
hsa-miR-557	lupus nephritis	down-regulated	microarray	2008	Comprehensive analysis of microRNA expression patterns in renal biopsies of lupus nephritis patients.
hsa-miR-575	lupus nephritis	up-regulated	microarray	2008	Comprehensive analysis of microRNA expression patterns in renal biopsies of lupus nephritis patients.
hsa-miR-155	limb-girdle muscular dystrophies types 2A (LGMD2A)	up-regulated	microarray	2007	Distinctive patterns of microRNA expression in primary muscular disorders.
hsa-miR-155	lung cancer	up-regulated	microarray	2006	A microRNA expression signature of human solid tumors defines cancer gene targets.
hsa-miR-155	miyoshi myopathy (MM)	up-regulated	microarray	2007	Distinctive patterns of microRNA expression in primary muscular disorders.
hsa-miR-155	nemaline myopathy (NM)	up-regulated	microarray	2007	Distinctive patterns of microRNA expression in primary muscular disorders.
hsa-miR-155	Oral Squamous Cell Carcinoma (OSCC)	down-regulated	microarray	2008	Exploration of tumor-suppressive microRNAs silenced by DNA hypermethylation in oral cancer.
hsa-miR-155	ovarian cancer (OC)	down-regulated	microarray	2008	MicroRNA expression and identification of putative miRNA targets in ovarian cancer.
hsa-miR-155	pancreatic cancer	down-regulated	Northern blot, qRT-PCR etc	2006	MicroRNA expression abnormalities in pancreatic endocrine and acinar tumors are associated with distinctive pathologic features and clinical behavior.
hsa-miR-155	pancreatic cancer	up-regulated	Northern blot, qRT-PCR etc	2006	Expression profiling identifies microRNA signature in pancreatic cancer.
hsa-miR-155	pancreatic cancer	up-regulated	Northern blot, qRT-PCR etc	2007	MicroRNA expression patterns to differentiate pancreatic adenocarcinoma from normal pancreas and chronic pancreatitis.
hsa-miR-155	pancreatic ductal adenocarcinoma (PDAC)	up-regulated	Northern blot, qRT-PCR etc	2007	MicroRNA expression alterations are linked to tumorigenesis and non-neoplastic processes in pancreatic ductal adenocarcinoma.
hsa-miR-138-2	papillary thyroid carcinoma (PTC)	up-regulated	microarray	2005	The role of microRNA genes in papillary thyroid carcinoma.
hsa-miR-138-2	pituitary adenoma	down-regulated	microarray	2007	Identification of differentially expressed microRNAs by microarray: a possible role for microRNA genes in pituitary adenomas.
hsa-miR-139	cardiac hypertrophy	down-regulated	Northern blot, qRT-PCR etc	2008	MicroRNAs play an essential role in the development of cardiac hypertrophy.
hsa-miR-139	diffuse large B-cell lymphoma (DLBCL)	down-regulated	microarray	2008	MicroRNA signatures characterize diffuse large B-cell lymphomas and follicular lymphomas.
hsa-miR-139	follicular lymphoma (FL)	down-regulated	microarray	2008	MicroRNA signatures characterize diffuse large B-cell lymphomas and follicular lymphomas.
hsa-miR-139	hepatocellular carcinoma (HCC)	down-regulated	microarray	2008	Profiling microRNA expression in hepatocellular carcinoma reveals microRNA-224 up-regulation and apoptosis inhibitor-5 as a microRNA-224-specific target.
hsa-miR-139	malignant melanoma	down-regulated	Northern blot, qRT-PCR etc	2008	MicroRNA let-7b targets important cell cycle molecules in malignant melanoma cells and interferes with anchorage-independent growth.
hsa-miR-139	Oral Squamous Cell Carcinoma (OSCC)	down-regulated	microarray	2008	Exploration of tumor-suppressive microRNAs silenced by DNA hypermethylation in oral cancer.
hsa-miR-145	prostate cancer	down-regulated	Northern blot, qRT-PCR etc	2007	Widespread deregulation of microRNA expression in human prostate cancer.
hsa-miR-222	Inclusion body myositis (IBM)	up-regulated	microarray	2007	Distinctive patterns of microRNA expression in primary muscular disorders.
hsa-miR-222	limb-girdle muscular dystrophies types 2A (LGMD2A)	up-regulated	microarray	2007	Distinctive patterns of microRNA expression in primary muscular disorders.
hsa-miR-222	miyoshi myopathy (MM)	up-regulated	microarray	2007	Distinctive patterns of microRNA expression in primary muscular disorders.
hsa-miR-222	nemaline myopathy (NM)	up-regulated	microarray	2007	Distinctive patterns of microRNA expression in primary muscular disorders.
hsa-miR-222	malignant melanoma	up-regulated	Northern blot, qRT-PCR etc	2008	MicroRNA let-7b targets important cell cycle molecules in malignant melanoma cells and interferes with anchorage-independent growth.
hsa-miR-128	neurodegeneration	up-regulated	Northern blot, qRT-PCR etc	2008	A miRNA signature of prion induced neurodegeneration.
hsa-miR-139-5p	neurodegeneration	up-regulated	Northern blot, qRT-PCR etc	2008	A miRNA signature of prion induced neurodegeneration.
hsa-miR-146a	neurodegeneration	up-regulated	Northern blot, qRT-PCR etc	2008	A miRNA signature of prion induced neurodegeneration.
hsa-miR-181a-1*	neurodegeneration	up-regulated	Northern blot, qRT-PCR etc	2008	A miRNA signature of prion induced neurodegeneration.
hsa-miR-203	neurodegeneration	up-regulated	Northern blot, qRT-PCR etc	2008	A miRNA signature of prion induced neurodegeneration.
hsa-miR-320	neurodegeneration	up-regulated	Northern blot, qRT-PCR etc	2008	A miRNA signature of prion induced neurodegeneration.
hsa-miR-328	neurodegeneration	up-regulated	Northern blot, qRT-PCR etc	2008	A miRNA signature of prion induced neurodegeneration.
hsa-miR-337-3p	neurodegeneration	down-regulated	Northern blot, qRT-PCR etc	2008	A miRNA signature of prion induced neurodegeneration.
hsa-miR-338-3p	neurodegeneration	down-regulated	Northern blot, qRT-PCR etc	2008	A miRNA signature of prion induced neurodegeneration.
hsa-miR-339-5p	neurodegeneration	up-regulated	Northern blot, qRT-PCR etc	2008	A miRNA signature of prion induced neurodegeneration.
hsa-miR-342-3p	neurodegeneration	up-regulated	Northern blot, qRT-PCR etc	2008	A miRNA signature of prion induced neurodegeneration.
hsa-let-7a	non-small cell lung cancer (NSCLC)	down-regulated	Northern blot, qRT-PCR etc	2008	A SNP in a let-7 microRNA complementary site in the KRAS 3' untranslated region increases non-small cell lung cancer risk.
hsa-let-7b	non-small cell lung cancer (NSCLC)	down-regulated	Northern blot, qRT-PCR etc	2008	A SNP in a let-7 microRNA complementary site in the KRAS 3' untranslated region increases non-small cell lung cancer risk.
hsa-let-7d	non-small cell lung cancer (NSCLC)	down-regulated	Northern blot, qRT-PCR etc	2008	A SNP in a let-7 microRNA complementary site in the KRAS 3' untranslated region increases non-small cell lung cancer risk.
hsa-let-7g	non-small cell lung cancer (NSCLC)	down-regulated	Northern blot, qRT-PCR etc	2008	A SNP in a let-7 microRNA complementary site in the KRAS 3' untranslated region increases non-small cell lung cancer risk.
hsa-miR-21	Oral Squamous Cell Carcinoma (OSCC)	up-regulated	Northern blot, qRT-PCR etc	2008	Association between High miR-211 microRNA Expression and the Poor Prognosis of Oral Carcinoma.
hsa-miR-15a	Polycystic Kidney Disease	down-regulated	Northern blot, qRT-PCR etc	2008	MicroRNA15a modulates expression of the cell-cycle regulator Cdc25A and affects hepatic cystogenesis in a rat model of polycystic kidney disease.
hsa-miR-15a	Polycystic liver disease	down-regulated	Northern blot, qRT-PCR etc	2008	MicroRNA15a modulates expression of the cell-cycle regulator Cdc25A and affects hepatic cystogenesis in a rat model of polycystic kidney disease.
hsa-miR-145	prostate cancer	down-regulated	Northern blot, qRT-PCR etc	2008	MicroRNA profile analysis of human prostate cancers.
hsa-miR-15a	prostate cancer	down-regulated	Northern blot, qRT-PCR etc	2008	The miR-15a-miR-16-1 cluster controls prostate cancer by targeting multiple oncogenic activities.
hsa-miR-16-1	prostate cancer	down-regulated	Northern blot, qRT-PCR etc	2008	The miR-15a-miR-16-1 cluster controls prostate cancer by targeting multiple oncogenic activities.
hsa-miR-221	prostate cancer	down-regulated	Northern blot, qRT-PCR etc	2008	MicroRNA profile analysis of human prostate cancers.
hsa-miR-222	prostate cancer	down-regulated	Northern blot, qRT-PCR etc	2008	MicroRNA profile analysis of human prostate cancers.
hsa-miR-302	teratocarcinoma	up-regulated	Northern blot, qRT-PCR etc	2007	Marked change in microRNA expression during neuronal differentiation of human teratocarcinoma NTera2D1 and mouse embryonal carcinoma P19 cells.
hsa-miR-302a	malignant melanoma	down-regulated	Northern blot, qRT-PCR etc	2008	MicroRNA let-7b targets important cell cycle molecules in malignant melanoma cells and interferes with anchorage-independent growth.
hsa-miR-302b	malignant melanoma	down-regulated	Northern blot, qRT-PCR etc	2008	MicroRNA let-7b targets important cell cycle molecules in malignant melanoma cells and interferes with anchorage-independent growth.
hsa-miR-302b*	acute myeloid leukemia (AML)	down-regulated	microarray	2008	Distinctive patterns of microRNA expression associated with karyotype in acute myeloid leukaemia.
hsa-miR-221	melanoma	up-regulated	northern blot, qRT-PCR etc	2008	MicroRNA-221 and -222 pathway controls melanoma progression.
hsa-miR-222	melanoma	up-regulated	Northern blot, qRT-PCR etc	2008	MicroRNA-221 and -222 pathway controls melanoma progression.
hsa-let-7f	ulcerative colitis (UC)	up-regulated	microarray	2008	MicroRNAs are differentially expressed in ulcerative colitis and alter expression of macrophage inflammatory peptide-2 alpha.
hsa-miR-126	ulcerative colitis (UC)	up-regulated	microarray	2008	MicroRNAs are differentially expressed in ulcerative colitis and alter expression of macrophage inflammatory peptide-2 alpha.
hsa-miR-16	ulcerative colitis (UC)	up-regulated	microarray	2008	MicroRNAs are differentially expressed in ulcerative colitis and alter expression of macrophage inflammatory peptide-2 alpha.
hsa-miR-192	ulcerative colitis (UC)	down-regulated	Northern blot, qRT-PCR etc	2008	MicroRNAs are differentially expressed in ulcerative colitis and alter expression of macrophage inflammatory peptide-2 alpha.
hsa-miR-195	ulcerative colitis (UC)	up-regulated	microarray	2008	MicroRNAs are differentially expressed in ulcerative colitis and alter expression of macrophage inflammatory peptide-2 alpha.
hsa-miR-199a*	ulcerative colitis (UC)	up-regulated	microarray	2008	MicroRNAs are differentially expressed in ulcerative colitis and alter expression of macrophage inflammatory peptide-2 alpha.
hsa-miR-203	ulcerative colitis (UC)	up-regulated	microarray	2008	MicroRNAs are differentially expressed in ulcerative colitis and alter expression of macrophage inflammatory peptide-2 alpha.
hsa-miR-21	ulcerative colitis (UC)	up-regulated	microarray	2008	MicroRNAs are differentially expressed in ulcerative colitis and alter expression of macrophage inflammatory peptide-2 alpha.
hsa-miR-23a	ulcerative colitis (UC)	up-regulated	microarray	2008	MicroRNAs are differentially expressed in ulcerative colitis and alter expression of macrophage inflammatory peptide-2 alpha.
hsa-miR-23b	ulcerative colitis (UC)	up-regulated	microarray	2008	MicroRNAs are differentially expressed in ulcerative colitis and alter expression of macrophage inflammatory peptide-2 alpha.
hsa-miR-24	ulcerative colitis (UC)	up-regulated	microarray	2008	MicroRNAs are differentially expressed in ulcerative colitis and alter expression of macrophage inflammatory peptide-2 alpha.
hsa-miR-26a	ulcerative colitis (UC)	up-regulated	microarray	2008	MicroRNAs are differentially expressed in ulcerative colitis and alter expression of macrophage inflammatory peptide-2 alpha.
hsa-miR-29a	ulcerative colitis (UC)	up-regulated	microarray	2008	MicroRNAs are differentially expressed in ulcerative colitis and alter expression of macrophage inflammatory peptide-2 alpha.
hsa-miR-422b	ulcerative colitis (UC)	down-regulated	microarray	2008	MicroRNAs are differentially expressed in ulcerative colitis and alter expression of macrophage inflammatory peptide-2 alpha.
hsa-miR-629	ulcerative colitis (UC)	down-regulated	microarray	2008	MicroRNAs are differentially expressed in ulcerative colitis and alter expression of macrophage inflammatory peptide-2 alpha.
hsa-miR-299-3p	nemaline myopathy (NM)	up-regulated	microarray	2007	Distinctive patterns of microRNA expression in primary muscular disorders.
hsa-miR-299-5p	dermatomyositis (DM)	up-regulated	microarray	2007	Distinctive patterns of microRNA expression in primary muscular disorders.
hsa-miR-299-5p	Duchenne muscular dystrophy (DMD)	up-regulated	microarray	2007	Distinctive patterns of microRNA expression in primary muscular disorders.
hsa-miR-299-5p	limb-girdle muscular dystrophies types 2A (LGMD2A)	up-regulated	microarray	2007	Distinctive patterns of microRNA expression in primary muscular disorders.
hsa-miR-299-5p	miyoshi myopathy (MM)	up-regulated	microarray	2007	Distinctive patterns of microRNA expression in primary muscular disorders.
hsa-miR-299-5p	nemaline myopathy (NM)	up-regulated	microarray	2007	Distinctive patterns of microRNA expression in primary muscular disorders.
hsa-miR-29a	Alzheimer's disease	down-regulated	Northern blot, qRT-PCR etc	2008	Loss of microRNA cluster miR-29a/b-1 in sporadic Alzheimer's disease correlates with increased BACE1/beta-secretase expression.
hsa-miR-29a	lung cancer	down-regulated	Northern blot, qRT-PCR etc	2007	MicroRNA-29 family reverts aberrant methylation in lung cancer by targeting DNA methyltransferases 3A and 3B.
hsa-miR-29a	type 2 diabetes	up-regulated	Northern blot, qRT-PCR etc	2007	Overexpression of micro ribonucleic acid 29, highly up-regulated in diabetic rats, leads to insulin resistance in 3T3-L1 adipocytes.
hsa-miR-29a	cardiac hypertrophy	down-regulated	Northern blot, qRT-PCR etc	2008	MicroRNAs play an essential role in the development of cardiac hypertrophy.
hsa-miR-29a	cardiac hypertrophy	down-regulated	Northern blot, qRT-PCR etc	2007	MicroRNAs are aberrantly expressed in hypertrophic heart: do they play a role in cardiac hypertrophy?
hsa-miR-29a	Cerebellar neurodegeneration	down-regulated	Northern blot, qRT-PCR etc	2007	Cerebellar neurodegeneration in the absence of microRNAs.
hsa-miR-29a	Duchenne muscular dystrophy (DMD)	down-regulated	microarray	2007	Distinctive patterns of microRNA expression in primary muscular disorders.
hsa-miR-29a	facioscapulohumeral muscular dystrophy (FSHD)	up-regulated	microarray	2007	Distinctive patterns of microRNA expression in primary muscular disorders.
hsa-miR-29a	homozygous sickle cell disease (HbSS)	up-regulated	microarray	2008	The genomic analysis of erythrocyte microRNA expression in sickle cell diseases.
hsa-miR-29a	Huntington's disease (HD)	up-regulated	Northern blot, qRT-PCR etc	2007	A microRNA-based gene dysregulation pathway in Huntington's disease.
hsa-miR-29a	ovarian cancer (OC)	up-regulated	microarray	2008	MicroRNA expression and identification of putative miRNA targets in ovarian cancer.
hsa-miR-29a	prostate cancer	down-regulated	microarray	2007	MicroRNA expression profiling in prostate cancer.
hsa-miR-29a	schizophrenia	down-regulated	microarray	2007	microRNA expression in the prefrontal cortex of individuals with schizophrenia and schizoaffective disorder.
hsa-miR-29a	serous ovarian cancer	down-regulated	microarray	2008	MicroRNA expression profiles in serous ovarian carcinoma.
hsa-miR-29a-2	chronic lymphocytic leukemia (CLL)	down-regulated	Northern blot, qRT-PCR etc	2005	A MicroRNA signature associated with prognosis and progression in chronic lymphocytic leukemia.
hsa-miR-29a-2	papillary thyroid carcinoma (PTC)	up-regulated	microarray	2005	The role of microRNA genes in papillary thyroid carcinoma.
hsa-miR-29b	cholangiocarcinoma	down-regulated	Northern blot, qRT-PCR etc	2007	mir-29 regulates Mcl-1 protein expression and apoptosis.
hsa-miR-29b	chronic lymphocytic leukemia (CLL)	down-regulated	Northern blot, qRT-PCR etc	2006	Tcl1 expression in chronic lymphocytic leukemia is regulated by miR-29 and miR-181.
hsa-miR-29b	chronic lymphocytic leukemia (CLL)	down-regulated	Northern blot, qRT-PCR etc	2007	The role of microRNA and other non-coding RNA in the pathogenesis of chronic lymphocytic leukemia.
hsa-miR-452	Duchenne muscular dystrophy (DMD)	up-regulated	microarray	2007	Distinctive patterns of microRNA expression in primary muscular disorders.
hsa-miR-452	limb-girdle muscular dystrophies types 2A (LGMD2A)	up-regulated	microarray	2007	Distinctive patterns of microRNA expression in primary muscular disorders.
hsa-miR-452	nemaline myopathy (NM)	up-regulated	microarray	2007	Distinctive patterns of microRNA expression in primary muscular disorders.
hsa-miR-483	chronic pancreatitis	up-regulated	microarray	2007	MicroRNA expression patterns to differentiate pancreatic adenocarcinoma from normal pancreas and chronic pancreatitis.
hsa-miR-483	primary biliary cirrhosis (PBC)	down-regulated	microarray	2008	WITHDRAWN:MicroRNA profile in peripheral blood T cells of patients with primary biliary cirrhosis.
hsa-miR-484	autism spectrum disorder (ASD)	up-regulated	microarray	2008	Heterogeneous dysregulation of microRNAs across the autism spectrum.
hsa-miR-485-5p	Duchenne muscular dystrophy (DMD)	up-regulated	microarray	2007	Distinctive patterns of microRNA expression in primary muscular disorders.
hsa-miR-486	cardiac hypertrophy	down-regulated	Northern blot, qRT-PCR etc	2007	MicroRNAs are aberrantly expressed in hypertrophic heart: do they play a role in cardiac hypertrophy?
hsa-miR-486	Duchenne muscular dystrophy (DMD)	down-regulated	microarray	2007	Distinctive patterns of microRNA expression in primary muscular disorders.
hsa-miR-486	uterine leiomyoma (ULM)	down-regulated	microarray	2008	Differential expression of microRNA species in human uterine leiomyoma versus normal myometrium.
hsa-miR-487b	dermatomyositis (DM)	up-regulated	microarray	2007	Distinctive patterns of microRNA expression in primary muscular disorders.
hsa-miR-487b	Duchenne muscular dystrophy (DMD)	up-regulated	microarray	2007	Distinctive patterns of microRNA expression in primary muscular disorders.
hsa-miR-487b	limb-girdle muscular dystrophies types 2A (LGMD2A)	up-regulated	microarray	2007	Distinctive patterns of microRNA expression in primary muscular disorders.
hsa-miR-487b	miyoshi myopathy (MM)	up-regulated	microarray	2007	Distinctive patterns of microRNA expression in primary muscular disorders.
hsa-miR-487b	nemaline myopathy (NM)	up-regulated	microarray	2007	Distinctive patterns of microRNA expression in primary muscular disorders.
hsa-miR-487b	ovarian cancer (OC)	up-regulated	microarray	2008	MicroRNA expression and identification of putative miRNA targets in ovarian cancer.
hsa-miR-491	prostate cancer	up-regulated	microarray	2007	MicroRNA expression profiling in prostate cancer.
hsa-miR-493-3p	Duchenne muscular dystrophy (DMD)	up-regulated	microarray	2007	Distinctive patterns of microRNA expression in primary muscular disorders.
hsa-miR-493-3p	limb-girdle muscular dystrophies types 2A (LGMD2A)	up-regulated	microarray	2007	Distinctive patterns of microRNA expression in primary muscular disorders.
hsa-miR-493-3p	nemaline myopathy (NM)	up-regulated	microarray	2007	Distinctive patterns of microRNA expression in primary muscular disorders.
hsa-miR-493-5p	uterine leiomyoma (ULM)	up-regulated	microarray	2008	Differential expression of microRNA species in human uterine leiomyoma versus normal myometrium.
hsa-miR-494	chronic pancreatitis	up-regulated	microarray	2007	MicroRNA expression patterns to differentiate pancreatic adenocarcinoma from normal pancreas and chronic pancreatitis.
hsa-miR-494	ovarian cancer (OC)	up-regulated	microarray	2008	MicroRNA expression and identification of putative miRNA targets in ovarian cancer.
hsa-miR-494	primary biliary cirrhosis (PBC)	down-regulated	microarray	2008	WITHDRAWN:MicroRNA profile in peripheral blood T cells of patients with primary biliary cirrhosis.
hsa-miR-495	epithelial ovarian cancer (EOC)	down-regulated	Northern blot, qRT-PCR etc	2008	Genomic and epigenetic alterations deregulate microRNA expression in human epithelial ovarian cancer.
hsa-miR-92-1	malignant lymphoma	up-regulated	Northern blot, qRT-PCR etc	2005	A microRNA cluster as a target of genomic amplification in malignant lymphoma.
hsa-miR-92-1	pancreatic cancer	up-regulated	Northern blot, qRT-PCR etc	2006	Expression profiling identifies microRNA signature in pancreatic cancer.
hsa-miR-92-2	T-cell leukemia	up-regulated	Northern blot, qRT-PCR etc	2006	Oncogenic potential of the miR-106-363 cluster and its implication in human T-cell leukemia.
hsa-miR-92-2	gastric cancer (stomach cancer)	up-regulated	microarray	2006	A microRNA expression signature of human solid tumors defines cancer gene targets.
hsa-miR-92-2	pancreatic cancer	up-regulated	microarray	2006	A microRNA expression signature of human solid tumors defines cancer gene targets.
hsa-miR-92-2	prostate cancer	up-regulated	microarray	2006	A microRNA expression signature of human solid tumors defines cancer gene targets.
hsa-miR-93	serous ovarian cancer	up-regulated	Northern blot, qRT-PCR etc	2008	MicroRNA expression profiles in serous ovarian carcinoma.
hsa-miR-93	gastric cancer (stomach cancer)	up-regulated	Northern blot, qRT-PCR etc	2008	E2F1-regulated microRNAs impair TGFbeta-dependent cell-cycle arrest and apoptosis in gastric cancer.
hsa-miR-93	vesicular stomatitis	down-regulated	Northern blot, qRT-PCR etc	2007	Hypersusceptibility to vesicular stomatitis virus infection in Dicer1-deficient mice is due to impaired miR24 and miR93 expression.
hsa-miR-93	Alzheimer's disease	down-regulated	microarray	2008	Loss of microRNA cluster miR-29a/b-1 in sporadic Alzheimer's disease correlates with increased BACE1/beta-secretase expression.
hsa-miR-93	autism spectrum disorder (ASD)	down-regulated	microarray	2008	Heterogeneous dysregulation of microRNAs across the autism spectrum.
hsa-miR-93	hepatocellular carcinoma (HCC)	up-regulated	microarray	2006	Downregulation of miR-122 in the rodent and human hepatocellular carcinomas.
hsa-miR-93	neuroblastoma (NB)	up-regulated	Northern blot, qRT-PCR etc	2007	MYCN regulates oncogenic MicroRNAs in neuroblastoma.
hsa-miR-93	pancreatic ductal adenocarcinoma (PDAC)	up-regulated	microarray	2007	MicroRNA expression alterations are linked to tumorigenesis and non-neoplastic processes in pancreatic ductal adenocarcinoma.
hsa-miR-9-3	Oral Squamous Cell Carcinoma (OSCC)	up-regulated	microarray	2008	Exploration of tumor-suppressive microRNAs silenced by DNA hypermethylation in oral cancer.
hsa-miR-9-3	papillary thyroid carcinoma (PTC)	up-regulated	microarray	2005	The role of microRNA genes in papillary thyroid carcinoma.
hsa-miR-9-3	pituitary adenoma	down-regulated	microarray	2007	Identification of differentially expressed microRNAs by microarray: a possible role for microRNA genes in pituitary adenomas.
hsa-miR-9-3p	schizophrenia	down-regulated	microarray	2007	microRNA expression in the prefrontal cortex of individuals with schizophrenia and schizoaffective disorder.
hsa-miR-95	autism spectrum disorder (ASD)	up-regulated	microarray	2008	Heterogeneous dysregulation of microRNAs across the autism spectrum.
hsa-miR-95	diffuse large B-cell lymphoma (DLBCL)	down-regulated	microarray	2008	MicroRNA signatures characterize diffuse large B-cell lymphomas and follicular lymphomas.
hsa-miR-95	Duchenne muscular dystrophy (DMD)	down-regulated	microarray	2007	Distinctive patterns of microRNA expression in primary muscular disorders.
hsa-miR-95	lung cancer	down-regulated	microarray	2006	Unique microRNA molecular profiles in lung cancer diagnosis and prognosis.
hsa-miR-95	Oral Squamous Cell Carcinoma (OSCC)	down-regulated	microarray	2008	Exploration of tumor-suppressive microRNAs silenced by DNA hypermethylation in oral cancer.
hsa-miR-96	chronic pancreatitis	down-regulated	microarray	2007	MicroRNA expression patterns to differentiate pancreatic adenocarcinoma from normal pancreas and chronic pancreatitis.
hsa-miR-127	epithelial ovarian cancer (EOC)	down-regulated	microarray	2007	MicroRNA signatures in human ovarian cancer.
hsa-miR-127	malignant melanoma	down-regulated	Northern blot, qRT-PCR etc	2008	MicroRNA let-7b targets important cell cycle molecules in malignant melanoma cells and interferes with anchorage-independent growth.
hsa-miR-127	nemaline myopathy (NM)	up-regulated	microarray	2007	Distinctive patterns of microRNA expression in primary muscular disorders.
hsa-miR-127	polymyositis (PM)	up-regulated	microarray	2007	Distinctive patterns of microRNA expression in primary muscular disorders.
hsa-miR-128a	acute lymphoblastic leukemia (ALL)	up-regulated	Northern blot, qRT-PCR etc	2007	MicroRNA expression signatures accurately discriminate acute lymphoblastic leukemia from acute myeloid leukemia.
hsa-miR-128a	acute myeloid leukemia (AML)	down-regulated	Northern blot, qRT-PCR etc	2007	MicroRNA expression signatures accurately discriminate acute lymphoblastic leukemia from acute myeloid leukemia.
hsa-miR-128a	Alzheimer's disease	up-regulated	Northern blot, qRT-PCR etc	2007	Micro-RNA speciation in fetal, adult and Alzheimer's disease hippocampus.
hsa-miR-128a	autism spectrum disorder (ASD)	up-regulated	microarray	2008	Heterogeneous dysregulation of microRNAs across the autism spectrum.
hsa-miR-128a	glioblastoma	down-regulated	Northern blot, qRT-PCR etc	2005	Extensive modulation of a set of microRNAs in primary glioblastoma.
hsa-miR-128a	glioblastoma multiforme (GBM)	down-regulated	Northern blot, qRT-PCR etc	2008	miR-124 and miR-137 inhibit proliferation of glioblastoma multiforme cells and induce differentiation of brain tumor stem cells.
hsa-miR-128a	malignant melanoma	down-regulated	Northern blot, qRT-PCR etc	2008	MicroRNA let-7b targets important cell cycle molecules in malignant melanoma cells and interferes with anchorage-independent growth.
hsa-miR-128a	Oral Squamous Cell Carcinoma (OSCC)	down-regulated	microarray	2008	Exploration of tumor-suppressive microRNAs silenced by DNA hypermethylation in oral cancer.
hsa-miR-128a	pituitary adenoma	down-regulated	microarray	2007	Identification of differentially expressed microRNAs by microarray: a possible role for microRNA genes in pituitary adenomas.
hsa-miR-128b	lung cancer	down-regulated	Northern blot, qRT-PCR etc	2008	EGFR regulation by microRNA in lung cancer: correlation with clinical response and survival to gefitinib and EGFR expression in cell lines.
hsa-miR-128b	acute lymphoblastic leukemia (ALL)	up-regulated	Northern blot, qRT-PCR etc	2007	MicroRNA expression signatures accurately discriminate acute lymphoblastic leukemia from acute myeloid leukemia.
hsa-miR-128b	acute myeloid leukemia (AML)	down-regulated	Northern blot, qRT-PCR etc	2007	MicroRNA expression signatures accurately discriminate acute lymphoblastic leukemia from acute myeloid leukemia.
hsa-miR-128b	breast cancer	up-regulated	microarray	2005	MicroRNA gene expression deregulation in human breast cancer.
hsa-miR-128b	chronic pancreatitis	up-regulated	microarray	2007	MicroRNA expression patterns to differentiate pancreatic adenocarcinoma from normal pancreas and chronic pancreatitis.
hsa-miR-128b	colorectal cancer	up-regulated	microarray	2006	A microRNA expression signature of human solid tumors defines cancer gene targets.
hsa-miR-128b	lung cancer	up-regulated	microarray	2006	A microRNA expression signature of human solid tumors defines cancer gene targets.
hsa-miR-128b	pancreatic cancer	up-regulated	microarray	2006	A microRNA expression signature of human solid tumors defines cancer gene targets.
hsa-miR-129	autism spectrum disorder (ASD)	up-regulated	microarray	2008	Heterogeneous dysregulation of microRNAs across the autism spectrum.
hsa-miR-129	ovarian cancer (OC)	up-regulated	microarray	2008	MicroRNA expression and identification of putative miRNA targets in ovarian cancer.
hsa-miR-95	malignant melanoma	down-regulated	Northern blot, qRT-PCR etc	2008	MicroRNA let-7b targets important cell cycle molecules in malignant melanoma cells and interferes with anchorage-independent growth.
hsa-miR-220	B-cell chronic lymphocytic leukemia	down-regulated	microarray	2004	MicroRNA profiling reveals distinct signatures in B cell chronic lymphocytic leukemias.
hsa-miR-326	medulloblastoma	down-regulated	Northern blot, qRT-PCR etc	2008	Concerted microRNA control of Hedgehog signalling in cerebellar neuronal progenitor and tumour cells.
hsa-miR-335	multiple myeloma (MM)	up-regulated	Northern blot, qRT-PCR etc	2008	An integrative genomic approach reveals coordinated expression of intronic miR-335, miR-342, and miR-561 with deregulated host genes in multiple myeloma.
hsa-miR-342	multiple myeloma (MM)	up-regulated	Northern blot, qRT-PCR etc	2008	An integrative genomic approach reveals coordinated expression of intronic miR-335, miR-342, and miR-561 with deregulated host genes in multiple myeloma.
hsa-miR-34a	chronic lymphocytic leukemia (CLL)	down-regulated	Northern blot, qRT-PCR etc	2008	17p13/TP53 deletion in B-CLL patients is associated with microRNA-34a downregulation.
hsa-miR-34a	Glomerulosclerosis	down-regulated	Northern blot, qRT-PCR etc	2008	Podocyte-Selective Deletion of Dicer Induces Proteinuria and Glomerulosclerosis.
hsa-miR-34a	prostate cancer	down-regulated	Northern blot, qRT-PCR etc	2008	Effects of miR-34a on cell growth and chemoresistance in prostate cancer PC3 cells.
hsa-miR-34b	Burkitt lymphoma	down-regulated	Northern blot, qRT-PCR etc	2008	MYC translocation-negative classical Burkitt lymphoma cases: an alternative pathogenetic mechanism involving miRNA deregulation.
hsa-miR-355	breast cancer	down-regulated	microarray	2008	MicroRNA miR-21 overexpression in human breast cancer is associated with advanced clinical stage, lymph node metastasis and patient poor prognosis.
hsa-miR-365	breast cancer		microarray	2008	MicroRNA miR-21 overexpression in human breast cancer is associated with advanced clinical stage, lymph node metastasis and patient poor prognosis.
hsa-miR-373*	retinoblastoma	up-regulated	microarray	2008	Identification of miRNAs associated with tumorigenesis of retinoblastoma by miRNA microarray analysis.
hsa-miR-492	retinoblastoma	up-regulated	microarray	2008	Identification of miRNAs associated with tumorigenesis of retinoblastoma by miRNA microarray analysis.
hsa-miR-494	retinoblastoma	up-regulated	microarray	2008	Identification of miRNAs associated with tumorigenesis of retinoblastoma by miRNA microarray analysis.
hsa-miR-497	breast cancer	down-regulated	microarray	2008	MicroRNA miR-21 overexpression in human breast cancer is associated with advanced clinical stage, lymph node metastasis and patient poor prognosis.
hsa-miR-498	retinoblastoma	up-regulated	microarray	2008	Identification of miRNAs associated with tumorigenesis of retinoblastoma by miRNA microarray analysis.
hsa-miR-503	retinoblastoma	up-regulated	microarray	2008	Identification of miRNAs associated with tumorigenesis of retinoblastoma by miRNA microarray analysis.
hsa-miR-513-1	retinoblastoma	up-regulated	microarray	2008	Identification of miRNAs associated with tumorigenesis of retinoblastoma by miRNA microarray analysis.
hsa-miR-513-2	retinoblastoma	up-regulated	microarray	2008	Identification of miRNAs associated with tumorigenesis of retinoblastoma by miRNA microarray analysis.
hsa-miR-516-3p	breast cancer	up-regulated	Northern blot, qRT-PCR etc	2008	Four miRNAs associated with aggressiveness of lymph node-negative, estrogen receptor-positive human breast cancer.
hsa-miR-518c*	retinoblastoma	up-regulated	microarray	2008	Identification of miRNAs associated with tumorigenesis of retinoblastoma by miRNA microarray analysis.
hsa-miR-128b	malignant melanoma	down-regulated	Northern blot, qRT-PCR etc	2008	MicroRNA let-7b targets important cell cycle molecules in malignant melanoma cells and interferes with anchorage-independent growth.
hsa-miR-129	colorectal cancer	down-regulated	Northern blot, qRT-PCR etc	2006	Identification by Real-time PCR of 13 mature microRNAs differentially expressed in colorectal cancer and non-tumoral tissues.
hsa-miR-129	malignant melanoma	down-regulated	Northern blot, qRT-PCR etc	2008	MicroRNA let-7b targets important cell cycle molecules in malignant melanoma cells and interferes with anchorage-independent growth.
hsa-miR-23a	Acute Promyelocytic Leukemia (APL)	down-regulated	Northern blot, qRT-PCR etc	2008	Transcriptional repression of microRNA genes by PML-RARA increases expression of key cancer proteins in acute promyelocytic leukemia.
hsa-miR-17	B-cell lymphoma	up-regulated	Northern blot, qRT-PCR etc	2008	MicroRNA-17-92 downregulates expression of distinct targets in different B-cell lymphoma subtypes.
hsa-miR-20a	B-cell lymphoma	up-regulated	Northern blot, qRT-PCR etc	2008	MicroRNA-17-92 downregulates expression of distinct targets in different B-cell lymphoma subtypes.
hsa-miR-155	breast cancer	up-regulated	Northern blot, qRT-PCR etc	2008	MicroRNA-155 is regulated by the transforming growth factor beta/Smad pathway and contributes to epithelial cell plasticity by targeting RhoA.
hsa-miR-204	breast cancer	up-regulated	Northern blot, qRT-PCR etc	2008	MicroRNA-mediated inhibition of prostate-derived Ets factor messenger RNA translation affects prostate-derived Ets factor regulatory networks in human breast cancer.
hsa-miR-21	breast cancer	up-regulated	Northern blot, qRT-PCR etc	2008	High miR-21 expression in breast cancer associated with poor disease-free survival in early stage disease and high TGF-beta1.
hsa-miR-221	breast cancer	up-regulated	Northern blot, qRT-PCR etc	2008	MicroRNA-221/222 Confers Tamoxifen Resistance in Breast Cancer by Targeting p27Kip1.
hsa-miR-221	breast cancer	up-regulated	Northern blot, qRT-PCR etc	2008	MicroRNA-221/222 Negatively Regulates Estrogen Receptor{alpha} and Is Associated with Tamoxifen Resistance in Breast Cancer.
hsa-miR-222	breast cancer	up-regulated	Northern blot, qRT-PCR etc	2008	MicroRNA-221/222 Confers Tamoxifen Resistance in Breast Cancer by Targeting p27Kip1.
hsa-miR-222	breast cancer	up-regulated	Northern blot, qRT-PCR etc	2008	MicroRNA-221/222 Negatively Regulates Estrogen Receptor{alpha} and Is Associated with Tamoxifen Resistance in Breast Cancer.
hsa-miR-510	breast cancer	up-regulated	Northern blot, qRT-PCR etc	2008	MicroRNA-mediated inhibition of prostate-derived Ets factor messenger RNA translation affects prostate-derived Ets factor regulatory networks in human breast cancer.
hsa-miR-7	breast cancer	down-regulated	Northern blot, qRT-PCR etc	2008	MicroRNA-7, a homeobox D10 target, inhibits p21-activated kinase 1 and regulates its functions.
hsa-miR-425	glioblastoma	down-regulated	Northern blot, qRT-PCR etc	2008	MIR-451 and Imatinib mesylate inhibit tumor growth of Glioblastoma stem cells.
hsa-miR-451	glioblastoma	down-regulated	Northern blot, qRT-PCR etc	2008	MIR-451 and Imatinib mesylate inhibit tumor growth of Glioblastoma stem cells.
hsa-miR-486	glioblastoma	down-regulated	Northern blot, qRT-PCR etc	2008	MIR-451 and Imatinib mesylate inhibit tumor growth of Glioblastoma stem cells.
hsa-miR-296	glioma	up-regulated	Northern blot, qRT-PCR etc	2008	miR-296 regulates growth factor receptor overexpression in angiogenic endothelial cells.
hsa-miR-30a	glomerular disease	down-regulated	Northern blot, qRT-PCR etc	2008	Podocyte-specific deletion of dicer alters cytoskeletal dynamics and causes glomerular disease.
hsa-miR-21	glioblastoma multiforme (GBM)	up-regulated	northern blot, qRT-PCR etc	2009	MicroRNA-21 targets LRRFIP1 and contributes to VM-26 resistance in glioblastoma multiforme.
hsa-miR-335	nemaline myopathy (NM)	up-regulated	microarray	2007	Distinctive patterns of microRNA expression in primary muscular disorders.
hsa-miR-335	ovarian cancer (OC)	down-regulated	microarray	2008	MicroRNA expression and identification of putative miRNA targets in ovarian cancer.
hsa-miR-335	uterine leiomyoma (ULM)	up-regulated	microarray	2008	Differential expression of microRNA species in human uterine leiomyoma versus normal myometrium.
hsa-miR-337	epithelial ovarian cancer (EOC)	down-regulated	Northern blot, qRT-PCR etc	2008	Genomic and epigenetic alterations deregulate microRNA expression in human epithelial ovarian cancer.
hsa-miR-337	Oral Squamous Cell Carcinoma (OSCC)	down-regulated	microarray	2008	Exploration of tumor-suppressive microRNAs silenced by DNA hypermethylation in oral cancer.
hsa-miR-338	hepatocellular carcinoma (HCC)	up-regulated	Northern blot, qRT-PCR etc	2008	Identification of metastasis-related microRNAs in hepatocellular carcinoma.
hsa-miR-338	follicular lymphoma (FL)	up-regulated	microarray	2008	MicroRNA signatures characterize diffuse large B-cell lymphomas and follicular lymphomas.
hsa-miR-338	Oral Squamous Cell Carcinoma (OSCC)	down-regulated	microarray	2008	Exploration of tumor-suppressive microRNAs silenced by DNA hypermethylation in oral cancer.
hsa-miR-339	chronic pancreatitis	up-regulated	microarray	2007	MicroRNA expression patterns to differentiate pancreatic adenocarcinoma from normal pancreas and chronic pancreatitis.
hsa-miR-339	colorectal cancer	down-regulated	Northern blot, qRT-PCR etc	2006	Differentially regulated micro-RNAs and actively translated messenger RNA transcripts by tumor suppressor p53 in colon cancer.
hsa-miR-340	acute myeloid leukemia (AML)	up-regulated	microarray	2008	Distinctive patterns of microRNA expression associated with karyotype in acute myeloid leukaemia.
hsa-miR-340	Oral Squamous Cell Carcinoma (OSCC)	up-regulated	microarray	2008	Exploration of tumor-suppressive microRNAs silenced by DNA hypermethylation in oral cancer.
hsa-miR-341	cardiac hypertrophy	up-regulated	Northern blot, qRT-PCR etc	2007	MicroRNAs are aberrantly expressed in hypertrophic heart: do they play a role in cardiac hypertrophy?
hsa-miR-342	colorectal cancer	down-regulated	Northern blot, qRT-PCR etc	2008	Epigenetic silencing of the intronic microRNA hsa-miR-342 and its host gene EVL in colorectal cancer.
hsa-miR-342	acute promyelocytic leukemia (APL)	up-regulated	microarray	2007	MicroRNA gene expression during retinoic acid-induced differentiation of human acute promyelocytic leukemia.
hsa-miR-342	Oral Squamous Cell Carcinoma (OSCC)	down-regulated	microarray	2008	Exploration of tumor-suppressive microRNAs silenced by DNA hypermethylation in oral cancer.
hsa-miR-345	pancreatic cancer	down-regulated	Northern blot, qRT-PCR etc	2006	Expression profiling identifies microRNA signature in pancreatic cancer.
hsa-miR-345	papillary thyroid carcinoma (PTC)	up-regulated	microarray	2005	The role of microRNA genes in papillary thyroid carcinoma.
hsa-miR-345	prostate cancer	up-regulated	microarray	2007	MicroRNA expression profiling in prostate cancer.
hsa-miR-346	follicular thyroid carcinoma (FTC)	up-regulated	Northern blot, qRT-PCR etc	2006	A limited set of human MicroRNA is deregulated in follicular thyroid carcinoma.
hsa-miR-346	ovarian cancer (OC)	down-regulated	microarray	2008	MicroRNA expression and identification of putative miRNA targets in ovarian cancer.
hsa-miR-346	primary biliary cirrhosis (PBC)	down-regulated	Northern blot, qRT-PCR etc	2008	WITHDRAWN:MicroRNA profile in peripheral blood T cells of patients with primary biliary cirrhosis.
hsa-miR-34a	hepatocellular carcinoma (HCC)	down-regulated	Northern blot, qRT-PCR etc	2008	Identification of metastasis-related microRNAs in hepatocellular carcinoma.
hsa-miR-220	glioblastoma	up-regulated	microarray	2005	Extensive modulation of a set of microRNAs in primary glioblastoma.
hsa-miR-220	lung cancer	down-regulated	microarray	2006	Unique microRNA molecular profiles in lung cancer diagnosis and prognosis.
hsa-miR-220	pancreatic cancer	up-regulated	microarray	2007	MicroRNA expression patterns to differentiate pancreatic adenocarcinoma from normal pancreas and chronic pancreatitis.
hsa-miR-220	papillary thyroid carcinoma (PTC)	up-regulated	microarray	2005	The role of microRNA genes in papillary thyroid carcinoma.
hsa-miR-221	chronic lymphocytic leukemia (CLL)	up-regulated	Northern blot, qRT-PCR etc	2005	A MicroRNA signature associated with prognosis and progression in chronic lymphocytic leukemia.
hsa-miR-221	glioblastoma	up-regulated	Northern blot, qRT-PCR etc	2007	Regulation of p27Kip1 by miRNA 221/222 in glioblastoma.
hsa-miR-221	hepatocellular carcinoma (HCC)	up-regulated	Northern blot, qRT-PCR etc	2008	MiR-221 controls CDKN1C/p57 and CDKN1B/p27 expression in human hepatocellular carcinoma.
hsa-miR-221	malignant melanoma	up-regulated	Northern blot, qRT-PCR etc	2008	The promyelocytic leukemia zinc finger-microRNA-221/-222 pathway controls melanoma progression through multiple oncogenic mechanisms.
hsa-miR-221	non-small cell lung cancer (NSCLC)	down-regulated	Northern blot, qRT-PCR etc	2008	MicroRNA signature predicts survival and relapse in lung cancer.
hsa-miR-221	non-small cell lung cancer (NSCLC)	up-regulated	Northern blot, qRT-PCR etc	2008	MicroRNA signatures of TRAIL resistance in human non-small cell lung cancer.
hsa-miR-221	papillary thyroid carcinoma (PTC)	up-regulated	Northern blot, qRT-PCR etc	2005	The role of microRNA genes in papillary thyroid carcinoma.
hsa-miR-221	prostate cancer	down-regulated	Northern blot, qRT-PCR etc	2007	miR-221 and miR-222 expression affects the proliferation potential of human prostate carcinoma cell lines by targeting p27Kip1.
hsa-miR-221	acute lymphoblastic leukemia (ALL)	down-regulated	microarray	2007	MicroRNA expression signatures accurately discriminate acute lymphoblastic leukemia from acute myeloid leukemia.
hsa-miR-221	acute myeloid leukemia (AML)	up-regulated	microarray	2007	MicroRNA expression signatures accurately discriminate acute lymphoblastic leukemia from acute myeloid leukemia.
hsa-miR-221	acute myeloid leukemia (AML)	up-regulated	microarray	2008	Distinctive patterns of microRNA expression associated with karyotype in acute myeloid leukaemia.
hsa-miR-221	Becker muscular dystrophy (BMD)	up-regulated	microarray	2007	Distinctive patterns of microRNA expression in primary muscular disorders.
hsa-miR-221	bladder cancer	up-regulated	microarray	2007	Micro-RNA profiling in kidney and bladder cancers.
hsa-miR-221	cardiac hypertrophy	up-regulated	Northern blot, qRT-PCR etc	2008	MicroRNAs play an essential role in the development of cardiac hypertrophy.
hsa-miR-221	colorectal cancer	up-regulated	microarray	2006	A microRNA expression signature of human solid tumors defines cancer gene targets.
hsa-miR-221	dermatomyositis (DM)	up-regulated	microarray	2007	Distinctive patterns of microRNA expression in primary muscular disorders.
hsa-miR-221	diffuse large B-cell lymphoma (DLBCL)	up-regulated	Northern blot, qRT-PCR etc	2007	MicroRNA expression distinguishes between germinal center B cell-like and activated B cell-like subtypes of diffuse large B cell lymphoma.
hsa-miR-221	Duchenne muscular dystrophy (DMD)	up-regulated	microarray	2007	Distinctive patterns of microRNA expression in primary muscular disorders.
hsa-miR-221	facioscapulohumeral muscular dystrophy (FSHD)	up-regulated	microarray	2007	Distinctive patterns of microRNA expression in primary muscular disorders.
hsa-miR-221	gastric cancer (stomach cancer)	up-regulated	microarray	2006	A microRNA expression signature of human solid tumors defines cancer gene targets.
hsa-miR-222	prostate cancer	down-regulated	Northern blot, qRT-PCR etc	2007	miR-221 and miR-222 expression affects the proliferation potential of human prostate carcinoma cell lines by targeting p27Kip1.
hsa-miR-126	colorectal cancer	down-regulated	Northern blot, qRT-PCR etc	2008	The noncoding RNA, miR-126, suppresses the growth of neoplastic cells by targeting phosphatidylinositol 3-kinase signaling and is frequently lost in colon cancers.
hsa-miR-127	breast cancer	down-regulated	microarray	2008	MicroRNA miR-21 overexpression in human breast cancer is associated with advanced clinical stage, lymph node metastasis and patient poor prognosis.
hsa-miR-127	hepatocellular carcinoma (HCC)	down-regulated	Northern blot, qRT-PCR etc	2008	Down-regulation of the microRNAs miR-34a, miR-127, and miR-200b in rat liver during hepatocarcinogenesis induced by a methyl-deficient diet.
hsa-miR-16a	hepatocellular carcinoma (HCC)	down-regulated	Northern blot, qRT-PCR etc	2008	Down-regulation of the microRNAs miR-34a, miR-127, and miR-200b in rat liver during hepatocarcinogenesis induced by a methyl-deficient diet.
hsa-miR-34a	hepatocellular carcinoma (HCC)	down-regulated	Northern blot, qRT-PCR etc	2008	Down-regulation of the microRNAs miR-34a, miR-127, and miR-200b in rat liver during hepatocarcinogenesis induced by a methyl-deficient diet.
hsa-miR-183	lung cancer	down-regulated	Northern blot, qRT-PCR etc	2008	MicroRNA-183 regulates Ezrin expression in lung cancer cells.
hsa-let-7a	lupus nephritis	up-regulated	microarray	2008	Comprehensive analysis of microRNA expression patterns in renal biopsies of lupus nephritis patients.
hsa-let-7e	lupus nephritis	up-regulated	microarray	2008	Comprehensive analysis of microRNA expression patterns in renal biopsies of lupus nephritis patients.
hsa-miR-124a	lupus nephritis	up-regulated	microarray	2008	Comprehensive analysis of microRNA expression patterns in renal biopsies of lupus nephritis patients.
hsa-miR-130b	lupus nephritis	up-regulated	microarray	2008	Comprehensive analysis of microRNA expression patterns in renal biopsies of lupus nephritis patients.
hsa-miR-133a	lupus nephritis	down-regulated	microarray	2008	Comprehensive analysis of microRNA expression patterns in renal biopsies of lupus nephritis patients.
hsa-miR-134	lupus nephritis	up-regulated	microarray	2008	Comprehensive analysis of microRNA expression patterns in renal biopsies of lupus nephritis patients.
hsa-miR-142-5p	lupus nephritis	up-regulated	microarray	2008	Comprehensive analysis of microRNA expression patterns in renal biopsies of lupus nephritis patients.
hsa-miR-150	lupus nephritis	down-regulated	microarray	2008	Comprehensive analysis of microRNA expression patterns in renal biopsies of lupus nephritis patients.
hsa-miR-15b	lupus nephritis	up-regulated	microarray	2008	Comprehensive analysis of microRNA expression patterns in renal biopsies of lupus nephritis patients.
hsa-miR-184	lupus nephritis	up-regulated	microarray	2008	Comprehensive analysis of microRNA expression patterns in renal biopsies of lupus nephritis patients.
hsa-miR-185	lupus nephritis	up-regulated	microarray	2008	Comprehensive analysis of microRNA expression patterns in renal biopsies of lupus nephritis patients.
hsa-miR-195	lupus nephritis	up-regulated	microarray	2008	Comprehensive analysis of microRNA expression patterns in renal biopsies of lupus nephritis patients.
hsa-miR-197	lupus nephritis	up-regulated	microarray	2008	Comprehensive analysis of microRNA expression patterns in renal biopsies of lupus nephritis patients.
hsa-miR-198	lupus nephritis	up-regulated	microarray	2008	Comprehensive analysis of microRNA expression patterns in renal biopsies of lupus nephritis patients.
hsa-miR-200c	lupus nephritis	up-regulated	microarray	2008	Comprehensive analysis of microRNA expression patterns in renal biopsies of lupus nephritis patients.
hsa-miR-628	head and neck squamous cell carcinoma (HNSCC)	up-regulated	microarray	2007	High mobility group A2 is a target for miRNA-98 in head and neck squamous cell carcinoma.
hsa-miR-145	chronic lymphocytic leukemia (CLL)	down-regulated	Northern blot, qRT-PCR etc	2007	Downregulation of microRNAs-143 and -145 in B-cell malignancies.
hsa-miR-222	pancreatic cancer	up-regulated	Northern blot, qRT-PCR etc	2007	MicroRNA expression patterns to differentiate pancreatic adenocarcinoma from normal pancreas and chronic pancreatitis.
hsa-miR-29b	lung cancer	down-regulated	Northern blot, qRT-PCR etc	2007	MicroRNA-29 family reverts aberrant methylation in lung cancer by targeting DNA methyltransferases 3A and 3B.
hsa-miR-382	polymyositis (PM)	up-regulated	microarray	2007	Distinctive patterns of microRNA expression in primary muscular disorders.
hsa-miR-383	chronic pancreatitis	up-regulated	microarray	2007	MicroRNA expression patterns to differentiate pancreatic adenocarcinoma from normal pancreas and chronic pancreatitis.
hsa-miR-409-3p	chronic pancreatitis	up-regulated	microarray	2007	MicroRNA expression patterns to differentiate pancreatic adenocarcinoma from normal pancreas and chronic pancreatitis.
hsa-miR-155	hypertension	normal	Northern blot, qRT-PCR etc	2008	Human microRNA-155 on chromosome 21 differentially interacts with its polymorphic target in the AGTR1 3' untranslated region: a mechanism for functional single-nucleotide polymorphisms related to phenotypes.
hsa-let-7a	hepatocellular carcinoma (HCC)	down-regulated	Northern blot, qRT-PCR etc	2008	Let-7a microRNA suppresses therapeutics-induced cancer cell death by targeting caspase-3.
hsa-let-7a	malignant melanoma	down-regulated	Northern blot, qRT-PCR etc	2008	Integrin beta(3) expression is regulated by let-7a miRNA in malignant melanoma.
[truncated: 903 more rows]

## Sheet: mir2Disease_CRC
miRNA	Disease	regulation	method	years	Description
hsa-let-7a	colorectal cancer	down-regulated	Northern blot, qRT-PCR etc	2007	Detection of let-7a microRNA by real-time PCR in colorectal cancer: a single-centre experience from China.
hsa-let-7a-1	colorectal cancer	down-regulated	Northern blot, qRT-PCR etc	2006	let-7 microRNA functions as a potential growth suppressor in human colon cancer cells.
hsa-let-7b	colorectal cancer	up-regulated	Northern blot, qRT-PCR etc	2006	Differentially regulated micro-RNAs and actively translated messenger RNA transcripts by tumor suppressor p53 in colon cancer.
hsa-let-7f-1	colorectal cancer	up-regulated	Northern blot, qRT-PCR etc	2005	Real-time expression profiling of microRNA precursors in human cancer cell lines.
hsa-let-7g	colorectal cancer	up-regulated	Northern blot, qRT-PCR etc	2006	Differentially regulated micro-RNAs and actively translated messenger RNA transcripts by tumor suppressor p53 in colon cancer.
hsa-miR-1	colorectal cancer	down-regulated	microarray	2009	Characterization of global microRNA expression reveals oncogenic potential of miR-145 in metastatic colorectal cancer
hsa-miR-106a	colorectal cancer	up-regulated	microarray	2009	Characterization of global microRNA expression reveals oncogenic potential of miR-145 in metastatic colorectal cancer
hsa-miR-106a	colorectal cancer	down-regulated	Northern blot, qRT-PCR etc	2008	Deregulated expression of miR-106a predicts survival in human colon cancer patients.
hsa-miR-106a	colorectal cancer	up-regulated	microarray	2006	A microRNA expression signature of human solid tumors defines cancer gene targets.
hsa-miR-106a	colorectal cancer	up-regulated	Northern blot, qRT-PCR etc	2008	MicroRNA expression profiles associated with prognosis and therapeutic outcome in colon adenocarcinoma.
hsa-miR-106b	colorectal cancer	up-regulated	microarray	2009	Characterization of global microRNA expression reveals oncogenic potential of miR-145 in metastatic colorectal cancer
hsa-miR-107	colorectal cancer	up-regulated	microarray	2006	A microRNA expression signature of human solid tumors defines cancer gene targets.
hsa-miR-107	colorectal cancer	down-regulated	Northern blot, qRT-PCR etc	2006	Differentially regulated micro-RNAs and actively translated messenger RNA transcripts by tumor suppressor p53 in colon cancer.
hsa-miR-10a	colorectal cancer	down-regulated	Northern blot, qRT-PCR etc	2006	Differentially regulated micro-RNAs and actively translated messenger RNA transcripts by tumor suppressor p53 in colon cancer.
hsa-miR-10a	colorectal cancer	up-regulated	Northern blot, qRT-PCR etc	2005	Real-time expression profiling of microRNA precursors in human cancer cell lines.
hsa-miR-10b	colorectal cancer	down-regulated	microarray	2009	Characterization of global microRNA expression reveals oncogenic potential of miR-145 in metastatic colorectal cancer
hsa-miR-124a	colorectal cancer	down-regulated	Northern blot, qRT-PCR etc	2007	Genetic unmasking of an epigenetically silenced microRNA in human cancer cells.
hsa-miR-124a	colorectal cancer	down-regulated	Northern blot, qRT-PCR etc	2006	Identification by Real-time PCR of 13 mature microRNAs differentially expressed in colorectal cancer and non-tumoral tissues.
hsa-miR-125a	colorectal cancer	down-regulate	Northern blot, qRT-PCR etc	2006	Differentially regulated micro-RNAs and actively translated messenger RNA transcripts by tumor suppressor p53 in colon cancer.
hsa-miR-125a	colorectal cancer	down-regulated	microarray	2009	Characterization of global microRNA expression reveals oncogenic potential of miR-145 in metastatic colorectal cancer
hsa-miR-126	colorectal cancer	down-regulated	Northern blot, qRT-PCR etc	2008	The noncoding RNA, miR-126, suppresses the growth of neoplastic cells by targeting phosphatidylinositol 3-kinase signaling and is frequently lost in colon cancers.
hsa-miR-127	colorectal cancer	down-regulated	Northern blot, qRT-PCR etc	2006	Specific activation of microRNA-127 with downregulation of the proto-oncogene BCL6 by chromatin-modifying drugs in human cancer cells.
hsa-miR-128b	colorectal cancer	up-regulated	microarray	2006	A microRNA expression signature of human solid tumors defines cancer gene targets.
hsa-miR-129	colorectal cancer	down-regulated	Northern blot, qRT-PCR etc	2006	Identification by Real-time PCR of 13 mature microRNAs differentially expressed in colorectal cancer and non-tumoral tissues.
hsa-miR-129-2	colorectal cancer	down-regulated	northern blot, qRT-PCR etc	2009	Epigenetic regulation of microRNA expression in colorectal cancer.
hsa-miR-130b	colorectal cancer	up-regulated	microarray	2009	Characterization of global microRNA expression reveals oncogenic potential of miR-145 in metastatic colorectal cancer
hsa-miR-132	colorectal cancer	up-regulated	Northern blot, qRT-PCR etc	2006	Differentially regulated micro-RNAs and actively translated messenger RNA transcripts by tumor suppressor p53 in colon cancer.
hsa-miR-133a	colorectal cancer	down-regulated	microarray	2009	Characterization of global microRNA expression reveals oncogenic potential of miR-145 in metastatic colorectal cancer
hsa-miR-133b	colorectal cancer	down-regulated	Northern blot, qRT-PCR etc	2006	Identification by Real-time PCR of 13 mature microRNAs differentially expressed in colorectal cancer and non-tumoral tissues.
hsa-miR-135b	colorectal cancer	up-regulated	Northern blot, qRT-PCR etc	2006	Identification by Real-time PCR of 13 mature microRNAs differentially expressed in colorectal cancer and non-tumoral tissues.
hsa-miR-137	colorectal cancer	down-regulated	northern blot, qRT-PCR etc	2009	Epigenetic regulation of microRNA expression in colorectal cancer.
hsa-miR-139	colorectal cancer	down-regulated	microarray	2009	Characterization of global microRNA expression reveals oncogenic potential of miR-145 in metastatic colorectal cancer
hsa-miR-140	colorectal cancer	down-regulated	northern blot, qRT-PCR etc	2009	Mechanism of chemoresistance mediated by miR-140 in human osteosarcoma and colon cancer cells
hsa-miR-141	colorectal cancer	down-regulated	northern blot, qRT-PCR etc	2009	MicroRNA-141 Regulates Smad Interacting Protein 1 (SIP1) and Inhibits Migration and Invasion of Colorectal Cancer Cells
hsa-miR-143	colorectal cancer	down-regulated	northern blot, qRT-PCR etc	2009	MicroRNA-143 reduces viability and increases sensitivity to 5-fluorouracil in HCT116 human colorectal cancer cells
hsa-miR-143	colorectal cancer	down-regulated	microarray	2009	Characterization of global microRNA expression reveals oncogenic potential of miR-145 in metastatic colorectal cancer
hsa-miR-143	colorectal cancer	down-regulated	northern blot, qRT-PCR etc	2009	MicroRNA-143 targets DNA methyltransferases 3A in colorectal cancer.
hsa-miR-143	colorectal cancer	down-regulated	microarray	2009	Over- and under-expressed microRNAs in human colorectal cancer.
hsa-miR-143	colorectal cancer	down-regulated	northern blot, qRT-PCR etc	2009	Role of miR-143 targeting KRAS in colorectal tumorigenesis.
hsa-miR-143	colorectal cancer	down-regulated	northern blot, qRT-PCR etc	2006	MicroRNAs 143 and 145 are possible common onco-microRNAs in human cancers.
hsa-miR-143	colorectal cancer	down-regulated	Northern blot, qRT-PCR etc	2007	MicroRNA-143 and -145 in colon cancer.
hsa-miR-143	colorectal cancer	down-regulated	Northern blot, qRT-PCR etc	2003	Reduced accumulation of specific microRNAs in colorectal neoplasia.
hsa-miR-143	colorectal cancer	down-regulated	Northern blot, qRT-PCR etc	2007	Altered expression of miR-21, miR-31, miR-143 and miR-145 is related to clinicopathologic features of colorectal cancer.
hsa-miR-145	colorectal cancer	down-regulated	microarray	2009	Characterization of global microRNA expression reveals oncogenic potential of miR-145 in metastatic colorectal cancer
hsa-miR-145	colorectal cancer	down-regulated	northern blot, qRT-PCR etc	2009	Mechanism of growth inhibition by MicroRNA 145: the role of the IGF-I receptor signaling pathway.
hsa-miR-145	colorectal cancer	down-regulated	microarray	2009	Over- and under-expressed microRNAs in human colorectal cancer.
hsa-miR-145	colorectal cancer	down-regulated	Northern blot, qRT-PCR etc	2006	MicroRNAs 143 and 145 are possible common onco-microRNAs in human cancers.
hsa-miR-145	colorectal cancer	down-regulated	Northern blot, qRT-PCR etc	2007	MicroRNA-143 and -145 in colon cancer.
hsa-miR-145	colorectal cancer	down-regulated	Northern blot, qRT-PCR etc	2007	Micro RNA 145 targets the insulin receptor substrate-1 and inhibits the growth of colon cancer cells.
hsa-miR-145	colorectal cancer	down-regulated	Northern blot, qRT-PCR etc	2008	Diagnostic and prognostic microRNAs in stage II colon cancer.
hsa-miR-145	colorectal cancer	down-regulated	Northern blot, qRT-PCR etc	2003	Reduced accumulation of specific microRNAs in colorectal neoplasia.
hsa-miR-145	colorectal cancer	down-regulated	Northern blot, qRT-PCR etc	2006	Identification by Real-time PCR of 13 mature microRNAs differentially expressed in colorectal cancer and non-tumoral tissues.
hsa-miR-145	colorectal cancer	down-regulated	Northern blot, qRT-PCR etc	2007	Altered expression of miR-21, miR-31, miR-143 and miR-145 is related to clinicopathologic features of colorectal cancer.
hsa-miR-155	colorectal cancer	up-regulated	microarray	2006	A microRNA expression signature of human solid tumors defines cancer gene targets.
hsa-miR-15b	colorectal cancer	down-regulated	Northern blot, qRT-PCR etc	2006	Differentially regulated micro-RNAs and actively translated messenger RNA transcripts by tumor suppressor p53 in colon cancer.
hsa-miR-15b	colorectal cancer	up-regulated	Northern blot, qRT-PCR etc	2006	Prognostic Values of microRNAs in Colorectal Cancer.
hsa-miR-17-5p	colorectal cancer	up-regulated	microarray	2009	Characterization of global microRNA expression reveals oncogenic potential of miR-145 in metastatic colorectal cancer
hsa-miR-17-5p	colorectal cancer	down-regulated	Northern blot, qRT-PCR etc	2008	Deregulated expression of miR-106a predicts survival in human colon cancer patients.
hsa-miR-17-5p	colorectal cancer	up-regulated	microarray	2006	A microRNA expression signature of human solid tumors defines cancer gene targets.
hsa-miR-17-5p	colorectal cancer	up-regulated	microarray	2009	Over- and under-expressed microRNAs in human colorectal cancer.
hsa-miR-17-92	colorectal cancer	up-regulated	Northern blot, qRT-PCR etc	2006	Augmentation of tumor angiogenesis by a Myc-activated microRNA cluster.
hsa-miR-181a	colorectal cancer	up-regulated	Northern blot, qRT-PCR etc	2006	Differentially regulated micro-RNAs and actively translated messenger RNA transcripts by tumor suppressor p53 in colon cancer.
hsa-miR-181b	colorectal cancer	up-regulated	microarray	2009	Characterization of global microRNA expression reveals oncogenic potential of miR-145 in metastatic colorectal cancer
hsa-miR-181b	colorectal cancer	up-regulated	Northern blot, qRT-PCR etc	2006	Differentially regulated micro-RNAs and actively translated messenger RNA transcripts by tumor suppressor p53 in colon cancer.
hsa-miR-181b	colorectal cancer	up-regulated	Northern blot, qRT-PCR etc	2006	Prognostic Values of microRNAs in Colorectal Cancer.
hsa-miR-181b	colorectal cancer	up-regulated	Northern blot, qRT-PCR etc	2008	MicroRNA expression profiles associated with prognosis and therapeutic outcome in colon adenocarcinoma.
hsa-miR-182	colorectal cancer	up-regulated	microarray	2009	Characterization of global microRNA expression reveals oncogenic potential of miR-145 in metastatic colorectal cancer
hsa-miR-183	colorectal cancer	up-regulated	microarray	2009	Characterization of global microRNA expression reveals oncogenic potential of miR-145 in metastatic colorectal cancer
hsa-miR-183	colorectal cancer	up-regulated	microarray	2009	Over- and under-expressed microRNAs in human colorectal cancer.
hsa-miR-183	colorectal cancer	up-regulated	Northern blot, qRT-PCR etc	2006	Identification by Real-time PCR of 13 mature microRNAs differentially expressed in colorectal cancer and non-tumoral tissues.
hsa-miR-18a	colorectal cancer	up-regulated	microarray	2009	Characterization of global microRNA expression reveals oncogenic potential of miR-145 in metastatic colorectal cancer
hsa-miR-18a	colorectal cancer	up-regulated	microarray	2009	Over- and under-expressed microRNAs in human colorectal cancer.
hsa-miR-18a*	colorectal cancer	down-regulated	northern blot, qRT-PCR etc	2009	The miR-18a* microRNA functions as a potential tumor suppressor by targeting on K-Ras.
hsa-miR-191	colorectal cancer	up-regulated	microarray	2006	A microRNA expression signature of human solid tumors defines cancer gene targets.
hsa-miR-191	colorectal cancer	down-regulated	Northern blot, qRT-PCR etc	2006	Differentially regulated micro-RNAs and actively translated messenger RNA transcripts by tumor suppressor p53 in colon cancer.
hsa-miR-191	colorectal cancer	up-regulated	Northern blot, qRT-PCR etc	2006	Prognostic Values of microRNAs in Colorectal Cancer.
hsa-miR-192	colorectal cancer	down-regulated	Northern blot, qRT-PCR etc	2009	p53-Responsive micrornas 192 and 215 are capable of inducing cell cycle arrest.
hsa-miR-194	colorectal cancer	down-regulated	Northern blot, qRT-PCR etc	2009	p53-Responsive micrornas 192 and 215 are capable of inducing cell cycle arrest.
hsa-miR-195	colorectal cancer	down-regulated	microarray	2009	Characterization of global microRNA expression reveals oncogenic potential of miR-145 in metastatic colorectal cancer
hsa-miR-196a	colorectal cancer	up-regulated	northern blot, qRT-PCR etc	2009	High miR-196a levels promote the oncogenic phenotype of colorectal cancer cells.
hsa-miR-19a	colorectal cancer	up-regulated	microarray	2009	Characterization of global microRNA expression reveals oncogenic potential of miR-145 in metastatic colorectal cancer
hsa-miR-19a	colorectal cancer	up-regulated	Northern blot, qRT-PCR etc	2006	Identification by Real-time PCR of 13 mature microRNAs differentially expressed in colorectal cancer and non-tumoral tissues.
hsa-miR-19b	colorectal cancer	up-regulated	microarray	2009	Characterization of global microRNA expression reveals oncogenic potential of miR-145 in metastatic colorectal cancer
hsa-miR-200c	colorectal cancer	up-regulated	Northern blot, qRT-PCR etc	2006	Prognostic Values of microRNAs in Colorectal Cancer.
hsa-miR-200c	colorectal cancer	down-regulated	Northern blot, qRT-PCR etc	2006	Differentially regulated micro-RNAs and actively translated messenger RNA transcripts by tumor suppressor p53 in colon cancer.
hsa-miR-203	colorectal cancer	down-regulated	microarray	2009	Characterization of global microRNA expression reveals oncogenic potential of miR-145 in metastatic colorectal cancer
hsa-miR-203	colorectal cancer	up-regulated	Northern blot, qRT-PCR etc	2008	MicroRNA expression profiles associated with prognosis and therapeutic outcome in colon adenocarcinoma.
hsa-miR-20a	colorectal cancer	up-regulated	microarray	2009	Characterization of global microRNA expression reveals oncogenic potential of miR-145 in metastatic colorectal cancer
hsa-miR-20a	colorectal cancer	up-regulated	microarray	2009	Over- and under-expressed microRNAs in human colorectal cancer.
hsa-miR-20a	colorectal cancer	up-regulated	Northern blot, qRT-PCR etc	2006	Identification by Real-time PCR of 13 mature microRNAs differentially expressed in colorectal cancer and non-tumoral tissues.
hsa-miR-20a	colorectal cancer	up-regulated	microarray	2006	A microRNA expression signature of human solid tumors defines cancer gene targets.
hsa-miR-20a	colorectal cancer	up-regulated	Northern blot, qRT-PCR etc	2008	MicroRNA expression profiles associated with prognosis and therapeutic outcome in colon adenocarcinoma.
hsa-miR-20a	colorectal cancer	up-regulated	Northern blot, qRT-PCR etc	2008	Diagnostic and prognostic microRNAs in stage II colon cancer.
hsa-miR-21	colorectal cancer	up-regulated	northern blot, qRT-PCR etc	2009	Association of inflammation-related and microRNA gene expression with cancer-specific mortality of colon adenocarcinoma
hsa-miR-21	colorectal cancer	up-regulated	northern blot, qRT-PCR etc	2009	microRNA-21 negatively regulates Cdc25A and cell cycle progression in colon cancer cells
hsa-miR-21	colorectal cancer	up-regulated	microarray	2009	Characterization of global microRNA expression reveals oncogenic potential of miR-145 in metastatic colorectal cancer
hsa-miR-21	colorectal cancer	up-regulated	microarray	2009	Locked nucleic acid in situ hybridization analysis of miR-21 expression during colorectal cancer development.
hsa-miR-21	colorectal cancer	up-regulated	Northern blot, qRT-PCR etc	2008	MicroRNA-21 (miR-21) post-transcriptionally downregulates tumor suppressor Pdcd4 and stimulates invasion, intravasation and metastasis in colorectal cancer.
hsa-miR-21	colorectal cancer	up-regulated	Northern blot, qRT-PCR etc	2008	MicroRNA expression profiles associated with prognosis and therapeutic outcome in colon adenocarcinoma.
hsa-miR-21	colorectal cancer	up-regulated	microarray	2006	A microRNA expression signature of human solid tumors defines cancer gene targets.
hsa-miR-21	colorectal cancer	up-regulated	Northern blot, qRT-PCR etc	2006	Differentially regulated micro-RNAs and actively translated messenger RNA transcripts by tumor suppressor p53 in colon cancer.
hsa-miR-21	colorectal cancer	up-regulated	Northern blot, qRT-PCR etc	2006	Identification by Real-time PCR of 13 mature microRNAs differentially expressed in colorectal cancer and non-tumoral tissues.
hsa-miR-21	colorectal cancer	up-regulated	Northern blot, qRT-PCR etc	2007	Altered expression of miR-21, miR-31, miR-143 and miR-145 is related to clinicopathologic features of colorectal cancer.
hsa-miR-215	colorectal cancer	down-regulated	Northern blot, qRT-PCR etc	2009	p53-Responsive micrornas 192 and 215 are capable of inducing cell cycle arrest.
hsa-miR-221	colorectal cancer	up-regulated	microarray	2006	A microRNA expression signature of human solid tumors defines cancer gene targets.
hsa-miR-223	colorectal cancer	up-regulated	microarray	2006	A microRNA expression signature of human solid tumors defines cancer gene targets.
hsa-miR-224	colorectal cancer	up-regulated	microarray	2009	Characterization of global microRNA expression reveals oncogenic potential of miR-145 in metastatic colorectal cancer
hsa-miR-23a	colorectal cancer	down-regulated	Northern blot, qRT-PCR etc	2006	Differentially regulated micro-RNAs and actively translated messenger RNA transcripts by tumor suppressor p53 in colon cancer.
hsa-miR-24-1	colorectal cancer	up-regulated	microarray	2006	A microRNA expression signature of human solid tumors defines cancer gene targets.
hsa-miR-24-2	colorectal cancer	up-regulated	microarray	2006	A microRNA expression signature of human solid tumors defines cancer gene targets.
hsa-miR-25	colorectal cancer	up-regulated	microarray	2009	Characterization of global microRNA expression reveals oncogenic potential of miR-145 in metastatic colorectal cancer
hsa-miR-25	colorectal cancer	down-regulated	Northern blot, qRT-PCR etc	2006	Differentially regulated micro-RNAs and actively translated messenger RNA transcripts by tumor suppressor p53 in colon cancer.
hsa-miR-26a	colorectal cancer	up-regulated	Northern blot, qRT-PCR etc	2006	Differentially regulated micro-RNAs and actively translated messenger RNA transcripts by tumor suppressor p53 in colon cancer.
hsa-miR-27a	colorectal cancer	down-regulated	Northern blot, qRT-PCR etc	2006	Differentially regulated micro-RNAs and actively translated messenger RNA transcripts by tumor suppressor p53 in colon cancer.
hsa-miR-27b	colorectal cancer	down-regulated	Northern blot, qRT-PCR etc	2006	Differentially regulated micro-RNAs and actively translated messenger RNA transcripts by tumor suppressor p53 in colon cancer.
hsa-miR-296	colorectal cancer	up-regulated	Northern blot, qRT-PCR etc	2006	Differentially regulated micro-RNAs and actively translated messenger RNA transcripts by tumor suppressor p53 in colon cancer.
hsa-miR-29a	colorectal cancer	up-regulated	microarray	2009	Characterization of global microRNA expression reveals oncogenic potential of miR-145 in metastatic colorectal cancer
hsa-miR-29b	colorectal cancer	up-regulated	microarray	2009	Characterization of global microRNA expression reveals oncogenic potential of miR-145 in metastatic colorectal cancer
hsa-miR-29b-2	colorectal cancer	up-regulated	microarray	2006	A microRNA expression signature of human solid tumors defines cancer gene targets.
hsa-miR-30a-3p	colorectal cancer	down-regulated	microarray	2009	Characterization of global microRNA expression reveals oncogenic potential of miR-145 in metastatic colorectal cancer
hsa-miR-30a-3p	colorectal cancer	up-regulated	Northern blot, qRT-PCR etc	2006	Differentially regulated micro-RNAs and actively translated messenger RNA transcripts by tumor suppressor p53 in colon cancer.
hsa-miR-30a-3p	colorectal cancer	down-regulated	Northern blot, qRT-PCR etc	2006	Identification by Real-time PCR of 13 mature microRNAs differentially expressed in colorectal cancer and non-tumoral tissues.
hsa-miR-30a-5p	colorectal cancer	down-regulated	microarray	2009	Characterization of global microRNA expression reveals oncogenic potential of miR-145 in metastatic colorectal cancer
hsa-miR-30a-5p	colorectal cancer	up-regulated	Northern blot, qRT-PCR etc	2006	Differentially regulated micro-RNAs and actively translated messenger RNA transcripts by tumor suppressor p53 in colon cancer.
hsa-miR-30c	colorectal cancer	down-regulated	microarray	2009	Characterization of global microRNA expression reveals oncogenic potential of miR-145 in metastatic colorectal cancer
hsa-miR-30c	colorectal cancer	up-regulated	microarray	2006	A microRNA expression signature of human solid tumors defines cancer gene targets.
hsa-miR-30c	colorectal cancer	down-regulated	Northern blot, qRT-PCR etc	2006	Differentially regulated micro-RNAs and actively translated messenger RNA transcripts by tumor suppressor p53 in colon cancer.
hsa-miR-31	colorectal cancer	up-regulated	microarray	2009	Characterization of global microRNA expression reveals oncogenic potential of miR-145 in metastatic colorectal cancer
hsa-miR-31	colorectal cancer	up-regulated	Northern blot, qRT-PCR etc	2006	Identification by Real-time PCR of 13 mature microRNAs differentially expressed in colorectal cancer and non-tumoral tissues.
hsa-miR-31	colorectal cancer	up-regulated	Northern blot, qRT-PCR etc	2007	Altered expression of miR-21, miR-31, miR-143 and miR-145 is related to clinicopathologic features of colorectal cancer.
hsa-miR-31	colorectal cancer	up-regulated	microarray	2009	Over- and under-expressed microRNAs in human colorectal cancer.
hsa-miR-32	colorectal cancer	up-regulated	microarray	2006	A microRNA expression signature of human solid tumors defines cancer gene targets.
hsa-miR-320	colorectal cancer	up-regulated	Northern blot, qRT-PCR etc	2006	Differentially regulated micro-RNAs and actively translated messenger RNA transcripts by tumor suppressor p53 in colon cancer.
hsa-miR-320	colorectal cancer	up-regulated	microarray	2008	Diagnostic and prognostic microRNAs in stage II colon cancer.
hsa-miR-328	colorectal cancer	down-regulated	Northern blot, qRT-PCR etc	2006	Identification by Real-time PCR of 13 mature microRNAs differentially expressed in colorectal cancer and non-tumoral tissues.
hsa-miR-339	colorectal cancer	down-regulated	Northern blot, qRT-PCR etc	2006	Differentially regulated micro-RNAs and actively translated messenger RNA transcripts by tumor suppressor p53 in colon cancer.
hsa-miR-342	colorectal cancer	down-regulated	Northern blot, qRT-PCR etc	2008	Epigenetic silencing of the intronic microRNA hsa-miR-342 and its host gene EVL in colorectal cancer.
hsa-miR-34a	colorectal cancer	down-regulated	microarray	2009	Characterization of global microRNA expression reveals oncogenic potential of miR-145 in metastatic colorectal cancer
hsa-miR-34a	colorectal cancer	up-regulated	Northern blot, qRT-PCR etc	2007	Tumor-suppressive miR-34a induces senescence-like growth arrest through modulation of the E2F pathway in human colon cancer cells.
hsa-miR-34b	colorectal cancer	down-regulated	Northern blot, qRT-PCR etc	2008	Epigenetic silencing of microRNA-34b/c and B-cell translocation gene 4 is associated with CpG island methylation in colorectal cancer.
hsa-miR-34c	colorectal cancer	down-regulated	Northern blot, qRT-PCR etc	2008	Epigenetic silencing of microRNA-34b/c and B-cell translocation gene 4 is associated with CpG island methylation in colorectal cancer.
hsa-miR-372	colorectal cancer	up-regulated	Northern blot, qRT-PCR etc	2006	Differentially regulated micro-RNAs and actively translated messenger RNA transcripts by tumor suppressor p53 in colon cancer.
hsa-miR-378*	colorectal cancer	down-regulated	microarray	2009	Characterization of global microRNA expression reveals oncogenic potential of miR-145 in metastatic colorectal cancer
hsa-miR-422a	colorectal cancer	down-regulated	microarray	2009	Characterization of global microRNA expression reveals oncogenic potential of miR-145 in metastatic colorectal cancer
hsa-miR-422b	colorectal cancer	down-regulated	microarray	2009	Characterization of global microRNA expression reveals oncogenic potential of miR-145 in metastatic colorectal cancer
hsa-miR-451	colorectal cancer	down-regulated	northern blot, qRT-PCR etc	2009	microRNA-451 regulates macrophage migration inhibitory factor production and proliferation of gastrointestinal cancer cells.
hsa-miR-497	colorectal cancer	down-regulated	microarray	2009	Characterization of global microRNA expression reveals oncogenic potential of miR-145 in metastatic colorectal cancer
hsa-miR-7-3	colorectal cancer	up-regulated	Northern blot, qRT-PCR etc	2005	Real-time expression profiling of microRNA precursors in human cancer cell lines.
hsa-miR-9-1	colorectal cancer	down-regulated	northern blot, qRT-PCR etc	2009	Epigenetic regulation of microRNA expression in colorectal cancer.
hsa-miR-92	colorectal cancer	up-regulated	microarray	2009	Over- and under-expressed microRNAs in human colorectal cancer.
hsa-miR-92	colorectal cancer	up-regulated	Northern blot, qRT-PCR etc	2008	Diagnostic and prognostic microRNAs in stage II colon cancer.
hsa-miR-93	colorectal cancer	up-regulated	microarray	2009	Characterization of global microRNA expression reveals oncogenic potential of miR-145 in metastatic colorectal cancer
hsa-miR-95	colorectal cancer	down-regulated	microarray	2009	Characterization of global microRNA expression reveals oncogenic potential of miR-145 in metastatic colorectal cancer
hsa-miR-96	colorectal cancer	up-regulated	microarray	2009	Characterization of global microRNA expression reveals oncogenic potential of miR-145 in metastatic colorectal cancer
hsa-miR-96	colorectal cancer	up-regulated	Northern blot, qRT-PCR etc	2006	Identification by Real-time PCR of 13 mature microRNAs differentially expressed in colorectal cancer and non-tumoral tissues.

## Sheet: mir2Disease_CRC(unique)
miRNA	Disease	regulation	method	year	Description
hsa-let-7g	colorectal cancer	up-regulated	Northern blot, qRT-PCR etc	2006	Differentially regulated micro-RNAs and actively translated messenger RNA transcripts by tumor suppressor p53 in colon cancer.
hsa-miR-125a	colorectal cancer	down-regulated	Northern blot, qRT-PCR etc	2006	Differentially regulated micro-RNAs and actively translated messenger RNA transcripts by tumor suppressor p53 in colon cancer.
hsa-miR-135b	colorectal cancer	up-regulated	Northern blot, qRT-PCR etc	2006	Identification by Real-time PCR of 13 mature microRNAs differentially expressed in colorectal cancer and non-tumoral tissues.
hsa-miR-133b	colorectal cancer	down-regulated	Northern blot, qRT-PCR etc	2006	Identification by Real-time PCR of 13 mature microRNAs differentially expressed in colorectal cancer and non-tumoral tissues.
hsa-miR-140	colorectal cancer	down-regulated	northern blot, qRT-PCR etc	2009	Mechanism of chemoresistance mediated by miR-140 in human osteosarcoma and colon cancer cells
hsa-miR-21	colorectal cancer	up-regulated	northern blot, qRT-PCR etc	2009	Association of inflammation-related and microRNA gene expression with cancer-specific mortality of colon adenocarcinoma
hsa-miR-106b	colorectal cancer	up-regulated	microarray	2009	Characterization of global microRNA expression reveals oncogenic potential of miR-145 in metastatic colorectal cancer
hsa-miR-130b	colorectal cancer	up-regulated	microarray	2009	Characterization of global microRNA expression reveals oncogenic potential of miR-145 in metastatic colorectal cancer
hsa-miR-181b	colorectal cancer	up-regulated	microarray	2009	Characterization of global microRNA expression reveals oncogenic potential of miR-145 in metastatic colorectal cancer
hsa-miR-141	colorectal cancer	down-regulated	northern blot, qRT-PCR etc	2009	MicroRNA-141 Regulates Smad Interacting Protein 1 (SIP1) and Inhibits Migration and Invasion of Colorectal Cancer Cells
hsa-miR-143	colorectal cancer	down-regulated	northern blot, qRT-PCR etc	2009	MicroRNA-143 reduces viability and increases sensitivity to 5-fluorouracil in HCT116 human colorectal cancer cells
hsa-miR-1	colorectal cancer	down-regulated	microarray	2009	Characterization of global microRNA expression reveals oncogenic potential of miR-145 in metastatic colorectal cancer
hsa-miR-10b	colorectal cancer	down-regulated	microarray	2009	Characterization of global microRNA expression reveals oncogenic potential of miR-145 in metastatic colorectal cancer
hsa-miR-133a	colorectal cancer	down-regulated	microarray	2009	Characterization of global microRNA expression reveals oncogenic potential of miR-145 in metastatic colorectal cancer
hsa-miR-139	colorectal cancer	down-regulated	microarray	2009	Characterization of global microRNA expression reveals oncogenic potential of miR-145 in metastatic colorectal cancer
hsa-miR-145	colorectal cancer	down-regulated	microarray	2009	Characterization of global microRNA expression reveals oncogenic potential of miR-145 in metastatic colorectal cancer
hsa-miR-195	colorectal cancer	down-regulated	microarray	2009	Characterization of global microRNA expression reveals oncogenic potential of miR-145 in metastatic colorectal cancer
hsa-miR-30a-3p	colorectal cancer	down-regulated	microarray	2009	Characterization of global microRNA expression reveals oncogenic potential of miR-145 in metastatic colorectal cancer
hsa-miR-30a-5p	colorectal cancer	down-regulated	microarray	2009	Characterization of global microRNA expression reveals oncogenic potential of miR-145 in metastatic colorectal cancer
hsa-miR-30c	colorectal cancer	down-regulated	microarray	2009	Characterization of global microRNA expression reveals oncogenic potential of miR-145 in metastatic colorectal cancer
hsa-miR-378*	colorectal cancer	down-regulated	microarray	2009	Characterization of global microRNA expression reveals oncogenic potential of miR-145 in metastatic colorectal cancer
hsa-miR-422a	colorectal cancer	down-regulated	microarray	2009	Characterization of global microRNA expression reveals oncogenic potential of miR-145 in metastatic colorectal cancer
hsa-miR-422b	colorectal cancer	down-regulated	microarray	2009	Characterization of global microRNA expression reveals oncogenic potential of miR-145 in metastatic colorectal cancer
hsa-miR-497	colorectal cancer	down-regulated	microarray	2009	Characterization of global microRNA expression reveals oncogenic potential of miR-145 in metastatic colorectal cancer
hsa-miR-203	colorectal cancer	down-regulated	microarray	2009	Characterization of global microRNA expression reveals oncogenic potential of miR-145 in metastatic colorectal cancer
hsa-miR-34a	colorectal cancer	down-regulated	microarray	2009	Characterization of global microRNA expression reveals oncogenic potential of miR-145 in metastatic colorectal cancer
hsa-miR-95	colorectal cancer	down-regulated	microarray	2009	Characterization of global microRNA expression reveals oncogenic potential of miR-145 in metastatic colorectal cancer
hsa-miR-106a	colorectal cancer	up-regulated	microarray	2009	Characterization of global microRNA expression reveals oncogenic potential of miR-145 in metastatic colorectal cancer
hsa-miR-19a	colorectal cancer	up-regulated	microarray	2009	Characterization of global microRNA expression reveals oncogenic potential of miR-145 in metastatic colorectal cancer
hsa-miR-19b	colorectal cancer	up-regulated	microarray	2009	Characterization of global microRNA expression reveals oncogenic potential of miR-145 in metastatic colorectal cancer
hsa-miR-20a	colorectal cancer	up-regulated	microarray	2009	Characterization of global microRNA expression reveals oncogenic potential of miR-145 in metastatic colorectal cancer
hsa-miR-224	colorectal cancer	up-regulated	microarray	2009	Characterization of global microRNA expression reveals oncogenic potential of miR-145 in metastatic colorectal cancer
hsa-miR-25	colorectal cancer	up-regulated	microarray	2009	Characterization of global microRNA expression reveals oncogenic potential of miR-145 in metastatic colorectal cancer
hsa-miR-29a	colorectal cancer	up-regulated	microarray	2009	Characterization of global microRNA expression reveals oncogenic potential of miR-145 in metastatic colorectal cancer
hsa-miR-96	colorectal cancer	up-regulated	microarray	2009	Characterization of global microRNA expression reveals oncogenic potential of miR-145 in metastatic colorectal cancer
hsa-miR-17-5p	colorectal cancer	up-regulated	microarray	2009	Characterization of global microRNA expression reveals oncogenic potential of miR-145 in metastatic colorectal cancer
hsa-miR-182	colorectal cancer	up-regulated	microarray	2009	Characterization of global microRNA expression reveals oncogenic potential of miR-145 in metastatic colorectal cancer
hsa-miR-183	colorectal cancer	up-regulated	microarray	2009	Characterization of global microRNA expression reveals oncogenic potential of miR-145 in metastatic colorectal cancer
hsa-miR-18a	colorectal cancer	up-regulated	microarray	2009	Characterization of global microRNA expression reveals oncogenic potential of miR-145 in metastatic colorectal cancer
hsa-miR-29b	colorectal cancer	up-regulated	microarray	2009	Characterization of global microRNA expression reveals oncogenic potential of miR-145 in metastatic colorectal cancer
hsa-miR-93	colorectal cancer	up-regulated	microarray	2009	Characterization of global microRNA expression reveals oncogenic potential of miR-145 in metastatic colorectal cancer
hsa-miR-31	colorectal cancer	up-regulated	microarray	2009	Characterization of global microRNA expression reveals oncogenic potential of miR-145 in metastatic colorectal cancer
hsa-miR-7-3	colorectal cancer	up-regulated	Northern blot, qRT-PCR etc	2005	Real-time expression profiling of microRNA precursors in human cancer cell lines.
hsa-miR-132	colorectal cancer	up-regulated	Northern blot, qRT-PCR etc	2006	Differentially regulated micro-RNAs and actively translated messenger RNA transcripts by tumor suppressor p53 in colon cancer.
hsa-miR-32	colorectal cancer	up-regulated	microarray	2006	A microRNA expression signature of human solid tumors defines cancer gene targets.
hsa-miR-24-1	colorectal cancer	up-regulated	microarray	2006	A microRNA expression signature of human solid tumors defines cancer gene targets.
hsa-miR-24-2	colorectal cancer	up-regulated	microarray	2006	A microRNA expression signature of human solid tumors defines cancer gene targets.
hsa-miR-18a*	colorectal cancer	down-regulated	northern blot, qRT-PCR etc	2009	The miR-18a* microRNA functions as a potential tumor suppressor by targeting on K-Ras.
hsa-miR-9-1	colorectal cancer	down-regulated	northern blot, qRT-PCR etc	2009	Epigenetic regulation of microRNA expression in colorectal cancer.
hsa-miR-137	colorectal cancer	down-regulated	northern blot, qRT-PCR etc	2009	Epigenetic regulation of microRNA expression in colorectal cancer.
hsa-miR-200c	colorectal cancer	up-regulated	Northern blot, qRT-PCR etc	2006	Prognostic Values of microRNAs in Colorectal Cancer.
hsa-miR-26a	colorectal cancer	up-regulated	Northern blot, qRT-PCR etc	2006	Differentially regulated micro-RNAs and actively translated messenger RNA transcripts by tumor suppressor p53 in colon cancer.
hsa-miR-320	colorectal cancer	up-regulated	Northern blot, qRT-PCR etc	2006	Differentially regulated micro-RNAs and actively translated messenger RNA transcripts by tumor suppressor p53 in colon cancer.
hsa-miR-129-2	colorectal cancer	down-regulated	northern blot, qRT-PCR etc	2009	Epigenetic regulation of microRNA expression in colorectal cancer.
hsa-miR-451	colorectal cancer	down-regulated	northern blot, qRT-PCR etc	2009	microRNA-451 regulates macrophage migration inhibitory factor production and proliferation of gastrointestinal cancer cells.
hsa-miR-92	colorectal cancer	up-regulated	microarray	2009	Over- and under-expressed microRNAs in human colorectal cancer.
hsa-miR-124a	colorectal cancer	down-regulated	Northern blot, qRT-PCR etc	2007	Genetic unmasking of an epigenetically silenced microRNA in human cancer cells.
hsa-miR-196a	colorectal cancer	up-regulated	northern blot, qRT-PCR etc	2009	High miR-196a levels promote the oncogenic phenotype of colorectal cancer cells.
hsa-miR-155	colorectal cancer	up-regulated	microarray	2006	A microRNA expression signature of human solid tumors defines cancer gene targets.
hsa-miR-296	colorectal cancer	up-regulated	Northern blot, qRT-PCR etc	2006	Differentially regulated micro-RNAs and actively translated messenger RNA transcripts by tumor suppressor p53 in colon cancer.
hsa-miR-27a	colorectal cancer	down-regulated	Northern blot, qRT-PCR etc	2006	Differentially regulated micro-RNAs and actively translated messenger RNA transcripts by tumor suppressor p53 in colon cancer.
hsa-miR-27b	colorectal cancer	down-regulated	Northern blot, qRT-PCR etc	2006	Differentially regulated micro-RNAs and actively translated messenger RNA transcripts by tumor suppressor p53 in colon cancer.
hsa-miR-328	colorectal cancer	down-regulated	Northern blot, qRT-PCR etc	2006	Identification by Real-time PCR of 13 mature microRNAs differentially expressed in colorectal cancer and non-tumoral tissues.
hsa-miR-127	colorectal cancer	down-regulated	Northern blot, qRT-PCR etc	2006	Specific activation of microRNA-127 with downregulation of the proto-oncogene BCL6 by chromatin-modifying drugs in human cancer cells.
hsa-miR-192	colorectal cancer	down-regulated	Northern blot, qRT-PCR etc	2009	p53-Responsive micrornas 192 and 215 are capable of inducing cell cycle arrest.
hsa-miR-194	colorectal cancer	down-regulated	Northern blot, qRT-PCR etc	2009	p53-Responsive micrornas 192 and 215 are capable of inducing cell cycle arrest.
hsa-miR-17-92	colorectal cancer	up-regulated	Northern blot, qRT-PCR etc	2006	Augmentation of tumor angiogenesis by a Myc-activated microRNA cluster.
hsa-miR-181a	colorectal cancer	up-regulated	Northern blot, qRT-PCR etc	2006	Differentially regulated micro-RNAs and actively translated messenger RNA transcripts by tumor suppressor p53 in colon cancer.
hsa-miR-215	colorectal cancer	down-regulated	Northern blot, qRT-PCR etc	2009	p53-Responsive micrornas 192 and 215 are capable of inducing cell cycle arrest.
hsa-miR-128b	colorectal cancer	up-regulated	microarray	2006	A microRNA expression signature of human solid tumors defines cancer gene targets.
hsa-miR-129	colorectal cancer	down-regulated	Northern blot, qRT-PCR etc	2006	Identification by Real-time PCR of 13 mature microRNAs differentially expressed in colorectal cancer and non-tumoral tissues.
hsa-miR-339	colorectal cancer	down-regulated	Northern blot, qRT-PCR etc	2006	Differentially regulated micro-RNAs and actively translated messenger RNA transcripts by tumor suppressor p53 in colon cancer.
hsa-miR-342	colorectal cancer	down-regulated	Northern blot, qRT-PCR etc	2008	Epigenetic silencing of the intronic microRNA hsa-miR-342 and its host gene EVL in colorectal cancer.
hsa-miR-221	colorectal cancer	up-regulated	microarray	2006	A microRNA expression signature of human solid tumors defines cancer gene targets.
hsa-miR-126	colorectal cancer	down-regulated	Northern blot, qRT-PCR etc	2008	The noncoding RNA, miR-126, suppresses the growth of neoplastic cells by targeting phosphatidylinositol 3-kinase signaling and is frequently lost in colon cancers.
hsa-let-7a	colorectal cancer	down-regulated	Northern blot, qRT-PCR etc	2007	Detection of let-7a microRNA by real-time PCR in colorectal cancer: a single-centre experience from China.
hsa-miR-23a	colorectal cancer	down-regulated	Northern blot, qRT-PCR etc	2006	Differentially regulated micro-RNAs and actively translated messenger RNA transcripts by tumor suppressor p53 in colon cancer.
hsa-miR-223	colorectal cancer	up-regulated	microarray	2006	A microRNA expression signature of human solid tumors defines cancer gene targets.
hsa-miR-10a	colorectal cancer	down-regulated	Northern blot, qRT-PCR etc	2006	Differentially regulated micro-RNAs and actively translated messenger RNA transcripts by tumor suppressor p53 in colon cancer.
hsa-miR-29b-2	colorectal cancer	up-regulated	microarray	2006	A microRNA expression signature of human solid tumors defines cancer gene targets.
hsa-miR-191	colorectal cancer	up-regulated	microarray	2006	A microRNA expression signature of human solid tumors defines cancer gene targets.
hsa-let-7a-1	colorectal cancer	down-regulated	Northern blot, qRT-PCR etc	2006	let-7 microRNA functions as a potential growth suppressor in human colon cancer cells.
hsa-miR-34b	colorectal cancer	down-regulated	Northern blot, qRT-PCR etc	2008	Epigenetic silencing of microRNA-34b/c and B-cell translocation gene 4 is associated with CpG island methylation in colorectal cancer.
hsa-miR-34c	colorectal cancer	down-regulated	Northern blot, qRT-PCR etc	2008	Epigenetic silencing of microRNA-34b/c and B-cell translocation gene 4 is associated with CpG island methylation in colorectal cancer.
hsa-miR-107	colorectal cancer	up-regulated	microarray	2006	A microRNA expression signature of human solid tumors defines cancer gene targets.
hsa-miR-372	colorectal cancer	up-regulated	Northern blot, qRT-PCR etc	2006	Differentially regulated micro-RNAs and actively translated messenger RNA transcripts by tumor suppressor p53 in colon cancer.
hsa-miR-15b	colorectal cancer	down-regulated	Northern blot, qRT-PCR etc	2006	Differentially regulated micro-RNAs and actively translated messenger RNA transcripts by tumor suppressor p53 in colon cancer.
hsa-let-7f-1	colorectal cancer	up-regulated	Northern blot, qRT-PCR etc	2005	Real-time expression profiling of microRNA precursors in human cancer cell lines.
hsa-let-7b	colorectal cancer	up-regulated	Northern blot, qRT-PCR etc	2006	Differentially regulated micro-RNAs and actively translated messenger RNA transcripts by tumor suppressor p53 in colon cancer.

## Sheet: phenomir2.0
phenomicid	pmid	disease	diseasesub_id	class	miRNA	accession	expression	foldchangemin	foldchangemax	id	name	method
1	16365291	Thyroid carcinoma, papillary		Cancer	hsa-mir-221	MI0000298	miRNA overexpression	12.3		1	Patient study phenotype-control	miRNA microarray
1	16365291	Thyroid carcinoma, papillary		Cancer	hsa-mir-181c	MI0000271	miRNA overexpression	2.4		1	Patient study phenotype-control	miRNA microarray
1	16365291	Thyroid carcinoma, papillary		Cancer	hsa-mir-220a	MI0000297	miRNA overexpression	4		1	Patient study phenotype-control	miRNA microarray
1	16365291	Thyroid carcinoma, papillary		Cancer	hsa-mir-146b	MI0003129	miRNA overexpression	19.3		1	Patient study phenotype-control	miRNA microarray
1	16365291	Thyroid carcinoma, papillary		Cancer	hsa-mir-181a-1	MI0000289	miRNA overexpression	2.6		1	Patient study phenotype-control	miRNA microarray
1	16365291	Thyroid carcinoma, papillary		Cancer	hsa-mir-21	MI0000077	miRNA overexpression	4.3		1	Patient study phenotype-control	miRNA microarray
1	16365291	Thyroid carcinoma, papillary		Cancer	hsa-mir-222	MI0000299	miRNA overexpression	10.9		1	Patient study phenotype-control	miRNA microarray
2	17149698	Pancreatic cancer		Cancer	hsa-mir-221	MI0000298	miRNA overexpression	26.2		1	Patient study phenotype-control	miRNA microarray
2	17149698	Pancreatic cancer		Cancer	hsa-mir-424	MI0001446	miRNA overexpression	56.3		1	Patient study phenotype-control	miRNA microarray
2	17149698	Pancreatic cancer		Cancer	hsa-mir-301a	MI0000745	miRNA overexpression	34.2		1	Patient study phenotype-control	miRNA microarray
2	17149698	Pancreatic cancer		Cancer	hsa-mir-100	MI0000102	miRNA overexpression	36.9		1	Patient study phenotype-control	miRNA microarray
2	17149698	Pancreatic cancer		Cancer	hsa-mir-367	MI0000775	miRNA overexpression	7.79		1	Patient study phenotype-control	miRNA microarray
2	17149698	Pancreatic cancer		Cancer	hsa-mir-21	MI0000077	miRNA overexpression	15.7		1	Patient study phenotype-control	miRNA microarray
2	17149698	Pancreatic cancer		Cancer	hsa-mir-345	MI0000825	miRNA downregulation	14.5		1	Patient study phenotype-control	miRNA microarray
2	17149698	Pancreatic cancer		Cancer	hsa-mir-181c	MI0000271	miRNA overexpression	18.6		1	Patient study phenotype-control	miRNA microarray
2	17149698	Pancreatic cancer		Cancer	hsa-mir-15b	MI0000438	miRNA overexpression	8.55		1	Patient study phenotype-control	miRNA microarray
2	17149698	Pancreatic cancer		Cancer	hsa-mir-155	MI0000681	miRNA overexpression	14		1	Patient study phenotype-control	miRNA microarray
2	17149698	Pancreatic cancer		Cancer	hsa-mir-212	MI0000288	miRNA overexpression	22.2		1	Patient study phenotype-control	miRNA microarray
2	17149698	Pancreatic cancer		Cancer	hsa-mir-107	MI0000114	miRNA overexpression	8.2		1	Patient study phenotype-control	miRNA microarray
2	17149698	Pancreatic cancer		Cancer	hsa-let-7d	MI0000065	miRNA overexpression	8.38		1	Patient study phenotype-control	miRNA microarray
2	17149698	Pancreatic cancer		Cancer	hsa-let-7f-1	MI0000067	miRNA overexpression	10.9		1	Patient study phenotype-control	miRNA microarray
2	17149698	Pancreatic cancer		Cancer	hsa-mir-125b-1	MI0000446	miRNA overexpression	23.2		1	Patient study phenotype-control	miRNA microarray
2	17149698	Pancreatic cancer		Cancer	hsa-mir-139	MI0000261	miRNA downregulation	7.91		1	Patient study phenotype-control	miRNA microarray
2	17149698	Pancreatic cancer		Cancer	hsa-mir-142	MI0000458	miRNA downregulation	15.4		1	Patient study phenotype-control	miRNA microarray
2	17149698	Pancreatic cancer		Cancer	hsa-mir-16-1	MI0000070	miRNA overexpression	14.3		1	Patient study phenotype-control	miRNA microarray
2	17149698	Pancreatic cancer		Cancer	hsa-mir-181a-1	MI0000289	miRNA overexpression	18.6		1	Patient study phenotype-control	miRNA microarray
2	17149698	Pancreatic cancer		Cancer	hsa-mir-92a-1	MI0000093	miRNA overexpression	19.6		1	Patient study phenotype-control	miRNA microarray
2	17149698	Pancreatic cancer		Cancer	hsa-mir-24-1	MI0000080	miRNA overexpression	8.17		1	Patient study phenotype-control	miRNA microarray
2	17149698	Pancreatic cancer		Cancer	hsa-mir-24-2	MI0000081	miRNA overexpression	8.17		1	Patient study phenotype-control	miRNA microarray
2	17149698	Pancreatic cancer		Cancer	hsa-mir-375	MI0000783	miRNA downregulation			1	Patient study phenotype-control	miRNA microarray
3	16039986	Glioblastoma multiforme, somatic		Cancer	hsa-mir-10b	MI0000267	miRNA overexpression	1.97	13.6	1	Patient study phenotype-control	miRNA microarray
3	16039986	Glioblastoma multiforme, somatic		Cancer	hsa-mir-130a	MI0000448	miRNA overexpression	2.11	5.3	1	Patient study phenotype-control	miRNA microarray
3	16039986	Glioblastoma multiforme, somatic		Cancer	hsa-mir-221	MI0000298	miRNA overexpression	1.84	4.8	1	Patient study phenotype-control	miRNA microarray
3	16039986	Glioblastoma multiforme, somatic		Cancer	hsa-mir-125b-1	MI0000446	miRNA overexpression	2.19	2.73	1	Patient study phenotype-control	miRNA microarray
3	16039986	Glioblastoma multiforme, somatic		Cancer	hsa-mir-125b-2	MI0000470	miRNA overexpression	1.95	2.88	1	Patient study phenotype-control	miRNA microarray
3	16039986	Glioblastoma multiforme, somatic		Cancer	hsa-mir-9-2	MI0000467	miRNA overexpression	1.88	10.16	1	Patient study phenotype-control	miRNA microarray
3	16039986	Glioblastoma multiforme, somatic		Cancer	hsa-mir-21	MI0000077	miRNA overexpression	1.81	9.3	1	Patient study phenotype-control	miRNA microarray
3	16039986	Glioblastoma multiforme, somatic		Cancer	hsa-mir-25	MI0000082	miRNA overexpression	1.99	3.6	1	Patient study phenotype-control	miRNA microarray
3	16039986	Glioblastoma multiforme, somatic		Cancer	hsa-mir-128-1	MI0000447	miRNA downregulation	1.79	2.94	1	Patient study phenotype-control	miRNA microarray
3	16039986	Glioblastoma multiforme, somatic		Cancer	hsa-mir-181a-2	MI0000269	miRNA downregulation	1.79	12.19	1	Patient study phenotype-control	miRNA microarray
3	16039986	Glioblastoma multiforme, somatic		Cancer	hsa-mir-181b-1	MI0000270	miRNA downregulation	1.79	10.2	1	Patient study phenotype-control	miRNA microarray
3	16039986	Glioblastoma multiforme, somatic		Cancer	hsa-mir-181c	MI0000271	miRNA downregulation	1.79	10.41	1	Patient study phenotype-control	miRNA microarray
5	16728577	Thyroid carcinoma, papillary		Cancer	hsa-mir-221	MI0000298	miRNA overexpression	3.66		1	Patient study phenotype-control	miRNA microarray
5	16728577	Thyroid carcinoma, papillary		Cancer	hsa-mir-220a	MI0000297	miRNA overexpression	2.35		1	Patient study phenotype-control	miRNA microarray
5	16728577	Thyroid carcinoma, papillary		Cancer	hsa-mir-222	MI0000299	miRNA overexpression	4.63		1	Patient study phenotype-control	miRNA microarray
5	16728577	Thyroid carcinoma, papillary		Cancer	hsa-mir-181a-1	MI0000289	miRNA overexpression	2.13		1	Patient study phenotype-control	miRNA microarray
5	16728577	Thyroid carcinoma, papillary		Cancer	hsa-mir-181b-1	MI0000270	miRNA overexpression	2.97		1	Patient study phenotype-control	miRNA microarray
6	17911264	Pancreatic cancer		Cancer	mmu-mir-155	MI0000177	miRNA overexpression			1	Patient study phenotype-control	quantitative PCR
7	16024602	Glioblastoma multiforme, somatic		Cancer	hsa-mir-21	MI0000077	miRNA overexpression	5	100	1	Patient study phenotype-control	Northern Blot
8	16024602	Glioblastoma multiforme, somatic		Cancer	hsa-mir-21	MI0000077	miRNA overexpression	5	100	1	Patient study phenotype-control	Northern Blot
11	17473300	Pancreatic cancer		Cancer	hsa-mir-221	MI0000298	miRNA overexpression	3.42		1	Patient study phenotype-control	miRNA microarray
11	17473300	Pancreatic cancer		Cancer	hsa-mir-155	MI0000681	miRNA overexpression	2.1		1	Patient study phenotype-control	miRNA microarray
11	17473300	Pancreatic cancer		Cancer	hsa-mir-210	MI0000286	miRNA overexpression	2.97		1	Patient study phenotype-control	miRNA microarray
11	17473300	Pancreatic cancer		Cancer	hsa-mir-181a-1	MI0000289	miRNA overexpression	2.16	3.01	1	Patient study phenotype-control	miRNA microarray
11	17473300	Pancreatic cancer		Cancer	hsa-mir-222	MI0000299	miRNA overexpression	2.7		1	Patient study phenotype-control	miRNA microarray
11	17473300	Pancreatic cancer		Cancer	hsa-mir-181b-2	MI0000683	miRNA overexpression	2.2		1	Patient study phenotype-control	miRNA microarray
11	17473300	Pancreatic cancer		Cancer	hsa-mir-21	MI0000077	miRNA overexpression	3.08		1	Patient study phenotype-control	miRNA microarray
11	17473300	Pancreatic cancer		Cancer	hsa-mir-181b-1	MI0000270	miRNA overexpression	2.55		1	Patient study phenotype-control	miRNA microarray
11	17473300	Pancreatic cancer		Cancer	hsa-mir-181c	MI0000271	miRNA overexpression	2.36		1	Patient study phenotype-control	miRNA microarray
11	17473300	Pancreatic cancer		Cancer	hsa-mir-220a	MI0000297	miRNA overexpression	2.11		1	Patient study phenotype-control	miRNA microarray
11	17473300	Pancreatic cancer		Cancer	hsa-mir-181d	MI0003139	miRNA overexpression	2.74		1	Patient study phenotype-control	miRNA microarray
11	17473300	Pancreatic cancer		Cancer	hsa-mir-223	MI0000300	miRNA overexpression	2.53		1	Patient study phenotype-control	miRNA microarray
11	17473300	Pancreatic cancer		Cancer	hsa-mir-100	MI0000102	miRNA overexpression	2.27	2.49	1	Patient study phenotype-control	miRNA microarray
11	17473300	Pancreatic cancer		Cancer	hsa-mir-125a	MI0000469	miRNA overexpression	2.09		1	Patient study phenotype-control	miRNA microarray
11	17473300	Pancreatic cancer		Cancer	hsa-mir-143	MI0000459	miRNA overexpression	2.19		1	Patient study phenotype-control	miRNA microarray
11	17473300	Pancreatic cancer		Cancer	hsa-mir-10a	MI0000266	miRNA overexpression	2.67		1	Patient study phenotype-control	miRNA microarray
11	17473300	Pancreatic cancer		Cancer	hsa-mir-146a	MI0000477	miRNA overexpression	2.44		1	Patient study phenotype-control	miRNA microarray
11	17473300	Pancreatic cancer		Cancer	hsa-mir-99a	MI0000101	miRNA overexpression	2.08		1	Patient study phenotype-control	miRNA microarray
11	17473300	Pancreatic cancer		Cancer	hsa-mir-199a-1	MI0000242	miRNA overexpression	2.46		1	Patient study phenotype-control	miRNA microarray
11	17473300	Pancreatic cancer		Cancer	hsa-mir-10b	MI0000267	miRNA overexpression	2.4		1	Patient study phenotype-control	miRNA microarray
11	17473300	Pancreatic cancer		Cancer	hsa-mir-199a-2	MI0000281	miRNA overexpression	2.13		1	Patient study phenotype-control	miRNA microarray
11	17473300	Pancreatic cancer		Cancer	hsa-mir-107	MI0000114	miRNA overexpression	2.28		1	Patient study phenotype-control	miRNA microarray
11	17473300	Pancreatic cancer		Cancer	hsa-mir-103-2	MI0000108	miRNA overexpression	2.28		1	Patient study phenotype-control	miRNA microarray
11	17473300	Pancreatic cancer		Cancer	hsa-mir-125b-1	MI0000446	miRNA overexpression	2.03		1	Patient study phenotype-control	miRNA microarray
11	17473300	Pancreatic cancer		Cancer	hsa-mir-205	MI0000285	miRNA overexpression	2.24		1	Patient study phenotype-control	miRNA microarray
11	17473300	Pancreatic cancer		Cancer	hsa-mir-23b	MI0000439	miRNA overexpression	2		1	Patient study phenotype-control	miRNA microarray
11	17473300	Pancreatic cancer		Cancer	hsa-mir-23a	MI0000079	miRNA overexpression	2.01		1	Patient study phenotype-control	miRNA microarray
11	17473300	Pancreatic cancer		Cancer	hsa-mir-148a	MI0000253	miRNA downregulation	5.5		1	Patient study phenotype-control	miRNA microarray
11	17473300	Pancreatic cancer		Cancer	hsa-mir-148b	MI0000811	miRNA downregulation	3.2		1	Patient study phenotype-control	miRNA microarray
11	17473300	Pancreatic cancer		Cancer	hsa-mir-375	MI0000783	miRNA downregulation	2.2		1	Patient study phenotype-control	miRNA microarray
12	18483236	Glioblastoma multiforme, somatic		Cancer	hsa-mir-7-1	MI0000263	miRNA downregulation			1	Patient study phenotype-control	quantitative PCR
12	18483236	Glioblastoma multiforme, somatic		Cancer	hsa-mir-7-2	MI0000264	miRNA downregulation			1	Patient study phenotype-control	quantitative PCR
12	18483236	Glioblastoma multiforme, somatic		Cancer	hsa-mir-7-3	MI0000265	miRNA downregulation			1	Patient study phenotype-control	quantitative PCR
13	17473300	Pancreatic cancer		Cancer	hsa-mir-21	MI0000077	miRNA overexpression	2.2		1	Patient study phenotype-control	quantitative PCR
13	17473300	Pancreatic cancer		Cancer	hsa-mir-221	MI0000298	miRNA overexpression	2.7		1	Patient study phenotype-control	quantitative PCR
13	17473300	Pancreatic cancer		Cancer	hsa-mir-222	MI0000299	miRNA overexpression	2.7		1	Patient study phenotype-control	quantitative PCR
13	17473300	Pancreatic cancer		Cancer	hsa-mir-181b-1	MI0000270	miRNA overexpression	3		1	Patient study phenotype-control	quantitative PCR
13	17473300	Pancreatic cancer		Cancer	hsa-mir-181d	MI0003139	miRNA overexpression	2		1	Patient study phenotype-control	quantitative PCR
13	17473300	Pancreatic cancer		Cancer	hsa-mir-155	MI0000681	miRNA overexpression	2.6		1	Patient study phenotype-control	quantitative PCR
13	17473300	Pancreatic cancer		Cancer	hsa-mir-181a-1	MI0000289	miRNA overexpression	1.9		1	Patient study phenotype-control	quantitative PCR
15	17473300	Gastrointestinal	1855	Gastrointestinal	hsa-mir-494	MI0003134	miRNA overexpression	4.67		1	Patient study phenotype-control	miRNA microarray
15	17473300	Gastrointestinal	1855	Gastrointestinal	hsa-mir-483	MI0002467	miRNA overexpression	1.82		1	Patient study phenotype-control	miRNA microarray
15	17473300	Gastrointestinal	1855	Gastrointestinal	hsa-mir-383	MI0000791	miRNA overexpression	1.93		1	Patient study phenotype-control	miRNA microarray
15	17473300	Gastrointestinal	1855	Gastrointestinal	hsa-mir-197	MI0000239	miRNA overexpression	1.79		1	Patient study phenotype-control	miRNA microarray
15	17473300	Gastrointestinal	1855	Gastrointestinal	hsa-mir-339	MI0000815	miRNA overexpression	1.87		1	Patient study phenotype-control	miRNA microarray
15	17473300	Gastrointestinal	1855	Gastrointestinal	hsa-mir-194-1	MI0000488	miRNA overexpression	1.69		1	Patient study phenotype-control	miRNA microarray
15	17473300	Gastrointestinal	1855	Gastrointestinal	hsa-mir-198	MI0000240	miRNA overexpression	1.78		1	Patient study phenotype-control	miRNA microarray
[truncated: 1,471 more rows]

## Sheet: phenomir_CRC
phenomicid	pmid	disease	diseasesub_id	class	miRNA	accession	expression	foldchangemin	foldchangemax	id	name	method
[truncated: 259 more rows]

[truncated: 4 more sheets: phenomir_CRC(unique), HMDD2.0, HMDD_CRC, HMDD_CRC(unique)]
