# Supplementary material for: Investigating MicroRNA and transcription factor co-regulatory networks in colorectal cancer
Source: BMC Bioinformatics. 2017 Sep 2;18:388. doi: 10.1186/s12859-017-1796-4 (PMC5581471; doi:10.1186/s12859-017-1796-4)
Supplement: Supplementary file 2 — Table S1. Shows the CRC-related genes compiling from four sources. Table S2. shows the CRC-related miRNAs compiling from three sources. Table S3. shows merged 3-node FFLs including TF-FFLs, miRNA-FFLs and composite-FFLs. Table S4. shows the regulation information of the CRC-specific miRNA-TF mediated regulatory network. Table S5. shows the degree distribution of all nodes in the miRNA-SNW, TF-SNW and composite-SNW. Table S6. shows the regulation information of the CRC-specific significant FFLs. Table S7. shows the degree distribution of all nodes in the CRC-specific significant FFLs. Table S8. shows the miRNA targets predicted by using TargetScan. Table S9. shows the miRNA targets predicted by using miRanda. (ZIP 62739 kb) [file 12859_2017_1796_MOESM2_ESM.zip › Additional file 2 - Tables S1 through S9/S3_Table.xlsx]

## Sheet: miRNA_FFLs
Merged 3-node FFLs: miRNA-FFLs
FFL ID		CRC-related genes
hsa-let-7c	E2F5	SCN11A
hsa-let-7e	E2F5	SCN11A
hsa-miR-107	ATF7	ANK1	GPC6
hsa-miR-130a	CBFB	KCNA4
hsa-miR-137	TCF12	NRXN3	TRIM23
hsa-miR-206	JUND	LPPR4
hsa-miR-20a	MYCN	FZD3
hsa-miR-25	EGR2	ADAMTSL3	LYST	RAD21
hsa-miR-25	FOXG1	MAP2K4	PCDH11X	RAD21
hsa-miR-27a	CREB1	FN1	KIAA1109
hsa-miR-27b	RUNX1	FN1
hsa-miR-29a	FOXJ2	COL11A1	PCDHA13
hsa-miR-29a	TFEB	FBN1	PCDHA13
hsa-miR-301a	CBFB	KCNA4
hsa-miR-34a	FOXG1	AKAP6	NAV3

## Sheet: TF_FFLs
Merged 3-node FFLs:TF-FFLs
Feed-forward loop (FFL) ID		CRC-related genes
hsa-let-7a	AHR	MASP1
hsa-let-7a	AHRR	MASP1
hsa-let-7a	AIRE	COL1A2	MASP1	UTRN
hsa-let-7a	ALX1	MASP1
hsa-let-7a	AR	COL1A2	MASP1	UTRN
hsa-let-7a	ARNT	COL1A2	MASP1
hsa-let-7a	ARNT2	MASP1
hsa-let-7a	ASCL1	COL1A2	MASP1	UTRN
hsa-let-7a	ATF1	MASP1
hsa-let-7a	ATF2	MASP1	UTRN
hsa-let-7a	ATF3	MASP1	UTRN
hsa-let-7a	ATF4	COL1A2	MASP1
hsa-let-7a	ATF6	COL1A2	MASP1	UTRN
hsa-let-7a	BCL6	COL1A2	MASP1	UTRN
hsa-let-7a	BPTF	MASP1	UTRN
hsa-let-7a	BRCA1	COL1A2	MASP1	UTRN
hsa-let-7a	CBFB	MASP1	UTRN
hsa-let-7a	CDX1	MASP1	UTRN
hsa-let-7a	CDX2	COL1A2	MASP1	UTRN
hsa-let-7a	CEBPA	COL1A2	MASP1	UTRN
hsa-let-7a	CEBPB	COL1A2	MASP1	UTRN
hsa-let-7a	CEBPD	COL1A2	MASP1	UTRN
hsa-let-7a	CEBPE	COL1A2	MASP1	UTRN
hsa-let-7a	CEBPG	COL1A2	MASP1	UTRN
hsa-let-7a	CHURC1	COL1A2	MASP1
hsa-let-7a	CREB1	COL1A2	MASP1
hsa-let-7a	CREM	MASP1
hsa-let-7a	CTCF	COL1A2	MASP1	UTRN
hsa-let-7a	CUX1	COL1A2	MASP1	UTRN
hsa-let-7a	DBP	COL1A2	MASP1	UTRN
hsa-let-7a	E2F1	COL1A2	MASP1	UTRN
hsa-let-7a	E2F3	COL1A2	UTRN
hsa-let-7a	E2F4	COL1A2	UTRN
hsa-let-7a	E2F6	MASP1	UTRN
hsa-let-7a	EBF1	UTRN
hsa-let-7a	EBF2	UTRN
hsa-let-7a	EBF3	UTRN
hsa-let-7a	EGR1	COL1A2
hsa-let-7a	EGR2	COL1A2
hsa-let-7a	EGR3	COL1A2
hsa-let-7a	ELF1	COL1A2	MASP1	UTRN
hsa-let-7a	ELF2	COL1A2	MASP1	UTRN
hsa-let-7a	ELF4	MASP1	UTRN
hsa-let-7a	ELK1	COL1A2	MASP1	UTRN
hsa-let-7a	ELK3	MASP1	UTRN
hsa-let-7a	ELK4	COL1A2	MASP1	UTRN
hsa-let-7a	ERF	COL1A2	MASP1	UTRN
hsa-let-7a	ERG	COL1A2	MASP1	UTRN
hsa-let-7a	ESR1	COL1A2	MASP1
hsa-let-7a	ESR2	COL1A2	MASP1
hsa-let-7a	ETS1	COL1A2	MASP1	UTRN
hsa-let-7a	ETS2	COL1A2	MASP1	UTRN
hsa-let-7a	ETV4	MASP1	UTRN
hsa-let-7a	ETV6	MASP1	UTRN
hsa-let-7a	ETV7	COL1A2	MASP1	UTRN
hsa-let-7a	FLI1	COL1A2	MASP1	UTRN
hsa-let-7a	FOS	COL1A2	MASP1	UTRN
hsa-let-7a	FOSB	COL1A2	MASP1
hsa-let-7a	FOSL1	COL1A2	MASP1
hsa-let-7a	FOSL2	COL1A2	MASP1
hsa-let-7a	FOXC1	MASP1
hsa-let-7a	FOXD3	UTRN
hsa-let-7a	FOXF2	UTRN
hsa-let-7a	FOXG1	UTRN
hsa-let-7a	FOXJ2	MASP1	UTRN
hsa-let-7a	FOXL1	COL1A2	MASP1	UTRN
hsa-let-7a	FOXM1	MASP1	UTRN
hsa-let-7a	FOXO1	COL1A2	MASP1	UTRN
hsa-let-7a	FOXO3	COL1A2	MASP1	UTRN
hsa-let-7a	FOXO4	MASP1	UTRN
hsa-let-7a	GABPA	COL1A2	MASP1	UTRN
hsa-let-7a	GABPB1	COL1A2	MASP1	UTRN
hsa-let-7a	GATA1	COL1A2	MASP1	UTRN
hsa-let-7a	GATA2	COL1A2	MASP1	UTRN
hsa-let-7a	GATA3	COL1A2	MASP1	UTRN
hsa-let-7a	GATA4	COL1A2	MASP1	UTRN
hsa-let-7a	GATA5	MASP1	UTRN
hsa-let-7a	GATA6	MASP1	UTRN
hsa-let-7a	GFI1	MASP1
hsa-let-7a	GFI1B	MASP1
hsa-let-7a	GTF2IRD1	COL1A2	MASP1	UTRN
hsa-let-7a	HIF1A	MASP1
hsa-let-7a	HNF4A	COL1A2
hsa-let-7a	IKZF2	COL1A2	MASP1	UTRN
hsa-let-7a	JUN	COL1A2	MASP1	UTRN
hsa-let-7a	JUNB	COL1A2	MASP1
hsa-let-7a	JUND	COL1A2	MASP1
hsa-let-7a	KLF12	COL1A2	MASP1	UTRN
hsa-let-7a	MAF	COL1A2	MASP1	UTRN
hsa-let-7a	MECOM	COL1A2
hsa-let-7a	MYB	MASP1	UTRN
hsa-let-7a	MYF5	COL1A2	MASP1	UTRN
hsa-let-7a	MYF6	COL1A2	MASP1	UTRN
hsa-let-7a	MYOD1	COL1A2	MASP1	UTRN
hsa-let-7a	MYOG	COL1A2	MASP1	UTRN
hsa-let-7a	NR1H2	COL1A2
hsa-let-7a	NR1H3	COL1A2
hsa-let-7a	NR1I2	COL1A2	MASP1	UTRN
hsa-let-7a	NR1I3	COL1A2	MASP1	UTRN
hsa-let-7a	NR2F1	COL1A2	UTRN
hsa-let-7a	NR2F2	COL1A2	MASP1	UTRN
hsa-let-7a	NR3C1	COL1A2	MASP1	UTRN
hsa-let-7a	RARA	COL1A2
hsa-let-7a	RARB	COL1A2
hsa-let-7a	RARG	COL1A2
hsa-let-7a	REL	MASP1
hsa-let-7a	RUNX1	MASP1	UTRN
hsa-let-7a	RUNX2	MASP1	UTRN
hsa-let-7a	RUNX3	MASP1	UTRN
hsa-let-7a	RXRA	COL1A2	MASP1	UTRN
hsa-let-7a	RXRB	COL1A2	MASP1	UTRN
hsa-let-7a	SPI1	MASP1	UTRN
hsa-let-7a	SPIB	MASP1	UTRN
hsa-let-7a	TCF12	COL1A2	MASP1	UTRN
hsa-let-7a	TCF3	COL1A2	MASP1	UTRN
hsa-let-7a	TCF4	COL1A2	MASP1	UTRN
hsa-let-7a	TFAP2A	COL1A2	MASP1	UTRN
hsa-let-7a	TFAP2B	COL1A2	MASP1	UTRN
hsa-let-7a	TFAP2C	COL1A2	MASP1	UTRN
hsa-let-7a	TFCP2	COL1A2	MASP1	UTRN
hsa-let-7a	TFDP1	COL1A2	UTRN
hsa-let-7a	VDR	COL1A2	MASP1	UTRN
hsa-let-7a	ZBTB7B	COL1A2
hsa-let-7a	ZEB1	COL1A2	MASP1
hsa-let-7a	ZNF148	COL1A2	UTRN
hsa-let-7b	AHR	MASP1
hsa-let-7b	AIRE	COL1A2	MASP1	UTRN
hsa-let-7b	AR	COL1A2	MASP1	UTRN
hsa-let-7b	ARNT	COL1A2	MASP1
hsa-let-7b	ASCL1	COL1A2	MASP1	UTRN
hsa-let-7b	ATF2	MASP1	UTRN
hsa-let-7b	ATF3	MASP1	UTRN
hsa-let-7b	ATF4	COL1A2	MASP1
hsa-let-7b	ATF6	COL1A2	MASP1	UTRN
hsa-let-7b	BCL6	COL1A2	MASP1	UTRN
hsa-let-7b	BHLHE40	COL1A2	UTRN
hsa-let-7b	BHLHE41	COL1A2	UTRN
hsa-let-7b	BRCA1	COL1A2	MASP1	UTRN
hsa-let-7b	CBFB	MASP1	UTRN
hsa-let-7b	CEBPA	COL1A2	MASP1	UTRN
hsa-let-7b	CEBPB	COL1A2	MASP1	UTRN
hsa-let-7b	CEBPD	COL1A2	MASP1	UTRN
hsa-let-7b	CEBPE	COL1A2	MASP1	UTRN
hsa-let-7b	CEBPG	COL1A2	MASP1	UTRN
hsa-let-7b	CHURC1	COL1A2	MASP1
hsa-let-7b	CREB1	COL1A2	MASP1
hsa-let-7b	CTCF	COL1A2	MASP1	UTRN
hsa-let-7b	CUX1	COL1A2	MASP1	UTRN
hsa-let-7b	E2F1	COL1A2	MASP1	UTRN
hsa-let-7b	E2F3	COL1A2	UTRN
hsa-let-7b	E2F4	COL1A2	UTRN
hsa-let-7b	E2F6	MASP1	UTRN
hsa-let-7b	EBF1	UTRN
hsa-let-7b	EBF2	UTRN
hsa-let-7b	EBF3	UTRN
hsa-let-7b	ELF1	COL1A2	MASP1	UTRN
hsa-let-7b	ELF2	COL1A2	MASP1	UTRN
hsa-let-7b	ELF4	MASP1	UTRN
hsa-let-7b	ELK1	COL1A2	MASP1	UTRN
hsa-let-7b	ELK3	MASP1	UTRN
hsa-let-7b	ELK4	COL1A2	MASP1	UTRN
hsa-let-7b	ERF	COL1A2	MASP1	UTRN
hsa-let-7b	ERG	COL1A2	MASP1	UTRN
hsa-let-7b	ESR1	COL1A2	MASP1
hsa-let-7b	ESR2	COL1A2	MASP1
hsa-let-7b	ETS1	COL1A2	MASP1	UTRN
hsa-let-7b	ETS2	COL1A2	MASP1	UTRN
hsa-let-7b	ETV4	MASP1	UTRN
hsa-let-7b	ETV6	MASP1	UTRN
hsa-let-7b	ETV7	COL1A2	MASP1	UTRN
hsa-let-7b	FLI1	COL1A2	MASP1	UTRN
hsa-let-7b	FOS	COL1A2	MASP1	UTRN
hsa-let-7b	FOSB	COL1A2	MASP1
hsa-let-7b	FOSL1	COL1A2	MASP1
hsa-let-7b	FOSL2	COL1A2	MASP1
hsa-let-7b	FOXO3	COL1A2	MASP1	UTRN
hsa-let-7b	GABPA	COL1A2	MASP1	UTRN
hsa-let-7b	GABPB1	COL1A2	MASP1	UTRN
hsa-let-7b	GATA1	COL1A2	MASP1	UTRN
hsa-let-7b	GATA2	COL1A2	MASP1	UTRN
hsa-let-7b	GATA3	COL1A2	MASP1	UTRN
hsa-let-7b	GATA4	COL1A2	MASP1	UTRN
hsa-let-7b	GATA5	MASP1	UTRN
hsa-let-7b	GATA6	MASP1	UTRN
hsa-let-7b	GFI1B	MASP1
hsa-let-7b	GTF2IRD1	COL1A2	MASP1	UTRN
hsa-let-7b	HAND2	COL1A2	UTRN
hsa-let-7b	HNF4A	COL1A2
hsa-let-7b	HNF4G	COL1A2
hsa-let-7b	IKZF2	COL1A2	MASP1	UTRN
hsa-let-7b	JUN	COL1A2	MASP1	UTRN
hsa-let-7b	JUNB	COL1A2	MASP1
hsa-let-7b	JUND	COL1A2	MASP1
hsa-let-7b	KLF12	COL1A2	MASP1	UTRN
hsa-let-7b	MAF	COL1A2	MASP1	UTRN
hsa-let-7b	MAX	COL1A2	UTRN
hsa-let-7b	MITF	COL1A2	UTRN
hsa-let-7b	MXD1	COL1A2	UTRN
hsa-let-7b	MXD3	COL1A2	UTRN
hsa-let-7b	MXD4	COL1A2	UTRN
hsa-let-7b	MXI1	COL1A2	UTRN
hsa-let-7b	MYC	COL1A2	UTRN
hsa-let-7b	MYCN	COL1A2	UTRN
hsa-let-7b	MYF5	COL1A2	MASP1	UTRN
hsa-let-7b	MYF6	COL1A2	MASP1	UTRN
hsa-let-7b	MYOD1	COL1A2	MASP1	UTRN
hsa-let-7b	MYOG	COL1A2	MASP1	UTRN
hsa-let-7b	NHLH1	COL1A2	UTRN
hsa-let-7b	NR1H2	COL1A2
hsa-let-7b	NR1H3	COL1A2
hsa-let-7b	NR1H4	MASP1
hsa-let-7b	NR1I2	COL1A2	MASP1	UTRN
hsa-let-7b	NR1I3	COL1A2	MASP1	UTRN
hsa-let-7b	NR2F1	COL1A2	UTRN
hsa-let-7b	NR2F2	COL1A2	MASP1	UTRN
hsa-let-7b	NR3C1	COL1A2	MASP1	UTRN
hsa-let-7b	RARA	COL1A2
hsa-let-7b	RARB	COL1A2
hsa-let-7b	RARG	COL1A2
hsa-let-7b	REL	MASP1
hsa-let-7b	RUNX1	MASP1	UTRN
hsa-let-7b	RUNX2	MASP1	UTRN
hsa-let-7b	RUNX3	MASP1	UTRN
hsa-let-7b	RXRA	COL1A2	MASP1	UTRN
hsa-let-7b	RXRB	COL1A2	MASP1	UTRN
hsa-let-7b	SPI1	MASP1	UTRN
hsa-let-7b	SPIB	MASP1	UTRN
hsa-let-7b	TAL1	COL1A2	UTRN
hsa-let-7b	TAL2	COL1A2	UTRN
hsa-let-7b	TCF12	COL1A2	MASP1	UTRN
hsa-let-7b	TCF3	COL1A2	MASP1	UTRN
hsa-let-7b	TCF4	COL1A2	MASP1	UTRN
hsa-let-7b	TFAP2A	COL1A2	MASP1	UTRN
hsa-let-7b	TFAP2B	COL1A2	MASP1	UTRN
hsa-let-7b	TFAP2C	COL1A2	MASP1	UTRN
hsa-let-7b	TFAP4	COL1A2	UTRN
hsa-let-7b	TFCP2	COL1A2	MASP1	UTRN
hsa-let-7b	TFDP1	COL1A2	UTRN
hsa-let-7b	TFE3	COL1A2	UTRN
hsa-let-7b	TFEB	COL1A2	UTRN
hsa-let-7b	USF1	COL1A2	UTRN
hsa-let-7b	USF2	COL1A2	UTRN
hsa-let-7b	VDR	COL1A2	MASP1	UTRN
hsa-let-7b	ZBTB7B	COL1A2
hsa-let-7b	ZEB1	COL1A2	MASP1
hsa-let-7b	ZNF148	COL1A2	UTRN
hsa-let-7c	AIRE	COL1A2	MASP1	SCN11A	UTRN
hsa-let-7c	ALX1	MASP1
hsa-let-7c	AR	COL1A2	MASP1	SCN11A	UTRN
hsa-let-7c	ARNT	COL1A2	MASP1	SCN11A
hsa-let-7c	ATF2	MASP1	SCN11A	UTRN
hsa-let-7c	ATF3	MASP1	SCN11A	UTRN
hsa-let-7c	ATF4	COL1A2	MASP1	SCN11A
hsa-let-7c	ATF6	COL1A2	MASP1	SCN11A	UTRN
hsa-let-7c	BCL6	COL1A2	MASP1	SCN11A	UTRN
hsa-let-7c	BPTF	MASP1	SCN11A	UTRN
hsa-let-7c	BRCA1	COL1A2	MASP1	UTRN
hsa-let-7c	CDX1	MASP1	SCN11A	UTRN
hsa-let-7c	CDX2	COL1A2	MASP1	SCN11A	UTRN
hsa-let-7c	CEBPA	COL1A2	MASP1	SCN11A	UTRN
hsa-let-7c	CEBPB	COL1A2	MASP1	SCN11A	UTRN
hsa-let-7c	CEBPD	COL1A2	MASP1	SCN11A	UTRN
hsa-let-7c	CEBPE	COL1A2	MASP1	SCN11A	UTRN
hsa-let-7c	CEBPG	COL1A2	MASP1	SCN11A	UTRN
hsa-let-7c	CREB1	COL1A2	MASP1	SCN11A
hsa-let-7c	CUX1	COL1A2	MASP1	SCN11A	UTRN
hsa-let-7c	DBP	COL1A2	MASP1	SCN11A	UTRN
hsa-let-7c	ELF1	COL1A2	MASP1	SCN11A	UTRN
hsa-let-7c	ELK1	COL1A2	MASP1	SCN11A	UTRN
hsa-let-7c	ESR1	COL1A2	MASP1	SCN11A
hsa-let-7c	ESR2	COL1A2	MASP1	SCN11A
hsa-let-7c	ETS1	COL1A2	MASP1	SCN11A	UTRN
hsa-let-7c	FOS	COL1A2	MASP1	SCN11A	UTRN
hsa-let-7c	FOSB	COL1A2	MASP1
hsa-let-7c	FOSL1	COL1A2	MASP1
hsa-let-7c	FOSL2	COL1A2	MASP1
hsa-let-7c	FOXC1	MASP1
hsa-let-7c	FOXD1	SCN11A
hsa-let-7c	FOXD3	UTRN
hsa-let-7c	FOXF2	SCN11A	UTRN
hsa-let-7c	FOXG1	UTRN
hsa-let-7c	FOXJ2	MASP1	SCN11A	UTRN
hsa-let-7c	FOXL1	COL1A2	MASP1	SCN11A	UTRN
hsa-let-7c	FOXM1	MASP1	SCN11A	UTRN
hsa-let-7c	FOXO1	COL1A2	MASP1	SCN11A	UTRN
hsa-let-7c	FOXO3	COL1A2	MASP1	SCN11A	UTRN
hsa-let-7c	GABPA	COL1A2	MASP1	SCN11A	UTRN
hsa-let-7c	GABPB1	COL1A2	MASP1	SCN11A	UTRN
hsa-let-7c	GATA1	COL1A2	MASP1	SCN11A	UTRN
hsa-let-7c	GATA2	COL1A2	MASP1	SCN11A	UTRN
hsa-let-7c	GATA3	COL1A2	MASP1	SCN11A	UTRN
hsa-let-7c	GATA4	COL1A2	MASP1	SCN11A	UTRN
hsa-let-7c	GATA5	MASP1	UTRN
hsa-let-7c	GATA6	MASP1	UTRN
hsa-let-7c	GTF2IRD1	COL1A2	MASP1	SCN11A	UTRN
hsa-let-7c	HNF4A	COL1A2	SCN11A
hsa-let-7c	JUN	COL1A2	MASP1	SCN11A	UTRN
hsa-let-7c	JUNB	COL1A2	MASP1
hsa-let-7c	JUND	COL1A2	MASP1
hsa-let-7c	KLF12	COL1A2	MASP1	SCN11A	UTRN
hsa-let-7c	MAF	COL1A2	MASP1	SCN11A	UTRN
hsa-let-7c	MECOM	COL1A2	SCN11A
hsa-let-7c	NR1H4	MASP1	SCN11A
hsa-let-7c	NR1I2	COL1A2	MASP1	SCN11A	UTRN
hsa-let-7c	NR1I3	COL1A2	MASP1	SCN11A	UTRN
hsa-let-7c	NR2F1	COL1A2	SCN11A	UTRN
hsa-let-7c	NR2F2	COL1A2	MASP1	SCN11A	UTRN
hsa-let-7c	NR3C1	COL1A2	MASP1	SCN11A	UTRN
hsa-let-7c	RXRA	COL1A2	MASP1	SCN11A	UTRN
hsa-let-7c	RXRB	COL1A2	MASP1	SCN11A	UTRN
hsa-let-7c	TCF3	COL1A2	MASP1	SCN11A	UTRN
hsa-let-7c	TFAP2A	COL1A2	MASP1	SCN11A	UTRN
hsa-let-7c	TFAP2C	COL1A2	MASP1	SCN11A	UTRN
hsa-let-7c	TFCP2	COL1A2	MASP1	SCN11A	UTRN
hsa-let-7c	VDR	COL1A2	MASP1	SCN11A	UTRN
hsa-let-7c	ZEB1	COL1A2	MASP1	SCN11A
hsa-let-7d	AIRE	MASP1
hsa-let-7d	ALX1	MASP1
hsa-let-7d	AR	MASP1
hsa-let-7d	ARNT	MASP1
hsa-let-7d	ASCL1	MASP1
hsa-let-7d	ATF1	MASP1
hsa-let-7d	ATF2	MASP1
hsa-let-7d	ATF3	MASP1
hsa-let-7d	ATF4	MASP1
hsa-let-7d	ATF6	MASP1
hsa-let-7d	BCL6	MASP1
hsa-let-7d	BPTF	MASP1
hsa-let-7d	BRCA1	MASP1
hsa-let-7d	CBFB	MASP1
hsa-let-7d	CDX1	MASP1
hsa-let-7d	CDX2	MASP1
hsa-let-7d	CEBPA	MASP1
hsa-let-7d	CEBPB	MASP1
hsa-let-7d	CEBPD	MASP1
hsa-let-7d	CEBPE	MASP1
hsa-let-7d	CEBPG	MASP1
hsa-let-7d	CREB1	MASP1
hsa-let-7d	CREM	MASP1
hsa-let-7d	CTCF	MASP1
hsa-let-7d	CUX1	MASP1
hsa-let-7d	DBP	MASP1
hsa-let-7d	E2F1	MASP1
hsa-let-7d	E2F6	MASP1
hsa-let-7d	ELF1	MASP1
hsa-let-7d	ELF2	MASP1
hsa-let-7d	ELF4	MASP1
hsa-let-7d	ELK1	MASP1
hsa-let-7d	ELK3	MASP1
hsa-let-7d	ELK4	MASP1
hsa-let-7d	ERF	MASP1
hsa-let-7d	ERG	MASP1
hsa-let-7d	ESR1	MASP1
hsa-let-7d	ESR2	MASP1
hsa-let-7d	ETS1	MASP1
hsa-let-7d	ETS2	MASP1
hsa-let-7d	ETV4	MASP1
hsa-let-7d	ETV6	MASP1
hsa-let-7d	ETV7	MASP1
hsa-let-7d	FLI1	MASP1
hsa-let-7d	FOS	MASP1
hsa-let-7d	FOSB	MASP1
hsa-let-7d	FOSL1	MASP1
hsa-let-7d	FOSL2	MASP1
hsa-let-7d	FOXC1	MASP1
hsa-let-7d	FOXL1	MASP1
hsa-let-7d	FOXM1	MASP1
hsa-let-7d	FOXO1	MASP1
hsa-let-7d	FOXO3	MASP1
hsa-let-7d	GABPA	MASP1
hsa-let-7d	GABPB1	MASP1
hsa-let-7d	GATA1	MASP1
hsa-let-7d	GATA2	MASP1
hsa-let-7d	GATA3	MASP1
hsa-let-7d	GATA4	MASP1
hsa-let-7d	GATA5	MASP1
hsa-let-7d	GATA6	MASP1
hsa-let-7d	GFI1	MASP1
hsa-let-7d	GFI1B	MASP1
hsa-let-7d	GTF2IRD1	MASP1
hsa-let-7d	HAND1	MASP1
hsa-let-7d	IKZF2	MASP1
hsa-let-7d	JUN	MASP1
hsa-let-7d	JUNB	MASP1
hsa-let-7d	JUND	MASP1
hsa-let-7d	KLF12	MASP1
hsa-let-7d	MAF	MASP1
hsa-let-7d	MYF5	MASP1
hsa-let-7d	MYF6	MASP1
hsa-let-7d	MYOD1	MASP1
hsa-let-7d	MYOG	MASP1
hsa-let-7d	NR0B1	MASP1
hsa-let-7d	NR1H4	MASP1
hsa-let-7d	NR1I2	MASP1
hsa-let-7d	NR1I3	MASP1
hsa-let-7d	NR2F2	MASP1
hsa-let-7d	NR3C1	MASP1
hsa-let-7d	RUNX1	MASP1
hsa-let-7d	RUNX2	MASP1
hsa-let-7d	RUNX3	MASP1
hsa-let-7d	RXRA	MASP1
hsa-let-7d	RXRB	MASP1
hsa-let-7d	SPI1	MASP1
hsa-let-7d	SPIB	MASP1
hsa-let-7d	TCF12	MASP1
hsa-let-7d	TCF3	MASP1
hsa-let-7d	TCF4	MASP1
hsa-let-7d	TFAP2A	MASP1
hsa-let-7d	TFAP2B	MASP1
hsa-let-7d	TFAP2C	MASP1
hsa-let-7d	TFCP2	MASP1
hsa-let-7d	VDR	MASP1
hsa-let-7d	ZEB1	MASP1
hsa-let-7e	AIRE	COL1A2	MASP1	SCN11A	UTRN
hsa-let-7e	AR	COL1A2	MASP1	SCN11A	UTRN
hsa-let-7e	ARNT	COL1A2	MASP1	SCN11A
hsa-let-7e	ASCL1	COL1A2	MASP1	SCN11A	UTRN
hsa-let-7e	ATF3	MASP1	SCN11A	UTRN
hsa-let-7e	ATF4	COL1A2	MASP1	SCN11A
hsa-let-7e	ATF6	COL1A2	MASP1	SCN11A	UTRN
hsa-let-7e	BCL6	COL1A2	MASP1	SCN11A	UTRN
hsa-let-7e	BHLHE40	COL1A2	SCN11A	UTRN
hsa-let-7e	BHLHE41	COL1A2	SCN11A	UTRN
hsa-let-7e	BRCA1	COL1A2	MASP1	UTRN
hsa-let-7e	CBFB	MASP1	UTRN
hsa-let-7e	CEBPA	COL1A2	MASP1	SCN11A	UTRN
hsa-let-7e	CEBPB	COL1A2	MASP1	SCN11A	UTRN
hsa-let-7e	CEBPD	COL1A2	MASP1	SCN11A	UTRN
hsa-let-7e	CEBPE	COL1A2	MASP1	SCN11A	UTRN
hsa-let-7e	CEBPG	COL1A2	MASP1	SCN11A	UTRN
hsa-let-7e	CHURC1	COL1A2	MASP1	SCN11A
hsa-let-7e	CNOT3	COL1A2
hsa-let-7e	CTCF	COL1A2	MASP1	SCN11A	UTRN
hsa-let-7e	CUX1	COL1A2	MASP1	SCN11A	UTRN
hsa-let-7e	E2F1	COL1A2	MASP1	SCN11A	UTRN
hsa-let-7e	E2F3	COL1A2	SCN11A	UTRN
hsa-let-7e	E2F4	COL1A2	SCN11A	UTRN
hsa-let-7e	EBF1	UTRN
hsa-let-7e	EBF2	UTRN
hsa-let-7e	EBF3	UTRN
hsa-let-7e	EGR1	COL1A2
hsa-let-7e	EGR2	COL1A2
hsa-let-7e	EGR3	COL1A2
hsa-let-7e	ELF1	COL1A2	MASP1	SCN11A	UTRN
hsa-let-7e	ELF2	COL1A2	MASP1	SCN11A	UTRN
hsa-let-7e	ELF4	MASP1	SCN11A	UTRN
hsa-let-7e	ELK1	COL1A2	MASP1	SCN11A	UTRN
hsa-let-7e	ELK3	MASP1	SCN11A	UTRN
hsa-let-7e	ELK4	COL1A2	MASP1	SCN11A	UTRN
hsa-let-7e	ERF	COL1A2	MASP1	SCN11A	UTRN
hsa-let-7e	ERG	COL1A2	MASP1	SCN11A	UTRN
hsa-let-7e	ETS1	COL1A2	MASP1	SCN11A	UTRN
hsa-let-7e	ETS2	COL1A2	MASP1	SCN11A	UTRN
hsa-let-7e	ETV4	MASP1	SCN11A	UTRN
hsa-let-7e	ETV6	MASP1	SCN11A	UTRN
hsa-let-7e	ETV7	COL1A2	MASP1	SCN11A	UTRN
hsa-let-7e	FLI1	COL1A2	MASP1	SCN11A	UTRN
hsa-let-7e	FOS	COL1A2	MASP1	SCN11A	UTRN
hsa-let-7e	FOSB	COL1A2	MASP1
hsa-let-7e	FOSL1	COL1A2	MASP1
hsa-let-7e	FOSL2	COL1A2	MASP1
hsa-let-7e	FOXM1	MASP1	SCN11A	UTRN
hsa-let-7e	GABPA	COL1A2	MASP1	SCN11A	UTRN
hsa-let-7e	GABPB1	COL1A2	MASP1	SCN11A	UTRN
hsa-let-7e	GATA1	COL1A2	MASP1	SCN11A	UTRN
hsa-let-7e	GATA2	COL1A2	MASP1	SCN11A	UTRN
hsa-let-7e	GATA3	COL1A2	MASP1	SCN11A	UTRN
hsa-let-7e	GATA4	COL1A2	MASP1	SCN11A	UTRN
hsa-let-7e	GTF2IRD1	COL1A2	MASP1	SCN11A	UTRN
hsa-let-7e	HAND2	COL1A2	SCN11A	UTRN
hsa-let-7e	HNF4A	COL1A2	SCN11A
hsa-let-7e	HNF4G	COL1A2
hsa-let-7e	IKZF2	COL1A2	MASP1	SCN11A	UTRN
hsa-let-7e	JUN	COL1A2	MASP1	SCN11A	UTRN
hsa-let-7e	JUNB	COL1A2	MASP1
hsa-let-7e	JUND	COL1A2	MASP1
hsa-let-7e	KLF12	COL1A2	MASP1	SCN11A	UTRN
hsa-let-7e	MAX	COL1A2	SCN11A	UTRN
hsa-let-7e	MITF	COL1A2	SCN11A	UTRN
hsa-let-7e	MXD1	COL1A2	SCN11A	UTRN
hsa-let-7e	MXD3	COL1A2	SCN11A	UTRN
hsa-let-7e	MXD4	COL1A2	SCN11A	UTRN
hsa-let-7e	MXI1	COL1A2	SCN11A	UTRN
hsa-let-7e	MYC	COL1A2	SCN11A	UTRN
hsa-let-7e	MYCN	COL1A2	SCN11A	UTRN
hsa-let-7e	MYF5	COL1A2	MASP1	SCN11A	UTRN
hsa-let-7e	MYF6	COL1A2	MASP1	SCN11A	UTRN
hsa-let-7e	MYOD1	COL1A2	MASP1	SCN11A	UTRN
hsa-let-7e	MYOG	COL1A2	MASP1	SCN11A	UTRN
hsa-let-7e	NHLH1	COL1A2	SCN11A	UTRN
hsa-let-7e	NR0B1	MASP1
hsa-let-7e	NR1I2	COL1A2	MASP1	SCN11A	UTRN
hsa-let-7e	NR1I3	COL1A2	MASP1	SCN11A	UTRN
hsa-let-7e	NR2F1	COL1A2	SCN11A	UTRN
hsa-let-7e	NR2F2	COL1A2	MASP1	SCN11A	UTRN
hsa-let-7e	NR3C1	COL1A2	MASP1	SCN11A	UTRN
hsa-let-7e	RUNX1	MASP1	SCN11A	UTRN
hsa-let-7e	RUNX2	MASP1	UTRN
hsa-let-7e	RUNX3	MASP1	UTRN
hsa-let-7e	RXRA	COL1A2	MASP1	SCN11A	UTRN
hsa-let-7e	RXRB	COL1A2	MASP1	SCN11A	UTRN
hsa-let-7e	SPI1	MASP1	SCN11A	UTRN
hsa-let-7e	SPIB	MASP1	SCN11A	UTRN
hsa-let-7e	TAL1	COL1A2	SCN11A	UTRN
hsa-let-7e	TAL2	COL1A2	SCN11A	UTRN
hsa-let-7e	TCF12	COL1A2	MASP1	SCN11A	UTRN
hsa-let-7e	TCF3	COL1A2	MASP1	SCN11A	UTRN
hsa-let-7e	TCF4	COL1A2	MASP1	SCN11A	UTRN
hsa-let-7e	TFAP2A	COL1A2	MASP1	SCN11A	UTRN
hsa-let-7e	TFAP2B	COL1A2	MASP1	SCN11A	UTRN
hsa-let-7e	TFAP2C	COL1A2	MASP1	SCN11A	UTRN
hsa-let-7e	TFCP2	COL1A2	MASP1	SCN11A	UTRN
hsa-let-7e	TFDP1	COL1A2	SCN11A	UTRN
hsa-let-7e	TFE3	COL1A2	SCN11A	UTRN
hsa-let-7e	TFEB	COL1A2	SCN11A	UTRN
hsa-let-7e	USF1	COL1A2	SCN11A	UTRN
hsa-let-7e	USF2	COL1A2	SCN11A	UTRN
hsa-let-7e	VDR	COL1A2	MASP1	SCN11A	UTRN
hsa-let-7e	ZBTB7B	COL1A2
hsa-let-7e	ZEB1	COL1A2	MASP1	SCN11A
hsa-miR-106b	AHR	FZD3
hsa-miR-106b	AHRR	FZD3
hsa-miR-106b	AIRE	FZD3
hsa-miR-106b	AR	FZD3
hsa-miR-106b	ARNT	FZD3
hsa-miR-106b	ARNT2	FZD3
hsa-miR-106b	ASCL1	FZD3
hsa-miR-106b	ATF2	FZD3
hsa-miR-106b	ATF3	FZD3
hsa-miR-106b	ATF4	FZD3
hsa-miR-106b	ATF6	FZD3
hsa-miR-106b	BCL6	FZD3
hsa-miR-106b	BHLHE40	FZD3
hsa-miR-106b	BHLHE41	FZD3
hsa-miR-106b	CEBPA	FZD3
hsa-miR-106b	CEBPB	FZD3
hsa-miR-106b	CEBPD	FZD3
hsa-miR-106b	CEBPE	FZD3
hsa-miR-106b	CEBPG	FZD3
hsa-miR-106b	CHURC1	FZD3
hsa-miR-106b	CTCF	FZD3
hsa-miR-106b	DBP	FZD3
hsa-miR-106b	E2F1	FZD3
hsa-miR-106b	E2F3	FZD3
hsa-miR-106b	E2F4	FZD3
hsa-miR-106b	EGR1	FZD3
hsa-miR-106b	EGR2	FZD3
hsa-miR-106b	EGR3	FZD3
hsa-miR-106b	ELF1	FZD3
hsa-miR-106b	ELK1	FZD3
hsa-miR-106b	ETS1	FZD3
hsa-miR-106b	FOS	FZD3
hsa-miR-106b	FOSB	FZD3
hsa-miR-106b	FOSL1	FZD3
hsa-miR-106b	FOSL2	FZD3
hsa-miR-106b	FOXO3	FZD3
hsa-miR-106b	FOXO4	FZD3
hsa-miR-106b	GATA1	FZD3
hsa-miR-106b	GATA2	FZD3
hsa-miR-106b	GATA3	FZD3
hsa-miR-106b	GFI1B	FZD3
hsa-miR-106b	GTF2IRD1	FZD3
hsa-miR-106b	HAND1	FZD3
hsa-miR-106b	HAND2	FZD3
hsa-miR-106b	HIF1A	FZD3
hsa-miR-106b	HNF4A	FZD3
hsa-miR-106b	HNF4G	FZD3
hsa-miR-106b	IKZF2	FZD3
hsa-miR-106b	JUN	FZD3
hsa-miR-106b	JUNB	FZD3
hsa-miR-106b	JUND	FZD3
hsa-miR-106b	KLF12	FZD3
hsa-miR-106b	MAF	FZD3
hsa-miR-106b	MAX	FZD3
hsa-miR-106b	MITF	FZD3
hsa-miR-106b	MXD1	FZD3
hsa-miR-106b	MXD3	FZD3
hsa-miR-106b	MXD4	FZD3
hsa-miR-106b	MXI1	FZD3
hsa-miR-106b	MYC	FZD3
hsa-miR-106b	MYF5	FZD3
hsa-miR-106b	MYF6	FZD3
hsa-miR-106b	MYOD1	FZD3
hsa-miR-106b	MYOG	FZD3
hsa-miR-106b	NHLH1	FZD3
hsa-miR-106b	NR1I2	FZD3
hsa-miR-106b	NR1I3	FZD3
hsa-miR-106b	NR2F1	FZD3
hsa-miR-106b	NR2F2	FZD3
hsa-miR-106b	NR3C1	FZD3
hsa-miR-106b	RXRA	FZD3
hsa-miR-106b	RXRB	FZD3
hsa-miR-106b	TAL1	FZD3
hsa-miR-106b	TAL2	FZD3
hsa-miR-106b	TCF12	FZD3
hsa-miR-106b	TCF3	FZD3
hsa-miR-106b	TCF4	FZD3
hsa-miR-106b	TFAP2A	FZD3
hsa-miR-106b	TFAP2B	FZD3
hsa-miR-106b	TFAP2C	FZD3
hsa-miR-106b	TFCP2	FZD3
hsa-miR-106b	TFDP1	FZD3
hsa-miR-106b	TFE3	FZD3
hsa-miR-106b	TFEB	FZD3
hsa-miR-106b	USF1	FZD3
hsa-miR-106b	USF2	FZD3
hsa-miR-106b	VDR	FZD3
hsa-miR-106b	ZEB1	FZD3
hsa-miR-107	AIRE	ANK1	GPC6	HERC2	JAKMIP2
hsa-miR-107	ALX1	GPC6	JAKMIP2
hsa-miR-107	AR	ANK1	GPC6	HERC2	JAKMIP2
hsa-miR-107	ASCL1	ANK1	HERC2	JAKMIP2
hsa-miR-107	ATF2	ANK1	GPC6
hsa-miR-107	ATF3	ANK1	GPC6	HERC2	JAKMIP2
hsa-miR-107	ATF4	ANK1	GPC6	HERC2
hsa-miR-107	ATF6	ANK1	GPC6	HERC2	JAKMIP2
hsa-miR-107	BCL6	ANK1	GPC6	HERC2	JAKMIP2
hsa-miR-107	BHLHE40	ANK1	HERC2
hsa-miR-107	BHLHE41	ANK1	HERC2
hsa-miR-107	BPTF	GPC6	JAKMIP2
hsa-miR-107	BRCA1	GPC6	HERC2	JAKMIP2
hsa-miR-107	CDX2	ANK1	GPC6	JAKMIP2
hsa-miR-107	CEBPA	ANK1	GPC6	HERC2	JAKMIP2
hsa-miR-107	CEBPB	ANK1	GPC6	HERC2	JAKMIP2
hsa-miR-107	CEBPD	ANK1	GPC6	HERC2	JAKMIP2
hsa-miR-107	CEBPE	ANK1	GPC6	HERC2	JAKMIP2
hsa-miR-107	CEBPG	ANK1	GPC6	HERC2	JAKMIP2
hsa-miR-107	CHURC1	ANK1	GPC6	HERC2	JAKMIP2
hsa-miR-107	CREB1	ANK1	GPC6
hsa-miR-107	CTCF	ANK1	GPC6	HERC2	JAKMIP2
hsa-miR-107	CUX1	ANK1	GPC6	HERC2	JAKMIP2
hsa-miR-107	DBP	ANK1	GPC6	HERC2	JAKMIP2
hsa-miR-107	E2F6	GPC6
hsa-miR-107	EGR2	ANK1	GPC6	HERC2
hsa-miR-107	ELF1	ANK1	GPC6	HERC2	JAKMIP2
hsa-miR-107	ELF2	ANK1	GPC6	HERC2	JAKMIP2
hsa-miR-107	ELF3	HERC2
hsa-miR-107	ELF4	ANK1	GPC6	HERC2
hsa-miR-107	ELK1	ANK1	GPC6	HERC2	JAKMIP2
hsa-miR-107	ELK3	ANK1	GPC6	HERC2
hsa-miR-107	ELK4	ANK1	GPC6	HERC2	JAKMIP2
hsa-miR-107	ERF	ANK1	GPC6	HERC2	JAKMIP2
hsa-miR-107	ERG	ANK1	GPC6	HERC2	JAKMIP2
hsa-miR-107	ESR1	HERC2	JAKMIP2
hsa-miR-107	ESR2	HERC2	JAKMIP2
hsa-miR-107	ETS1	ANK1	GPC6	HERC2	JAKMIP2
hsa-miR-107	ETS2	ANK1	GPC6	HERC2	JAKMIP2
hsa-miR-107	ETV4	ANK1	GPC6	HERC2
hsa-miR-107	ETV6	ANK1	GPC6	HERC2
hsa-miR-107	ETV7	ANK1	GPC6	HERC2	JAKMIP2
hsa-miR-107	FLI1	ANK1	GPC6	HERC2	JAKMIP2
hsa-miR-107	FOS	ANK1	GPC6	JAKMIP2
hsa-miR-107	FOSB	ANK1	GPC6	JAKMIP2
hsa-miR-107	FOSL1	ANK1	GPC6	JAKMIP2
hsa-miR-107	FOSL2	GPC6	JAKMIP2
hsa-miR-107	FOXC1	ANK1	GPC6	HERC2	JAKMIP2
hsa-miR-107	FOXD1	GPC6	HERC2
hsa-miR-107	FOXF2	GPC6	HERC2
hsa-miR-107	FOXL1	ANK1	GPC6	HERC2	JAKMIP2
hsa-miR-107	FOXM1	ANK1	GPC6	HERC2	JAKMIP2
hsa-miR-107	FOXO1	GPC6	HERC2
hsa-miR-107	FOXO3	GPC6	HERC2
hsa-miR-107	FOXO4	GPC6
hsa-miR-107	GABPA	ANK1	GPC6	HERC2	JAKMIP2
hsa-miR-107	GABPB1	ANK1	GPC6	HERC2	JAKMIP2
hsa-miR-107	GATA1	ANK1	GPC6	HERC2	JAKMIP2
hsa-miR-107	GATA2	ANK1	GPC6	HERC2	JAKMIP2
hsa-miR-107	GATA3	ANK1	GPC6	HERC2	JAKMIP2
hsa-miR-107	GATA4	ANK1	GPC6	JAKMIP2
hsa-miR-107	GATA5	JAKMIP2
hsa-miR-107	GATA6	GPC6	JAKMIP2
hsa-miR-107	GTF2IRD1	ANK1	GPC6	HERC2	JAKMIP2
hsa-miR-107	HAND1	ANK1	GPC6	HERC2	JAKMIP2
hsa-miR-107	HAND2	ANK1	HERC2
hsa-miR-107	IKZF2	ANK1	GPC6	HERC2	JAKMIP2
hsa-miR-107	JUN	ANK1	GPC6	JAKMIP2
hsa-miR-107	JUNB	ANK1	GPC6	JAKMIP2
hsa-miR-107	JUND	ANK1	GPC6	JAKMIP2
hsa-miR-107	KLF12	ANK1	GPC6	HERC2	JAKMIP2
hsa-miR-107	MAF	GPC6	JAKMIP2
hsa-miR-107	MAX	ANK1	HERC2
hsa-miR-107	MECOM	ANK1
hsa-miR-107	MEF2A	GPC6	JAKMIP2
hsa-miR-107	MITF	ANK1	HERC2
hsa-miR-107	MXD1	ANK1	HERC2
hsa-miR-107	MXD3	ANK1	HERC2
hsa-miR-107	MXD4	ANK1	HERC2
hsa-miR-107	MXI1	ANK1	HERC2
hsa-miR-107	MYB	ANK1	GPC6	JAKMIP2
hsa-miR-107	MYC	ANK1	HERC2
hsa-miR-107	MYCN	ANK1	HERC2
hsa-miR-107	MYF5	ANK1	HERC2	JAKMIP2
hsa-miR-107	MYF6	ANK1	HERC2	JAKMIP2
hsa-miR-107	MYOD1	ANK1	HERC2	JAKMIP2
hsa-miR-107	MYOG	ANK1	HERC2	JAKMIP2
hsa-miR-107	NHLH1	ANK1	HERC2
hsa-miR-107	NR1H2	ANK1	HERC2	JAKMIP2
hsa-miR-107	NR1H3	ANK1	HERC2	JAKMIP2
hsa-miR-107	NR1I2	ANK1	GPC6	HERC2	JAKMIP2
hsa-miR-107	NR1I3	ANK1	GPC6	HERC2	JAKMIP2
hsa-miR-107	NR2F1	ANK1	HERC2	JAKMIP2
hsa-miR-107	NR2F2	ANK1	GPC6	HERC2	JAKMIP2
hsa-miR-107	NR3C1	ANK1	GPC6	HERC2	JAKMIP2
hsa-miR-107	RARA	ANK1	HERC2	JAKMIP2
hsa-miR-107	RARB	ANK1	HERC2	JAKMIP2
hsa-miR-107	RARG	ANK1	HERC2	JAKMIP2
hsa-miR-107	RXRA	ANK1	GPC6	HERC2	JAKMIP2
hsa-miR-107	RXRB	ANK1	GPC6	HERC2	JAKMIP2
hsa-miR-107	SPI1	ANK1	GPC6	HERC2
hsa-miR-107	SPIB	ANK1	GPC6	HERC2
hsa-miR-107	TAL1	ANK1	HERC2
hsa-miR-107	TAL2	ANK1	HERC2
hsa-miR-107	TCF12	ANK1	HERC2	JAKMIP2
hsa-miR-107	TCF3	ANK1	GPC6	HERC2	JAKMIP2
hsa-miR-107	TCF4	ANK1	HERC2	JAKMIP2
hsa-miR-107	TFAP2A	ANK1	GPC6	HERC2	JAKMIP2
hsa-miR-107	TFAP2B	ANK1	GPC6	HERC2	JAKMIP2
hsa-miR-107	TFAP2C	ANK1	GPC6	HERC2	JAKMIP2
hsa-miR-107	TFCP2	ANK1	GPC6	HERC2	JAKMIP2
hsa-miR-107	TFE3	ANK1	HERC2
hsa-miR-107	TFEB	ANK1	HERC2
hsa-miR-107	USF1	ANK1	HERC2
hsa-miR-107	USF2	ANK1	HERC2
hsa-miR-107	VDR	ANK1	GPC6	HERC2	JAKMIP2
hsa-miR-107	ZBTB7B	ANK1	GPC6	HERC2	JAKMIP2
hsa-miR-107	ZEB1	ANK1	GPC6	HERC2	JAKMIP2
hsa-miR-122	AIRE	MASP1	RAD21
hsa-miR-122	ALX1	MASP1
hsa-miR-122	AR	MASP1	RAD21
hsa-miR-122	ARNT	MASP1	RAD21
hsa-miR-122	ATF2	MASP1	RAD21
hsa-miR-122	ATF3	MASP1	RAD21
hsa-miR-122	ATF4	MASP1	RAD21
hsa-miR-122	ATF6	MASP1	RAD21
hsa-miR-122	BCL6	MASP1	RAD21
hsa-miR-122	BPTF	MASP1	RAD21
hsa-miR-122	CDX2	MASP1	RAD21
hsa-miR-122	CEBPA	MASP1	RAD21
hsa-miR-122	CEBPB	MASP1	RAD21
hsa-miR-122	CEBPD	MASP1	RAD21
hsa-miR-122	CEBPE	MASP1	RAD21
hsa-miR-122	CEBPG	MASP1	RAD21
hsa-miR-122	CHURC1	MASP1	RAD21
hsa-miR-122	CREB1	MASP1
hsa-miR-122	CTCF	MASP1	RAD21
hsa-miR-122	CUX1	MASP1	RAD21
hsa-miR-122	DBP	MASP1	RAD21
hsa-miR-122	E2F1	MASP1	RAD21
hsa-miR-122	E2F6	MASP1	RAD21
hsa-miR-122	ELF1	MASP1	RAD21
hsa-miR-122	ELF2	MASP1	RAD21
hsa-miR-122	ELF3	RAD21
hsa-miR-122	ELF4	MASP1	RAD21
hsa-miR-122	ELF5	RAD21
hsa-miR-122	ELK1	MASP1	RAD21
hsa-miR-122	ELK3	MASP1	RAD21
hsa-miR-122	ELK4	MASP1	RAD21
hsa-miR-122	ERF	MASP1	RAD21
hsa-miR-122	ERG	MASP1	RAD21
hsa-miR-122	ESR1	MASP1	RAD21
hsa-miR-122	ESR2	MASP1	RAD21
hsa-miR-122	ETS1	MASP1	RAD21
hsa-miR-122	ETS2	MASP1	RAD21
hsa-miR-122	ETV4	MASP1	RAD21
hsa-miR-122	ETV6	MASP1	RAD21
hsa-miR-122	ETV7	MASP1	RAD21
hsa-miR-122	FLI1	MASP1	RAD21
hsa-miR-122	FOS	MASP1	RAD21
hsa-miR-122	FOSB	MASP1
hsa-miR-122	FOSL1	MASP1
hsa-miR-122	FOSL2	MASP1
hsa-miR-122	FOXC1	MASP1	RAD21
hsa-miR-122	FOXD1	RAD21
hsa-miR-122	FOXD3	RAD21
hsa-miR-122	FOXF1	RAD21
hsa-miR-122	FOXF2	RAD21
hsa-miR-122	FOXH1	RAD21
hsa-miR-122	FOXJ1	RAD21
hsa-miR-122	FOXJ2	MASP1	RAD21
hsa-miR-122	FOXL1	MASP1	RAD21
hsa-miR-122	FOXO1	MASP1	RAD21
hsa-miR-122	FOXO3	MASP1	RAD21
hsa-miR-122	GABPA	MASP1	RAD21
hsa-miR-122	GABPB1	MASP1	RAD21
hsa-miR-122	GATA1	MASP1	RAD21
hsa-miR-122	GATA2	MASP1	RAD21
hsa-miR-122	GATA3	MASP1	RAD21
hsa-miR-122	GATA4	MASP1	RAD21
hsa-miR-122	GATA5	MASP1	RAD21
hsa-miR-122	GATA6	MASP1	RAD21
hsa-miR-122	GTF2IRD1	MASP1	RAD21
hsa-miR-122	HAND1	MASP1	RAD21
hsa-miR-122	IKZF2	MASP1	RAD21
hsa-miR-122	JUN	MASP1	RAD21
hsa-miR-122	JUNB	MASP1
hsa-miR-122	JUND	MASP1
hsa-miR-122	KLF12	MASP1	RAD21
hsa-miR-122	MAF	MASP1	RAD21
hsa-miR-122	NR1H4	MASP1	RAD21
hsa-miR-122	NR1I2	MASP1	RAD21
hsa-miR-122	NR1I3	MASP1	RAD21
hsa-miR-122	NR2F2	MASP1	RAD21
hsa-miR-122	NR3C1	MASP1	RAD21
hsa-miR-122	RXRA	MASP1	RAD21
hsa-miR-122	RXRB	MASP1	RAD21
hsa-miR-122	SPI1	MASP1	RAD21
hsa-miR-122	SPIB	MASP1	RAD21
hsa-miR-122	TCF3	MASP1	RAD21
hsa-miR-122	TFCP2	MASP1	RAD21
hsa-miR-122	VDR	MASP1	RAD21
hsa-miR-122	ZEB1	MASP1	RAD21
hsa-miR-130a	AIRE	DSEL	KCNA4
hsa-miR-130a	AR	DSEL	KCNA4
hsa-miR-130a	ARNT	DSEL	KCNA4
hsa-miR-130a	ASCL1	DSEL
hsa-miR-130a	ATF2	DSEL	KCNA4
hsa-miR-130a	ATF3	DSEL	KCNA4
hsa-miR-130a	ATF4	KCNA4
hsa-miR-130a	ATF6	DSEL	KCNA4
hsa-miR-130a	BCL6	DSEL	KCNA4
hsa-miR-130a	BHLHE40	DSEL
hsa-miR-130a	BHLHE41	DSEL
hsa-miR-130a	BRCA1	KCNA4
hsa-miR-130a	CDX2	DSEL
hsa-miR-130a	CEBPA	KCNA4
hsa-miR-130a	CEBPB	KCNA4
hsa-miR-130a	CEBPD	KCNA4
hsa-miR-130a	CEBPE	KCNA4
hsa-miR-130a	CEBPG	KCNA4
hsa-miR-130a	CREB1	DSEL	KCNA4
hsa-miR-130a	CTCF	DSEL	KCNA4
hsa-miR-130a	CUX1	DSEL	KCNA4
hsa-miR-130a	DBP	KCNA4
hsa-miR-130a	E2F1	DSEL	KCNA4
hsa-miR-130a	E2F3	DSEL	KCNA4
hsa-miR-130a	E2F4	DSEL	KCNA4
hsa-miR-130a	EBF1	DSEL	KCNA4
hsa-miR-130a	EBF2	DSEL	KCNA4
hsa-miR-130a	EBF3	DSEL	KCNA4
hsa-miR-130a	ELF1	DSEL	KCNA4
hsa-miR-130a	ELF2	DSEL	KCNA4
hsa-miR-130a	ELF4	DSEL	KCNA4
hsa-miR-130a	ELF5	KCNA4
hsa-miR-130a	ELK1	DSEL	KCNA4
hsa-miR-130a	ELK3	DSEL	KCNA4
hsa-miR-130a	ELK4	DSEL	KCNA4
hsa-miR-130a	ERF	DSEL	KCNA4
hsa-miR-130a	ERG	DSEL	KCNA4
hsa-miR-130a	ESR1	DSEL
hsa-miR-130a	ESR2	DSEL
hsa-miR-130a	ETS1	DSEL	KCNA4
hsa-miR-130a	ETS2	DSEL	KCNA4
hsa-miR-130a	ETV4	DSEL	KCNA4
hsa-miR-130a	ETV6	DSEL	KCNA4
hsa-miR-130a	ETV7	DSEL	KCNA4
hsa-miR-130a	FLI1	DSEL	KCNA4
hsa-miR-130a	FOS	DSEL	KCNA4
hsa-miR-130a	FOXC1	KCNA4
hsa-miR-130a	FOXM1	DSEL	KCNA4
hsa-miR-130a	GABPA	DSEL	KCNA4
hsa-miR-130a	GABPB1	DSEL	KCNA4
hsa-miR-130a	GATA1	DSEL	KCNA4
hsa-miR-130a	GATA2	DSEL	KCNA4
hsa-miR-130a	GATA3	DSEL	KCNA4
hsa-miR-130a	GATA4	KCNA4
hsa-miR-130a	GFI1B	KCNA4
hsa-miR-130a	GTF2IRD1	DSEL	KCNA4
hsa-miR-130a	HAND1	DSEL	KCNA4
hsa-miR-130a	HAND2	DSEL
hsa-miR-130a	HNF4A	DSEL	KCNA4
hsa-miR-130a	HNF4G	DSEL
hsa-miR-130a	IKZF2	DSEL	KCNA4
hsa-miR-130a	JUN	DSEL	KCNA4
hsa-miR-130a	KLF12	DSEL	KCNA4
hsa-miR-130a	MAF	DSEL	KCNA4
hsa-miR-130a	MAX	DSEL
hsa-miR-130a	MITF	DSEL
hsa-miR-130a	MXD1	DSEL
hsa-miR-130a	MXD3	DSEL
hsa-miR-130a	MXD4	DSEL
hsa-miR-130a	MXI1	DSEL
hsa-miR-130a	MYC	DSEL
hsa-miR-130a	MYCN	DSEL
hsa-miR-130a	MYF5	DSEL
hsa-miR-130a	MYF6	DSEL
hsa-miR-130a	MYOD1	DSEL
hsa-miR-130a	MYOG	DSEL
hsa-miR-130a	NHLH1	DSEL
hsa-miR-130a	NR1I2	DSEL	KCNA4
hsa-miR-130a	NR1I3	DSEL	KCNA4
hsa-miR-130a	NR2F1	DSEL	KCNA4
hsa-miR-130a	NR2F2	DSEL	KCNA4
hsa-miR-130a	NR3C1	DSEL	KCNA4
hsa-miR-130a	RXRA	DSEL	KCNA4
hsa-miR-130a	RXRB	DSEL	KCNA4
hsa-miR-130a	SPI1	DSEL	KCNA4
hsa-miR-130a	SPIB	DSEL	KCNA4
hsa-miR-130a	TAL1	DSEL
hsa-miR-130a	TAL2	DSEL
hsa-miR-130a	TCF12	DSEL
hsa-miR-130a	TCF3	DSEL	KCNA4
hsa-miR-130a	TCF4	DSEL
hsa-miR-130a	TFAP2A	DSEL	KCNA4
hsa-miR-130a	TFAP2B	DSEL	KCNA4
hsa-miR-130a	TFAP2C	DSEL	KCNA4
hsa-miR-130a	TFAP4	DSEL
hsa-miR-130a	TFCP2	DSEL	KCNA4
hsa-miR-130a	TFDP1	DSEL	KCNA4
hsa-miR-130a	TFE3	DSEL
hsa-miR-130a	TFEB	DSEL
hsa-miR-130a	USF1	DSEL
hsa-miR-130a	USF2	DSEL
hsa-miR-130a	VDR	DSEL	KCNA4
hsa-miR-130a	ZEB1	DSEL
hsa-miR-130a	ZNF148	DSEL	KCNA4
hsa-miR-130b	AHR	DSEL	KCNA4
hsa-miR-130b	AIRE	DSEL	KCNA4
hsa-miR-130b	AR	DSEL	KCNA4
hsa-miR-130b	ARNT	DSEL	KCNA4
hsa-miR-130b	ASCL1	DSEL
hsa-miR-130b	ATF2	DSEL	KCNA4
hsa-miR-130b	ATF3	DSEL	KCNA4
hsa-miR-130b	ATF4	KCNA4
hsa-miR-130b	ATF6	DSEL	KCNA4
hsa-miR-130b	BCL6	DSEL	KCNA4
hsa-miR-130b	CDX2	DSEL
hsa-miR-130b	CEBPA	KCNA4
hsa-miR-130b	CEBPB	KCNA4
hsa-miR-130b	CEBPD	KCNA4
hsa-miR-130b	CEBPE	KCNA4
hsa-miR-130b	CEBPG	KCNA4
hsa-miR-130b	CHURC1	DSEL	KCNA4
hsa-miR-130b	CREB1	DSEL	KCNA4
hsa-miR-130b	CREM	DSEL
hsa-miR-130b	CTCF	DSEL	KCNA4
hsa-miR-130b	CUX1	DSEL	KCNA4
hsa-miR-130b	DBP	KCNA4
hsa-miR-130b	E2F1	DSEL	KCNA4
hsa-miR-130b	E2F3	DSEL	KCNA4
hsa-miR-130b	E2F4	DSEL	KCNA4
hsa-miR-130b	E2F6	KCNA4
hsa-miR-130b	EBF1	DSEL	KCNA4
hsa-miR-130b	EBF2	DSEL	KCNA4
hsa-miR-130b	EBF3	DSEL	KCNA4
hsa-miR-130b	EGR1	DSEL	KCNA4
hsa-miR-130b	EGR2	DSEL	KCNA4
hsa-miR-130b	EGR3	DSEL	KCNA4
hsa-miR-130b	ELK1	DSEL	KCNA4
hsa-miR-130b	ESR1	DSEL
hsa-miR-130b	ESR2	DSEL
hsa-miR-130b	ETS1	DSEL	KCNA4
hsa-miR-130b	ETS2	DSEL	KCNA4
hsa-miR-130b	FOS	DSEL	KCNA4
hsa-miR-130b	FOSB	KCNA4
hsa-miR-130b	FOSL1	KCNA4
hsa-miR-130b	FOSL2	KCNA4
hsa-miR-130b	GABPA	DSEL	KCNA4
hsa-miR-130b	GABPB1	DSEL	KCNA4
hsa-miR-130b	GATA1	DSEL	KCNA4
hsa-miR-130b	GATA2	DSEL	KCNA4
hsa-miR-130b	GATA3	DSEL	KCNA4
hsa-miR-130b	GATA4	KCNA4
hsa-miR-130b	GTF2IRD1	DSEL	KCNA4
hsa-miR-130b	HAND1	DSEL	KCNA4
hsa-miR-130b	HNF4A	DSEL	KCNA4
hsa-miR-130b	HNF4G	DSEL
hsa-miR-130b	IKZF2	DSEL	KCNA4
hsa-miR-130b	JUN	DSEL	KCNA4
hsa-miR-130b	JUNB	KCNA4
hsa-miR-130b	JUND	KCNA4
hsa-miR-130b	KLF12	DSEL	KCNA4
hsa-miR-130b	MAF	DSEL	KCNA4
hsa-miR-130b	MYF5	DSEL
hsa-miR-130b	MYF6	DSEL
hsa-miR-130b	MYOD1	DSEL
hsa-miR-130b	MYOG	DSEL
hsa-miR-130b	NR1H2	DSEL
hsa-miR-130b	NR1H3	DSEL
hsa-miR-130b	NR1I2	DSEL	KCNA4
hsa-miR-130b	NR1I3	DSEL	KCNA4
hsa-miR-130b	NR2F1	DSEL	KCNA4
hsa-miR-130b	NR2F2	DSEL	KCNA4
hsa-miR-130b	NR3C1	DSEL	KCNA4
hsa-miR-130b	RARA	DSEL
hsa-miR-130b	RARB	DSEL
hsa-miR-130b	RARG	DSEL
hsa-miR-130b	RUNX1	DSEL	KCNA4
hsa-miR-130b	RUNX2	KCNA4
hsa-miR-130b	RUNX3	KCNA4
hsa-miR-130b	RXRA	DSEL	KCNA4
hsa-miR-130b	RXRB	DSEL	KCNA4
hsa-miR-130b	TCF12	DSEL
hsa-miR-130b	TCF3	DSEL	KCNA4
hsa-miR-130b	TCF4	DSEL
hsa-miR-130b	TFAP2A	DSEL	KCNA4
hsa-miR-130b	TFAP2B	DSEL	KCNA4
hsa-miR-130b	TFAP2C	DSEL	KCNA4
hsa-miR-130b	TFCP2	DSEL	KCNA4
hsa-miR-130b	TFDP1	DSEL	KCNA4
hsa-miR-130b	VDR	DSEL	KCNA4
hsa-miR-130b	ZBTB7B	DSEL	KCNA4
hsa-miR-130b	ZEB1	DSEL
hsa-miR-130b	ZNF148	DSEL	KCNA4
hsa-miR-132	AHR	EP300	MYCBP2
hsa-miR-132	AHRR	EP300
hsa-miR-132	AIRE	EP300	MYCBP2
hsa-miR-132	AR	EP300	MYCBP2
hsa-miR-132	ARNT	EP300	MYCBP2
hsa-miR-132	ARNT2	EP300
hsa-miR-132	ATF1	MYCBP2
hsa-miR-132	ATF2	EP300	MYCBP2
hsa-miR-132	ATF3	MYCBP2
hsa-miR-132	ATF4	MYCBP2
hsa-miR-132	ATF5	MYCBP2
hsa-miR-132	ATF6	EP300	MYCBP2
hsa-miR-132	ATF7	MYCBP2
hsa-miR-132	BCL6	EP300	MYCBP2
hsa-miR-132	BRCA1	EP300	MYCBP2
hsa-miR-132	CEBPA	EP300	MYCBP2
hsa-miR-132	CEBPB	EP300
hsa-miR-132	CEBPD	EP300
hsa-miR-132	CEBPE	EP300
hsa-miR-132	CEBPG	EP300
hsa-miR-132	CHURC1	EP300	MYCBP2
hsa-miR-132	CNOT3	EP300	MYCBP2
hsa-miR-132	CREB1	MYCBP2
hsa-miR-132	CREM	MYCBP2
hsa-miR-132	CTCF	EP300	MYCBP2
hsa-miR-132	CUX1	EP300
hsa-miR-132	DBP	EP300
hsa-miR-132	E2F1	EP300	MYCBP2
hsa-miR-132	E2F3	EP300	MYCBP2
hsa-miR-132	E2F4	EP300	MYCBP2
hsa-miR-132	EGR1	EP300	MYCBP2
hsa-miR-132	EGR2	EP300	MYCBP2
hsa-miR-132	EGR3	EP300	MYCBP2
hsa-miR-132	ELK1	EP300	MYCBP2
hsa-miR-132	FOS	MYCBP2
hsa-miR-132	FOXO1	EP300
hsa-miR-132	GABPA	EP300
hsa-miR-132	GABPB1	EP300
hsa-miR-132	GATA1	EP300
hsa-miR-132	GATA2	EP300
hsa-miR-132	GTF2IRD1	EP300	MYCBP2
hsa-miR-132	HAND1	EP300	MYCBP2
hsa-miR-132	HIF1A	EP300
hsa-miR-132	IKZF2	MYCBP2
hsa-miR-132	JUN	MYCBP2
hsa-miR-132	KLF12	EP300	MYCBP2
hsa-miR-132	MAF	EP300	MYCBP2
hsa-miR-132	MYB	EP300	MYCBP2
hsa-miR-132	NR1I2	EP300	MYCBP2
hsa-miR-132	NR1I3	EP300	MYCBP2
hsa-miR-132	NR2F2	EP300
hsa-miR-132	NR3C1	EP300	MYCBP2
hsa-miR-132	RXRA	EP300	MYCBP2
hsa-miR-132	RXRB	EP300	MYCBP2
hsa-miR-132	TCF3	EP300	MYCBP2
hsa-miR-132	TFAP2A	EP300	MYCBP2
hsa-miR-132	TFAP2B	EP300	MYCBP2
hsa-miR-132	TFAP2C	EP300	MYCBP2
hsa-miR-132	TFAP4	EP300	MYCBP2
hsa-miR-132	TFCP2	EP300	MYCBP2
hsa-miR-132	TFDP1	EP300	MYCBP2
hsa-miR-132	VDR	EP300	MYCBP2
hsa-miR-132	ZBTB7B	EP300	MYCBP2
hsa-miR-132	ZEB1	EP300	MYCBP2
hsa-miR-132	ZNF148	EP300	MYCBP2
hsa-miR-133b	AIRE	PTPRZ1
hsa-miR-133b	AR	PTPRZ1
hsa-miR-133b	ATF2	PTPRZ1
hsa-miR-133b	ATF6	PTPRZ1
hsa-miR-133b	BCL6	PTPRZ1
hsa-miR-133b	BPTF	PTPRZ1
hsa-miR-133b	CDX2	PTPRZ1
hsa-miR-133b	CEBPA	PTPRZ1
hsa-miR-133b	CEBPB	PTPRZ1
hsa-miR-133b	CEBPD	PTPRZ1
hsa-miR-133b	CEBPE	PTPRZ1
hsa-miR-133b	CEBPG	PTPRZ1
hsa-miR-133b	CTCF	PTPRZ1
hsa-miR-133b	CUX1	PTPRZ1
hsa-miR-133b	DBP	PTPRZ1
hsa-miR-133b	DMRTC2	PTPRZ1
hsa-miR-133b	ELF1	PTPRZ1
hsa-miR-133b	ELK1	PTPRZ1
hsa-miR-133b	ESR1	PTPRZ1
hsa-miR-133b	ETS1	PTPRZ1
hsa-miR-133b	FOXC1	PTPRZ1
hsa-miR-133b	FOXD3	PTPRZ1
hsa-miR-133b	FOXG1	PTPRZ1
hsa-miR-133b	FOXO1	PTPRZ1
hsa-miR-133b	FOXO3	PTPRZ1
hsa-miR-133b	FOXO4	PTPRZ1
hsa-miR-133b	GABPA	PTPRZ1
hsa-miR-133b	GABPB1	PTPRZ1
hsa-miR-133b	GATA1	PTPRZ1
hsa-miR-133b	GATA4	PTPRZ1
hsa-miR-133b	GTF2IRD1	PTPRZ1
hsa-miR-133b	HAND1	PTPRZ1
hsa-miR-133b	JUN	PTPRZ1
hsa-miR-133b	KLF12	PTPRZ1
hsa-miR-133b	NR1I2	PTPRZ1
hsa-miR-133b	NR1I3	PTPRZ1
hsa-miR-133b	NR2F2	PTPRZ1
hsa-miR-133b	NR3C1	PTPRZ1
hsa-miR-133b	RXRA	PTPRZ1
hsa-miR-133b	RXRB	PTPRZ1
hsa-miR-133b	TCF3	PTPRZ1
hsa-miR-133b	TFAP2A	PTPRZ1
hsa-miR-133b	TFAP2C	PTPRZ1
hsa-miR-133b	TFAP4	PTPRZ1
hsa-miR-133b	TFCP2	PTPRZ1
hsa-miR-133b	VDR	PTPRZ1
hsa-miR-133b	ZEB1	PTPRZ1
hsa-miR-133b	ZNF384	PTPRZ1
hsa-miR-137	AHR	NRXN3	TRIM23
hsa-miR-137	AIRE	NRXN3	TRIM23
hsa-miR-137	ALX1	NRXN3	TRIM23
hsa-miR-137	AR	NRXN3	TRIM23
hsa-miR-137	ARNT	NRXN3	TRIM23
hsa-miR-137	ATF1	NRXN3
hsa-miR-137	ATF2	NRXN3	TRIM23
hsa-miR-137	ATF3	NRXN3
hsa-miR-137	ATF4	NRXN3
hsa-miR-137	ATF6	NRXN3	TRIM23
hsa-miR-137	BCL6	NRXN3	TRIM23
hsa-miR-137	BPTF	TRIM23
hsa-miR-137	BRCA1	TRIM23
hsa-miR-137	CDX1	NRXN3	TRIM23
hsa-miR-137	CDX2	NRXN3	TRIM23
hsa-miR-137	CEBPA	NRXN3	TRIM23
hsa-miR-137	CEBPB	NRXN3
hsa-miR-137	CEBPD	NRXN3
hsa-miR-137	CEBPE	NRXN3
hsa-miR-137	CEBPG	NRXN3
hsa-miR-137	CHURC1	NRXN3	TRIM23
hsa-miR-137	CTCF	NRXN3	TRIM23
hsa-miR-137	CUX1	TRIM23
hsa-miR-137	DBP	NRXN3
hsa-miR-137	E2F1	NRXN3	TRIM23
hsa-miR-137	E2F3	NRXN3	TRIM23
hsa-miR-137	E2F4	NRXN3	TRIM23
hsa-miR-137	EBF1	NRXN3	TRIM23
hsa-miR-137	EBF2	NRXN3	TRIM23
hsa-miR-137	EBF3	NRXN3	TRIM23
hsa-miR-137	EGR1	NRXN3	TRIM23
hsa-miR-137	EGR2	NRXN3	TRIM23
hsa-miR-137	EGR3	NRXN3
hsa-miR-137	ELF1	NRXN3	TRIM23
hsa-miR-137	ELF2	NRXN3	TRIM23
hsa-miR-137	ELF3	TRIM23
hsa-miR-137	ELF4	NRXN3
hsa-miR-137	ELK1	NRXN3	TRIM23
hsa-miR-137	ELK3	NRXN3
hsa-miR-137	ELK4	NRXN3	TRIM23
hsa-miR-137	ERF	NRXN3	TRIM23
hsa-miR-137	ERG	NRXN3	TRIM23
hsa-miR-137	ETS1	NRXN3	TRIM23
hsa-miR-137	ETS2	NRXN3	TRIM23
hsa-miR-137	ETV4	NRXN3
hsa-miR-137	ETV6	NRXN3
hsa-miR-137	ETV7	NRXN3	TRIM23
hsa-miR-137	FLI1	NRXN3	TRIM23
hsa-miR-137	FOS	NRXN3
hsa-miR-137	FOXC1	TRIM23
hsa-miR-137	FOXD3	NRXN3	TRIM23
hsa-miR-137	FOXJ2	NRXN3	TRIM23
hsa-miR-137	FOXL1	NRXN3	TRIM23
hsa-miR-137	FOXM1	TRIM23
hsa-miR-137	GABPA	NRXN3	TRIM23
hsa-miR-137	GABPB1	NRXN3	TRIM23
hsa-miR-137	GATA1	NRXN3	TRIM23
hsa-miR-137	GATA2	NRXN3	TRIM23
hsa-miR-137	GATA3	NRXN3	TRIM23
hsa-miR-137	GATA6	NRXN3
hsa-miR-137	GFI1	NRXN3	TRIM23
hsa-miR-137	GFI1B	NRXN3	TRIM23
hsa-miR-137	GTF2IRD1	NRXN3	TRIM23
hsa-miR-137	HAND1	NRXN3	TRIM23
hsa-miR-137	IKZF2	NRXN3	TRIM23
hsa-miR-137	JUN	NRXN3
hsa-miR-137	KLF12	NRXN3	TRIM23
hsa-miR-137	MAF	NRXN3	TRIM23
hsa-miR-137	NR1I2	NRXN3	TRIM23
hsa-miR-137	NR1I3	NRXN3	TRIM23
hsa-miR-137	NR2F2	NRXN3	TRIM23
hsa-miR-137	NR3C1	NRXN3	TRIM23
hsa-miR-137	RXRA	NRXN3	TRIM23
hsa-miR-137	RXRB	NRXN3	TRIM23
hsa-miR-137	SPI1	NRXN3
hsa-miR-137	SPIB	NRXN3
hsa-miR-137	TCF3	NRXN3	TRIM23
hsa-miR-137	TFAP2A	NRXN3	TRIM23
hsa-miR-137	TFAP2B	NRXN3	TRIM23
hsa-miR-137	TFAP2C	NRXN3	TRIM23
hsa-miR-137	TFAP4	TRIM23
hsa-miR-137	TFCP2	NRXN3	TRIM23
hsa-miR-137	TFDP1	NRXN3	TRIM23
hsa-miR-137	VDR	NRXN3	TRIM23
hsa-miR-137	ZBTB7B	NRXN3
hsa-miR-137	ZEB1	NRXN3
hsa-miR-143	AIRE	AKAP6	GRIK3	IGF2R
hsa-miR-143	ALX1	AKAP6
hsa-miR-143	AR	AKAP6	IGF2R
hsa-miR-143	ASCL1	AKAP6	GRIK3	IGF2R
hsa-miR-143	ATF2	AKAP6	IGF2R
hsa-miR-143	ATF3	AKAP6	GRIK3	IGF2R
hsa-miR-143	ATF6	AKAP6	GRIK3	IGF2R
hsa-miR-143	BCL6	AKAP6	GRIK3	IGF2R
hsa-miR-143	BPTF	AKAP6
hsa-miR-143	BRCA1	AKAP6	GRIK3
hsa-miR-143	CDX1	AKAP6
hsa-miR-143	CDX2	AKAP6	IGF2R
hsa-miR-143	CEBPA	AKAP6	IGF2R
hsa-miR-143	CEBPB	AKAP6	IGF2R
hsa-miR-143	CEBPD	AKAP6
hsa-miR-143	CEBPE	AKAP6
hsa-miR-143	CEBPG	AKAP6
hsa-miR-143	CHURC1	GRIK3	IGF2R
hsa-miR-143	CREB1	AKAP6	IGF2R
hsa-miR-143	CTCF	AKAP6	GRIK3	IGF2R
hsa-miR-143	CUX1	AKAP6	GRIK3	IGF2R
hsa-miR-143	DBP	AKAP6	IGF2R
hsa-miR-143	E2F1	GRIK3	IGF2R
hsa-miR-143	E2F3	GRIK3	IGF2R
hsa-miR-143	E2F4	GRIK3	IGF2R
hsa-miR-143	E2F6	AKAP6
hsa-miR-143	ELF1	AKAP6	IGF2R
hsa-miR-143	ELF2	AKAP6	IGF2R
hsa-miR-143	ELF3	AKAP6	IGF2R
hsa-miR-143	ELF4	AKAP6	IGF2R
hsa-miR-143	ELF5	AKAP6	IGF2R
hsa-miR-143	ELK1	AKAP6	IGF2R
hsa-miR-143	ELK3	AKAP6	IGF2R
hsa-miR-143	ELK4	AKAP6	IGF2R
hsa-miR-143	ERF	AKAP6	IGF2R
hsa-miR-143	ERG	AKAP6	IGF2R
hsa-miR-143	ESR1	AKAP6	IGF2R
hsa-miR-143	ESR2	AKAP6	IGF2R
hsa-miR-143	ETS1	AKAP6	IGF2R
hsa-miR-143	ETS2	AKAP6	IGF2R
hsa-miR-143	ETV4	AKAP6	IGF2R
hsa-miR-143	ETV7	AKAP6	IGF2R
hsa-miR-143	FLI1	AKAP6	IGF2R
hsa-miR-143	FOS	AKAP6	IGF2R
hsa-miR-143	FOSB	AKAP6	IGF2R
hsa-miR-143	FOSL1	AKAP6	IGF2R
hsa-miR-143	FOSL2	AKAP6	IGF2R
hsa-miR-143	FOXC1	AKAP6
hsa-miR-143	FOXD1	AKAP6
hsa-miR-143	FOXD3	AKAP6
hsa-miR-143	FOXF1	AKAP6
hsa-miR-143	FOXF2	AKAP6
hsa-miR-143	FOXH1	AKAP6
hsa-miR-143	FOXJ1	AKAP6
hsa-miR-143	FOXJ2	AKAP6
hsa-miR-143	FOXL1	AKAP6
hsa-miR-143	FOXM1	AKAP6
hsa-miR-143	FOXO1	AKAP6
hsa-miR-143	FOXO3	AKAP6	IGF2R
hsa-miR-143	FOXO4	AKAP6
hsa-miR-143	GABPA	AKAP6	GRIK3	IGF2R
hsa-miR-143	GABPB1	AKAP6	GRIK3	IGF2R
hsa-miR-143	GATA1	AKAP6	GRIK3	IGF2R
hsa-miR-143	GATA2	AKAP6	GRIK3
hsa-miR-143	GATA3	AKAP6	GRIK3	IGF2R
hsa-miR-143	GATA4	AKAP6
hsa-miR-143	GATA5	AKAP6
hsa-miR-143	GATA6	AKAP6
hsa-miR-143	GTF2IRD1	AKAP6	GRIK3	IGF2R
hsa-miR-143	HAND1	AKAP6	GRIK3	IGF2R
hsa-miR-143	IKZF2	AKAP6	GRIK3	IGF2R
hsa-miR-143	JUN	AKAP6	IGF2R
hsa-miR-143	JUNB	AKAP6	IGF2R
hsa-miR-143	JUND	AKAP6	IGF2R
hsa-miR-143	KLF12	AKAP6	GRIK3	IGF2R
hsa-miR-143	MAF	AKAP6	GRIK3
hsa-miR-143	MYB	AKAP6	IGF2R
hsa-miR-143	MYF5	AKAP6	GRIK3	IGF2R
hsa-miR-143	MYF6	AKAP6	GRIK3	IGF2R
hsa-miR-143	MYOD1	AKAP6	GRIK3	IGF2R
hsa-miR-143	MYOG	AKAP6	GRIK3	IGF2R
hsa-miR-143	NR1H4	AKAP6
hsa-miR-143	NR1I2	AKAP6	GRIK3	IGF2R
hsa-miR-143	NR1I3	AKAP6	GRIK3	IGF2R
hsa-miR-143	NR2F1	IGF2R
hsa-miR-143	NR2F2	AKAP6	GRIK3	IGF2R
hsa-miR-143	NR3C1	AKAP6	GRIK3	IGF2R
hsa-miR-143	POU3F2	AKAP6
hsa-miR-143	RXRA	AKAP6	GRIK3	IGF2R
hsa-miR-143	RXRB	AKAP6	GRIK3	IGF2R
hsa-miR-143	SPI1	AKAP6	IGF2R
hsa-miR-143	SPIB	AKAP6	IGF2R
hsa-miR-143	TCF12	AKAP6	GRIK3	IGF2R
hsa-miR-143	TCF3	AKAP6	GRIK3	IGF2R
hsa-miR-143	TCF4	AKAP6	GRIK3	IGF2R
hsa-miR-143	TFAP2A	AKAP6	GRIK3	IGF2R
hsa-miR-143	TFAP2B	AKAP6	GRIK3	IGF2R
hsa-miR-143	TFAP2C	AKAP6	GRIK3	IGF2R
hsa-miR-143	TFAP4	AKAP6	GRIK3	IGF2R
hsa-miR-143	TFCP2	AKAP6	GRIK3	IGF2R
hsa-miR-143	TFDP1	GRIK3	IGF2R
hsa-miR-143	VDR	AKAP6	GRIK3	IGF2R
hsa-miR-143	ZEB1	AKAP6	GRIK3	IGF2R
hsa-miR-144	AIRE	PCDH18	SALL1
hsa-miR-144	AR	PCDH18	SALL1
hsa-miR-144	ATF2	PCDH18	SALL1
hsa-miR-144	ATF3	PCDH18
hsa-miR-144	ATF4	PCDH18
hsa-miR-144	ATF6	PCDH18	SALL1
hsa-miR-144	BCL6	PCDH18	SALL1
hsa-miR-144	BPTF	PCDH18
hsa-miR-144	CBFB	PCDH18
hsa-miR-144	CDX2	PCDH18
hsa-miR-144	CEBPA	PCDH18	SALL1
hsa-miR-144	CEBPB	PCDH18	SALL1
hsa-miR-144	CEBPD	PCDH18	SALL1
hsa-miR-144	CEBPE	PCDH18	SALL1
hsa-miR-144	CEBPG	PCDH18	SALL1
hsa-miR-144	CHURC1	SALL1
hsa-miR-144	CREB1	PCDH18
hsa-miR-144	CTCF	PCDH18	SALL1
hsa-miR-144	CUX1	PCDH18	SALL1
hsa-miR-144	DBP	PCDH18
hsa-miR-144	E2F1	PCDH18	SALL1
hsa-miR-144	E2F6	SALL1
hsa-miR-144	EBF1	PCDH18
hsa-miR-144	EBF2	PCDH18
hsa-miR-144	EBF3	PCDH18
hsa-miR-144	EGR1	SALL1
hsa-miR-144	ELF1	PCDH18	SALL1
hsa-miR-144	ELF2	PCDH18	SALL1
hsa-miR-144	ELF3	SALL1
hsa-miR-144	ELF4	PCDH18
hsa-miR-144	ELK1	PCDH18	SALL1
hsa-miR-144	ELK3	PCDH18
hsa-miR-144	ELK4	PCDH18	SALL1
hsa-miR-144	ERF	PCDH18	SALL1
hsa-miR-144	ERG	PCDH18	SALL1
hsa-miR-144	ESR1	PCDH18
hsa-miR-144	ESR2	PCDH18
hsa-miR-144	ETS1	PCDH18	SALL1
hsa-miR-144	ETS2	PCDH18	SALL1
hsa-miR-144	ETV4	PCDH18
hsa-miR-144	ETV6	PCDH18
hsa-miR-144	ETV7	PCDH18	SALL1
hsa-miR-144	FLI1	PCDH18	SALL1
hsa-miR-144	FOXC1	SALL1
hsa-miR-144	FOXF2	SALL1
hsa-miR-144	FOXO1	PCDH18
hsa-miR-144	GABPA	PCDH18	SALL1
hsa-miR-144	GABPB1	PCDH18	SALL1
hsa-miR-144	GATA1	PCDH18	SALL1
hsa-miR-144	GATA2	PCDH18
hsa-miR-144	GATA3	PCDH18
hsa-miR-144	GATA4	PCDH18	SALL1
hsa-miR-144	GTF2IRD1	PCDH18	SALL1
hsa-miR-144	HAND1	PCDH18	SALL1
hsa-miR-144	IKZF2	PCDH18	SALL1
hsa-miR-144	KLF12	PCDH18	SALL1
hsa-miR-144	MAF	PCDH18
hsa-miR-144	NR1I2	PCDH18	SALL1
hsa-miR-144	NR1I3	PCDH18	SALL1
hsa-miR-144	NR2F2	PCDH18
hsa-miR-144	NR3C1	PCDH18	SALL1
hsa-miR-144	RUNX1	PCDH18	SALL1
hsa-miR-144	RUNX2	PCDH18
hsa-miR-144	RUNX3	PCDH18
hsa-miR-144	RXRA	PCDH18	SALL1
hsa-miR-144	RXRB	PCDH18	SALL1
hsa-miR-144	SPI1	PCDH18
hsa-miR-144	SPIB	PCDH18
hsa-miR-144	TCF3	PCDH18	SALL1
hsa-miR-144	TFAP2A	PCDH18	SALL1
hsa-miR-144	TFAP2B	PCDH18	SALL1
hsa-miR-144	TFAP2C	PCDH18	SALL1
hsa-miR-144	TFAP4	PCDH18
hsa-miR-144	TFCP2	PCDH18	SALL1
hsa-miR-144	VDR	PCDH18	SALL1
hsa-miR-144	ZBTB7B	SALL1
hsa-miR-144	ZEB1	PCDH18
hsa-miR-144	ZNF148	SALL1
hsa-miR-145	AIRE	FLT1	NRAS	REV3L
hsa-miR-145	AR	FLT1	NRAS	REV3L
hsa-miR-145	ARNT	FLT1	NRAS	REV3L
hsa-miR-145	ASCL1	NRAS	REV3L
hsa-miR-145	ATF1	FLT1	NRAS	REV3L
hsa-miR-145	ATF2	FLT1	NRAS	REV3L
hsa-miR-145	ATF3	FLT1	NRAS	REV3L
hsa-miR-145	ATF4	FLT1	NRAS	REV3L
hsa-miR-145	ATF6	FLT1	NRAS	REV3L
hsa-miR-145	BCL6	FLT1	NRAS	REV3L
hsa-miR-145	BHLHE40	NRAS	REV3L
hsa-miR-145	BHLHE41	NRAS	REV3L
hsa-miR-145	CBFB	NRAS
hsa-miR-145	CDX2	FLT1	NRAS
hsa-miR-145	CEBPA	FLT1	NRAS	REV3L
hsa-miR-145	CEBPB	FLT1	NRAS	REV3L
hsa-miR-145	CEBPD	FLT1	NRAS	REV3L
hsa-miR-145	CEBPE	FLT1	NRAS	REV3L
hsa-miR-145	CEBPG	FLT1	NRAS	REV3L
hsa-miR-145	CHURC1	FLT1	NRAS	REV3L
hsa-miR-145	CREB1	FLT1	NRAS	REV3L
hsa-miR-145	CTCF	FLT1	NRAS	REV3L
hsa-miR-145	CUX1	FLT1	NRAS	REV3L
hsa-miR-145	DBP	FLT1	NRAS
hsa-miR-145	DEAF1	NRAS	REV3L
hsa-miR-145	E2F1	FLT1	NRAS	REV3L
hsa-miR-145	E2F3	FLT1	NRAS	REV3L
hsa-miR-145	E2F4	FLT1	NRAS	REV3L
hsa-miR-145	E2F7	REV3L
hsa-miR-145	EBF1	NRAS
hsa-miR-145	EBF2	NRAS
hsa-miR-145	EBF3	NRAS
hsa-miR-145	EGR1	FLT1	NRAS	REV3L
hsa-miR-145	EGR2	FLT1	NRAS	REV3L
hsa-miR-145	EGR3	FLT1	NRAS	REV3L
hsa-miR-145	ELF1	FLT1	NRAS	REV3L
hsa-miR-145	ELF2	FLT1	NRAS
hsa-miR-145	ELF4	FLT1	NRAS
hsa-miR-145	ELK1	FLT1	NRAS	REV3L
hsa-miR-145	ELK3	FLT1	NRAS
hsa-miR-145	ELK4	FLT1	NRAS
hsa-miR-145	ERF	FLT1	NRAS
hsa-miR-145	ERG	FLT1	NRAS
hsa-miR-145	ESR1	NRAS	REV3L
hsa-miR-145	ESR2	NRAS	REV3L
hsa-miR-145	ETS1	FLT1	NRAS	REV3L
hsa-miR-145	ETS2	FLT1	NRAS
hsa-miR-145	ETV4	FLT1	NRAS
hsa-miR-145	ETV6	FLT1	NRAS
hsa-miR-145	ETV7	FLT1	NRAS
hsa-miR-145	FOS	FLT1	NRAS	REV3L
hsa-miR-145	FOSB	FLT1	NRAS	REV3L
hsa-miR-145	FOSL1	FLT1	NRAS	REV3L
hsa-miR-145	FOSL2	NRAS	REV3L
hsa-miR-145	FOXO3	NRAS	REV3L
hsa-miR-145	GABPA	FLT1	NRAS	REV3L
hsa-miR-145	GABPB1	FLT1	NRAS	REV3L
hsa-miR-145	GATA1	FLT1	NRAS	REV3L
hsa-miR-145	GATA2	FLT1	NRAS
hsa-miR-145	GATA3	NRAS	REV3L
hsa-miR-145	GATA4	FLT1	NRAS
hsa-miR-145	GATA5	NRAS
hsa-miR-145	GATA6	NRAS
hsa-miR-145	GTF2IRD1	FLT1	NRAS	REV3L
hsa-miR-145	HAND1	FLT1	NRAS	REV3L
hsa-miR-145	HAND2	NRAS	REV3L
hsa-miR-145	HNF4A	FLT1	NRAS
hsa-miR-145	HNF4G	FLT1
hsa-miR-145	IKZF2	FLT1	REV3L
hsa-miR-145	JUN	FLT1	NRAS	REV3L
hsa-miR-145	JUNB	FLT1	NRAS	REV3L
hsa-miR-145	JUND	FLT1	NRAS	REV3L
hsa-miR-145	KLF12	FLT1	NRAS	REV3L
hsa-miR-145	MAF	FLT1	NRAS	REV3L
hsa-miR-145	MAX	NRAS	REV3L
hsa-miR-145	MEF2A	FLT1
hsa-miR-145	MITF	NRAS	REV3L
hsa-miR-145	MXD1	NRAS	REV3L
hsa-miR-145	MXD3	NRAS	REV3L
hsa-miR-145	MXD4	NRAS	REV3L
hsa-miR-145	MXI1	NRAS	REV3L
hsa-miR-145	MYC	NRAS	REV3L
hsa-miR-145	MYCN	NRAS	REV3L
hsa-miR-145	MYF5	NRAS	REV3L
hsa-miR-145	MYF6	NRAS	REV3L
hsa-miR-145	MYOD1	NRAS	REV3L
hsa-miR-145	MYOG	NRAS	REV3L
hsa-miR-145	NHLH1	NRAS	REV3L
hsa-miR-145	NR1I2	FLT1	NRAS	REV3L
hsa-miR-145	NR1I3	FLT1	NRAS	REV3L
hsa-miR-145	NR2F1	FLT1	NRAS
hsa-miR-145	NR2F2	FLT1	NRAS	REV3L
hsa-miR-145	NR3C1	FLT1	NRAS	REV3L
hsa-miR-145	REL	FLT1
hsa-miR-145	RUNX2	NRAS
hsa-miR-145	RUNX3	NRAS
hsa-miR-145	RXRA	FLT1	NRAS	REV3L
hsa-miR-145	RXRB	FLT1	NRAS	REV3L
hsa-miR-145	SPI1	FLT1	NRAS
hsa-miR-145	SPIB	FLT1	NRAS
hsa-miR-145	TAL1	NRAS	REV3L
hsa-miR-145	TAL2	NRAS	REV3L
hsa-miR-145	TCF12	NRAS	REV3L
hsa-miR-145	TCF3	FLT1	NRAS	REV3L
hsa-miR-145	TCF4	NRAS	REV3L
hsa-miR-145	TFAP2A	FLT1	NRAS	REV3L
hsa-miR-145	TFAP2B	FLT1	NRAS	REV3L
hsa-miR-145	TFAP2C	FLT1	NRAS	REV3L
hsa-miR-145	TFAP4	FLT1	NRAS	REV3L
hsa-miR-145	TFCP2	FLT1	NRAS	REV3L
hsa-miR-145	TFDP1	FLT1	NRAS	REV3L
hsa-miR-145	TFE3	NRAS	REV3L
hsa-miR-145	TFEB	NRAS	REV3L
hsa-miR-145	USF1	NRAS	REV3L
hsa-miR-145	USF2	NRAS	REV3L
hsa-miR-145	VDR	FLT1	NRAS	REV3L
hsa-miR-145	ZEB1	FLT1	NRAS	REV3L
hsa-miR-145	ZNF148	FLT1	NRAS	REV3L
hsa-miR-152	AIRE	DNMT1	ERBB3	MED12L
hsa-miR-152	AR	DNMT1	ERBB3	MED12L
hsa-miR-152	ATF3	DNMT1	ERBB3
hsa-miR-152	ATF4	DNMT1	ERBB3
hsa-miR-152	ATF6	DNMT1	ERBB3	MED12L
hsa-miR-152	BRCA1	DNMT1	ERBB3	MED12L
hsa-miR-152	CHURC1	DNMT1	ERBB3	MED12L
hsa-miR-152	CNOT3	ERBB3	MED12L
hsa-miR-152	CREB1	ERBB3
hsa-miR-152	CTCF	DNMT1	ERBB3	MED12L
hsa-miR-152	DBP	DNMT1	ERBB3
hsa-miR-152	E2F1	DNMT1	ERBB3	MED12L
hsa-miR-152	E2F3	DNMT1	ERBB3	MED12L
hsa-miR-152	E2F4	DNMT1	ERBB3	MED12L
hsa-miR-152	EBF1	ERBB3	MED12L
hsa-miR-152	EBF2	ERBB3	MED12L
hsa-miR-152	EBF3	ERBB3	MED12L
hsa-miR-152	EGR1	DNMT1	ERBB3	MED12L
hsa-miR-152	EGR2	DNMT1	ERBB3	MED12L
hsa-miR-152	EGR3	DNMT1	ERBB3	MED12L
hsa-miR-152	ELF1	ERBB3	MED12L
hsa-miR-152	ELF2	ERBB3
hsa-miR-152	ELK1	DNMT1	ERBB3	MED12L
hsa-miR-152	ELK4	ERBB3
hsa-miR-152	ERF	ERBB3
hsa-miR-152	ERG	ERBB3
hsa-miR-152	ETS1	DNMT1	ERBB3	MED12L
hsa-miR-152	ETS2	ERBB3
hsa-miR-152	ETV7	ERBB3
hsa-miR-152	FLI1	ERBB3
hsa-miR-152	FOS	DNMT1	ERBB3	MED12L
hsa-miR-152	FOSB	DNMT1	ERBB3
hsa-miR-152	FOSL1	DNMT1	ERBB3
hsa-miR-152	FOSL2	DNMT1	ERBB3
hsa-miR-152	GABPA	ERBB3	MED12L
hsa-miR-152	GABPB1	ERBB3	MED12L
hsa-miR-152	GATA1	DNMT1	ERBB3	MED12L
hsa-miR-152	GATA2	DNMT1	ERBB3	MED12L
hsa-miR-152	GATA3	DNMT1	ERBB3	MED12L
hsa-miR-152	GATA6	DNMT1	ERBB3
hsa-miR-152	GTF2IRD1	DNMT1	ERBB3	MED12L
hsa-miR-152	HAND1	DNMT1	ERBB3	MED12L
hsa-miR-152	HNF4A	ERBB3
hsa-miR-152	HNF4G	ERBB3
hsa-miR-152	JUN	DNMT1	ERBB3	MED12L
hsa-miR-152	JUNB	DNMT1	ERBB3
hsa-miR-152	JUND	DNMT1	ERBB3
hsa-miR-152	KLF12	DNMT1	ERBB3	MED12L
hsa-miR-152	MAF	DNMT1	ERBB3	MED12L
hsa-miR-152	MYF6	DNMT1
hsa-miR-152	MYOD1	DNMT1
hsa-miR-152	MYOG	DNMT1
hsa-miR-152	NR1H2	DNMT1	ERBB3
hsa-miR-152	NR1H3	DNMT1	ERBB3
hsa-miR-152	NR1I2	DNMT1	ERBB3	MED12L
hsa-miR-152	NR1I3	DNMT1	ERBB3	MED12L
hsa-miR-152	NR2F1	DNMT1	ERBB3
hsa-miR-152	NR2F2	DNMT1	ERBB3
hsa-miR-152	NR3C1	DNMT1	ERBB3	MED12L
hsa-miR-152	RARA	DNMT1	ERBB3
hsa-miR-152	RARB	DNMT1	ERBB3
hsa-miR-152	RARG	DNMT1	ERBB3
hsa-miR-152	RXRA	DNMT1	ERBB3	MED12L
hsa-miR-152	RXRB	DNMT1	ERBB3	MED12L
hsa-miR-152	TCF3	DNMT1	ERBB3	MED12L
hsa-miR-152	TFAP2A	DNMT1	ERBB3	MED12L
hsa-miR-152	TFAP2B	DNMT1	ERBB3	MED12L
hsa-miR-152	TFAP2C	DNMT1	ERBB3	MED12L
hsa-miR-152	TFAP4	ERBB3	MED12L
hsa-miR-152	TFCP2	DNMT1	ERBB3	MED12L
hsa-miR-152	TFDP1	DNMT1	ERBB3	MED12L
hsa-miR-152	VDR	DNMT1	ERBB3	MED12L
hsa-miR-152	ZBTB7B	DNMT1	ERBB3
hsa-miR-152	ZEB1	DNMT1	ERBB3	MED12L
hsa-miR-152	ZNF148	DNMT1	ERBB3	MED12L
hsa-miR-15b	AHR	ASH1L	MAP2K1	ODZ2	PIK3R1	SALL1
hsa-miR-15b	AIRE	ASH1L	DCLK1	MAP2K1	ODZ2	PIK3R1	SALL1
hsa-miR-15b	ALX1	DCLK1	MAP2K1	ODZ2	PIK3R1	SALL1
hsa-miR-15b	AR	ASH1L	DCLK1	MAP2K1	ODZ2	PIK3R1	SALL1
hsa-miR-15b	ARNT	ASH1L	MAP2K1	ODZ2	PIK3R1	SALL1
hsa-miR-15b	ATF1	DCLK1	MAP2K1	ODZ2
hsa-miR-15b	ATF2	DCLK1	MAP2K1	ODZ2	PIK3R1	SALL1
hsa-miR-15b	ATF3	DCLK1	MAP2K1
hsa-miR-15b	ATF4	DCLK1	MAP2K1
hsa-miR-15b	ATF6	ASH1L	DCLK1	MAP2K1	ODZ2	PIK3R1	SALL1
hsa-miR-15b	BCL6	ASH1L	DCLK1	MAP2K1	ODZ2	PIK3R1	SALL1
hsa-miR-15b	BPTF	DCLK1	MAP2K1	ODZ2	PIK3R1
hsa-miR-15b	BRCA1	ASH1L	DCLK1	MAP2K1	ODZ2	PIK3R1
hsa-miR-15b	CDX1	DCLK1	MAP2K1	ODZ2
hsa-miR-15b	CDX2	DCLK1	MAP2K1	ODZ2	PIK3R1
hsa-miR-15b	CEBPA	ASH1L	DCLK1	MAP2K1	ODZ2	PIK3R1	SALL1
hsa-miR-15b	CEBPB	ASH1L	DCLK1	MAP2K1	ODZ2	PIK3R1	SALL1
hsa-miR-15b	CEBPD	ASH1L	DCLK1	MAP2K1	ODZ2	PIK3R1	SALL1
hsa-miR-15b	CEBPE	ASH1L	DCLK1	MAP2K1	ODZ2	PIK3R1	SALL1
hsa-miR-15b	CEBPG	ASH1L	DCLK1	MAP2K1	ODZ2	PIK3R1	SALL1
hsa-miR-15b	CREB1	DCLK1	MAP2K1
hsa-miR-15b	CRX	DCLK1
hsa-miR-15b	CUX1	ASH1L	DCLK1	ODZ2	PIK3R1	SALL1
hsa-miR-15b	DBP	DCLK1	ODZ2	PIK3R1
hsa-miR-15b	DMRTA1	ODZ2
hsa-miR-15b	DMRTC2	ODZ2
hsa-miR-15b	E2F6	MAP2K1	PIK3R1	SALL1
hsa-miR-15b	ELF1	ASH1L	DCLK1	MAP2K1	ODZ2	PIK3R1	SALL1
hsa-miR-15b	ELF2	ASH1L	DCLK1	MAP2K1	ODZ2	PIK3R1	SALL1
hsa-miR-15b	ELF3	ASH1L	DCLK1	MAP2K1	PIK3R1	SALL1
hsa-miR-15b	ELF4	ASH1L	DCLK1	MAP2K1	ODZ2	PIK3R1
hsa-miR-15b	ELF5	MAP2K1	ODZ2	PIK3R1
hsa-miR-15b	ELK1	ASH1L	DCLK1	MAP2K1	ODZ2	PIK3R1	SALL1
hsa-miR-15b	ELK3	ASH1L	DCLK1	MAP2K1	ODZ2	PIK3R1
hsa-miR-15b	ELK4	ASH1L	DCLK1	MAP2K1	ODZ2	PIK3R1	SALL1
hsa-miR-15b	ERF	ASH1L	DCLK1	MAP2K1	ODZ2	PIK3R1	SALL1
hsa-miR-15b	ERG	ASH1L	DCLK1	MAP2K1	ODZ2	PIK3R1	SALL1
hsa-miR-15b	ETS1	ASH1L	DCLK1	MAP2K1	ODZ2	PIK3R1	SALL1
hsa-miR-15b	ETS2	ASH1L	DCLK1	MAP2K1	ODZ2	PIK3R1	SALL1
hsa-miR-15b	ETV4	ASH1L	DCLK1	MAP2K1	ODZ2	PIK3R1
hsa-miR-15b	ETV6	ASH1L	DCLK1	MAP2K1	ODZ2	PIK3R1
hsa-miR-15b	ETV7	ASH1L	DCLK1	MAP2K1	ODZ2	PIK3R1	SALL1
hsa-miR-15b	FLI1	ASH1L	DCLK1	MAP2K1	ODZ2	PIK3R1	SALL1
hsa-miR-15b	FOS	DCLK1	MAP2K1	ODZ2	PIK3R1
hsa-miR-15b	FOSB	DCLK1	MAP2K1	ODZ2
hsa-miR-15b	FOSL1	DCLK1	MAP2K1	ODZ2
hsa-miR-15b	FOSL2	DCLK1	MAP2K1	ODZ2
hsa-miR-15b	FOXC1	DCLK1	MAP2K1	ODZ2	SALL1
hsa-miR-15b	FOXD1	DCLK1	MAP2K1	ODZ2	PIK3R1
hsa-miR-15b	FOXD3	DCLK1	MAP2K1	ODZ2	SALL1
hsa-miR-15b	FOXG1	DCLK1	ODZ2
hsa-miR-15b	FOXL1	DCLK1	MAP2K1	ODZ2	PIK3R1	SALL1
hsa-miR-15b	FOXM1	DCLK1	ODZ2	PIK3R1
hsa-miR-15b	FOXO1	DCLK1	MAP2K1	ODZ2
hsa-miR-15b	FOXO3	DCLK1	MAP2K1	ODZ2
hsa-miR-15b	FOXO4	DCLK1	ODZ2
hsa-miR-15b	GABPA	ASH1L	DCLK1	MAP2K1	ODZ2	PIK3R1	SALL1
hsa-miR-15b	GABPB1	ASH1L	DCLK1	MAP2K1	ODZ2	PIK3R1	SALL1
hsa-miR-15b	GATA1	ASH1L	DCLK1	MAP2K1	ODZ2	PIK3R1	SALL1
hsa-miR-15b	GATA2	DCLK1	ODZ2	PIK3R1
hsa-miR-15b	GATA3	DCLK1	ODZ2	PIK3R1
hsa-miR-15b	GATA4	MAP2K1	ODZ2	PIK3R1	SALL1
hsa-miR-15b	GATA5	ODZ2	PIK3R1
hsa-miR-15b	GATA6	ODZ2	PIK3R1
hsa-miR-15b	GFI1B	DCLK1	ODZ2	PIK3R1
hsa-miR-15b	GTF2IRD1	ASH1L	DCLK1	MAP2K1	ODZ2	PIK3R1	SALL1
hsa-miR-15b	HAND1	ASH1L	DCLK1	MAP2K1	ODZ2	PIK3R1	SALL1
hsa-miR-15b	HNF4A	MAP2K1
hsa-miR-15b	IKZF2	DCLK1	MAP2K1	ODZ2	PIK3R1	SALL1
hsa-miR-15b	JUN	DCLK1	MAP2K1	ODZ2	PIK3R1
hsa-miR-15b	JUNB	DCLK1	MAP2K1	ODZ2
hsa-miR-15b	JUND	DCLK1	MAP2K1	ODZ2
hsa-miR-15b	KLF12	ASH1L	DCLK1	MAP2K1	ODZ2	PIK3R1	SALL1
hsa-miR-15b	MAF	DCLK1	MAP2K1	ODZ2	PIK3R1
hsa-miR-15b	MECOM	MAP2K1	ODZ2
hsa-miR-15b	MEF2A	DCLK1	ODZ2
hsa-miR-15b	MYB	ASH1L	DCLK1	ODZ2	PIK3R1
hsa-miR-15b	NR1H4	DCLK1
hsa-miR-15b	NR1I2	ASH1L	MAP2K1	ODZ2	PIK3R1	SALL1
hsa-miR-15b	NR1I3	ASH1L	MAP2K1	ODZ2	PIK3R1	SALL1
hsa-miR-15b	NR2F1	MAP2K1	PIK3R1
hsa-miR-15b	NR2F2	ASH1L	DCLK1	MAP2K1	ODZ2	PIK3R1
hsa-miR-15b	NR3C1	ASH1L	DCLK1	MAP2K1	ODZ2	PIK3R1	SALL1
hsa-miR-15b	POU3F2	ODZ2
hsa-miR-15b	RAX	DCLK1
hsa-miR-15b	RXRA	ASH1L	MAP2K1	ODZ2	PIK3R1	SALL1
hsa-miR-15b	RXRB	ASH1L	MAP2K1	ODZ2	PIK3R1	SALL1
hsa-miR-15b	SPI1	ASH1L	DCLK1	MAP2K1	ODZ2	PIK3R1
hsa-miR-15b	SPIB	ASH1L	DCLK1	MAP2K1	ODZ2	PIK3R1
hsa-miR-15b	TCF3	ASH1L	DCLK1	MAP2K1	ODZ2	PIK3R1	SALL1
hsa-miR-15b	TFAP2A	ASH1L	DCLK1	MAP2K1	PIK3R1	SALL1
hsa-miR-15b	TFAP2B	ASH1L	DCLK1	MAP2K1	PIK3R1	SALL1
hsa-miR-15b	TFAP2C	ASH1L	DCLK1	MAP2K1	PIK3R1	SALL1
hsa-miR-15b	VDR	ASH1L	MAP2K1	ODZ2	PIK3R1	SALL1
hsa-miR-15b	ZEB1	ASH1L	DCLK1	MAP2K1	PIK3R1
hsa-miR-181a	AIRE	RAD21
hsa-miR-181a	AR	RAD21
hsa-miR-181a	ATF2	RAD21
hsa-miR-181a	ATF3	RAD21
hsa-miR-181a	ATF4	RAD21
hsa-miR-181a	ATF6	RAD21
hsa-miR-181a	BCL6	RAD21
hsa-miR-181a	BPTF	RAD21
hsa-miR-181a	BRCA1	RAD21
hsa-miR-181a	CBFB	RAD21
hsa-miR-181a	CDX1	RAD21
hsa-miR-181a	CDX2	RAD21
hsa-miR-181a	CEBPA	RAD21
hsa-miR-181a	CEBPB	RAD21
hsa-miR-181a	CEBPD	RAD21
hsa-miR-181a	CEBPE	RAD21
hsa-miR-181a	CEBPG	RAD21
hsa-miR-181a	CTCF	RAD21
hsa-miR-181a	CUX1	RAD21
hsa-miR-181a	DBP	RAD21
hsa-miR-181a	E2F1	RAD21
hsa-miR-181a	ELF1	RAD21
hsa-miR-181a	ELF2	RAD21
hsa-miR-181a	ELF3	RAD21
hsa-miR-181a	ELF4	RAD21
hsa-miR-181a	ELF5	RAD21
hsa-miR-181a	ELK1	RAD21
hsa-miR-181a	ELK3	RAD21
hsa-miR-181a	ELK4	RAD21
hsa-miR-181a	ERF	RAD21
hsa-miR-181a	ERG	RAD21
hsa-miR-181a	ESR1	RAD21
hsa-miR-181a	ESR2	RAD21
hsa-miR-181a	ETS1	RAD21
hsa-miR-181a	ETS2	RAD21
hsa-miR-181a	ETV4	RAD21
hsa-miR-181a	ETV6	RAD21
hsa-miR-181a	ETV7	RAD21
hsa-miR-181a	FLI1	RAD21
hsa-miR-181a	FOXC1	RAD21
hsa-miR-181a	FOXD1	RAD21
hsa-miR-181a	FOXD3	RAD21
hsa-miR-181a	FOXF1	RAD21
hsa-miR-181a	FOXF2	RAD21
hsa-miR-181a	FOXG1	RAD21
hsa-miR-181a	FOXH1	RAD21
hsa-miR-181a	FOXJ1	RAD21
hsa-miR-181a	FOXJ2	RAD21
hsa-miR-181a	FOXL1	RAD21
hsa-miR-181a	FOXO1	RAD21
hsa-miR-181a	FOXO3	RAD21
hsa-miR-181a	FOXO4	RAD21
hsa-miR-181a	GABPA	RAD21
hsa-miR-181a	GABPB1	RAD21
hsa-miR-181a	GATA1	RAD21
hsa-miR-181a	GATA2	RAD21
hsa-miR-181a	GATA3	RAD21
hsa-miR-181a	GATA4	RAD21
hsa-miR-181a	GATA5	RAD21
hsa-miR-181a	GATA6	RAD21
hsa-miR-181a	GFI1	RAD21
hsa-miR-181a	GFI1B	RAD21
hsa-miR-181a	GTF2IRD1	RAD21
hsa-miR-181a	HAND1	RAD21
hsa-miR-181a	HNF4A	RAD21
hsa-miR-181a	IKZF2	RAD21
hsa-miR-181a	JUN	RAD21
hsa-miR-181a	KLF12	RAD21
hsa-miR-181a	MAF	RAD21
hsa-miR-181a	MEF2A	RAD21
hsa-miR-181a	MYB	RAD21
hsa-miR-181a	NR1H4	RAD21
hsa-miR-181a	NR1I2	RAD21
hsa-miR-181a	NR1I3	RAD21
hsa-miR-181a	NR2F1	RAD21
hsa-miR-181a	NR2F2	RAD21
hsa-miR-181a	NR3C1	RAD21
hsa-miR-181a	RUNX1	RAD21
hsa-miR-181a	RUNX2	RAD21
hsa-miR-181a	RUNX3	RAD21
hsa-miR-181a	RXRA	RAD21
hsa-miR-181a	RXRB	RAD21
hsa-miR-181a	SPI1	RAD21
hsa-miR-181a	SPIB	RAD21
hsa-miR-181a	TCF3	RAD21
hsa-miR-181a	TFAP2A	RAD21
hsa-miR-181a	TFAP2B	RAD21
hsa-miR-181a	TFAP2C	RAD21
hsa-miR-181a	TFAP4	RAD21
hsa-miR-181a	TFCP2	RAD21
hsa-miR-181a	VDR	RAD21
hsa-miR-181a	ZEB1	RAD21
hsa-miR-181a	ZNF384	RAD21
hsa-miR-181b	AIRE	DCLK1
hsa-miR-181b	ALX1	DCLK1
hsa-miR-181b	AR	DCLK1
hsa-miR-181b	ASCL1	DCLK1
hsa-miR-181b	ATF1	DCLK1
hsa-miR-181b	ATF2	DCLK1
hsa-miR-181b	ATF3	DCLK1
hsa-miR-181b	ATF4	DCLK1
hsa-miR-181b	ATF6	DCLK1
hsa-miR-181b	BCL6	DCLK1
hsa-miR-181b	BPTF	DCLK1
hsa-miR-181b	BRCA1	DCLK1
hsa-miR-181b	CDX1	DCLK1
hsa-miR-181b	CDX2	DCLK1
hsa-miR-181b	CEBPA	DCLK1
hsa-miR-181b	CEBPB	DCLK1
hsa-miR-181b	CEBPD	DCLK1
hsa-miR-181b	CEBPE	DCLK1
hsa-miR-181b	CEBPG	DCLK1
hsa-miR-181b	CREB1	DCLK1
hsa-miR-181b	CRX	DCLK1
hsa-miR-181b	CTCF	DCLK1
hsa-miR-181b	CUX1	DCLK1
hsa-miR-181b	DBP	DCLK1
hsa-miR-181b	E2F1	DCLK1
hsa-miR-181b	ELF1	DCLK1
hsa-miR-181b	ELF2	DCLK1
hsa-miR-181b	ELF3	DCLK1
hsa-miR-181b	ELF4	DCLK1
hsa-miR-181b	ELK1	DCLK1
hsa-miR-181b	ELK3	DCLK1
hsa-miR-181b	ELK4	DCLK1
hsa-miR-181b	ERF	DCLK1
hsa-miR-181b	ERG	DCLK1
hsa-miR-181b	ETS1	DCLK1
hsa-miR-181b	ETS2	DCLK1
hsa-miR-181b	ETV4	DCLK1
hsa-miR-181b	ETV6	DCLK1
hsa-miR-181b	ETV7	DCLK1
hsa-miR-181b	FLI1	DCLK1
hsa-miR-181b	FOS	DCLK1
hsa-miR-181b	FOSB	DCLK1
hsa-miR-181b	FOSL1	DCLK1
hsa-miR-181b	FOSL2	DCLK1
hsa-miR-181b	FOXC1	DCLK1
hsa-miR-181b	FOXD1	DCLK1
hsa-miR-181b	FOXD3	DCLK1
hsa-miR-181b	FOXF1	DCLK1
hsa-miR-181b	FOXF2	DCLK1
hsa-miR-181b	FOXG1	DCLK1
hsa-miR-181b	FOXH1	DCLK1
hsa-miR-181b	FOXJ1	DCLK1
hsa-miR-181b	FOXJ2	DCLK1
hsa-miR-181b	FOXL1	DCLK1
hsa-miR-181b	FOXM1	DCLK1
hsa-miR-181b	FOXO1	DCLK1
hsa-miR-181b	FOXO3	DCLK1
hsa-miR-181b	FOXO4	DCLK1
hsa-miR-181b	GABPA	DCLK1
hsa-miR-181b	GABPB1	DCLK1
hsa-miR-181b	GATA1	DCLK1
hsa-miR-181b	GATA2	DCLK1
hsa-miR-181b	GATA3	DCLK1
hsa-miR-181b	GFI1	DCLK1
hsa-miR-181b	GFI1B	DCLK1
hsa-miR-181b	GTF2IRD1	DCLK1
hsa-miR-181b	HAND1	DCLK1
hsa-miR-181b	IKZF2	DCLK1
hsa-miR-181b	JUN	DCLK1
hsa-miR-181b	JUNB	DCLK1
hsa-miR-181b	JUND	DCLK1
hsa-miR-181b	KLF12	DCLK1
hsa-miR-181b	MAF	DCLK1
hsa-miR-181b	MEF2A	DCLK1
hsa-miR-181b	MYB	DCLK1
hsa-miR-181b	MYF5	DCLK1
hsa-miR-181b	MYF6	DCLK1
hsa-miR-181b	MYOD1	DCLK1
hsa-miR-181b	MYOG	DCLK1
hsa-miR-181b	NR0B1	DCLK1
hsa-miR-181b	NR1H4	DCLK1
hsa-miR-181b	NR2F2	DCLK1
hsa-miR-181b	RAX	DCLK1
hsa-miR-181b	SPI1	DCLK1
hsa-miR-181b	SPIB	DCLK1
hsa-miR-181b	TCF12	DCLK1
hsa-miR-181b	TCF3	DCLK1
hsa-miR-181b	TCF4	DCLK1
hsa-miR-181b	TFAP2A	DCLK1
hsa-miR-181b	TFAP2B	DCLK1
hsa-miR-181b	TFAP2C	DCLK1
hsa-miR-181b	TFAP4	DCLK1
hsa-miR-181b	TFCP2	DCLK1
hsa-miR-181b	ZEB1	DCLK1
hsa-miR-182	AHR	DSCAM
hsa-miR-182	AIRE	DSCAM	THBS2
hsa-miR-182	AR	DSCAM	THBS2
hsa-miR-182	ARNT	DSCAM	THBS2
hsa-miR-182	ASCL1	DSCAM
hsa-miR-182	ATF1	THBS2
hsa-miR-182	ATF2	DSCAM	THBS2
hsa-miR-182	ATF3	DSCAM	THBS2
hsa-miR-182	ATF4	THBS2
hsa-miR-182	ATF5	THBS2
hsa-miR-182	ATF6	DSCAM	THBS2
hsa-miR-182	ATF7	THBS2
hsa-miR-182	BCL6	DSCAM	THBS2
hsa-miR-182	BHLHE40	DSCAM
hsa-miR-182	BHLHE41	DSCAM
hsa-miR-182	BRCA1	DSCAM
hsa-miR-182	CEBPA	DSCAM	THBS2
hsa-miR-182	CEBPB	DSCAM	THBS2
hsa-miR-182	CEBPD	DSCAM	THBS2
hsa-miR-182	CEBPE	DSCAM	THBS2
hsa-miR-182	CEBPG	DSCAM	THBS2
hsa-miR-182	CHURC1	DSCAM	THBS2
hsa-miR-182	CREB1	THBS2
hsa-miR-182	CREM	THBS2
hsa-miR-182	CRX	DSCAM	THBS2
hsa-miR-182	CTCF	DSCAM	THBS2
hsa-miR-182	CUX1	DSCAM	THBS2
hsa-miR-182	DBP	DSCAM	THBS2
hsa-miR-182	E2F1	DSCAM	THBS2
hsa-miR-182	E2F3	DSCAM	THBS2
hsa-miR-182	E2F4	DSCAM	THBS2
hsa-miR-182	EGR1	DSCAM
hsa-miR-182	EGR3	DSCAM
hsa-miR-182	ELF1	DSCAM	THBS2
hsa-miR-182	ELF2	DSCAM	THBS2
hsa-miR-182	ELF4	THBS2
hsa-miR-182	ELK1	DSCAM	THBS2
hsa-miR-182	ELK3	THBS2
hsa-miR-182	ELK4	DSCAM	THBS2
hsa-miR-182	ERF	DSCAM	THBS2
hsa-miR-182	ERG	DSCAM	THBS2
hsa-miR-182	ETS1	DSCAM	THBS2
hsa-miR-182	ETS2	DSCAM	THBS2
hsa-miR-182	ETV4	THBS2
hsa-miR-182	ETV6	THBS2
hsa-miR-182	ETV7	DSCAM	THBS2
hsa-miR-182	FLI1	DSCAM	THBS2
hsa-miR-182	FOS	DSCAM	THBS2
hsa-miR-182	FOXC1	DSCAM	THBS2
hsa-miR-182	FOXD1	DSCAM
hsa-miR-182	FOXF2	DSCAM
hsa-miR-182	GABPA	DSCAM	THBS2
hsa-miR-182	GABPB1	DSCAM	THBS2
hsa-miR-182	GATA1	DSCAM	THBS2
hsa-miR-182	GATA2	DSCAM	THBS2
hsa-miR-182	GATA3	DSCAM	THBS2
hsa-miR-182	GATA4	DSCAM	THBS2
hsa-miR-182	GATA6	DSCAM
hsa-miR-182	GTF2IRD1	DSCAM	THBS2
hsa-miR-182	HAND1	DSCAM	THBS2
hsa-miR-182	IKZF2	DSCAM
hsa-miR-182	JUN	DSCAM	THBS2
hsa-miR-182	KLF12	DSCAM	THBS2
hsa-miR-182	MAF	DSCAM
hsa-miR-182	MYB	DSCAM
hsa-miR-182	MYF5	DSCAM
hsa-miR-182	MYF6	DSCAM
hsa-miR-182	MYOD1	DSCAM
hsa-miR-182	NR1I2	DSCAM	THBS2
hsa-miR-182	NR1I3	DSCAM	THBS2
hsa-miR-182	NR2F1	THBS2
hsa-miR-182	NR2F2	DSCAM	THBS2
hsa-miR-182	NR3C1	DSCAM	THBS2
hsa-miR-182	RAX	DSCAM	THBS2
hsa-miR-182	RUNX1	DSCAM
hsa-miR-182	RXRA	DSCAM	THBS2
hsa-miR-182	RXRB	DSCAM	THBS2
hsa-miR-182	SPI1	THBS2
hsa-miR-182	SPIB	THBS2
hsa-miR-182	TCF12	DSCAM	THBS2
hsa-miR-182	TCF3	DSCAM	THBS2
hsa-miR-182	TCF4	DSCAM
hsa-miR-182	TFAP2A	DSCAM	THBS2
hsa-miR-182	TFAP2B	DSCAM	THBS2
hsa-miR-182	TFAP2C	DSCAM	THBS2
hsa-miR-182	TFAP4	DSCAM	THBS2
hsa-miR-182	TFCP2	DSCAM	THBS2
hsa-miR-182	TFDP1	DSCAM	THBS2
hsa-miR-182	VDR	DSCAM	THBS2
hsa-miR-182	ZEB1	DSCAM	THBS2
hsa-miR-183	AIRE	LRP6	SACS	UNC13B
hsa-miR-183	AR	LRP6	SACS	UNC13B
hsa-miR-183	ASCL1	LRP6	SACS
hsa-miR-183	ATF2	LRP6	SACS	UNC13B
hsa-miR-183	ATF3	LRP6	SACS	UNC13B
hsa-miR-183	ATF4	LRP6	SACS	UNC13B
hsa-miR-183	ATF6	LRP6	SACS	UNC13B
hsa-miR-183	BCL6	LRP6	SACS	UNC13B
hsa-miR-183	BHLHE40	LRP6	SACS
hsa-miR-183	BHLHE41	LRP6	SACS
hsa-miR-183	BPTF	LRP6	UNC13B
hsa-miR-183	CBFB	LRP6
hsa-miR-183	CDX2	UNC13B
hsa-miR-183	CEBPA	SACS	UNC13B
hsa-miR-183	CEBPB	SACS	UNC13B
hsa-miR-183	CEBPD	SACS	UNC13B
hsa-miR-183	CEBPE	SACS	UNC13B
hsa-miR-183	CEBPG	SACS	UNC13B
hsa-miR-183	CHURC1	LRP6	SACS	UNC13B
hsa-miR-183	CTCF	LRP6	SACS	UNC13B
hsa-miR-183	CUX1	LRP6	SACS	UNC13B
hsa-miR-183	E2F1	LRP6	SACS	UNC13B
hsa-miR-183	E2F3	LRP6	SACS	UNC13B
hsa-miR-183	E2F4	LRP6	SACS	UNC13B
hsa-miR-183	EBF1	LRP6	SACS
hsa-miR-183	EBF2	LRP6	SACS
hsa-miR-183	EBF3	LRP6	SACS
hsa-miR-183	EGR1	LRP6	SACS	UNC13B
hsa-miR-183	EGR2	LRP6	SACS	UNC13B
hsa-miR-183	EGR3	LRP6	SACS	UNC13B
hsa-miR-183	ELK1	LRP6	SACS	UNC13B
hsa-miR-183	ESR1	UNC13B
hsa-miR-183	ESR2	UNC13B
hsa-miR-183	FOS	LRP6	SACS	UNC13B
hsa-miR-183	FOSB	LRP6
hsa-miR-183	FOSL1	LRP6
hsa-miR-183	FOXD1	SACS	UNC13B
hsa-miR-183	FOXF2	SACS	UNC13B
hsa-miR-183	FOXL1	UNC13B
hsa-miR-183	FOXO1	SACS	UNC13B
hsa-miR-183	FOXO3	LRP6	UNC13B
hsa-miR-183	GATA1	LRP6	SACS	UNC13B
hsa-miR-183	GATA2	LRP6	UNC13B
hsa-miR-183	GATA3	LRP6	UNC13B
hsa-miR-183	GATA4	UNC13B
hsa-miR-183	GATA5	UNC13B
hsa-miR-183	GATA6	UNC13B
hsa-miR-183	GTF2IRD1	LRP6	SACS	UNC13B
hsa-miR-183	HAND1	LRP6	SACS	UNC13B
hsa-miR-183	HAND2	LRP6	SACS
[truncated: 3,507 more rows]
[truncated: 3 more columns]

## Sheet: composite_FFLs
Merged 3-node FFLs: composite-FFLs
FFL ID		CRC-related genes
hsa-let-7a	HAND1	COL1A2	MASP1	UTRN
hsa-let-7b	HAND1	COL1A2	MASP1	UTRN
hsa-let-7c	HAND1	COL1A2	MASP1	SCN11A	UTRN
hsa-let-7e	HAND1	COL1A2	MASP1	SCN11A	UTRN
hsa-miR-106b	MYCN	FZD3
hsa-miR-130b	CBFB	KCNA4
hsa-miR-143	ETV6	AKAP6	IGF2R
hsa-miR-145	FLI1	FLT1	NRAS
hsa-miR-145	RUNX1	NRAS
hsa-miR-181a	FOS	RAD21
hsa-miR-181b	NR3C1	DCLK1
hsa-miR-182	MYOG	DSCAM
hsa-miR-183	TCF12	LRP6	SACS
hsa-miR-185	TCF12	AKAP6	IGF2R	MASP1	PCDH10	PCDHA13
hsa-miR-196a	GATA6	MASP1
hsa-miR-196a	HAND1	MASP1
hsa-miR-214	FOXM1	SORCS1
hsa-miR-22	CDX2	ERBB3
hsa-miR-22	MAX	MAX
hsa-miR-25	HAND1	ADAMTSL3	DSCAML1	KIAA1109	LYST	MAP2K4	PCDH11X	PDZD2	RAD21
hsa-miR-27a	RUNX1	FN1
hsa-miR-27b	CREB1	FN1	KIAA1109
hsa-miR-29a	ELF2	COL11A1	COL4A5	PCDHA13	PXDN
hsa-miR-29b	ELF2	COL11A1	COL4A5	PCDHA13	PXDN
hsa-miR-29b	FOS	COL11A1	COL4A5	FBN1	PCDHA13
hsa-miR-29b	FOXJ2	COL11A1	PCDHA13
hsa-miR-29b	TFEB	FBN1	PCDHA13
hsa-miR-29c	ELF2	COL11A1	COL4A5	PCDHA13	PXDN
hsa-miR-29c	FOXJ2	COL11A1	PCDHA13
hsa-miR-29c	TFEB	FBN1	PCDHA13
hsa-miR-328	MAX	MAX	NFASC
hsa-miR-328	NR1I3	MAX	NFASC
hsa-miR-346	BCL6	RIMS2
hsa-miR-34a	E2F3	COL12A1	MAP2K1
hsa-miR-34a	MYCN	COL12A1	MAP2K1	NAV3
hsa-miR-449a	FOXG1	AKAP6
hsa-miR-449a	MYCN	MAP2K1
hsa-miR-92b	FOXG1	MAP2K4
hsa-miR-93	GABPB1	TGFBR2
hsa-miR-93	MYCN	FZD3
hsa-miR-96	FOXO1	ITPR1	MTOR	UNC13C
hsa-miR-98	HAND1	COL1A2	MASP1	PLXND1	UTRN
