# Supplementary material for: Investigating MicroRNA and transcription factor co-regulatory networks in colorectal cancer
Source: BMC Bioinformatics. 2017 Sep 2;18:388. doi: 10.1186/s12859-017-1796-4 (PMC5581471; doi:10.1186/s12859-017-1796-4)
Supplement: Supplementary file 2 — Table S1. Shows the CRC-related genes compiling from four sources. Table S2. shows the CRC-related miRNAs compiling from three sources. Table S3. shows merged 3-node FFLs including TF-FFLs, miRNA-FFLs and composite-FFLs. Table S4. shows the regulation information of the CRC-specific miRNA-TF mediated regulatory network. Table S5. shows the degree distribution of all nodes in the miRNA-SNW, TF-SNW and composite-SNW. Table S6. shows the regulation information of the CRC-specific significant FFLs. Table S7. shows the degree distribution of all nodes in the CRC-specific significant FFLs. Table S8. shows the miRNA targets predicted by using TargetScan. Table S9. shows the miRNA targets predicted by using miRanda. (ZIP 62739 kb) [file 12859_2017_1796_MOESM2_ESM.zip › Additional file 2 - Tables S1 through S9/S4_Table.xlsx]

## Sheet: 3-node FFL
Regulator nodes	Target nodes	Regulation type								Note
hsa-miR-25	HAND1	3								Regulation type	Direction	Relationship
hsa-miR-143	ETV6	3								1	TF-gene	TF regulation of gene expression
hsa-miR-449a	FOXG1	3								2	miRNA-gene	miRNA repression of gene expression
hsa-miR-185	TCF12	3								3	miRNA-TF	miRNA repression of TF expression
hsa-miR-29b	ELF2	3								4	TF-miRNA	TF regulation of miRNA expression
hsa-miR-29c	ELF2	3
hsa-miR-29a	ELF2	3
hsa-miR-29b	FOS	3
hsa-miR-29b	FOXJ2	3
hsa-miR-29c	FOXJ2	3
hsa-miR-34a	E2F3	3
hsa-miR-34a	MYCN	3
hsa-let-7a	HAND1	3
hsa-miR-98	HAND1	3
hsa-let-7b	HAND1	3
hsa-let-7c	HAND1	3
hsa-let-7e	HAND1	3
hsa-miR-181b	NR3C1	3
hsa-miR-182	MYOG	3
hsa-miR-22	CDX2	3
hsa-miR-29b	TFEB	3
hsa-miR-29c	TFEB	3
hsa-miR-145	FLI1	3
hsa-miR-27b	CREB1	3
hsa-miR-27a	RUNX1	3
hsa-miR-106b	MYCN	3
hsa-miR-93	MYCN	3
hsa-miR-96	FOXO1	3
hsa-miR-130b	CBFB	3
hsa-miR-183	TCF12	3
hsa-miR-449a	MYCN	3
hsa-miR-92b	FOXG1	3
hsa-miR-196a	GATA6	3
hsa-miR-196a	HAND1	3
hsa-miR-22	MAX	3
hsa-miR-328	MAX	3
hsa-miR-328	NR1I3	3
hsa-miR-145	RUNX1	3
hsa-miR-181a	FOS	3
hsa-miR-346	BCL6	3
hsa-miR-214	FOXM1	3
hsa-miR-93	GABPB1	3
hsa-miR-25	ADAMTSL3	2
hsa-miR-143	AKAP6	2
hsa-miR-449a	AKAP6	2
hsa-miR-185	AKAP6	2
hsa-miR-29b	COL11A1	2
hsa-miR-29c	COL11A1	2
hsa-miR-29a	COL11A1	2
hsa-miR-34a	COL12A1	2
hsa-let-7a	COL1A2	2
hsa-miR-98	COL1A2	2
hsa-let-7b	COL1A2	2
hsa-let-7c	COL1A2	2
hsa-let-7e	COL1A2	2
hsa-miR-29b	COL4A5	2
hsa-miR-29c	COL4A5	2
hsa-miR-29a	COL4A5	2
hsa-miR-181b	DCLK1	2
hsa-miR-182	DSCAM	2
hsa-miR-25	DSCAML1	2
hsa-miR-22	ERBB3	2
hsa-miR-29b	FBN1	2
hsa-miR-29c	FBN1	2
hsa-miR-145	FLT1	2
hsa-miR-27b	FN1	2
hsa-miR-27a	FN1	2
hsa-miR-106b	FZD3	2
hsa-miR-93	FZD3	2
hsa-miR-143	IGF2R	2
hsa-miR-185	IGF2R	2
hsa-miR-96	ITPR1	2
hsa-miR-130b	KCNA4	2
hsa-miR-27b	KIAA1109	2
hsa-miR-25	KIAA1109	2
hsa-miR-183	LRP6	2
hsa-miR-25	LYST	2
hsa-miR-34a	MAP2K1	2
hsa-miR-449a	MAP2K1	2
hsa-miR-92b	MAP2K4	2
hsa-miR-25	MAP2K4	2
hsa-miR-196a	MASP1	2
hsa-let-7a	MASP1	2
hsa-miR-98	MASP1	2
hsa-let-7b	MASP1	2
hsa-let-7c	MASP1	2
hsa-let-7e	MASP1	2
hsa-miR-185	MASP1	2
hsa-miR-22	MAX	2
hsa-miR-328	MAX	2
hsa-miR-96	MTOR	2
hsa-miR-34a	NAV3	2
hsa-miR-328	NFASC	2
hsa-miR-145	NRAS	2
hsa-miR-185	PCDH10	2
hsa-miR-25	PCDH11X	2
hsa-miR-29b	PCDHA13	2
hsa-miR-29c	PCDHA13	2
hsa-miR-29a	PCDHA13	2
hsa-miR-185	PCDHA13	2
hsa-miR-25	PDZD2	2
hsa-miR-98	PLXND1	2
hsa-miR-29b	PXDN	2
hsa-miR-29c	PXDN	2
hsa-miR-29a	PXDN	2
hsa-miR-181a	RAD21	2
hsa-miR-25	RAD21	2
hsa-miR-346	RIMS2	2
hsa-miR-183	SACS	2
hsa-let-7c	SCN11A	2
hsa-let-7e	SCN11A	2
hsa-miR-214	SORCS1	2
hsa-miR-93	TGFBR2	2
hsa-miR-96	UNC13C	2
hsa-let-7a	UTRN	2
hsa-miR-98	UTRN	2
hsa-let-7b	UTRN	2
hsa-let-7c	UTRN	2
hsa-let-7e	UTRN	2
HAND1	hsa-miR-25	4
ETV6	hsa-miR-143	4
FOXG1	hsa-miR-449a	4
TCF12	hsa-miR-185	4
ELF2	hsa-miR-29b	4
ELF2	hsa-miR-29c	4
ELF2	hsa-miR-29a	4
FOS	hsa-miR-29b	4
FOXJ2	hsa-miR-29b	4
FOXJ2	hsa-miR-29c	4
E2F3	hsa-miR-34a	4
MYCN	hsa-miR-34a	4
HAND1	hsa-let-7a	4
HAND1	hsa-miR-98	4
HAND1	hsa-let-7b	4
HAND1	hsa-let-7c	4
HAND1	hsa-let-7e	4
NR3C1	hsa-miR-181b	4
MYOG	hsa-miR-182	4
CDX2	hsa-miR-22	4
TFEB	hsa-miR-29b	4
TFEB	hsa-miR-29c	4
FLI1	hsa-miR-145	4
CREB1	hsa-miR-27b	4
RUNX1	hsa-miR-27a	4
MYCN	hsa-miR-106b	4
MYCN	hsa-miR-93	4
FOXO1	hsa-miR-96	4
CBFB	hsa-miR-130b	4
TCF12	hsa-miR-183	4
MYCN	hsa-miR-449a	4
FOXG1	hsa-miR-92b	4
GATA6	hsa-miR-196a	4
HAND1	hsa-miR-196a	4
MAX	hsa-miR-22	4
MAX	hsa-miR-328	4
NR1I3	hsa-miR-328	4
RUNX1	hsa-miR-145	4
FOS	hsa-miR-181a	4
BCL6	hsa-miR-346	4
FOXM1	hsa-miR-214	4
GABPB1	hsa-miR-93	4
HAND1	ADAMTSL3	1
ETV6	AKAP6	1
FOXG1	AKAP6	1
TCF12	AKAP6	1
ELF2	COL11A1	1
FOS	COL11A1	1
FOXJ2	COL11A1	1
E2F3	COL12A1	1
MYCN	COL12A1	1
HAND1	COL1A2	1
ELF2	COL4A5	1
FOS	COL4A5	1
NR3C1	DCLK1	1
MYOG	DSCAM	1
HAND1	DSCAML1	1
CDX2	ERBB3	1
FOS	FBN1	1
TFEB	FBN1	1
FLI1	FLT1	1
CREB1	FN1	1
RUNX1	FN1	1
MYCN	FZD3	1
ETV6	IGF2R	1
TCF12	IGF2R	1
FOXO1	ITPR1	1
CBFB	KCNA4	1
CREB1	KIAA1109	1
HAND1	KIAA1109	1
TCF12	LRP6	1
HAND1	LYST	1
E2F3	MAP2K1	1
MYCN	MAP2K1	1
FOXG1	MAP2K4	1
HAND1	MAP2K4	1
GATA6	MASP1	1
HAND1	MASP1	1
TCF12	MASP1	1
MAX	MAX	1
NR1I3	MAX	1
FOXO1	MTOR	1
MYCN	NAV3	1
MAX	NFASC	1
NR1I3	NFASC	1
FLI1	NRAS	1
RUNX1	NRAS	1
TCF12	PCDH10	1
HAND1	PCDH11X	1
ELF2	PCDHA13	1
FOS	PCDHA13	1
FOXJ2	PCDHA13	1
TCF12	PCDHA13	1
TFEB	PCDHA13	1
HAND1	PDZD2	1
HAND1	PLXND1	1
ELF2	PXDN	1
FOS	RAD21	1
HAND1	RAD21	1
BCL6	RIMS2	1
TCF12	SACS	1
HAND1	SCN11A	1
FOXM1	SORCS1	1
GABPB1	TGFBR2	1
FOXO1	UNC13C	1
HAND1	UTRN	1
hsa-let-7c	E2F5	3
hsa-let-7e	E2F5	3
hsa-miR-107	ATF7	3
hsa-miR-130a	CBFB	3
hsa-miR-137	TCF12	3
hsa-miR-206	JUND	3
hsa-miR-20a	MYCN	3
hsa-miR-25	EGR2	3
hsa-miR-25	FOXG1	3
hsa-miR-27a	CREB1	3
hsa-miR-27b	RUNX1	3
hsa-miR-29a	FOXJ2	3
hsa-miR-29a	TFEB	3
hsa-miR-301a	CBFB	3
hsa-miR-34a	FOXG1	3
hsa-miR-107	ANK1	2
hsa-miR-107	GPC6	2
hsa-miR-130a	KCNA4	2
hsa-miR-137	NRXN3	2
hsa-miR-137	TRIM23	2
hsa-miR-206	LPPR4	2
hsa-miR-20a	FZD3	2
hsa-miR-27a	KIAA1109	2
hsa-miR-29a	FBN1	2
hsa-miR-301a	KCNA4	2
hsa-miR-34a	AKAP6	2
E2F5	SCN11A	1
ATF7	ANK1	1
ATF7	GPC6	1
TCF12	NRXN3	1
TCF12	TRIM23	1
JUND	LPPR4	1
EGR2	ADAMTSL3	1
EGR2	LYST	1
EGR2	RAD21	1
FOXG1	PCDH11X	1
FOXG1	RAD21	1
FOXG1	NAV3	1
AHR	MASP1	1
AHRR	MASP1	1
AIRE	COL1A2	1
AIRE	MASP1	1
AIRE	UTRN	1
ALX1	MASP1	1
AR	COL1A2	1
AR	MASP1	1
AR	UTRN	1
ARNT	COL1A2	1
ARNT	MASP1	1
ARNT2	MASP1	1
ASCL1	COL1A2	1
ASCL1	MASP1	1
ASCL1	UTRN	1
ATF1	MASP1	1
ATF2	MASP1	1
ATF2	UTRN	1
ATF3	MASP1	1
ATF3	UTRN	1
ATF4	COL1A2	1
ATF4	MASP1	1
ATF6	COL1A2	1
ATF6	MASP1	1
ATF6	UTRN	1
BCL6	COL1A2	1
BCL6	MASP1	1
BCL6	UTRN	1
BPTF	MASP1	1
BPTF	UTRN	1
BRCA1	COL1A2	1
BRCA1	MASP1	1
BRCA1	UTRN	1
CBFB	MASP1	1
CBFB	UTRN	1
CDX1	MASP1	1
CDX1	UTRN	1
CDX2	COL1A2	1
CDX2	MASP1	1
CDX2	UTRN	1
CEBPA	COL1A2	1
CEBPA	MASP1	1
CEBPA	UTRN	1
CEBPB	COL1A2	1
CEBPB	MASP1	1
CEBPB	UTRN	1
CEBPD	COL1A2	1
CEBPD	MASP1	1
CEBPD	UTRN	1
CEBPE	COL1A2	1
CEBPE	MASP1	1
CEBPE	UTRN	1
CEBPG	COL1A2	1
CEBPG	MASP1	1
CEBPG	UTRN	1
CHURC1	COL1A2	1
CHURC1	MASP1	1
CREB1	COL1A2	1
CREB1	MASP1	1
CREM	MASP1	1
CTCF	COL1A2	1
CTCF	MASP1	1
CTCF	UTRN	1
CUX1	COL1A2	1
CUX1	MASP1	1
CUX1	UTRN	1
DBP	COL1A2	1
DBP	MASP1	1
DBP	UTRN	1
E2F1	COL1A2	1
E2F1	MASP1	1
E2F1	UTRN	1
E2F3	COL1A2	1
E2F3	UTRN	1
E2F4	COL1A2	1
E2F4	UTRN	1
E2F6	MASP1	1
E2F6	UTRN	1
EBF1	UTRN	1
EBF2	UTRN	1
EBF3	UTRN	1
EGR1	COL1A2	1
EGR2	COL1A2	1
EGR3	COL1A2	1
ELF1	COL1A2	1
ELF1	MASP1	1
ELF1	UTRN	1
ELF2	COL1A2	1
ELF2	MASP1	1
ELF2	UTRN	1
ELF4	MASP1	1
ELF4	UTRN	1
ELK1	COL1A2	1
ELK1	MASP1	1
ELK1	UTRN	1
ELK3	MASP1	1
ELK3	UTRN	1
ELK4	COL1A2	1
ELK4	MASP1	1
ELK4	UTRN	1
ERF	COL1A2	1
ERF	MASP1	1
ERF	UTRN	1
ERG	COL1A2	1
ERG	MASP1	1
ERG	UTRN	1
ESR1	COL1A2	1
ESR1	MASP1	1
ESR2	COL1A2	1
ESR2	MASP1	1
ETS1	COL1A2	1
ETS1	MASP1	1
ETS1	UTRN	1
ETS2	COL1A2	1
ETS2	MASP1	1
ETS2	UTRN	1
ETV4	MASP1	1
ETV4	UTRN	1
ETV6	MASP1	1
ETV6	UTRN	1
ETV7	COL1A2	1
ETV7	MASP1	1
ETV7	UTRN	1
FLI1	COL1A2	1
FLI1	MASP1	1
FLI1	UTRN	1
FOS	COL1A2	1
FOS	MASP1	1
FOS	UTRN	1
FOSB	COL1A2	1
FOSB	MASP1	1
FOSL1	COL1A2	1
FOSL1	MASP1	1
FOSL2	COL1A2	1
FOSL2	MASP1	1
FOXC1	MASP1	1
FOXD3	UTRN	1
FOXF2	UTRN	1
FOXG1	UTRN	1
FOXJ2	MASP1	1
FOXJ2	UTRN	1
FOXL1	COL1A2	1
FOXL1	MASP1	1
FOXL1	UTRN	1
FOXM1	MASP1	1
FOXM1	UTRN	1
FOXO1	COL1A2	1
FOXO1	MASP1	1
FOXO1	UTRN	1
FOXO3	COL1A2	1
FOXO3	MASP1	1
FOXO3	UTRN	1
FOXO4	MASP1	1
FOXO4	UTRN	1
GABPA	COL1A2	1
GABPA	MASP1	1
GABPA	UTRN	1
GABPB1	COL1A2	1
GABPB1	MASP1	1
GABPB1	UTRN	1
GATA1	COL1A2	1
GATA1	MASP1	1
GATA1	UTRN	1
GATA2	COL1A2	1
GATA2	MASP1	1
GATA2	UTRN	1
GATA3	COL1A2	1
GATA3	MASP1	1
GATA3	UTRN	1
GATA4	COL1A2	1
GATA4	MASP1	1
GATA4	UTRN	1
GATA5	MASP1	1
GATA5	UTRN	1
GATA6	UTRN	1
GFI1	MASP1	1
GFI1B	MASP1	1
GTF2IRD1	COL1A2	1
GTF2IRD1	MASP1	1
GTF2IRD1	UTRN	1
HIF1A	MASP1	1
HNF4A	COL1A2	1
IKZF2	COL1A2	1
IKZF2	MASP1	1
IKZF2	UTRN	1
JUN	COL1A2	1
JUN	MASP1	1
JUN	UTRN	1
JUNB	COL1A2	1
JUNB	MASP1	1
JUND	COL1A2	1
JUND	MASP1	1
KLF12	COL1A2	1
KLF12	MASP1	1
KLF12	UTRN	1
MAF	COL1A2	1
MAF	MASP1	1
MAF	UTRN	1
MECOM	COL1A2	1
MYB	MASP1	1
MYB	UTRN	1
MYF5	COL1A2	1
MYF5	MASP1	1
MYF5	UTRN	1
MYF6	COL1A2	1
MYF6	MASP1	1
MYF6	UTRN	1
MYOD1	COL1A2	1
MYOD1	MASP1	1
MYOD1	UTRN	1
MYOG	COL1A2	1
MYOG	MASP1	1
MYOG	UTRN	1
NR1H2	COL1A2	1
NR1H3	COL1A2	1
NR1I2	COL1A2	1
NR1I2	MASP1	1
NR1I2	UTRN	1
NR1I3	COL1A2	1
NR1I3	MASP1	1
NR1I3	UTRN	1
NR2F1	COL1A2	1
NR2F1	UTRN	1
NR2F2	COL1A2	1
NR2F2	MASP1	1
NR2F2	UTRN	1
NR3C1	COL1A2	1
NR3C1	MASP1	1
NR3C1	UTRN	1
RARA	COL1A2	1
RARB	COL1A2	1
RARG	COL1A2	1
REL	MASP1	1
RUNX1	MASP1	1
RUNX1	UTRN	1
RUNX2	MASP1	1
RUNX2	UTRN	1
RUNX3	MASP1	1
RUNX3	UTRN	1
RXRA	COL1A2	1
RXRA	MASP1	1
RXRA	UTRN	1
RXRB	COL1A2	1
RXRB	MASP1	1
RXRB	UTRN	1
SPI1	MASP1	1
SPI1	UTRN	1
SPIB	MASP1	1
SPIB	UTRN	1
TCF12	COL1A2	1
TCF12	UTRN	1
TCF3	COL1A2	1
TCF3	MASP1	1
TCF3	UTRN	1
TCF4	COL1A2	1
TCF4	MASP1	1
TCF4	UTRN	1
TFAP2A	COL1A2	1
TFAP2A	MASP1	1
TFAP2A	UTRN	1
TFAP2B	COL1A2	1
TFAP2B	MASP1	1
TFAP2B	UTRN	1
TFAP2C	COL1A2	1
TFAP2C	MASP1	1
TFAP2C	UTRN	1
TFCP2	COL1A2	1
TFCP2	MASP1	1
TFCP2	UTRN	1
TFDP1	COL1A2	1
TFDP1	UTRN	1
VDR	COL1A2	1
VDR	MASP1	1
VDR	UTRN	1
ZBTB7B	COL1A2	1
ZEB1	COL1A2	1
ZEB1	MASP1	1
ZNF148	COL1A2	1
ZNF148	UTRN	1
BHLHE40	COL1A2	1
BHLHE40	UTRN	1
BHLHE41	COL1A2	1
BHLHE41	UTRN	1
HAND2	COL1A2	1
HAND2	UTRN	1
HNF4G	COL1A2	1
MAX	COL1A2	1
MAX	UTRN	1
MITF	COL1A2	1
MITF	UTRN	1
MXD1	COL1A2	1
MXD1	UTRN	1
MXD3	COL1A2	1
MXD3	UTRN	1
MXD4	COL1A2	1
MXD4	UTRN	1
MXI1	COL1A2	1
MXI1	UTRN	1
MYC	COL1A2	1
MYC	UTRN	1
MYCN	COL1A2	1
MYCN	UTRN	1
NHLH1	COL1A2	1
NHLH1	UTRN	1
NR1H4	MASP1	1
TAL1	COL1A2	1
TAL1	UTRN	1
TAL2	COL1A2	1
TAL2	UTRN	1
TFAP4	COL1A2	1
TFAP4	UTRN	1
TFE3	COL1A2	1
TFE3	UTRN	1
TFEB	COL1A2	1
TFEB	UTRN	1
USF1	COL1A2	1
USF1	UTRN	1
USF2	COL1A2	1
USF2	UTRN	1
AIRE	SCN11A	1
AR	SCN11A	1
ARNT	SCN11A	1
ATF2	SCN11A	1
ATF3	SCN11A	1
ATF4	SCN11A	1
ATF6	SCN11A	1
BCL6	SCN11A	1
BPTF	SCN11A	1
CDX1	SCN11A	1
CDX2	SCN11A	1
CEBPA	SCN11A	1
CEBPB	SCN11A	1
CEBPD	SCN11A	1
CEBPE	SCN11A	1
CEBPG	SCN11A	1
CREB1	SCN11A	1
CUX1	SCN11A	1
DBP	SCN11A	1
ELF1	SCN11A	1
ELK1	SCN11A	1
ESR1	SCN11A	1
ESR2	SCN11A	1
ETS1	SCN11A	1
FOS	SCN11A	1
FOXD1	SCN11A	1
FOXF2	SCN11A	1
FOXJ2	SCN11A	1
FOXL1	SCN11A	1
FOXM1	SCN11A	1
FOXO1	SCN11A	1
FOXO3	SCN11A	1
GABPA	SCN11A	1
GABPB1	SCN11A	1
GATA1	SCN11A	1
GATA2	SCN11A	1
GATA3	SCN11A	1
GATA4	SCN11A	1
GTF2IRD1	SCN11A	1
HNF4A	SCN11A	1
JUN	SCN11A	1
KLF12	SCN11A	1
MAF	SCN11A	1
MECOM	SCN11A	1
NR1H4	SCN11A	1
NR1I2	SCN11A	1
NR1I3	SCN11A	1
NR2F1	SCN11A	1
NR2F2	SCN11A	1
NR3C1	SCN11A	1
RXRA	SCN11A	1
RXRB	SCN11A	1
TCF3	SCN11A	1
TFAP2A	SCN11A	1
TFAP2C	SCN11A	1
TFCP2	SCN11A	1
VDR	SCN11A	1
ZEB1	SCN11A	1
NR0B1	MASP1	1
ASCL1	SCN11A	1
BHLHE40	SCN11A	1
BHLHE41	SCN11A	1
CHURC1	SCN11A	1
CNOT3	COL1A2	1
CTCF	SCN11A	1
E2F1	SCN11A	1
E2F3	SCN11A	1
E2F4	SCN11A	1
ELF2	SCN11A	1
ELF4	SCN11A	1
ELK3	SCN11A	1
ELK4	SCN11A	1
ERF	SCN11A	1
ERG	SCN11A	1
ETS2	SCN11A	1
ETV4	SCN11A	1
ETV6	SCN11A	1
ETV7	SCN11A	1
FLI1	SCN11A	1
HAND2	SCN11A	1
IKZF2	SCN11A	1
MAX	SCN11A	1
MITF	SCN11A	1
MXD1	SCN11A	1
MXD3	SCN11A	1
MXD4	SCN11A	1
MXI1	SCN11A	1
MYC	SCN11A	1
MYCN	SCN11A	1
MYF5	SCN11A	1
MYF6	SCN11A	1
MYOD1	SCN11A	1
MYOG	SCN11A	1
NHLH1	SCN11A	1
RUNX1	SCN11A	1
SPI1	SCN11A	1
SPIB	SCN11A	1
TAL1	SCN11A	1
TAL2	SCN11A	1
TCF12	SCN11A	1
TCF4	SCN11A	1
TFAP2B	SCN11A	1
TFDP1	SCN11A	1
TFE3	SCN11A	1
TFEB	SCN11A	1
USF1	SCN11A	1
USF2	SCN11A	1
AHR	FZD3	1
AHRR	FZD3	1
AIRE	FZD3	1
AR	FZD3	1
ARNT	FZD3	1
ARNT2	FZD3	1
ASCL1	FZD3	1
ATF2	FZD3	1
ATF3	FZD3	1
ATF4	FZD3	1
ATF6	FZD3	1
BCL6	FZD3	1
BHLHE40	FZD3	1
BHLHE41	FZD3	1
CEBPA	FZD3	1
CEBPB	FZD3	1
CEBPD	FZD3	1
CEBPE	FZD3	1
CEBPG	FZD3	1
CHURC1	FZD3	1
CTCF	FZD3	1
DBP	FZD3	1
E2F1	FZD3	1
E2F3	FZD3	1
E2F4	FZD3	1
EGR1	FZD3	1
EGR2	FZD3	1
EGR3	FZD3	1
ELF1	FZD3	1
ELK1	FZD3	1
ETS1	FZD3	1
FOS	FZD3	1
FOSB	FZD3	1
FOSL1	FZD3	1
FOSL2	FZD3	1
FOXO3	FZD3	1
FOXO4	FZD3	1
GATA1	FZD3	1
GATA2	FZD3	1
GATA3	FZD3	1
GFI1B	FZD3	1
GTF2IRD1	FZD3	1
HAND1	FZD3	1
HAND2	FZD3	1
HIF1A	FZD3	1
HNF4A	FZD3	1
HNF4G	FZD3	1
IKZF2	FZD3	1
JUN	FZD3	1
JUNB	FZD3	1
JUND	FZD3	1
KLF12	FZD3	1
MAF	FZD3	1
MAX	FZD3	1
MITF	FZD3	1
MXD1	FZD3	1
MXD3	FZD3	1
MXD4	FZD3	1
MXI1	FZD3	1
MYC	FZD3	1
MYF5	FZD3	1
MYF6	FZD3	1
MYOD1	FZD3	1
MYOG	FZD3	1
NHLH1	FZD3	1
NR1I2	FZD3	1
NR1I3	FZD3	1
NR2F1	FZD3	1
NR2F2	FZD3	1
NR3C1	FZD3	1
RXRA	FZD3	1
RXRB	FZD3	1
TAL1	FZD3	1
TAL2	FZD3	1
TCF12	FZD3	1
TCF3	FZD3	1
TCF4	FZD3	1
TFAP2A	FZD3	1
TFAP2B	FZD3	1
TFAP2C	FZD3	1
TFCP2	FZD3	1
TFDP1	FZD3	1
TFE3	FZD3	1
TFEB	FZD3	1
USF1	FZD3	1
USF2	FZD3	1
VDR	FZD3	1
ZEB1	FZD3	1
AIRE	ANK1	1
AIRE	GPC6	1
AIRE	HERC2	1
AIRE	JAKMIP2	1
ALX1	GPC6	1
ALX1	JAKMIP2	1
AR	ANK1	1
AR	GPC6	1
AR	HERC2	1
AR	JAKMIP2	1
ASCL1	ANK1	1
ASCL1	HERC2	1
ASCL1	JAKMIP2	1
ATF2	ANK1	1
ATF2	GPC6	1
ATF3	ANK1	1
ATF3	GPC6	1
ATF3	HERC2	1
ATF3	JAKMIP2	1
ATF4	ANK1	1
ATF4	GPC6	1
ATF4	HERC2	1
ATF6	ANK1	1
ATF6	GPC6	1
ATF6	HERC2	1
ATF6	JAKMIP2	1
BCL6	ANK1	1
BCL6	GPC6	1
BCL6	HERC2	1
BCL6	JAKMIP2	1
BHLHE40	ANK1	1
BHLHE40	HERC2	1
BHLHE41	ANK1	1
BHLHE41	HERC2	1
BPTF	GPC6	1
BPTF	JAKMIP2	1
BRCA1	GPC6	1
BRCA1	HERC2	1
BRCA1	JAKMIP2	1
CDX2	ANK1	1
CDX2	GPC6	1
CDX2	JAKMIP2	1
CEBPA	ANK1	1
CEBPA	GPC6	1
CEBPA	HERC2	1
CEBPA	JAKMIP2	1
CEBPB	ANK1	1
CEBPB	GPC6	1
CEBPB	HERC2	1
CEBPB	JAKMIP2	1
CEBPD	ANK1	1
CEBPD	GPC6	1
CEBPD	HERC2	1
CEBPD	JAKMIP2	1
CEBPE	ANK1	1
CEBPE	GPC6	1
CEBPE	HERC2	1
CEBPE	JAKMIP2	1
CEBPG	ANK1	1
CEBPG	GPC6	1
CEBPG	HERC2	1
CEBPG	JAKMIP2	1
CHURC1	ANK1	1
CHURC1	GPC6	1
CHURC1	HERC2	1
CHURC1	JAKMIP2	1
CREB1	ANK1	1
CREB1	GPC6	1
CTCF	ANK1	1
CTCF	GPC6	1
CTCF	HERC2	1
CTCF	JAKMIP2	1
CUX1	ANK1	1
CUX1	GPC6	1
CUX1	HERC2	1
CUX1	JAKMIP2	1
DBP	ANK1	1
DBP	GPC6	1
DBP	HERC2	1
DBP	JAKMIP2	1
E2F6	GPC6	1
EGR2	ANK1	1
EGR2	GPC6	1
EGR2	HERC2	1
ELF1	ANK1	1
ELF1	GPC6	1
ELF1	HERC2	1
ELF1	JAKMIP2	1
ELF2	ANK1	1
ELF2	GPC6	1
ELF2	HERC2	1
ELF2	JAKMIP2	1
ELF3	HERC2	1
ELF4	ANK1	1
ELF4	GPC6	1
ELF4	HERC2	1
ELK1	ANK1	1
ELK1	GPC6	1
ELK1	HERC2	1
ELK1	JAKMIP2	1
ELK3	ANK1	1
ELK3	GPC6	1
ELK3	HERC2	1
ELK4	ANK1	1
ELK4	GPC6	1
ELK4	HERC2	1
ELK4	JAKMIP2	1
ERF	ANK1	1
ERF	GPC6	1
ERF	HERC2	1
ERF	JAKMIP2	1
ERG	ANK1	1
ERG	GPC6	1
ERG	HERC2	1
ERG	JAKMIP2	1
ESR1	HERC2	1
ESR1	JAKMIP2	1
ESR2	HERC2	1
ESR2	JAKMIP2	1
ETS1	ANK1	1
ETS1	GPC6	1
ETS1	HERC2	1
ETS1	JAKMIP2	1
ETS2	ANK1	1
ETS2	GPC6	1
ETS2	HERC2	1
ETS2	JAKMIP2	1
ETV4	ANK1	1
ETV4	GPC6	1
ETV4	HERC2	1
ETV6	ANK1	1
ETV6	GPC6	1
ETV6	HERC2	1
ETV7	ANK1	1
ETV7	GPC6	1
ETV7	HERC2	1
ETV7	JAKMIP2	1
FLI1	ANK1	1
FLI1	GPC6	1
FLI1	HERC2	1
FLI1	JAKMIP2	1
FOS	ANK1	1
FOS	GPC6	1
FOS	JAKMIP2	1
FOSB	ANK1	1
FOSB	GPC6	1
FOSB	JAKMIP2	1
FOSL1	ANK1	1
FOSL1	GPC6	1
FOSL1	JAKMIP2	1
FOSL2	GPC6	1
FOSL2	JAKMIP2	1
FOXC1	ANK1	1
FOXC1	GPC6	1
FOXC1	HERC2	1
FOXC1	JAKMIP2	1
FOXD1	GPC6	1
FOXD1	HERC2	1
FOXF2	GPC6	1
FOXF2	HERC2	1
FOXL1	ANK1	1
FOXL1	GPC6	1
FOXL1	HERC2	1
FOXL1	JAKMIP2	1
FOXM1	ANK1	1
FOXM1	GPC6	1
FOXM1	HERC2	1
FOXM1	JAKMIP2	1
FOXO1	GPC6	1
FOXO1	HERC2	1
FOXO3	GPC6	1
FOXO3	HERC2	1
FOXO4	GPC6	1
GABPA	ANK1	1
GABPA	GPC6	1
GABPA	HERC2	1
GABPA	JAKMIP2	1
GABPB1	ANK1	1
GABPB1	GPC6	1
GABPB1	HERC2	1
GABPB1	JAKMIP2	1
GATA1	ANK1	1
GATA1	GPC6	1
GATA1	HERC2	1
GATA1	JAKMIP2	1
GATA2	ANK1	1
GATA2	GPC6	1
GATA2	HERC2	1
GATA2	JAKMIP2	1
GATA3	ANK1	1
GATA3	GPC6	1
GATA3	HERC2	1
GATA3	JAKMIP2	1
GATA4	ANK1	1
GATA4	GPC6	1
GATA4	JAKMIP2	1
GATA5	JAKMIP2	1
GATA6	GPC6	1
GATA6	JAKMIP2	1
GTF2IRD1	ANK1	1
GTF2IRD1	GPC6	1
GTF2IRD1	HERC2	1
GTF2IRD1	JAKMIP2	1
HAND1	ANK1	1
HAND1	GPC6	1
HAND1	HERC2	1
HAND1	JAKMIP2	1
HAND2	ANK1	1
HAND2	HERC2	1
IKZF2	ANK1	1
IKZF2	GPC6	1
IKZF2	HERC2	1
IKZF2	JAKMIP2	1
JUN	ANK1	1
JUN	GPC6	1
JUN	JAKMIP2	1
JUNB	ANK1	1
JUNB	GPC6	1
JUNB	JAKMIP2	1
JUND	ANK1	1
JUND	GPC6	1
JUND	JAKMIP2	1
KLF12	ANK1	1
KLF12	GPC6	1
KLF12	HERC2	1
KLF12	JAKMIP2	1
MAF	GPC6	1
MAF	JAKMIP2	1
MAX	ANK1	1
MAX	HERC2	1
MECOM	ANK1	1
MEF2A	GPC6	1
MEF2A	JAKMIP2	1
MITF	ANK1	1
MITF	HERC2	1
MXD1	ANK1	1
MXD1	HERC2	1
MXD3	ANK1	1
MXD3	HERC2	1
MXD4	ANK1	1
MXD4	HERC2	1
MXI1	ANK1	1
MXI1	HERC2	1
MYB	ANK1	1
MYB	GPC6	1
MYB	JAKMIP2	1
MYC	ANK1	1
MYC	HERC2	1
MYCN	ANK1	1
MYCN	HERC2	1
MYF5	ANK1	1
MYF5	HERC2	1
MYF5	JAKMIP2	1
MYF6	ANK1	1
MYF6	HERC2	1
MYF6	JAKMIP2	1
MYOD1	ANK1	1
MYOD1	HERC2	1
MYOD1	JAKMIP2	1
MYOG	ANK1	1
MYOG	HERC2	1
MYOG	JAKMIP2	1
NHLH1	ANK1	1
NHLH1	HERC2	1
NR1H2	ANK1	1
NR1H2	HERC2	1
NR1H2	JAKMIP2	1
NR1H3	ANK1	1
NR1H3	HERC2	1
NR1H3	JAKMIP2	1
NR1I2	ANK1	1
NR1I2	GPC6	1
NR1I2	HERC2	1
NR1I2	JAKMIP2	1
NR1I3	ANK1	1
NR1I3	GPC6	1
NR1I3	HERC2	1
NR1I3	JAKMIP2	1
NR2F1	ANK1	1
NR2F1	HERC2	1
NR2F1	JAKMIP2	1
NR2F2	ANK1	1
NR2F2	GPC6	1
NR2F2	HERC2	1
NR2F2	JAKMIP2	1
NR3C1	ANK1	1
NR3C1	GPC6	1
NR3C1	HERC2	1
NR3C1	JAKMIP2	1
RARA	ANK1	1
RARA	HERC2	1
RARA	JAKMIP2	1
RARB	ANK1	1
RARB	HERC2	1
RARB	JAKMIP2	1
RARG	ANK1	1
RARG	HERC2	1
RARG	JAKMIP2	1
RXRA	ANK1	1
RXRA	GPC6	1
RXRA	HERC2	1
RXRA	JAKMIP2	1
RXRB	ANK1	1
RXRB	GPC6	1
RXRB	HERC2	1
RXRB	JAKMIP2	1
SPI1	ANK1	1
SPI1	GPC6	1
SPI1	HERC2	1
SPIB	ANK1	1
SPIB	GPC6	1
SPIB	HERC2	1
TAL1	ANK1	1
TAL1	HERC2	1
TAL2	ANK1	1
TAL2	HERC2	1
TCF12	ANK1	1
TCF12	HERC2	1
TCF12	JAKMIP2	1
TCF3	ANK1	1
TCF3	GPC6	1
TCF3	HERC2	1
TCF3	JAKMIP2	1
TCF4	ANK1	1
TCF4	HERC2	1
TCF4	JAKMIP2	1
TFAP2A	ANK1	1
TFAP2A	GPC6	1
TFAP2A	HERC2	1
TFAP2A	JAKMIP2	1
TFAP2B	ANK1	1
TFAP2B	GPC6	1
TFAP2B	HERC2	1
TFAP2B	JAKMIP2	1
TFAP2C	ANK1	1
TFAP2C	GPC6	1
TFAP2C	HERC2	1
TFAP2C	JAKMIP2	1
TFCP2	ANK1	1
TFCP2	GPC6	1
TFCP2	HERC2	1
TFCP2	JAKMIP2	1
TFE3	ANK1	1
TFE3	HERC2	1
TFEB	ANK1	1
TFEB	HERC2	1
USF1	ANK1	1
USF1	HERC2	1
USF2	ANK1	1
USF2	HERC2	1
VDR	ANK1	1
VDR	GPC6	1
VDR	HERC2	1
VDR	JAKMIP2	1
ZBTB7B	ANK1	1
ZBTB7B	GPC6	1
ZBTB7B	HERC2	1
ZBTB7B	JAKMIP2	1
ZEB1	ANK1	1
ZEB1	GPC6	1
ZEB1	HERC2	1
ZEB1	JAKMIP2	1
AIRE	RAD21	1
AR	RAD21	1
ARNT	RAD21	1
ATF2	RAD21	1
ATF3	RAD21	1
ATF4	RAD21	1
ATF6	RAD21	1
BCL6	RAD21	1
BPTF	RAD21	1
CDX2	RAD21	1
CEBPA	RAD21	1
CEBPB	RAD21	1
CEBPD	RAD21	1
CEBPE	RAD21	1
CEBPG	RAD21	1
CHURC1	RAD21	1
CTCF	RAD21	1
CUX1	RAD21	1
DBP	RAD21	1
E2F1	RAD21	1
E2F6	RAD21	1
ELF1	RAD21	1
ELF2	RAD21	1
ELF3	RAD21	1
ELF4	RAD21	1
ELF5	RAD21	1
ELK1	RAD21	1
ELK3	RAD21	1
ELK4	RAD21	1
ERF	RAD21	1
ERG	RAD21	1
ESR1	RAD21	1
ESR2	RAD21	1
ETS1	RAD21	1
ETS2	RAD21	1
ETV4	RAD21	1
ETV6	RAD21	1
ETV7	RAD21	1
FLI1	RAD21	1
FOXC1	RAD21	1
FOXD1	RAD21	1
FOXD3	RAD21	1
FOXF1	RAD21	1
FOXF2	RAD21	1
FOXH1	RAD21	1
FOXJ1	RAD21	1
FOXJ2	RAD21	1
FOXL1	RAD21	1
FOXO1	RAD21	1
FOXO3	RAD21	1
GABPA	RAD21	1
GABPB1	RAD21	1
GATA1	RAD21	1
GATA2	RAD21	1
GATA3	RAD21	1
GATA4	RAD21	1
GATA5	RAD21	1
GATA6	RAD21	1
GTF2IRD1	RAD21	1
IKZF2	RAD21	1
JUN	RAD21	1
KLF12	RAD21	1
MAF	RAD21	1
NR1H4	RAD21	1
NR1I2	RAD21	1
NR1I3	RAD21	1
NR2F2	RAD21	1
NR3C1	RAD21	1
RXRA	RAD21	1
RXRB	RAD21	1
SPI1	RAD21	1
SPIB	RAD21	1
TCF3	RAD21	1
TFCP2	RAD21	1
VDR	RAD21	1
ZEB1	RAD21	1
AIRE	DSEL	1
AIRE	KCNA4	1
AR	DSEL	1
AR	KCNA4	1
ARNT	DSEL	1
ARNT	KCNA4	1
ASCL1	DSEL	1
ATF2	DSEL	1
ATF2	KCNA4	1
ATF3	DSEL	1
ATF3	KCNA4	1
ATF4	KCNA4	1
ATF6	DSEL	1
ATF6	KCNA4	1
BCL6	DSEL	1
BCL6	KCNA4	1
BHLHE40	DSEL	1
BHLHE41	DSEL	1
BRCA1	KCNA4	1
CDX2	DSEL	1
CEBPA	KCNA4	1
CEBPB	KCNA4	1
CEBPD	KCNA4	1
CEBPE	KCNA4	1
CEBPG	KCNA4	1
CREB1	DSEL	1
CREB1	KCNA4	1
CTCF	DSEL	1
CTCF	KCNA4	1
CUX1	DSEL	1
CUX1	KCNA4	1
DBP	KCNA4	1
E2F1	DSEL	1
E2F1	KCNA4	1
E2F3	DSEL	1
E2F3	KCNA4	1
E2F4	DSEL	1
E2F4	KCNA4	1
EBF1	DSEL	1
EBF1	KCNA4	1
EBF2	DSEL	1
EBF2	KCNA4	1
EBF3	DSEL	1
EBF3	KCNA4	1
ELF1	DSEL	1
ELF1	KCNA4	1
ELF2	DSEL	1
ELF2	KCNA4	1
ELF4	DSEL	1
ELF4	KCNA4	1
ELF5	KCNA4	1
ELK1	DSEL	1
ELK1	KCNA4	1
ELK3	DSEL	1
ELK3	KCNA4	1
ELK4	DSEL	1
ELK4	KCNA4	1
ERF	DSEL	1
ERF	KCNA4	1
ERG	DSEL	1
ERG	KCNA4	1
ESR1	DSEL	1
ESR2	DSEL	1
ETS1	DSEL	1
ETS1	KCNA4	1
ETS2	DSEL	1
ETS2	KCNA4	1
ETV4	DSEL	1
ETV4	KCNA4	1
ETV6	DSEL	1
ETV6	KCNA4	1
ETV7	DSEL	1
ETV7	KCNA4	1
FLI1	DSEL	1
FLI1	KCNA4	1
FOS	DSEL	1
FOS	KCNA4	1
FOXC1	KCNA4	1
FOXM1	DSEL	1
FOXM1	KCNA4	1
GABPA	DSEL	1
GABPA	KCNA4	1
GABPB1	DSEL	1
GABPB1	KCNA4	1
GATA1	DSEL	1
GATA1	KCNA4	1
GATA2	DSEL	1
GATA2	KCNA4	1
GATA3	DSEL	1
GATA3	KCNA4	1
GATA4	KCNA4	1
GFI1B	KCNA4	1
GTF2IRD1	DSEL	1
GTF2IRD1	KCNA4	1
HAND1	DSEL	1
HAND1	KCNA4	1
HAND2	DSEL	1
HNF4A	DSEL	1
HNF4A	KCNA4	1
HNF4G	DSEL	1
IKZF2	DSEL	1
IKZF2	KCNA4	1
JUN	DSEL	1
JUN	KCNA4	1
KLF12	DSEL	1
KLF12	KCNA4	1
MAF	DSEL	1
MAF	KCNA4	1
MAX	DSEL	1
MITF	DSEL	1
MXD1	DSEL	1
MXD3	DSEL	1
MXD4	DSEL	1
MXI1	DSEL	1
MYC	DSEL	1
MYCN	DSEL	1
MYF5	DSEL	1
MYF6	DSEL	1
MYOD1	DSEL	1
MYOG	DSEL	1
NHLH1	DSEL	1
NR1I2	DSEL	1
NR1I2	KCNA4	1
NR1I3	DSEL	1
NR1I3	KCNA4	1
NR2F1	DSEL	1
NR2F1	KCNA4	1
NR2F2	DSEL	1
NR2F2	KCNA4	1
NR3C1	DSEL	1
NR3C1	KCNA4	1
RXRA	DSEL	1
RXRA	KCNA4	1
RXRB	DSEL	1
RXRB	KCNA4	1
SPI1	DSEL	1
SPI1	KCNA4	1
SPIB	DSEL	1
SPIB	KCNA4	1
TAL1	DSEL	1
TAL2	DSEL	1
TCF12	DSEL	1
TCF3	DSEL	1
TCF3	KCNA4	1
TCF4	DSEL	1
TFAP2A	DSEL	1
TFAP2A	KCNA4	1
TFAP2B	DSEL	1
TFAP2B	KCNA4	1
TFAP2C	DSEL	1
TFAP2C	KCNA4	1
TFAP4	DSEL	1
TFCP2	DSEL	1
TFCP2	KCNA4	1
TFDP1	DSEL	1
TFDP1	KCNA4	1
TFE3	DSEL	1
TFEB	DSEL	1
USF1	DSEL	1
USF2	DSEL	1
VDR	DSEL	1
VDR	KCNA4	1
ZEB1	DSEL	1
ZNF148	DSEL	1
ZNF148	KCNA4	1
AHR	DSEL	1
AHR	KCNA4	1
CHURC1	DSEL	1
CHURC1	KCNA4	1
CREM	DSEL	1
E2F6	KCNA4	1
EGR1	DSEL	1
EGR1	KCNA4	1
EGR2	DSEL	1
EGR2	KCNA4	1
EGR3	DSEL	1
EGR3	KCNA4	1
FOSB	KCNA4	1
FOSL1	KCNA4	1
FOSL2	KCNA4	1
JUNB	KCNA4	1
JUND	KCNA4	1
NR1H2	DSEL	1
NR1H3	DSEL	1
RARA	DSEL	1
RARB	DSEL	1
RARG	DSEL	1
RUNX1	DSEL	1
RUNX1	KCNA4	1
RUNX2	KCNA4	1
RUNX3	KCNA4	1
ZBTB7B	DSEL	1
ZBTB7B	KCNA4	1
AHR	EP300	1
AHR	MYCBP2	1
AHRR	EP300	1
AIRE	EP300	1
AIRE	MYCBP2	1
AR	EP300	1
AR	MYCBP2	1
ARNT	EP300	1
ARNT	MYCBP2	1
ARNT2	EP300	1
ATF1	MYCBP2	1
ATF2	EP300	1
ATF2	MYCBP2	1
ATF3	MYCBP2	1
ATF4	MYCBP2	1
ATF5	MYCBP2	1
ATF6	EP300	1
ATF6	MYCBP2	1
ATF7	MYCBP2	1
BCL6	EP300	1
BCL6	MYCBP2	1
BRCA1	EP300	1
BRCA1	MYCBP2	1
CEBPA	EP300	1
CEBPA	MYCBP2	1
CEBPB	EP300	1
CEBPD	EP300	1
CEBPE	EP300	1
CEBPG	EP300	1
CHURC1	EP300	1
CHURC1	MYCBP2	1
CNOT3	EP300	1
CNOT3	MYCBP2	1
CREB1	MYCBP2	1
CREM	MYCBP2	1
CTCF	EP300	1
CTCF	MYCBP2	1
CUX1	EP300	1
DBP	EP300	1
E2F1	EP300	1
E2F1	MYCBP2	1
E2F3	EP300	1
E2F3	MYCBP2	1
E2F4	EP300	1
E2F4	MYCBP2	1
EGR1	EP300	1
EGR1	MYCBP2	1
EGR2	EP300	1
EGR2	MYCBP2	1
EGR3	EP300	1
EGR3	MYCBP2	1
ELK1	EP300	1
ELK1	MYCBP2	1
FOS	MYCBP2	1
FOXO1	EP300	1
GABPA	EP300	1
GABPB1	EP300	1
GATA1	EP300	1
GATA2	EP300	1
GTF2IRD1	EP300	1
GTF2IRD1	MYCBP2	1
HAND1	EP300	1
HAND1	MYCBP2	1
HIF1A	EP300	1
IKZF2	MYCBP2	1
JUN	MYCBP2	1
KLF12	EP300	1
KLF12	MYCBP2	1
MAF	EP300	1
MAF	MYCBP2	1
MYB	EP300	1
MYB	MYCBP2	1
NR1I2	EP300	1
NR1I2	MYCBP2	1
NR1I3	EP300	1
NR1I3	MYCBP2	1
NR2F2	EP300	1
NR3C1	EP300	1
NR3C1	MYCBP2	1
RXRA	EP300	1
RXRA	MYCBP2	1
RXRB	EP300	1
RXRB	MYCBP2	1
TCF3	EP300	1
TCF3	MYCBP2	1
TFAP2A	EP300	1
TFAP2A	MYCBP2	1
TFAP2B	EP300	1
TFAP2B	MYCBP2	1
TFAP2C	EP300	1
TFAP2C	MYCBP2	1
TFAP4	EP300	1
TFAP4	MYCBP2	1
TFCP2	EP300	1
TFCP2	MYCBP2	1
TFDP1	EP300	1
TFDP1	MYCBP2	1
VDR	EP300	1
VDR	MYCBP2	1
ZBTB7B	EP300	1
ZBTB7B	MYCBP2	1
ZEB1	EP300	1
ZEB1	MYCBP2	1
ZNF148	EP300	1
ZNF148	MYCBP2	1
AIRE	PTPRZ1	1
AR	PTPRZ1	1
ATF2	PTPRZ1	1
ATF6	PTPRZ1	1
BCL6	PTPRZ1	1
BPTF	PTPRZ1	1
CDX2	PTPRZ1	1
CEBPA	PTPRZ1	1
CEBPB	PTPRZ1	1
CEBPD	PTPRZ1	1
CEBPE	PTPRZ1	1
CEBPG	PTPRZ1	1
CTCF	PTPRZ1	1
CUX1	PTPRZ1	1
DBP	PTPRZ1	1
DMRTC2	PTPRZ1	1
ELF1	PTPRZ1	1
ELK1	PTPRZ1	1
ESR1	PTPRZ1	1
ETS1	PTPRZ1	1
FOXC1	PTPRZ1	1
FOXD3	PTPRZ1	1
FOXG1	PTPRZ1	1
FOXO1	PTPRZ1	1
FOXO3	PTPRZ1	1
FOXO4	PTPRZ1	1
GABPA	PTPRZ1	1
GABPB1	PTPRZ1	1
GATA1	PTPRZ1	1
GATA4	PTPRZ1	1
GTF2IRD1	PTPRZ1	1
HAND1	PTPRZ1	1
JUN	PTPRZ1	1
KLF12	PTPRZ1	1
NR1I2	PTPRZ1	1
NR1I3	PTPRZ1	1
NR2F2	PTPRZ1	1
NR3C1	PTPRZ1	1
RXRA	PTPRZ1	1
RXRB	PTPRZ1	1
TCF3	PTPRZ1	1
TFAP2A	PTPRZ1	1
TFAP2C	PTPRZ1	1
TFAP4	PTPRZ1	1
TFCP2	PTPRZ1	1
VDR	PTPRZ1	1
ZEB1	PTPRZ1	1
ZNF384	PTPRZ1	1
AHR	NRXN3	1
AHR	TRIM23	1
AIRE	NRXN3	1
AIRE	TRIM23	1
ALX1	NRXN3	1
ALX1	TRIM23	1
AR	NRXN3	1
AR	TRIM23	1
ARNT	NRXN3	1
ARNT	TRIM23	1
ATF1	NRXN3	1
ATF2	NRXN3	1
ATF2	TRIM23	1
ATF3	NRXN3	1
ATF4	NRXN3	1
ATF6	NRXN3	1
ATF6	TRIM23	1
BCL6	NRXN3	1
BCL6	TRIM23	1
BPTF	TRIM23	1
BRCA1	TRIM23	1
CDX1	NRXN3	1
CDX1	TRIM23	1
CDX2	NRXN3	1
CDX2	TRIM23	1
CEBPA	NRXN3	1
CEBPA	TRIM23	1
CEBPB	NRXN3	1
CEBPD	NRXN3	1
CEBPE	NRXN3	1
CEBPG	NRXN3	1
CHURC1	NRXN3	1
CHURC1	TRIM23	1
CTCF	NRXN3	1
CTCF	TRIM23	1
CUX1	TRIM23	1
DBP	NRXN3	1
E2F1	NRXN3	1
E2F1	TRIM23	1
E2F3	NRXN3	1
E2F3	TRIM23	1
E2F4	NRXN3	1
E2F4	TRIM23	1
EBF1	NRXN3	1
EBF1	TRIM23	1
EBF2	NRXN3	1
EBF2	TRIM23	1
EBF3	NRXN3	1
EBF3	TRIM23	1
EGR1	NRXN3	1
EGR1	TRIM23	1
EGR2	NRXN3	1
EGR2	TRIM23	1
EGR3	NRXN3	1
ELF1	NRXN3	1
ELF1	TRIM23	1
ELF2	NRXN3	1
ELF2	TRIM23	1
ELF3	TRIM23	1
ELF4	NRXN3	1
ELK1	NRXN3	1
ELK1	TRIM23	1
ELK3	NRXN3	1
ELK4	NRXN3	1
ELK4	TRIM23	1
ERF	NRXN3	1
ERF	TRIM23	1
ERG	NRXN3	1
ERG	TRIM23	1
ETS1	NRXN3	1
ETS1	TRIM23	1
ETS2	NRXN3	1
ETS2	TRIM23	1
ETV4	NRXN3	1
ETV6	NRXN3	1
ETV7	NRXN3	1
ETV7	TRIM23	1
FLI1	NRXN3	1
FLI1	TRIM23	1
FOS	NRXN3	1
FOXC1	TRIM23	1
FOXD3	NRXN3	1
FOXD3	TRIM23	1
FOXJ2	NRXN3	1
FOXJ2	TRIM23	1
FOXL1	NRXN3	1
FOXL1	TRIM23	1
FOXM1	TRIM23	1
GABPA	NRXN3	1
GABPA	TRIM23	1
GABPB1	NRXN3	1
GABPB1	TRIM23	1
GATA1	NRXN3	1
GATA1	TRIM23	1
GATA2	NRXN3	1
GATA2	TRIM23	1
GATA3	NRXN3	1
GATA3	TRIM23	1
GATA6	NRXN3	1
GFI1	NRXN3	1
GFI1	TRIM23	1
GFI1B	NRXN3	1
GFI1B	TRIM23	1
GTF2IRD1	NRXN3	1
GTF2IRD1	TRIM23	1
HAND1	NRXN3	1
HAND1	TRIM23	1
IKZF2	NRXN3	1
IKZF2	TRIM23	1
JUN	NRXN3	1
KLF12	NRXN3	1
KLF12	TRIM23	1
MAF	NRXN3	1
MAF	TRIM23	1
NR1I2	NRXN3	1
NR1I2	TRIM23	1
NR1I3	NRXN3	1
NR1I3	TRIM23	1
NR2F2	NRXN3	1
NR2F2	TRIM23	1
NR3C1	NRXN3	1
NR3C1	TRIM23	1
RXRA	NRXN3	1
RXRA	TRIM23	1
RXRB	NRXN3	1
RXRB	TRIM23	1
SPI1	NRXN3	1
SPIB	NRXN3	1
TCF3	NRXN3	1
TCF3	TRIM23	1
TFAP2A	NRXN3	1
TFAP2A	TRIM23	1
TFAP2B	NRXN3	1
TFAP2B	TRIM23	1
TFAP2C	NRXN3	1
TFAP2C	TRIM23	1
TFAP4	TRIM23	1
TFCP2	NRXN3	1
TFCP2	TRIM23	1
TFDP1	NRXN3	1
TFDP1	TRIM23	1
VDR	NRXN3	1
VDR	TRIM23	1
ZBTB7B	NRXN3	1
ZEB1	NRXN3	1
AIRE	AKAP6	1
AIRE	GRIK3	1
AIRE	IGF2R	1
ALX1	AKAP6	1
AR	AKAP6	1
AR	IGF2R	1
ASCL1	AKAP6	1
ASCL1	GRIK3	1
ASCL1	IGF2R	1
ATF2	AKAP6	1
ATF2	IGF2R	1
ATF3	AKAP6	1
ATF3	GRIK3	1
ATF3	IGF2R	1
ATF6	AKAP6	1
ATF6	GRIK3	1
ATF6	IGF2R	1
BCL6	AKAP6	1
BCL6	GRIK3	1
BCL6	IGF2R	1
BPTF	AKAP6	1
BRCA1	AKAP6	1
BRCA1	GRIK3	1
CDX1	AKAP6	1
CDX2	AKAP6	1
CDX2	IGF2R	1
CEBPA	AKAP6	1
CEBPA	IGF2R	1
CEBPB	AKAP6	1
CEBPB	IGF2R	1
CEBPD	AKAP6	1
CEBPE	AKAP6	1
CEBPG	AKAP6	1
CHURC1	GRIK3	1
CHURC1	IGF2R	1
CREB1	AKAP6	1
CREB1	IGF2R	1
CTCF	AKAP6	1
CTCF	GRIK3	1
CTCF	IGF2R	1
CUX1	AKAP6	1
CUX1	GRIK3	1
CUX1	IGF2R	1
DBP	AKAP6	1
DBP	IGF2R	1
E2F1	GRIK3	1
E2F1	IGF2R	1
E2F3	GRIK3	1
E2F3	IGF2R	1
E2F4	GRIK3	1
E2F4	IGF2R	1
E2F6	AKAP6	1
ELF1	AKAP6	1
ELF1	IGF2R	1
ELF2	AKAP6	1
ELF2	IGF2R	1
ELF3	AKAP6	1
ELF3	IGF2R	1
ELF4	AKAP6	1
ELF4	IGF2R	1
ELF5	AKAP6	1
ELF5	IGF2R	1
ELK1	AKAP6	1
ELK1	IGF2R	1
ELK3	AKAP6	1
ELK3	IGF2R	1
ELK4	AKAP6	1
ELK4	IGF2R	1
ERF	AKAP6	1
ERF	IGF2R	1
ERG	AKAP6	1
ERG	IGF2R	1
ESR1	AKAP6	1
ESR1	IGF2R	1
ESR2	AKAP6	1
ESR2	IGF2R	1
ETS1	AKAP6	1
ETS1	IGF2R	1
ETS2	AKAP6	1
ETS2	IGF2R	1
ETV4	AKAP6	1
ETV4	IGF2R	1
ETV7	AKAP6	1
ETV7	IGF2R	1
FLI1	AKAP6	1
FLI1	IGF2R	1
FOS	AKAP6	1
FOS	IGF2R	1
FOSB	AKAP6	1
FOSB	IGF2R	1
FOSL1	AKAP6	1
FOSL1	IGF2R	1
FOSL2	AKAP6	1
FOSL2	IGF2R	1
FOXC1	AKAP6	1
FOXD1	AKAP6	1
FOXD3	AKAP6	1
FOXF1	AKAP6	1
FOXF2	AKAP6	1
FOXH1	AKAP6	1
FOXJ1	AKAP6	1
FOXJ2	AKAP6	1
FOXL1	AKAP6	1
FOXM1	AKAP6	1
FOXO1	AKAP6	1
FOXO3	AKAP6	1
FOXO3	IGF2R	1
FOXO4	AKAP6	1
GABPA	AKAP6	1
GABPA	GRIK3	1
GABPA	IGF2R	1
GABPB1	AKAP6	1
GABPB1	GRIK3	1
GABPB1	IGF2R	1
GATA1	AKAP6	1
GATA1	GRIK3	1
GATA1	IGF2R	1
GATA2	AKAP6	1
GATA2	GRIK3	1
GATA3	AKAP6	1
GATA3	GRIK3	1
GATA3	IGF2R	1
GATA4	AKAP6	1
GATA5	AKAP6	1
GATA6	AKAP6	1
GTF2IRD1	AKAP6	1
GTF2IRD1	GRIK3	1
GTF2IRD1	IGF2R	1
HAND1	AKAP6	1
HAND1	GRIK3	1
HAND1	IGF2R	1
IKZF2	AKAP6	1
IKZF2	GRIK3	1
IKZF2	IGF2R	1
JUN	AKAP6	1
JUN	IGF2R	1
JUNB	AKAP6	1
JUNB	IGF2R	1
JUND	AKAP6	1
JUND	IGF2R	1
KLF12	AKAP6	1
KLF12	GRIK3	1
KLF12	IGF2R	1
MAF	AKAP6	1
MAF	GRIK3	1
MYB	AKAP6	1
MYB	IGF2R	1
MYF5	AKAP6	1
MYF5	GRIK3	1
MYF5	IGF2R	1
MYF6	AKAP6	1
MYF6	GRIK3	1
MYF6	IGF2R	1
MYOD1	AKAP6	1
MYOD1	GRIK3	1
MYOD1	IGF2R	1
MYOG	AKAP6	1
MYOG	GRIK3	1
MYOG	IGF2R	1
NR1H4	AKAP6	1
NR1I2	AKAP6	1
NR1I2	GRIK3	1
NR1I2	IGF2R	1
NR1I3	AKAP6	1
NR1I3	GRIK3	1
NR1I3	IGF2R	1
NR2F1	IGF2R	1
NR2F2	AKAP6	1
NR2F2	GRIK3	1
NR2F2	IGF2R	1
NR3C1	AKAP6	1
NR3C1	GRIK3	1
NR3C1	IGF2R	1
POU3F2	AKAP6	1
RXRA	AKAP6	1
RXRA	GRIK3	1
RXRA	IGF2R	1
RXRB	AKAP6	1
RXRB	GRIK3	1
RXRB	IGF2R	1
SPI1	AKAP6	1
SPI1	IGF2R	1
SPIB	AKAP6	1
SPIB	IGF2R	1
TCF12	GRIK3	1
TCF3	AKAP6	1
TCF3	GRIK3	1
TCF3	IGF2R	1
TCF4	AKAP6	1
TCF4	GRIK3	1
TCF4	IGF2R	1
TFAP2A	AKAP6	1
TFAP2A	GRIK3	1
TFAP2A	IGF2R	1
TFAP2B	AKAP6	1
TFAP2B	GRIK3	1
TFAP2B	IGF2R	1
TFAP2C	AKAP6	1
TFAP2C	GRIK3	1
TFAP2C	IGF2R	1
TFAP4	AKAP6	1
TFAP4	GRIK3	1
TFAP4	IGF2R	1
TFCP2	AKAP6	1
TFCP2	GRIK3	1
TFCP2	IGF2R	1
TFDP1	GRIK3	1
TFDP1	IGF2R	1
VDR	AKAP6	1
VDR	GRIK3	1
VDR	IGF2R	1
ZEB1	AKAP6	1
ZEB1	GRIK3	1
ZEB1	IGF2R	1
AIRE	PCDH18	1
AIRE	SALL1	1
AR	PCDH18	1
AR	SALL1	1
ATF2	PCDH18	1
ATF2	SALL1	1
ATF3	PCDH18	1
ATF4	PCDH18	1
ATF6	PCDH18	1
ATF6	SALL1	1
BCL6	PCDH18	1
BCL6	SALL1	1
BPTF	PCDH18	1
CBFB	PCDH18	1
CDX2	PCDH18	1
CEBPA	PCDH18	1
CEBPA	SALL1	1
CEBPB	PCDH18	1
CEBPB	SALL1	1
CEBPD	PCDH18	1
CEBPD	SALL1	1
CEBPE	PCDH18	1
CEBPE	SALL1	1
CEBPG	PCDH18	1
CEBPG	SALL1	1
CHURC1	SALL1	1
CREB1	PCDH18	1
CTCF	PCDH18	1
CTCF	SALL1	1
CUX1	PCDH18	1
CUX1	SALL1	1
DBP	PCDH18	1
E2F1	PCDH18	1
E2F1	SALL1	1
E2F6	SALL1	1
EBF1	PCDH18	1
EBF2	PCDH18	1
EBF3	PCDH18	1
EGR1	SALL1	1
ELF1	PCDH18	1
ELF1	SALL1	1
ELF2	PCDH18	1
ELF2	SALL1	1
ELF3	SALL1	1
ELF4	PCDH18	1
ELK1	PCDH18	1
ELK1	SALL1	1
ELK3	PCDH18	1
ELK4	PCDH18	1
ELK4	SALL1	1
ERF	PCDH18	1
ERF	SALL1	1
ERG	PCDH18	1
ERG	SALL1	1
ESR1	PCDH18	1
ESR2	PCDH18	1
ETS1	PCDH18	1
ETS1	SALL1	1
ETS2	PCDH18	1
ETS2	SALL1	1
ETV4	PCDH18	1
ETV6	PCDH18	1
ETV7	PCDH18	1
ETV7	SALL1	1
FLI1	PCDH18	1
FLI1	SALL1	1
FOXC1	SALL1	1
FOXF2	SALL1	1
FOXO1	PCDH18	1
GABPA	PCDH18	1
GABPA	SALL1	1
GABPB1	PCDH18	1
GABPB1	SALL1	1
GATA1	PCDH18	1
GATA1	SALL1	1
GATA2	PCDH18	1
GATA3	PCDH18	1
GATA4	PCDH18	1
GATA4	SALL1	1
[truncated: 10,822 more rows]
