# Supplementary material for: Investigating MicroRNA and transcription factor co-regulatory networks in colorectal cancer
Source: BMC Bioinformatics. 2017 Sep 2;18:388. doi: 10.1186/s12859-017-1796-4 (PMC5581471; doi:10.1186/s12859-017-1796-4)
Supplement: Supplementary file 2 — Table S1. Shows the CRC-related genes compiling from four sources. Table S2. shows the CRC-related miRNAs compiling from three sources. Table S3. shows merged 3-node FFLs including TF-FFLs, miRNA-FFLs and composite-FFLs. Table S4. shows the regulation information of the CRC-specific miRNA-TF mediated regulatory network. Table S5. shows the degree distribution of all nodes in the miRNA-SNW, TF-SNW and composite-SNW. Table S6. shows the regulation information of the CRC-specific significant FFLs. Table S7. shows the degree distribution of all nodes in the CRC-specific significant FFLs. Table S8. shows the miRNA targets predicted by using TargetScan. Table S9. shows the miRNA targets predicted by using miRanda. (ZIP 62739 kb) [file 12859_2017_1796_MOESM2_ESM.zip › Additional file 2 - Tables S1 through S9/S5_Table.xlsx]

## Sheet: miRNA-SNW Degree
miRNA	miRNA-Degree		gene	gene-Degree		TF	TF-Degree
hsa-miR-25	7		FN1	4		FOXG1	7
hsa-miR-29a	5		SCN11A	3		EGR2	4
hsa-miR-34a	3		KCNA4	3		E2F5	3
hsa-miR-107	3		RAD21	3		ATF7	3
hsa-miR-27a	3		PCDHA13	3		CBFB	3
hsa-miR-137	3		ANK1	2		TCF12	3
hsa-miR-27b	2		GPC6	2		CREB1	3
hsa-miR-20a	2		NRXN3	2		FOXJ2	3
hsa-miR-301a	2		TRIM23	2		TFEB	3
hsa-miR-130a	2		LPPR4	2		JUND	2
hsa-miR-206	2		FZD3	2		MYCN	2
hsa-let-7c	2		ADAMTSL3	2		RUNX1	2
hsa-let-7e	2		LYST	2
			MAP2K4	2
			PCDH11X	2
			KIAA1109	2
			COL11A1	2
			FBN1	2
			AKAP6	2
			NAV3	2

## Sheet: TF-SNW Degree
miRNA	miRNA-Degree		gene	gene-Degree		TF	TF-Degree
hsa-miR-34a	264		MAX	191		KLF12	200
hsa-let-7a	253		MAP2K1	129		AIRE	199
hsa-miR-29b	253		PCDHA13	126		TCF3	199
hsa-miR-194	250		PDZD2	121		GTF2IRD1	198
hsa-miR-27b	247		ITPR1	121		NR3C1	197
hsa-miR-22	246		MAP2K4	120		ATF6	196
hsa-let-7b	245		KIAA1109	119		ELK1	195
hsa-miR-107	240		TRPS1	117		AR	194
hsa-miR-145	239		MASP1	115		GATA1	194
hsa-miR-25	232		UTRN	115		NR1I2	194
hsa-miR-98	232		NRAS	114		RXRA	194
hsa-miR-185	229		COL1A2	113		RXRB	194
hsa-miR-195	229		DSEL	112		BCL6	192
hsa-miR-31	227		KCNA4	112		NR1I3	191
hsa-miR-93	224		PIK3R1	112		VDR	191
hsa-let-7e	218		MTOR	109		NR2F2	190
hsa-miR-370	217		ODZ4	108		TFAP2A	189
hsa-miR-205	216		ZZEF1	108		ETS1	187
hsa-miR-29c	215		SCN11A	107		TFCP2	185
hsa-miR-130a	210		IGF2R	107		JUN	183
hsa-miR-143	209		AKAP6	106		CUX1	182
hsa-miR-449a	206		RAD21	105		ELF1	182
hsa-miR-19b	204		NAV3	105		HAND1	181
hsa-miR-96	199		PCDH10	103		CEBPA	179
hsa-miR-99b	199		ANK1	102		TFAP2C	178
hsa-miR-328	198		DCLK1	100		FOS	176
hsa-miR-183	197		HERC2	98		MAF	172
hsa-miR-15b	196		ODZ2	98		CTCF	170
hsa-let-7d	195		FZD3	97		ZEB1	169
hsa-miR-497	192		ERBB3	97		GATA3	168
hsa-miR-181b	189		DSCAML1	96		CEBPB	167
hsa-miR-196a	189		NFASC	96		TFAP2B	167
hsa-miR-19a	188		COL12A1	96		ATF3	166
hsa-miR-181a	187		LRRK2	94		CEBPD	166
hsa-miR-182	182		FN1	92		CEBPE	166
hsa-miR-27a	181		COL4A5	91		CEBPG	166
hsa-miR-32	181		REV3L	90		DBP	164
hsa-miR-130b	178		PCDH11X	90		GATA2	164
hsa-miR-106b	177		SOX9	89		IKZF2	164
hsa-miR-137	174		ADAMTSL3	88		ATF2	163
hsa-miR-122	172		LYST	87		GABPA	161
hsa-miR-214	169		AXIN1	87		ETS2	159
hsa-miR-92b	169		TGFBR2	87		E2F1	158
hsa-miR-144	158		TRIM23	86		GABPB1	158
hsa-miR-29a	157		FLT1	86		ELK4	155
hsa-miR-152	153		FGFR3	86		ERG	155
hsa-miR-301a	150		SORCS1	85		ETV7	155
hsa-miR-30c	145		ANK3	85		FLI1	154
hsa-let-7c	144		GPC6	83		ERF	151
hsa-miR-99a	142		JAKMIP2	83		CHURC1	150
hsa-miR-30d	141		LRP6	83		ELF2	146
hsa-miR-206	139		COL11A1	82		BRCA1	145
hsa-miR-192	137		NRXN3	80		GATA4	142
hsa-miR-346	137		SACS	79		MYF6	138
hsa-miR-132	132		FBN1	79		MYOD1	138
hsa-miR-30a	123		MAP1B	79		ASCL1	135
hsa-miR-20a	107		DSCAM	78		MYF5	135
hsa-miR-223	105		PLXND1	77		MYOG	135
hsa-miR-133b	97		CDH11	74		TCF4	135
			SALL1	73		NR2F1	130
			THBS2	73		TCF12	130
			PXDN	73		ATF4	126
			PCDH18	71		ARNT	123
			LPPR4	70		TFAP4	123
			ASH1L	69		FOSB	122
			LPHN3	69		FOSL1	122
			RIMS2	69		JUNB	122
			NIPBL	67		JUND	122
			UNC13B	61		FOXO3	120
			DNMT1	58		BPTF	118
			LRP1	58		ELF4	117
			UNC13C	58		ELK3	117
			ARID1A	57		ETV4	117
			EP300	56		FOXO1	117
			NTN4	55		SPI1	117
			ACVR2A	53		SPIB	117
			MYCBP2	51		CDX2	116
			KIAA2022	51		ETV6	115
			PTPRZ1	49		FOXL1	112
			SPEN	48		FOXC1	110
			MED12L	46		FOSL2	107
			GRIK3	44		FOXF2	104
						CREB1	102
						RUNX1	100
						FOXD1	100
						E2F4	97
						FOXM1	97
						TFDP1	97
						E2F3	94
						BHLHE40	93
						BHLHE41	93
						MYB	91
						ZBTB7B	87
						MYC	86
						HAND2	85
						MITF	85
						MXD1	85
						MXD3	85
						MXD4	85
						MXI1	85
						NHLH1	85
						TAL1	85
						TAL2	85
						TFE3	85
						USF1	85
						USF2	85
						ESR1	81
						ALX1	80
						EGR2	80
						ZNF148	80
						TFEB	80
						EBF1	79
						EBF2	79
						EBF3	79
						FOXD3	77
						E2F6	76
						ESR2	75
						GATA6	74
						MYCN	73
						EGR1	70
						GFI1B	69
						EGR3	68
						FOXO4	67
						HNF4A	67
						ATF1	66
						FOXJ2	65
						AHR	62
						RUNX2	62
						RUNX3	62
						GATA5	61
						CBFB	60
						ELF3	56
						GFI1	55
						ELF5	53
						NR1H2	49
						NR1H3	49
						RARA	49
						RARB	49
						RARG	49
						FOXF1	46
						FOXH1	46
						FOXJ1	46
						CDX1	44
						HNF4G	44
						NR1H4	43
						CRX	43
						RAX	43
						MEF2A	36
						FOXG1	35
						CREM	33
						REL	33
						AHRR	31
						ARNT2	31
						HIF1A	31
						POU3F2	26
						ATF5	23
						ATF7	23
						NR0B1	22
						MECOM	20
						CNOT3	14
						ZNF384	12
						DEAF1	10
						DMRTC2	9
						DMRTA1	9
						E2F7	6
						CDC5L	5
						GCM1	3
						GCM2	3
						DMRT1	3

## Sheet: Composite-SNW Degree
miRNA	miRNA-Degree		TF	TF-Degree		gene	gene-Degree
hsa-miR-25	9		HAND1	20		MASP1	10
hsa-miR-29b	9		TCF12	9		PCDHA13	9
hsa-miR-29c	8		MYCN	8		AKAP6	6
hsa-miR-185	6		ELF2	7		COL11A1	6
hsa-miR-29a	5		FOS	7		COL1A2	6
hsa-miR-34a	5		FOXG1	4		UTRN	6
hsa-miR-98	5		FOXJ2	4		COL4A5	5
hsa-let-7c	5		TFEB	4		FBN1	4
hsa-let-7e	5		RUNX1	4		FN1	4
hsa-miR-449a	4		FOXO1	4		IGF2R	4
hsa-let-7a	4		MAX	4		KIAA1109	4
hsa-let-7b	4		ETV6	3		MAP2K1	4
hsa-miR-22	4		E2F3	3		MAP2K4	4
hsa-miR-145	4		FLI1	3		MAX	4
hsa-miR-93	4		CREB1	3		PXDN	4
hsa-miR-96	4		NR1I3	3		RAD21	4
hsa-miR-328	4		NR3C1	2		COL12A1	3
hsa-miR-143	3		MYOG	2		FZD3	3
hsa-miR-27b	3		CDX2	2		NFASC	3
hsa-miR-183	3		CBFB	2		NRAS	3
hsa-miR-196a	3		GATA6	2		SCN11A	3
hsa-miR-181b	2		BCL6	2		ADAMTSL3	2
hsa-miR-182	2		FOXM1	2		DCLK1	2
hsa-miR-27a	2		GABPB1	2		DSCAM	2
hsa-miR-106b	2					DSCAML1	2
hsa-miR-130b	2					ERBB3	2
hsa-miR-92b	2					FLT1	2
hsa-miR-181a	2					ITPR1	2
hsa-miR-346	2					KCNA4	2
hsa-miR-214	2					LRP6	2
						LYST	2
						MTOR	2
						NAV3	2
						PCDH10	2
						PCDH11X	2
						PDZD2	2
						PLXND1	2
						RIMS2	2
						SACS	2
						SORCS1	2
						TGFBR2	2
						UNC13C	2
