# Supplementary material for: Investigating MicroRNA and transcription factor co-regulatory networks in colorectal cancer
Source: BMC Bioinformatics. 2017 Sep 2;18:388. doi: 10.1186/s12859-017-1796-4 (PMC5581471; doi:10.1186/s12859-017-1796-4)
Supplement: Supplementary file 2 — Table S1. Shows the CRC-related genes compiling from four sources. Table S2. shows the CRC-related miRNAs compiling from three sources. Table S3. shows merged 3-node FFLs including TF-FFLs, miRNA-FFLs and composite-FFLs. Table S4. shows the regulation information of the CRC-specific miRNA-TF mediated regulatory network. Table S5. shows the degree distribution of all nodes in the miRNA-SNW, TF-SNW and composite-SNW. Table S6. shows the regulation information of the CRC-specific significant FFLs. Table S7. shows the degree distribution of all nodes in the CRC-specific significant FFLs. Table S8. shows the miRNA targets predicted by using TargetScan. Table S9. shows the miRNA targets predicted by using miRanda. (ZIP 62739 kb) [file 12859_2017_1796_MOESM2_ESM.zip › Additional file 2 - Tables S1 through S9/S6_Table.xlsx]

## Sheet: composite-FFL
miRNA	TF	gene
hsa-mir-25	HAND1	ADAMTSL3

## Sheet: miRNA-FFL
miRNA	TF	gene
hsa-mir-25	EGR2	ADAMTSL3

## Sheet: TF-FFL
miRNA	TF	gene
hsa-let-7d	BRCA1	MASP1
hsa-mir-15b	BRCA1	PIK3R1
hsa-mir-185	BRCA1	MASP1
hsa-mir-206	AR	LPPR4
hsa-mir-25	ARNT	LYST
hsa-mir-25	ARNT2	LYST
hsa-mir-25	ATF2	ADAMTSL3
hsa-mir-25	ATF2	LYST
hsa-mir-25	ATF2	MAP2K4
hsa-mir-25	ATF6	LYST
hsa-mir-25	ATF6	MAP2K4
hsa-mir-25	BHLHE41	MAP2K4
hsa-mir-25	BRCA1	LYST
hsa-mir-25	CEBPE	ADAMTSL3
hsa-mir-25	EBF3	ADAMTSL3
hsa-mir-25	ELF1	ADAMTSL3
hsa-mir-25	ELF2	ADAMTSL3
hsa-mir-25	ELK3	ADAMTSL3
hsa-mir-25	ERG	ADAMTSL3
hsa-mir-25	ETS1	ADAMTSL3
hsa-mir-25	FLI1	ADAMTSL3
hsa-mir-25	HAND2	ADAMTSL3
hsa-mir-25	KLF12	ADAMTSL3
hsa-mir-25	MAF	ADAMTSL3
hsa-mir-25	MITF	ADAMTSL3
hsa-mir-25	NR3C1	ADAMTSL3
hsa-mir-25	RUNX1	ADAMTSL3
hsa-mir-25	SPI1	ADAMTSL3
hsa-mir-25	SPIB	ADAMTSL3
hsa-mir-25	TCF4	ADAMTSL3
hsa-mir-25	ZEB1	ADAMTSL3
hsa-mir-31	AIRE	AXIN1
hsa-mir-31	ATF6	AXIN1
hsa-mir-31	BHLHE40	AXIN1
hsa-mir-31	BHLHE41	AXIN1
hsa-mir-31	CEBPA	AXIN1
hsa-mir-31	CUX1	AXIN1
hsa-mir-31	E2F1	AXIN1
hsa-mir-31	ELF4	AXIN1
hsa-mir-31	ELK3	AXIN1
hsa-mir-31	ELK4	AXIN1
hsa-mir-31	ETS1	AXIN1
hsa-mir-31	ETV6	AXIN1
hsa-mir-31	FOXD1	AXIN1
hsa-mir-31	FOXF2	AXIN1
hsa-mir-31	GTF2IRD1	AXIN1
hsa-mir-31	JUN	AXIN1
hsa-mir-31	MAX	AXIN1
hsa-mir-31	MXD1	AXIN1
hsa-mir-31	MYC	AXIN1
hsa-mir-31	NR1I2	AXIN1
hsa-mir-31	NR3C1	AXIN1
hsa-mir-31	RXRB	AXIN1
hsa-mir-31	TCF12	AXIN1
hsa-mir-31	TFAP2A	AXIN1
hsa-mir-31	TFEB	AXIN1
