# Supplementary material for: Investigating MicroRNA and transcription factor co-regulatory networks in colorectal cancer
Source: BMC Bioinformatics. 2017 Sep 2;18:388. doi: 10.1186/s12859-017-1796-4 (PMC5581471; doi:10.1186/s12859-017-1796-4)
Supplement: Supplementary file 2 — Table S1. Shows the CRC-related genes compiling from four sources. Table S2. shows the CRC-related miRNAs compiling from three sources. Table S3. shows merged 3-node FFLs including TF-FFLs, miRNA-FFLs and composite-FFLs. Table S4. shows the regulation information of the CRC-specific miRNA-TF mediated regulatory network. Table S5. shows the degree distribution of all nodes in the miRNA-SNW, TF-SNW and composite-SNW. Table S6. shows the regulation information of the CRC-specific significant FFLs. Table S7. shows the degree distribution of all nodes in the CRC-specific significant FFLs. Table S8. shows the miRNA targets predicted by using TargetScan. Table S9. shows the miRNA targets predicted by using miRanda. (ZIP 62739 kb) [file 12859_2017_1796_MOESM2_ESM.zip › Additional file 2 - Tables S1 through S9/S7_Table.xlsx]

## Sheet: core network-Degree
miRNA	miRNA-Degree		TF	TF-Degree		gene	gene-Degree
hsa-let-7d	2		BRCA1	7		ADAMTSL3	22
hsa-mir-15b	2		ATF6	5		AXIN1	26
hsa-mir-185	2		ATF2	4		LPPR4	2
hsa-mir-206	2		BHLHE41	4		LYST	6
hsa-mir-25	29		ELK3	4		MAP2K4	4
hsa-mir-31	26		ETS1	4		MASP1	3
			NR3C1	4		PIK3R1	2
			AIRE	2
			AR	2
			ARNT	2
			ARNT2	2
			BHLHE40	2
			CEBPA	2
			CEBPE	2
			CUX1	2
			E2F1	2
			EBF3	2
			EGR2	2
			ELF1	2
			ELF2	2
			ELF4	2
			ELK4	2
			ERG	2
			ETV6	2
			FLI1	2
			FOXD1	2
			FOXF2	2
			GTF2IRD1	2
			HAND1	2
			HAND2	2
			JUN	2
			KLF12	2
			MAF	2
			MAX	2
			MITF	2
			MXD1	2
			MYC	2
			NR1I2	2
			RUNX1	2
			RXRB	2
			SPI1	2
			SPIB	2
			TCF12	2
			TCF4	2
			TFAP2A	2
			TFEB	2
			ZEB1	2
