# Supplementary material for: Investigating MicroRNA and transcription factor co-regulatory networks in colorectal cancer
Source: BMC Bioinformatics. 2017 Sep 2;18:388. doi: 10.1186/s12859-017-1796-4 (PMC5581471; doi:10.1186/s12859-017-1796-4)
Supplement: Supplementary file 2 — Table S1. Shows the CRC-related genes compiling from four sources. Table S2. shows the CRC-related miRNAs compiling from three sources. Table S3. shows merged 3-node FFLs including TF-FFLs, miRNA-FFLs and composite-FFLs. Table S4. shows the regulation information of the CRC-specific miRNA-TF mediated regulatory network. Table S5. shows the degree distribution of all nodes in the miRNA-SNW, TF-SNW and composite-SNW. Table S6. shows the regulation information of the CRC-specific significant FFLs. Table S7. shows the degree distribution of all nodes in the CRC-specific significant FFLs. Table S8. shows the miRNA targets predicted by using TargetScan. Table S9. shows the miRNA targets predicted by using miRanda. (ZIP 62739 kb) [file 12859_2017_1796_MOESM2_ESM.zip › Additional file 2 - Tables S1 through S9/S8_Table.xlsx]

## Sheet: dysregulated_miRNA
dysregulated_miRNA
hsa-let-7a
hsa-let-7a-1
hsa-let-7a-2
hsa-let-7a-3
hsa-let-7b
hsa-let-7c
hsa-let-7d
hsa-let-7e
hsa-let-7f-1
hsa-let-7f-2
hsa-let-7g
hsa-let-7i
hsa-miR-1
hsa-miR-100
hsa-miR-101-1
hsa-miR-101-2
hsa-miR-103-1
hsa-miR-103a-1
hsa-miR-103a-2
hsa-miR-103b-1
hsa-miR-103b-2
hsa-miR-105-1
hsa-miR-106a
hsa-miR-106b
hsa-miR-107
hsa-miR-10a
hsa-miR-10b
hsa-miR-1-1
hsa-miR-1179
hsa-miR-1-2
hsa-miR-122
hsa-miR-124-1
hsa-miR-124-2
hsa-miR-124-3
hsa-miR-124a
hsa-miR-125a
hsa-miR-125b-1
hsa-miR-125b-2
hsa-miR-126
hsa-miR-127
hsa-miR-1275
hsa-miR-128-1
hsa-miR-128-2
hsa-miR-128b
hsa-miR-129
hsa-miR-1290
hsa-miR-129-1
hsa-miR-129-2
hsa-miR-130a
hsa-miR-130b
hsa-miR-132
hsa-miR-133a
hsa-miR-133a-1
hsa-miR-133a-2
hsa-miR-133b
hsa-miR-134
hsa-miR-135a-1
hsa-miR-135a-2
hsa-miR-135b
hsa-miR-137
hsa-miR-138-1
hsa-miR-139
hsa-miR-140
hsa-miR-141
hsa-miR-142
hsa-miR-143
hsa-miR-144
hsa-miR-145
hsa-miR-146a
hsa-miR-146b
hsa-miR-147
hsa-miR-148a
hsa-miR-148b
hsa-miR-149
hsa-miR-150
hsa-miR-151
hsa-miR-152
hsa-miR-153-1
hsa-miR-155
hsa-miR-15a
hsa-miR-15b
hsa-miR-16-1
hsa-miR-16-2
hsa-miR-17
hsa-miR-17-5p
hsa-miR-17-92
hsa-miR-181a
hsa-miR-181a-1
hsa-miR-181a-2
hsa-miR-181b
hsa-miR-181b-1
hsa-miR-181c
hsa-miR-182
hsa-miR-183
hsa-miR-184
hsa-miR-185
hsa-miR-186
hsa-miR-187
hsa-miR-18a
hsa-miR-18a*
hsa-miR-18b
hsa-miR-190
hsa-miR-191
hsa-miR-1915
hsa-miR-192
hsa-miR-193a
hsa-miR-194
hsa-miR-194-1
hsa-miR-194-2
hsa-miR-195
hsa-miR-196a
hsa-miR-197
hsa-miR-198
hsa-miR-199a-1
hsa-miR-199a-2
hsa-miR-199b
hsa-miR-19a
hsa-miR-19b
hsa-miR-19b-1
hsa-miR-19b-2
hsa-miR-200a
hsa-miR-200b
hsa-miR-200c
hsa-miR-203
hsa-miR-204
hsa-miR-205
hsa-miR-206
hsa-miR-208a
hsa-miR-20a
hsa-miR-21
hsa-miR-210
hsa-miR-211
hsa-miR-212
hsa-miR-214
hsa-miR-215
hsa-miR-216a
hsa-miR-218-1
hsa-miR-218-2
hsa-miR-219-1
hsa-miR-22
hsa-miR-221
hsa-miR-222
hsa-miR-223
hsa-miR-224
hsa-miR-23a
hsa-miR-23b
hsa-miR-24-1
hsa-miR-24-2
hsa-miR-25
hsa-miR-26a
hsa-miR-26a-1
hsa-miR-26a-2
hsa-miR-26b
hsa-miR-27a
hsa-miR-27b
hsa-miR-28
hsa-miR-296
hsa-miR-297
hsa-miR-29a
hsa-miR-29b
hsa-miR-29b-1
hsa-miR-29b-2
hsa-miR-29c
hsa-miR-301a
hsa-miR-302b
hsa-miR-30a
hsa-miR-30a-3p
hsa-miR-30a-5p
hsa-miR-30c
hsa-miR-30c-1
hsa-miR-30c-2
hsa-miR-30d
hsa-miR-30e
hsa-miR-31
hsa-miR-32
hsa-miR-320
hsa-miR-320a
hsa-miR-325
hsa-miR-326
hsa-miR-328
hsa-miR-330
hsa-miR-331
hsa-miR-335
hsa-miR-337
hsa-miR-338
hsa-miR-339
hsa-miR-33a
hsa-miR-340
hsa-miR-342
hsa-miR-345
hsa-miR-346
hsa-miR-34a
hsa-miR-34b
hsa-miR-34c
hsa-miR-362
hsa-miR-365-1
hsa-miR-365a
hsa-miR-365b
hsa-miR-370
hsa-miR-372
hsa-miR-373
hsa-miR-374a
hsa-miR-375
hsa-miR-378*
hsa-miR-378a
hsa-miR-422a
hsa-miR-422b
hsa-miR-423
hsa-miR-424
hsa-miR-429
hsa-miR-432
hsa-miR-449a
hsa-miR-451
hsa-miR-451a
hsa-miR-454
hsa-miR-455
hsa-miR-483
hsa-miR-484
hsa-miR-486
hsa-miR-492
hsa-miR-493
hsa-miR-497
hsa-miR-498
hsa-miR-499a
hsa-miR-502
hsa-miR-506
hsa-miR-518c
hsa-miR-542
hsa-miR-552
hsa-miR-574
hsa-miR-584
hsa-miR-608
hsa-miR-615
hsa-miR-622
hsa-miR-625
hsa-miR-629
hsa-miR-630
hsa-miR-638
hsa-miR-652
hsa-miR-708
hsa-miR-7-1
hsa-miR-7-2
hsa-miR-7-3
hsa-miR-760
hsa-miR-9-1
hsa-miR-92
hsa-miR-9-2
hsa-miR-92a-1
hsa-miR-92a-2
hsa-miR-92b
hsa-miR-93
hsa-miR-9-3
hsa-miR-95
hsa-miR-96
hsa-miR-98
hsa-miR-99a
hsa-miR-99b

## Sheet: human(<-0.3)
ID	Gene ID	Gene Symbol	Transcript ID	Gene Tax ID	miRNA	Site Type	UTR_start	UTR end	3prime pairing	local AU	position	TA	SPS	context+ score	context+ score percentile
10101	10057	ABCC5	NM_005688	9606	hsa-let-7a	3	1140	1147	0.003	0.061	-0.059	-0.014	-0.049	-0.305	93
39599	23305	ACSL6	NM_001009185	9606	hsa-let-7a	3	400	407	-0.018	-0.023	-0.013	-0.014	-0.049	-0.364	96
39611	23305	ACSL6	NM_015256	9606	hsa-let-7a	3	400	407	-0.018	-0.023	-0.013	-0.014	-0.049	-0.364	96
39621	23305	ACSL6	NM_001205250	9606	hsa-let-7a	3	400	407	-0.018	-0.023	-0.013	-0.014	-0.049	-0.364	96
39625	23305	ACSL6	NM_001205247	9606	hsa-let-7a	3	400	407	-0.018	-0.023	-0.013	-0.014	-0.049	-0.364	96
39640	23305	ACSL6	NM_001205248	9606	hsa-let-7a	3	400	407	-0.018	-0.023	-0.013	-0.014	-0.049	-0.364	96
39655	23305	ACSL6	NM_001205251	9606	hsa-let-7a	3	400	407	-0.018	-0.023	-0.013	-0.014	-0.049	-0.364	96
43432	55860	ACTR10	NM_018477	9606	hsa-let-7a	2	1070	1076	0.003	-0.12	-0.061	-0.01	-0.026	-0.334	95
48478	130399	ACVR1C	NM_001111031	9606	hsa-let-7a	3	90	97	0.045	-0.081	-0.092	-0.014	-0.049	-0.438	99
48482	130399	ACVR1C	NM_001111032	9606	hsa-let-7a	3	90	97	0.045	-0.081	-0.092	-0.014	-0.049	-0.438	99
48490	130399	ACVR1C	NM_001111033	9606	hsa-let-7a	3	90	97	0.045	-0.081	-0.092	-0.014	-0.049	-0.438	99
48503	130399	ACVR1C	NM_145259	9606	hsa-let-7a	3	90	97	0.045	-0.081	-0.092	-0.014	-0.049	-0.438	99
61269	11095	ADAMTS8	NM_007037	9606	hsa-let-7a	3	371	378	0.003	-0.037	-0.049	-0.014	-0.049	-0.393	98
75441	154	ADRB2	NM_000024	9606	hsa-let-7a	3	300	307	0.003	-0.058	-0.05	-0.014	-0.049	-0.415	98
95890	25909	AHCTF1	NM_015446	9606	hsa-let-7a	3	559	566	0.013	-0.1	0.027	-0.014	-0.049	-0.37	97
127459	275	AMT	NM_001164712	9606	hsa-let-7a	3	170	177	-0.018	0.059	-0.071	-0.014	-0.049	-0.34	95
176727	10307	APBB3	NM_006051	9606	hsa-let-7a	3	259	266	-0.018	0.018	-0.101	-0.014	-0.049	-0.411	98
176734	10307	APBB3	NM_133173	9606	hsa-let-7a	3	259	266	-0.018	0.018	-0.101	-0.014	-0.049	-0.411	98
176756	10307	APBB3	NM_133174	9606	hsa-let-7a	3	259	266	-0.018	0.018	-0.101	-0.014	-0.049	-0.411	98
176761	10307	APBB3	NM_133172	9606	hsa-let-7a	3	259	266	-0.018	0.018	-0.101	-0.014	-0.049	-0.411	98
198272	79822	ARHGAP28	NM_001010000	9606	hsa-let-7a	3	2799	2806	-0.06	-0.055	0.076	-0.014	-0.049	-0.349	95
209952	54848	ARHGEF38	NM_001242729	9606	hsa-let-7a	3	46	53	0.024	-0.063	-0.103	-0.014	-0.049	-0.452	99
216467	10620	ARID3B	NM_006465	9606	hsa-let-7a	2	2342	2348	-0.025	-0.067	-0.06	-0.01	-0.026	-0.308	93
277189	64756	ATPAF1	NM_001042546	9606	hsa-let-7a	3	2383	2390	0.003	-0.102	0.049	-0.014	-0.049	-0.36	96
277200	64756	ATPAF1	NM_022745	9606	hsa-let-7a	3	2383	2390	0.003	-0.102	0.049	-0.014	-0.049	-0.36	96
375607	57596	BEGAIN	NM_001159531	9606	hsa-let-7a	3	695	702	0.013	0.043	-0.084	-0.014	-0.049	-0.338	95
375610	57596	BEGAIN	NM_020836	9606	hsa-let-7a	3	695	702	0.013	0.043	-0.084	-0.014	-0.049	-0.338	95
397544	55290	BRF2	NM_018310	9606	hsa-let-7a	3	478	485	0.013	-0.017	-0.082	-0.014	-0.049	-0.396	98
399747	54014	BRWD1	NM_001007246	9606	hsa-let-7a	3	1764	1771	-0.018	0.023	-0.061	-0.014	-0.049	-0.366	96
430637	122525	C14orf28	NM_001017923	9606	hsa-let-7a	3	1608	1615	-0.018	0.024	-0.091	-0.014	-0.049	-0.395	98
430658	122525	C14orf28	NM_001017923	9606	hsa-let-7a	2	1690	1696	-0.016	-0.146	-0.06	-0.01	-0.026	-0.378	97
433739	56905	C15orf39	NM_015492	9606	hsa-let-7a	3	354	361	-0.05	0.074	-0.025	-0.014	-0.049	-0.311	93
487592	85027	C5orf62	NM_032947	9606	hsa-let-7a	3	218	225	0.013	-0.003	-0.059	-0.014	-0.049	-0.359	96
498000	541565	C8orf58	NM_173686	9606	hsa-let-7a	3	783	790	0.003	-0.003	-0.101	-0.014	-0.049	-0.411	98
498014	541565	C8orf58	NM_001013842	9606	hsa-let-7a	3	783	790	0.003	-0.003	-0.101	-0.014	-0.049	-0.411	98
498034	541565	C8orf58	NM_001198827	9606	hsa-let-7a	3	871	878	0.003	-0.003	-0.101	-0.014	-0.049	-0.411	98
504099	55071	C9orf40	NM_017998	9606	hsa-let-7a	3	1458	1465	0.003	-0.119	-0.114	-0.014	-0.049	-0.54	99
589821	836	CASP3	NM_004346	9606	hsa-let-7a	3	153	160	0.003	0.004	-0.076	-0.014	-0.049	-0.379	97
589836	836	CASP3	NM_032991	9606	hsa-let-7a	3	153	160	0.003	0.004	-0.076	-0.014	-0.049	-0.379	97
613109	54482	CCDC76	NM_019083	9606	hsa-let-7a	3	1292	1299	-0.039	0	-0.018	-0.014	-0.049	-0.367	96
616749	6354	CCL7	NM_006273	9606	hsa-let-7a	3	276	283	0.013	0.017	-0.076	-0.014	-0.049	-0.356	96
621452	899	CCNF	NM_001761	9606	hsa-let-7a	3	1786	1793	-0.018	0.057	-0.103	-0.014	-0.049	-0.374	97
623265	54619	CCNJ	NM_001134376	9606	hsa-let-7a	3	1972	1979	0.013	-0.101	0.05	-0.014	-0.049	-0.348	95
623279	54619	CCNJ	NM_001134375	9606	hsa-let-7a	3	1972	1979	0.013	-0.101	0.05	-0.014	-0.049	-0.348	95
623285	54619	CCNJ	NM_019084	9606	hsa-let-7a	3	1972	1979	0.013	-0.101	0.05	-0.014	-0.049	-0.348	95
630806	1236	CCR7	NM_001838	9606	hsa-let-7a	3	172	179	-0.018	0.055	-0.071	-0.014	-0.049	-0.344	95
633600	131450	CD200R1	NM_170780	9606	hsa-let-7a	3	536	543	-0.039	-0.028	-0.001	-0.014	-0.049	-0.378	97
633613	131450	CD200R1	NM_138806	9606	hsa-let-7a	3	536	543	-0.039	-0.028	-0.001	-0.014	-0.049	-0.378	97
646060	997	CDC34	NM_004359	9606	hsa-let-7a	3	68	75	-0.008	0.069	-0.097	-0.014	-0.049	-0.346	95
669464	55573	CDV3	NM_017548	9606	hsa-let-7a	3	331	338	0.003	0.001	-0.031	-0.014	-0.049	-0.337	95
691216	9662	CEP135	NM_025009	9606	hsa-let-7a	2	117	123	-0.035	-0.084	-0.045	-0.01	-0.026	-0.32	94
727288	1184	CLCN5	NM_001127898	9606	hsa-let-7a	3	6762	6769	0.003	0.057	-0.052	-0.014	-0.049	-0.302	93
727303	1184	CLCN5	NM_001127899	9606	hsa-let-7a	3	6762	6769	0.003	0.057	-0.052	-0.014	-0.049	-0.302	93
727317	1184	CLCN5	NM_000084	9606	hsa-let-7a	3	6762	6769	0.003	0.057	-0.052	-0.014	-0.049	-0.302	93
730883	9069	CLDN12	NM_001185072	9606	hsa-let-7a	3	550	557	0.003	-0.047	0.025	-0.014	-0.049	-0.329	94
730892	9069	CLDN12	NM_001185073	9606	hsa-let-7a	3	550	557	0.003	-0.047	0.025	-0.014	-0.049	-0.329	94
730908	9069	CLDN12	NM_012129	9606	hsa-let-7a	3	550	557	0.003	-0.047	0.025	-0.014	-0.049	-0.329	94
737846	10978	CLP1	NM_001142597	9606	hsa-let-7a	2	131	137	0.003	-0.105	-0.043	-0.01	-0.026	-0.301	93
737860	10978	CLP1	NM_006831	9606	hsa-let-7a	2	131	137	0.003	-0.105	-0.043	-0.01	-0.026	-0.301	93
763846	11064	CNTRL	NM_007018	9606	hsa-let-7a	3	44	51	-0.018	0.007	-0.103	-0.014	-0.049	-0.424	99
765336	8161	COIL	NM_004645	9606	hsa-let-7a	3	141	148	-0.029	-0.07	-0.079	-0.014	-0.049	-0.488	99
769771	1278	COL1A2	NM_000089	9606	hsa-let-7a	3	378	385	0.013	-0.074	-0.019	-0.014	-0.049	-0.39	97
770891	1281	COL3A1	NM_000090	9606	hsa-let-7a	3	408	415	0.013	-0.054	-0.011	-0.014	-0.049	-0.362	96
773837	1288	COL4A6	NM_001847	9606	hsa-let-7a	3	265	272	-0.008	0.037	-0.047	-0.014	-0.049	-0.328	94
773845	1288	COL4A6	NM_033641	9606	hsa-let-7a	3	265	272	-0.008	0.037	-0.047	-0.014	-0.049	-0.328	94
783957	51200	CPA4	NM_016352	9606	hsa-let-7a	3	310	317	0.024	-0.028	-0.036	-0.014	-0.049	-0.35	95
783971	51200	CPA4	NM_001163446	9606	hsa-let-7a	3	310	317	0.024	-0.028	-0.036	-0.014	-0.049	-0.35	95
787386	64506	CPEB1	NM_001079535	9606	hsa-let-7a	3	1288	1295	0.003	-0.02	-0.09	-0.014	-0.049	-0.417	98
787400	64506	CPEB1	NM_001079534	9606	hsa-let-7a	3	1288	1295	0.003	-0.02	-0.09	-0.014	-0.049	-0.417	98
787405	64506	CPEB1	NM_001079533	9606	hsa-let-7a	3	1288	1295	0.003	-0.02	-0.09	-0.014	-0.049	-0.417	98
787414	64506	CPEB1	NM_030594	9606	hsa-let-7a	3	1288	1295	0.003	-0.02	-0.09	-0.014	-0.049	-0.417	98
886911	284613	CYB561D1	NM_001134400	9606	hsa-let-7a	3	4082	4089	0.013	0.075	-0.091	-0.014	-0.049	-0.313	93
886916	284613	CYB561D1	NM_001134402	9606	hsa-let-7a	3	4082	4089	0.013	0.075	-0.091	-0.014	-0.049	-0.313	93
886938	284613	CYB561D1	NM_182580	9606	hsa-let-7a	3	4082	4089	0.013	0.075	-0.091	-0.014	-0.049	-0.313	93
886959	284613	CYB561D1	NM_001134403	9606	hsa-let-7a	3	4474	4481	0.013	0.075	-0.091	-0.014	-0.049	-0.313	93
886979	284613	CYB561D1	NM_001134404	9606	hsa-let-7a	3	4566	4573	0.013	0.075	-0.091	-0.014	-0.049	-0.313	93
935986	84301	DDI2	NM_032341	9606	hsa-let-7a	3	65	72	0.003	-0.017	-0.098	-0.014	-0.049	-0.422	99
938009	55308	DDX19A	NM_018332	9606	hsa-let-7a	3	120	127	-0.008	0.009	-0.084	-0.014	-0.049	-0.393	98
938199	11269	DDX19B	NM_007242	9606	hsa-let-7a	3	120	127	-0.008	0.009	-0.084	-0.014	-0.049	-0.393	98
938214	11269	DDX19B	NM_001014451	9606	hsa-let-7a	3	120	127	-0.008	0.009	-0.084	-0.014	-0.049	-0.393	98
938223	11269	DDX19B	NM_001014449	9606	hsa-let-7a	3	120	127	-0.008	0.009	-0.084	-0.014	-0.049	-0.393	98
1004453	1763	DNA2	NM_001080449	9606	hsa-let-7a	3	908	915	0.024	-0.119	-0.099	-0.014	-0.049	-0.504	99
1023677	285381	DPH3	NM_206831	9606	hsa-let-7a	3	334	341	-0.018	-0.034	-0.03	-0.014	-0.049	-0.392	97
1023681	285381	DPH3	NM_001047434	9606	hsa-let-7a	3	334	341	-0.018	-0.034	-0.03	-0.014	-0.049	-0.392	97
1025369	10072	DPP3	NM_005700	9606	hsa-let-7a	3	116	123	0.003	0.053	-0.085	-0.014	-0.049	-0.339	95
1025378	10072	DPP3	NM_130443	9606	hsa-let-7a	3	116	123	0.003	0.053	-0.085	-0.014	-0.049	-0.339	95
1045682	1857	DVL3	NM_004423	9606	hsa-let-7a	3	2743	2750	0.003	0.012	-0.109	-0.014	-0.049	-0.404	98
1056899	1875	E2F5	NM_001951	9606	hsa-let-7a	2	27	33	0.003	-0.09	-0.058	-0.01	-0.026	-0.301	93
1056915	1875	E2F5	NM_001083589	9606	hsa-let-7a	2	27	33	0.003	-0.09	-0.058	-0.01	-0.026	-0.301	93
1056916	1875	E2F5	NM_001083588	9606	hsa-let-7a	2	27	33	0.003	-0.09	-0.058	-0.01	-0.026	-0.301	93
1153698	2074	ERCC6	NM_000124	9606	hsa-let-7a	3	125	132	0.003	-0.037	-0.083	-0.014	-0.049	-0.427	99
1195476	83640	FAM103A1	NM_031452	9606	hsa-let-7a	3	210	217	0.013	-0.041	-0.061	-0.014	-0.049	-0.399	98
1245000	355	FAS	NM_000043	9606	hsa-let-7a	3	554	561	0.003	-0.025	0.026	-0.014	-0.049	-0.306	93
1245012	355	FAS	NM_152871	9606	hsa-let-7a	3	554	561	0.003	-0.025	0.026	-0.014	-0.049	-0.306	93
1248842	54850	FBXL12	NM_017703	9606	hsa-let-7a	3	242	249	0.003	0.036	-0.053	-0.014	-0.049	-0.324	94
1274045	55785	FGD6	NM_018351	9606	hsa-let-7a	3	532	539	0.003	-0.018	0.02	-0.014	-0.049	-0.305	93
1289463	55137	FIGN	NM_018086	9606	hsa-let-7a	3	1402	1409	0.024	-0.056	0.021	-0.014	-0.049	-0.321	94
1290208	401720	FIGNL2	NM_001013690	9606	hsa-let-7a	3	2416	2423	-0.018	-0.041	-0.079	-0.014	-0.049	-0.448	99
1290236	401720	FIGNL2	NM_001013690	9606	hsa-let-7a	3	2491	2498	0.024	0.002	-0.098	-0.014	-0.049	-0.382	97
1338974	80144	FRAS1	NM_025074	9606	hsa-let-7a	3	151	158	-0.05	0.03	-0.076	-0.014	-0.049	-0.406	98
1359852	8322	FZD4	NM_012193	9606	hsa-let-7a	3	5028	5035	0.003	0.003	-0.005	-0.014	-0.049	-0.309	93
1380170	2589	GALNT1	NM_020474	9606	hsa-let-7a	3	44	51	0.003	0.062	-0.103	-0.014	-0.049	-0.348	95
1395323	51301	GCNT4	NM_016591	9606	hsa-let-7a	3	521	528	0.003	-0.016	0.017	-0.014	-0.049	-0.306	93
1398531	392255	GDF6	NM_001001557	9606	hsa-let-7a	3	2094	2101	-0.008	-0.08	-0.081	-0.014	-0.049	-0.479	99
1402210	79760	GEMIN7	NM_024707	9606	hsa-let-7a	3	215	222	0.003	0.016	-0.06	-0.014	-0.049	-0.351	96
1402212	79760	GEMIN7	NM_001007269	9606	hsa-let-7a	3	215	222	0.003	0.016	-0.06	-0.014	-0.049	-0.351	96
1402214	79760	GEMIN7	NM_001007270	9606	hsa-let-7a	3	215	222	0.003	0.016	-0.06	-0.014	-0.049	-0.351	96
1419756	10052	GJC1	NM_001080383	9606	hsa-let-7a	3	5868	5875	-0.029	-0.007	-0.037	-0.014	-0.049	-0.383	97
1419772	10052	GJC1	NM_005497	9606	hsa-let-7a	3	5868	5875	-0.029	-0.007	-0.037	-0.014	-0.049	-0.383	97
1438613	79158	GNPTAB	NM_024312	9606	hsa-let-7a	3	23	30	-0.018	-0.031	-0.108	-0.014	-0.049	-0.467	99
1507420	9421	HAND1	NM_004821	9606	hsa-let-7a	3	744	751	-0.029	-0.005	-0.093	-0.014	-0.049	-0.437	99
1529864	55662	HIF1AN	NM_017902	9606	hsa-let-7a	3	5685	5692	0.003	-0.023	-0.09	-0.014	-0.049	-0.42	98
1547324	8091	HMGA2	NM_003483	9606	hsa-let-7a	3	21	28	0.013	0.013	-0.109	-0.014	-0.049	-0.393	98
1607386	10643	IGF2BP3	NM_006547	9606	hsa-let-7a	3	560	567	-0.008	-0.035	0.027	-0.014	-0.049	-0.326	94
1609531	3547	IGSF1	NM_205833	9606	hsa-let-7a	3	865	872	0.003	0.034	-0.094	-0.014	-0.049	-0.367	96
1609542	3547	IGSF1	NM_001170963	9606	hsa-let-7a	3	865	872	0.003	0.034	-0.094	-0.014	-0.049	-0.367	96
1700672	3767	KCNJ11	NM_000525	9606	hsa-let-7a	3	1525	1532	0.003	-0.027	-0.079	-0.014	-0.049	-0.413	98
1700680	3767	KCNJ11	NM_001166290	9606	hsa-let-7a	3	1525	1532	0.003	-0.027	-0.079	-0.014	-0.049	-0.413	98
1718281	283219	KCTD21	NM_001029859	9606	hsa-let-7a	3	2452	2459	-0.018	0.049	-0.099	-0.014	-0.049	-0.378	97
1725633	23351	KHNYN	NM_015299	9606	hsa-let-7a	3	4002	4009	0.003	-0.016	-0.102	-0.014	-0.049	-0.425	99
1744017	27143	KIAA1274	NM_014431	9606	hsa-let-7a	3	1630	1637	-0.018	0.055	-0.094	-0.014	-0.049	-0.367	96
1776143	200942	KLHDC8B	NM_173546	9606	hsa-let-7a	3	617	624	-0.008	0.084	-0.099	-0.014	-0.049	-0.333	95
1781865	401265	KLHL31	NM_001003760	9606	hsa-let-7a	2	172	178	0.003	-0.13	-0.037	-0.01	-0.026	-0.32	94
1843101	389421	LIN28B	NM_001004317	9606	hsa-let-7a	3	44	51	-0.018	-0.011	-0.103	-0.014	-0.049	-0.442	99
1846849	387787	LIPT2	NM_001144869	9606	hsa-let-7a	3	182	189	0.003	0.039	-0.097	-0.014	-0.049	-0.365	96
1875902	9860	LRIG2	NM_014813	9606	hsa-let-7a	3	55	62	0.003	-0.04	-0.1	-0.014	-0.049	-0.447	99
1876139	121227	LRIG3	NM_153377	9606	hsa-let-7a	3	33	40	-0.008	-0.069	-0.106	-0.014	-0.049	-0.493	99
1876148	121227	LRIG3	NM_001136051	9606	hsa-let-7a	3	33	40	-0.008	-0.069	-0.106	-0.014	-0.049	-0.493	99
1893740	134353	LSM11	NM_173491	9606	hsa-let-7a	3	1454	1461	-0.018	0.097	-0.111	-0.014	-0.049	-0.342	95
1920756	4214	MAP3K1	NM_005921	9606	hsa-let-7a	3	2152	2159	0.003	-0.018	-0.035	-0.014	-0.049	-0.36	96
1930118	8491	MAP4K3	NM_003618	9606	hsa-let-7a	3	1056	1063	0.003	-0.098	-0.045	-0.014	-0.049	-0.45	99
1942451	5597	MAPK6	NM_002748	9606	hsa-let-7a	3	487	494	-0.008	-0.05	0.009	-0.014	-0.049	-0.359	96
2009784	80306	MED28	NM_025205	9606	hsa-let-7a	3	474	481	0.003	-0.065	-0.049	-0.014	-0.049	-0.421	98
2010215	112950	MED8	NM_201542	9606	hsa-let-7a	3	214	221	0.003	-0.012	-0.09	-0.014	-0.049	-0.409	98
2039848	148808	MFSD4	NM_181644	9606	hsa-let-7a	3	1988	1995	-0.018	0.011	0.003	-0.014	-0.049	-0.314	94
2103695	57380	MRS2	NM_020662	9606	hsa-let-7a	3	1728	1735	0.003	-0.091	-0.074	-0.014	-0.049	-0.472	99
2107508	4481	MSR1	NM_002445	9606	hsa-let-7a	3	1598	1605	-0.008	0.038	-0.094	-0.014	-0.049	-0.374	97
2164765	4673	NAP1L1	NM_139207	9606	hsa-let-7a	3	527	534	-0.018	-0.049	0.019	-0.014	-0.049	-0.358	96
2216772	4752	NEK3	NM_152720	9606	hsa-let-7a	3	360	367	0.003	0.05	-0.081	-0.014	-0.049	-0.338	95
2216783	4752	NEK3	NM_001146099	9606	hsa-let-7a	3	360	367	0.003	0.05	-0.081	-0.014	-0.049	-0.338	95
2216788	4752	NEK3	NM_002498	9606	hsa-let-7a	3	360	367	0.003	0.05	-0.081	-0.014	-0.049	-0.338	95
2265216	4803	NGF	NM_002506	9606	hsa-let-7a	3	54	61	0.013	0.07	-0.101	-0.014	-0.049	-0.328	94
2303735	27031	NPHP3	NM_153240	9606	hsa-let-7a	3	737	744	-0.018	-0.028	0.027	-0.014	-0.049	-0.329	94
2379038	10562	OLFM4	NM_006418	9606	hsa-let-7a	3	708	715	0.003	-0.053	0.031	-0.014	-0.049	-0.329	94
2533303	8799	PEX11B	NM_003846	9606	hsa-let-7a	3	554	561	0.024	0.025	-0.05	-0.014	-0.049	-0.311	93
2533314	8799	PEX11B	NM_001184795	9606	hsa-let-7a	3	554	561	0.024	0.025	-0.05	-0.014	-0.049	-0.311	93
2593972	50487	PLA2G3	NM_015715	9606	hsa-let-7a	3	685	692	-0.018	0.033	-0.057	-0.014	-0.049	-0.352	96
2609652	84725	PLEKHA8	NM_001197026	9606	hsa-let-7a	3	5278	5285	-0.018	-0.02	0.035	-0.014	-0.049	-0.313	93
2611711	55200	PLEKHG6	NM_018173	9606	hsa-let-7a	3	85	92	0.013	0.033	-0.093	-0.014	-0.049	-0.357	96
2611735	55200	PLEKHG6	NM_001144856	9606	hsa-let-7a	3	85	92	0.013	0.033	-0.093	-0.014	-0.049	-0.357	96
2611736	55200	PLEKHG6	NM_001144857	9606	hsa-let-7a	3	85	92	0.013	0.033	-0.093	-0.014	-0.049	-0.357	96
2611961	440107	PLEKHG7	NM_001004330	9606	hsa-let-7a	3	446	453	0.013	-0.02	-0.002	-0.014	-0.049	-0.319	94
2620175	10154	PLXNC1	NM_005761	9606	hsa-let-7a	3	1973	1980	0.003	0.012	-0.01	-0.014	-0.049	-0.305	93
2633350	5433	POLR2D	NM_004805	9606	hsa-let-7a	3	281	288	-0.018	-0.009	-0.043	-0.014	-0.049	-0.38	97
2732092	283659	PRTG	NM_173814	9606	hsa-let-7a	3	412	419	0.013	-0.003	-0.01	-0.014	-0.049	-0.31	93
2793090	222659	PXT1	NM_152990	9606	hsa-let-7a	3	1051	1058	-0.008	-0.028	-0.074	-0.014	-0.049	-0.42	98
2793505	5859	QARS	NM_005051	9606	hsa-let-7a	3	17	24	0.003	0.076	-0.11	-0.014	-0.049	-0.341	95
2960301	81790	RNF170	NM_030954	9606	hsa-let-7a	3	2751	2758	0.003	0.042	-0.087	-0.014	-0.049	-0.352	96
2960307	81790	RNF170	NM_001160223	9606	hsa-let-7a	3	2751	2758	0.003	0.042	-0.087	-0.014	-0.049	-0.352	96
2960311	81790	RNF170	NM_001160225	9606	hsa-let-7a	3	2751	2758	0.003	0.042	-0.087	-0.014	-0.049	-0.352	96
3003939	285367	RPUSD3	NM_173659	9606	hsa-let-7a	3	160	167	0.003	0.007	-0.114	-0.014	-0.049	-0.414	98
3003945	285367	RPUSD3	NM_001142547	9606	hsa-let-7a	3	160	167	0.003	0.007	-0.114	-0.014	-0.049	-0.414	98
3008891	6241	RRM2	NM_001165931	9606	hsa-let-7a	3	136	143	0.003	0.031	-0.08	-0.014	-0.049	-0.356	96
3008903	6241	RRM2	NM_001034	9606	hsa-let-7a	3	136	143	0.003	0.031	-0.08	-0.014	-0.049	-0.356	96
3083677	6319	SCD	NM_005063	9606	hsa-let-7a	3	3462	3469	-0.018	0.017	-0.006	-0.014	-0.049	-0.317	94
3087254	11280	SCN11A	NM_014139	9606	hsa-let-7a	3	17	24	0.003	0.099	-0.11	-0.014	-0.049	-0.318	94
3117263	10505	SEMA4F	NM_004263	9606	hsa-let-7a	3	1782	1789	0.003	0.028	-0.099	-0.014	-0.049	-0.378	97
3134265	10169	SERF2	NM_001199875	9606	hsa-let-7a	3	1980	1987	-0.018	0.023	-0.081	-0.014	-0.049	-0.386	97
3134281	10169	SERF2	NM_001199876	9606	hsa-let-7a	3	1980	1987	-0.018	0.023	-0.081	-0.014	-0.049	-0.386	97
3134325	10169	SERF2	NM_001018108	9606	hsa-let-7a	3	2179	2186	-0.018	0.023	-0.081	-0.014	-0.049	-0.386	97
3134345	10169	SERF2	NM_001199877	9606	hsa-let-7a	3	2179	2186	-0.018	0.023	-0.081	-0.014	-0.049	-0.386	97
3134348	10169	SERF2	NM_001199878	9606	hsa-let-7a	3	2179	2186	-0.018	0.023	-0.081	-0.014	-0.049	-0.386	97
3151308	84826	SFT2D3	NM_032740	9606	hsa-let-7a	3	1444	1451	-0.039	0.066	-0.062	-0.014	-0.049	-0.345	95
3221831	83733	SLC25A18	NM_031481	9606	hsa-let-7a	3	120	127	0.024	0.05	-0.084	-0.014	-0.049	-0.32	94
3238624	11046	SLC35D2	NM_007001	9606	hsa-let-7a	3	141	148	-0.018	-0.032	-0.079	-0.014	-0.049	-0.439	99
3255673	200010	SLC5A9	NM_001011547	9606	hsa-let-7a	3	266	273	-0.029	0.021	-0.047	-0.014	-0.049	-0.365	96
3255686	200010	SLC5A9	NM_001135181	9606	hsa-let-7a	3	266	273	-0.029	0.021	-0.047	-0.014	-0.049	-0.365	96
3302126	23583	SMUG1	NM_014311	9606	hsa-let-7a	3	294	301	0.003	0.029	-0.04	-0.014	-0.049	-0.318	94
3321954	58533	SNX6	NM_152233	9606	hsa-let-7a	3	1659	1666	-0.018	0.06	-0.103	-0.014	-0.049	-0.371	97
3321965	58533	SNX6	NM_021249	9606	hsa-let-7a	3	1659	1666	-0.018	0.06	-0.103	-0.014	-0.049	-0.371	97
3381120	79644	SRD5A3	NM_024592	9606	hsa-let-7a	3	2661	2668	-0.018	-0.039	-0.028	-0.014	-0.049	-0.395	98
3442209	6809	STX3	NM_001178040	9606	hsa-let-7a	3	288	295	0.013	-0.043	-0.042	-0.014	-0.049	-0.382	97
3442220	6809	STX3	NM_004177	9606	hsa-let-7a	3	366	373	0.013	-0.043	-0.022	-0.014	-0.049	-0.362	96
3447884	10923	SUB1	NM_006713	9606	hsa-let-7a	3	2532	2539	0.003	-0.005	0.001	-0.014	-0.049	-0.311	93
3462975	81493	SYNC	NM_001161708	9606	hsa-let-7a	3	1719	1726	0.003	0.023	-0.075	-0.014	-0.049	-0.359	96
3462981	81493	SYNC	NM_030786	9606	hsa-let-7a	3	1781	1788	0.003	0.023	-0.075	-0.014	-0.049	-0.359	96
3495105	51616	TAF9B	NM_015975	9606	hsa-let-7a	3	1738	1745	-0.008	0.101	-0.084	-0.014	-0.049	-0.301	93
3513479	9755	TBKBP1	NM_014726	9606	hsa-let-7a	3	1017	1024	0.003	-0.01	-0.01	-0.014	-0.049	-0.327	94
3563001	7046	TGFBR1	NM_004612	9606	hsa-let-7a	3	75	82	-0.018	-0.008	-0.095	-0.014	-0.049	-0.431	99
3563018	7046	TGFBR1	NM_001130916	9606	hsa-let-7a	3	75	82	-0.018	-0.008	-0.095	-0.014	-0.049	-0.431	99
3566186	7049	TGFBR3	NM_001195684	9606	hsa-let-7a	3	2994	3001	-0.008	-0.039	-0.014	-0.014	-0.049	-0.371	97
3566200	7049	TGFBR3	NM_001195683	9606	hsa-let-7a	3	2994	3001	-0.008	-0.039	-0.014	-0.014	-0.049	-0.371	97
3566217	7049	TGFBR3	NM_003243	9606	hsa-let-7a	3	2994	3001	-0.008	-0.039	-0.014	-0.014	-0.049	-0.371	97
3573586	79725	THAP9	NM_024672	9606	hsa-let-7a	3	1066	1073	0.024	-0.085	-0.08	-0.014	-0.049	-0.451	99
3578565	7069	THRSP	NM_003251	9606	hsa-let-7a	3	442	449	0.003	-0.068	-0.046	-0.014	-0.049	-0.421	98
3617149	23670	TMEM2	NM_001135820	9606	hsa-let-7a	3	1470	1477	-0.05	-0.011	-0.025	-0.014	-0.049	-0.396	98
3617159	23670	TMEM2	NM_013390	9606	hsa-let-7a	3	1470	1477	-0.05	-0.011	-0.025	-0.014	-0.049	-0.396	98
3619808	56063	TMEM234	NM_019118	9606	hsa-let-7a	3	132	139	-0.008	0.027	-0.081	-0.014	-0.049	-0.372	97
3640342	8744	TNFSF9	NM_003811	9606	hsa-let-7a	3	92	99	0.024	0.055	-0.091	-0.014	-0.049	-0.322	94
3700167	131405	TRIM71	NM_001039111	9606	hsa-let-7a	3	172	179	0.003	-0.023	-0.071	-0.014	-0.049	-0.401	98
3700201	131405	TRIM71	NM_001039111	9606	hsa-let-7a	3	252	259	0.003	-0.087	-0.061	-0.014	-0.049	-0.455	99
3725323	64427	TTC31	NM_022492	9606	hsa-let-7a	3	1236	1243	0.024	0.038	-0.088	-0.014	-0.049	-0.336	95
3777154	51569	UFM1	NM_016617	9606	hsa-let-7a	3	225	232	0.013	0.026	-0.057	-0.014	-0.049	-0.328	94
3782057	115426	UHRF2	NM_152896	9606	hsa-let-7a	3	279	286	0.003	-0.032	-0.044	-0.014	-0.049	-0.383	97
3792941	219333	USP12	NM_182488	9606	hsa-let-7a	3	3009	3016	0.003	0.032	-0.084	-0.014	-0.049	-0.359	96
3800820	84640	USP38	NM_032557	9606	hsa-let-7a	2	187	193	0.003	-0.136	-0.035	-0.01	-0.026	-0.324	94
3810164	7402	UTRN	NM_007124	9606	hsa-let-7a	3	1600	1607	-0.008	-0.018	-0.005	-0.014	-0.049	-0.341	95
3892319	55113	XKR8	NM_018053	9606	hsa-let-7a	3	778	785	-0.008	0.055	-0.087	-0.014	-0.049	-0.35	95
3905307	55432	YOD1	NM_018566	9606	hsa-let-7a	3	29	36	0.003	0.015	-0.107	-0.014	-0.049	-0.399	98
3978191	23503	ZFYVE26	NM_015346	9606	hsa-let-7a	3	239	246	0.003	-0.002	-0.054	-0.014	-0.049	-0.363	96
3996759	10168	ZNF197	NM_006991	9606	hsa-let-7a	3	951	958	-0.018	0.038	-0.093	-0.014	-0.049	-0.383	97
3998546	7753	ZNF202	NM_003455	9606	hsa-let-7a	3	256	263	0.003	0.032	-0.05	-0.014	-0.049	-0.325	94
4010029	79692	ZNF322A	NM_001242797	9606	hsa-let-7a	3	2821	2828	-0.05	-0.032	-0.08	-0.014	-0.049	-0.472	99
4010045	79692	ZNF322A	NM_001242799	9606	hsa-let-7a	3	2821	2828	-0.05	-0.032	-0.08	-0.014	-0.049	-0.472	99
4010049	79692	ZNF322A	NM_001242798	9606	hsa-let-7a	3	2821	2828	-0.05	-0.032	-0.08	-0.014	-0.049	-0.472	99
4010055	79692	ZNF322A	NM_024639	9606	hsa-let-7a	3	2821	2828	-0.05	-0.032	-0.08	-0.014	-0.049	-0.472	99
4010820	84905	ZNF341	NM_032819	9606	hsa-let-7a	3	645	652	-0.008	-0.018	-0.089	-0.014	-0.049	-0.425	99
4011243	84671	ZNF347	NM_001172675	9606	hsa-let-7a	3	1545	1552	0.003	-0.006	-0.101	-0.014	-0.049	-0.414	98
4011255	84671	ZNF347	NM_001172674	9606	hsa-let-7a	3	1545	1552	0.003	-0.006	-0.101	-0.014	-0.049	-0.414	98
4011265	84671	ZNF347	NM_032584	9606	hsa-let-7a	3	1545	1552	0.003	-0.006	-0.101	-0.014	-0.049	-0.414	98
4026040	147949	ZNF583	NM_001159860	9606	hsa-let-7a	3	488	495	0.003	-0.054	-0.072	-0.014	-0.049	-0.433	99
4026044	147949	ZNF583	NM_001159861	9606	hsa-let-7a	3	488	495	0.003	-0.054	-0.072	-0.014	-0.049	-0.433	99
4026072	147949	ZNF583	NM_152478	9606	hsa-let-7a	3	488	495	0.003	-0.054	-0.072	-0.014	-0.049	-0.433	99
4047608	345462	ZNF879	NM_001136116	9606	hsa-let-7a	3	451	458	0.003	0.018	-0.041	-0.014	-0.049	-0.33	95
10097	10057	ABCC5	NM_005688	9606	hsa-let-7b	3	1140	1147	0.003	0.061	-0.059	-0.014	-0.049	-0.305	93
39600	23305	ACSL6	NM_001009185	9606	hsa-let-7b	3	400	407	-0.018	-0.023	-0.013	-0.014	-0.049	-0.364	96
39610	23305	ACSL6	NM_015256	9606	hsa-let-7b	3	400	407	-0.018	-0.023	-0.013	-0.014	-0.049	-0.364	96
39620	23305	ACSL6	NM_001205250	9606	hsa-let-7b	3	400	407	-0.018	-0.023	-0.013	-0.014	-0.049	-0.364	96
39626	23305	ACSL6	NM_001205247	9606	hsa-let-7b	3	400	407	-0.018	-0.023	-0.013	-0.014	-0.049	-0.364	96
39650	23305	ACSL6	NM_001205248	9606	hsa-let-7b	3	400	407	-0.018	-0.023	-0.013	-0.014	-0.049	-0.364	96
39662	23305	ACSL6	NM_001205251	9606	hsa-let-7b	3	400	407	-0.018	-0.023	-0.013	-0.014	-0.049	-0.364	96
43431	55860	ACTR10	NM_018477	9606	hsa-let-7b	2	1070	1076	0.003	-0.12	-0.061	-0.01	-0.026	-0.334	95
48477	130399	ACVR1C	NM_001111031	9606	hsa-let-7b	3	90	97	0.045	-0.081	-0.092	-0.014	-0.049	-0.438	99
48479	130399	ACVR1C	NM_001111032	9606	hsa-let-7b	3	90	97	0.045	-0.081	-0.092	-0.014	-0.049	-0.438	99
48498	130399	ACVR1C	NM_001111033	9606	hsa-let-7b	3	90	97	0.045	-0.081	-0.092	-0.014	-0.049	-0.438	99
48505	130399	ACVR1C	NM_145259	9606	hsa-let-7b	3	90	97	0.045	-0.081	-0.092	-0.014	-0.049	-0.438	99
61271	11095	ADAMTS8	NM_007037	9606	hsa-let-7b	3	371	378	0.003	-0.037	-0.049	-0.014	-0.049	-0.393	98
75440	154	ADRB2	NM_000024	9606	hsa-let-7b	3	300	307	0.003	-0.058	-0.05	-0.014	-0.049	-0.415	98
95893	25909	AHCTF1	NM_015446	9606	hsa-let-7b	3	559	566	0.013	-0.1	0.027	-0.014	-0.049	-0.37	97
127460	275	AMT	NM_001164712	9606	hsa-let-7b	3	170	177	-0.018	0.059	-0.071	-0.014	-0.049	-0.34	95
176723	10307	APBB3	NM_006051	9606	hsa-let-7b	3	259	266	-0.018	0.018	-0.101	-0.014	-0.049	-0.411	98
176744	10307	APBB3	NM_133173	9606	hsa-let-7b	3	259	266	-0.018	0.018	-0.101	-0.014	-0.049	-0.411	98
176755	10307	APBB3	NM_133174	9606	hsa-let-7b	3	259	266	-0.018	0.018	-0.101	-0.014	-0.049	-0.411	98
176758	10307	APBB3	NM_133172	9606	hsa-let-7b	3	259	266	-0.018	0.018	-0.101	-0.014	-0.049	-0.411	98
198270	79822	ARHGAP28	NM_001010000	9606	hsa-let-7b	3	2799	2806	-0.018	-0.055	0.076	-0.014	-0.049	-0.307	93
209949	54848	ARHGEF38	NM_001242729	9606	hsa-let-7b	3	46	53	0.024	-0.063	-0.103	-0.014	-0.049	-0.452	99
216459	10620	ARID3B	NM_006465	9606	hsa-let-7b	2	2342	2348	-0.025	-0.067	-0.06	-0.01	-0.026	-0.308	93
277192	64756	ATPAF1	NM_001042546	9606	hsa-let-7b	3	2383	2390	0.003	-0.102	0.049	-0.014	-0.049	-0.36	96
277207	64756	ATPAF1	NM_022745	9606	hsa-let-7b	3	2383	2390	0.003	-0.102	0.049	-0.014	-0.049	-0.36	96
375606	57596	BEGAIN	NM_001159531	9606	hsa-let-7b	3	695	702	-0.008	0.043	-0.084	-0.014	-0.049	-0.359	96
375611	57596	BEGAIN	NM_020836	9606	hsa-let-7b	3	695	702	-0.008	0.043	-0.084	-0.014	-0.049	-0.359	96
397543	55290	BRF2	NM_018310	9606	hsa-let-7b	3	478	485	0.013	-0.017	-0.082	-0.014	-0.049	-0.396	98
399748	54014	BRWD1	NM_001007246	9606	hsa-let-7b	3	1764	1771	-0.018	0.023	-0.061	-0.014	-0.049	-0.366	97
430633	122525	C14orf28	NM_001017923	9606	hsa-let-7b	3	1608	1615	-0.018	0.024	-0.091	-0.014	-0.049	-0.395	98
430650	122525	C14orf28	NM_001017923	9606	hsa-let-7b	2	1690	1696	-0.016	-0.146	-0.06	-0.01	-0.026	-0.378	97
433738	56905	C15orf39	NM_015492	9606	hsa-let-7b	3	354	361	-0.05	0.074	-0.025	-0.014	-0.049	-0.311	93
487583	85027	C5orf62	NM_032947	9606	hsa-let-7b	3	218	225	0.013	-0.003	-0.059	-0.014	-0.049	-0.359	96
498003	541565	C8orf58	NM_173686	9606	hsa-let-7b	3	783	790	0.003	-0.003	-0.101	-0.014	-0.049	-0.411	98
498015	541565	C8orf58	NM_001013842	9606	hsa-let-7b	3	783	790	0.003	-0.003	-0.101	-0.014	-0.049	-0.411	98
498033	541565	C8orf58	NM_001198827	9606	hsa-let-7b	3	871	878	0.003	-0.003	-0.101	-0.014	-0.049	-0.411	98
504101	55071	C9orf40	NM_017998	9606	hsa-let-7b	3	1458	1465	0.003	-0.119	-0.114	-0.014	-0.049	-0.54	99
589829	836	CASP3	NM_004346	9606	hsa-let-7b	3	153	160	-0.018	0.004	-0.076	-0.014	-0.049	-0.4	98
589831	836	CASP3	NM_032991	9606	hsa-let-7b	3	153	160	-0.018	0.004	-0.076	-0.014	-0.049	-0.4	98
613111	54482	CCDC76	NM_019083	9606	hsa-let-7b	3	1292	1299	-0.039	0	-0.018	-0.014	-0.049	-0.367	97
616750	6354	CCL7	NM_006273	9606	hsa-let-7b	3	276	283	0.013	0.017	-0.076	-0.014	-0.049	-0.356	96
621453	899	CCNF	NM_001761	9606	hsa-let-7b	3	1786	1793	-0.018	0.057	-0.103	-0.014	-0.049	-0.374	97
623264	54619	CCNJ	NM_001134376	9606	hsa-let-7b	3	1972	1979	0.013	-0.101	0.05	-0.014	-0.049	-0.348	95
623275	54619	CCNJ	NM_001134375	9606	hsa-let-7b	3	1972	1979	0.013	-0.101	0.05	-0.014	-0.049	-0.348	95
623283	54619	CCNJ	NM_019084	9606	hsa-let-7b	3	1972	1979	0.013	-0.101	0.05	-0.014	-0.049	-0.348	95
630805	1236	CCR7	NM_001838	9606	hsa-let-7b	3	172	179	-0.018	0.055	-0.071	-0.014	-0.049	-0.344	95
633594	131450	CD200R1	NM_170780	9606	hsa-let-7b	3	536	543	-0.039	-0.028	-0.001	-0.014	-0.049	-0.378	97
633609	131450	CD200R1	NM_138806	9606	hsa-let-7b	3	536	543	-0.039	-0.028	-0.001	-0.014	-0.049	-0.378	97
646059	997	CDC34	NM_004359	9606	hsa-let-7b	3	68	75	-0.008	0.069	-0.097	-0.014	-0.049	-0.346	95
669456	55573	CDV3	NM_017548	9606	hsa-let-7b	3	331	338	0.013	0.001	-0.031	-0.014	-0.049	-0.327	94
691215	9662	CEP135	NM_025009	9606	hsa-let-7b	2	117	123	-0.053	-0.084	-0.045	-0.01	-0.026	-0.338	95
727287	1184	CLCN5	NM_001127898	9606	hsa-let-7b	3	6762	6769	0.003	0.057	-0.052	-0.014	-0.049	-0.302	93
727306	1184	CLCN5	NM_001127899	9606	hsa-let-7b	3	6762	6769	0.003	0.057	-0.052	-0.014	-0.049	-0.302	93
727316	1184	CLCN5	NM_000084	9606	hsa-let-7b	3	6762	6769	0.003	0.057	-0.052	-0.014	-0.049	-0.302	93
730887	9069	CLDN12	NM_001185072	9606	hsa-let-7b	3	550	557	0.003	-0.047	0.025	-0.014	-0.049	-0.329	94
730891	9069	CLDN12	NM_001185073	9606	hsa-let-7b	3	550	557	0.003	-0.047	0.025	-0.014	-0.049	-0.329	94
730905	9069	CLDN12	NM_012129	9606	hsa-let-7b	3	550	557	0.003	-0.047	0.025	-0.014	-0.049	-0.329	94
737843	10978	CLP1	NM_001142597	9606	hsa-let-7b	2	131	137	0.003	-0.105	-0.043	-0.01	-0.026	-0.301	93
737861	10978	CLP1	NM_006831	9606	hsa-let-7b	2	131	137	0.003	-0.105	-0.043	-0.01	-0.026	-0.301	93
763844	11064	CNTRL	NM_007018	9606	hsa-let-7b	3	44	51	-0.018	0.007	-0.103	-0.014	-0.049	-0.424	99
765345	8161	COIL	NM_004645	9606	hsa-let-7b	3	141	148	-0.029	-0.07	-0.079	-0.014	-0.049	-0.488	99
769770	1278	COL1A2	NM_000089	9606	hsa-let-7b	3	378	385	0.013	-0.074	-0.019	-0.014	-0.049	-0.39	97
770888	1281	COL3A1	NM_000090	9606	hsa-let-7b	3	408	415	0.024	-0.054	-0.011	-0.014	-0.049	-0.351	95
773835	1288	COL4A6	NM_001847	9606	hsa-let-7b	3	265	272	0.003	0.037	-0.047	-0.014	-0.049	-0.317	94
773844	1288	COL4A6	NM_033641	9606	hsa-let-7b	3	265	272	0.003	0.037	-0.047	-0.014	-0.049	-0.317	94
783959	51200	CPA4	NM_016352	9606	hsa-let-7b	3	310	317	0.013	-0.028	-0.036	-0.014	-0.049	-0.361	96
783970	51200	CPA4	NM_001163446	9606	hsa-let-7b	3	310	317	0.013	-0.028	-0.036	-0.014	-0.049	-0.361	96
787381	64506	CPEB1	NM_001079533	9606	hsa-let-7b	3	1288	1295	0.003	-0.02	-0.09	-0.014	-0.049	-0.417	98
787385	64506	CPEB1	NM_001079535	9606	hsa-let-7b	3	1288	1295	0.003	-0.02	-0.09	-0.014	-0.049	-0.417	98
787404	64506	CPEB1	NM_001079534	9606	hsa-let-7b	3	1288	1295	0.003	-0.02	-0.09	-0.014	-0.049	-0.417	98
787415	64506	CPEB1	NM_030594	9606	hsa-let-7b	3	1288	1295	0.003	-0.02	-0.09	-0.014	-0.049	-0.417	98
886909	284613	CYB561D1	NM_001134400	9606	hsa-let-7b	3	4082	4089	0.013	0.075	-0.091	-0.014	-0.049	-0.313	94
886915	284613	CYB561D1	NM_001134402	9606	hsa-let-7b	3	4082	4089	0.013	0.075	-0.091	-0.014	-0.049	-0.313	94
886937	284613	CYB561D1	NM_182580	9606	hsa-let-7b	3	4082	4089	0.013	0.075	-0.091	-0.014	-0.049	-0.313	94
886968	284613	CYB561D1	NM_001134403	9606	hsa-let-7b	3	4474	4481	0.013	0.075	-0.091	-0.014	-0.049	-0.313	94
886981	284613	CYB561D1	NM_001134404	9606	hsa-let-7b	3	4566	4573	0.013	0.075	-0.091	-0.014	-0.049	-0.313	94
935996	84301	DDI2	NM_032341	9606	hsa-let-7b	3	65	72	0.003	-0.017	-0.098	-0.014	-0.049	-0.422	99
938010	55308	DDX19A	NM_018332	9606	hsa-let-7b	3	120	127	-0.008	0.009	-0.084	-0.014	-0.049	-0.393	98
938198	11269	DDX19B	NM_007242	9606	hsa-let-7b	3	120	127	-0.008	0.009	-0.084	-0.014	-0.049	-0.393	98
938212	11269	DDX19B	NM_001014451	9606	hsa-let-7b	3	120	127	-0.008	0.009	-0.084	-0.014	-0.049	-0.393	98
938221	11269	DDX19B	NM_001014449	9606	hsa-let-7b	3	120	127	-0.008	0.009	-0.084	-0.014	-0.049	-0.393	98
1004452	1763	DNA2	NM_001080449	9606	hsa-let-7b	3	908	915	0.024	-0.119	-0.099	-0.014	-0.049	-0.504	99
1023670	285381	DPH3	NM_206831	9606	hsa-let-7b	3	334	341	-0.018	-0.034	-0.03	-0.014	-0.049	-0.392	97
1023688	285381	DPH3	NM_001047434	9606	hsa-let-7b	3	334	341	-0.018	-0.034	-0.03	-0.014	-0.049	-0.392	97
1025367	10072	DPP3	NM_005700	9606	hsa-let-7b	3	116	123	0.003	0.053	-0.085	-0.014	-0.049	-0.339	95
1025370	10072	DPP3	NM_130443	9606	hsa-let-7b	3	116	123	0.003	0.053	-0.085	-0.014	-0.049	-0.339	95
1045686	1857	DVL3	NM_004423	9606	hsa-let-7b	3	2743	2750	0.003	0.012	-0.109	-0.014	-0.049	-0.404	98
1056891	1875	E2F5	NM_001951	9606	hsa-let-7b	2	27	33	0.003	-0.09	-0.058	-0.01	-0.026	-0.301	93
1056914	1875	E2F5	NM_001083589	9606	hsa-let-7b	2	27	33	0.003	-0.09	-0.058	-0.01	-0.026	-0.301	93
1056917	1875	E2F5	NM_001083588	9606	hsa-let-7b	2	27	33	0.003	-0.09	-0.058	-0.01	-0.026	-0.301	93
1153695	2074	ERCC6	NM_000124	9606	hsa-let-7b	3	125	132	0.003	-0.037	-0.083	-0.014	-0.049	-0.427	99
1195477	83640	FAM103A1	NM_031452	9606	hsa-let-7b	3	210	217	0.013	-0.041	-0.061	-0.014	-0.049	-0.399	98
1245001	355	FAS	NM_000043	9606	hsa-let-7b	3	554	561	0.003	-0.025	0.026	-0.014	-0.049	-0.306	93
1245011	355	FAS	NM_152871	9606	hsa-let-7b	3	554	561	0.003	-0.025	0.026	-0.014	-0.049	-0.306	93
1248844	54850	FBXL12	NM_017703	9606	hsa-let-7b	3	242	249	0.003	0.036	-0.053	-0.014	-0.049	-0.324	94
1274042	55785	FGD6	NM_018351	9606	hsa-let-7b	3	532	539	0.003	-0.018	0.02	-0.014	-0.049	-0.305	93
1289470	55137	FIGN	NM_018086	9606	hsa-let-7b	3	1402	1409	0.024	-0.056	0.021	-0.014	-0.049	-0.321	94
1290205	401720	FIGNL2	NM_001013690	9606	hsa-let-7b	3	2416	2423	-0.018	-0.041	-0.079	-0.014	-0.049	-0.448	99
1290235	401720	FIGNL2	NM_001013690	9606	hsa-let-7b	3	2491	2498	0.024	0.002	-0.098	-0.014	-0.049	-0.382	97
1338973	80144	FRAS1	NM_025074	9606	hsa-let-7b	3	151	158	-0.06	0.03	-0.076	-0.014	-0.049	-0.416	98
1359853	8322	FZD4	NM_012193	9606	hsa-let-7b	3	5028	5035	0.003	0.003	-0.005	-0.014	-0.049	-0.309	93
1380165	2589	GALNT1	NM_020474	9606	hsa-let-7b	3	44	51	0.003	0.062	-0.103	-0.014	-0.049	-0.348	95
1395322	51301	GCNT4	NM_016591	9606	hsa-let-7b	3	521	528	0.003	-0.016	0.017	-0.014	-0.049	-0.306	93
1398532	392255	GDF6	NM_001001557	9606	hsa-let-7b	3	2094	2101	-0.008	-0.08	-0.081	-0.014	-0.049	-0.479	99
1402209	79760	GEMIN7	NM_024707	9606	hsa-let-7b	3	215	222	0.003	0.016	-0.06	-0.014	-0.049	-0.351	95
1402215	79760	GEMIN7	NM_001007270	9606	hsa-let-7b	3	215	222	0.003	0.016	-0.06	-0.014	-0.049	-0.351	95
1402227	79760	GEMIN7	NM_001007269	9606	hsa-let-7b	3	215	222	0.003	0.016	-0.06	-0.014	-0.049	-0.351	95
1419755	10052	GJC1	NM_001080383	9606	hsa-let-7b	3	5868	5875	-0.018	-0.007	-0.037	-0.014	-0.049	-0.372	97
1419773	10052	GJC1	NM_005497	9606	hsa-let-7b	3	5868	5875	-0.018	-0.007	-0.037	-0.014	-0.049	-0.372	97
1438612	79158	GNPTAB	NM_024312	9606	hsa-let-7b	3	23	30	-0.018	-0.031	-0.108	-0.014	-0.049	-0.467	99
1507417	9421	HAND1	NM_004821	9606	hsa-let-7b	3	744	751	-0.029	-0.005	-0.093	-0.014	-0.049	-0.437	99
1529868	55662	HIF1AN	NM_017902	9606	hsa-let-7b	3	5685	5692	0.003	-0.023	-0.09	-0.014	-0.049	-0.42	98
1547323	8091	HMGA2	NM_003483	9606	hsa-let-7b	3	21	28	0.013	0.013	-0.109	-0.014	-0.049	-0.393	98
1606532	10644	IGF2BP2	NM_001007225	9606	hsa-let-7b	3	1304	1311	-0.05	0.036	0.008	-0.014	-0.049	-0.316	94
1606548	10644	IGF2BP2	NM_006548	9606	hsa-let-7b	3	1304	1311	-0.05	0.036	0.008	-0.014	-0.049	-0.316	94
1607389	10643	IGF2BP3	NM_006547	9606	hsa-let-7b	3	560	567	0.003	-0.035	0.027	-0.014	-0.049	-0.315	94
1609532	3547	IGSF1	NM_205833	9606	hsa-let-7b	3	865	872	0.003	0.034	-0.094	-0.014	-0.049	-0.367	97
1609543	3547	IGSF1	NM_001170963	9606	hsa-let-7b	3	865	872	0.003	0.034	-0.094	-0.014	-0.049	-0.367	97
1700675	3767	KCNJ11	NM_000525	9606	hsa-let-7b	3	1525	1532	0.003	-0.027	-0.079	-0.014	-0.049	-0.413	98
1700681	3767	KCNJ11	NM_001166290	9606	hsa-let-7b	3	1525	1532	0.003	-0.027	-0.079	-0.014	-0.049	-0.413	98
1718274	283219	KCTD21	NM_001029859	9606	hsa-let-7b	3	2452	2459	-0.018	0.049	-0.099	-0.014	-0.049	-0.378	97
1725640	23351	KHNYN	NM_015299	9606	hsa-let-7b	3	4002	4009	0.003	-0.016	-0.102	-0.014	-0.049	-0.425	99
1744015	27143	KIAA1274	NM_014431	9606	hsa-let-7b	3	1630	1637	0.003	0.055	-0.094	-0.014	-0.049	-0.346	95
1776142	200942	KLHDC8B	NM_173546	9606	hsa-let-7b	3	617	624	0.003	0.084	-0.099	-0.014	-0.049	-0.322	94
1781868	401265	KLHL31	NM_001003760	9606	hsa-let-7b	2	172	178	0.003	-0.13	-0.037	-0.01	-0.026	-0.32	94
1843098	389421	LIN28B	NM_001004317	9606	hsa-let-7b	3	44	51	-0.018	-0.011	-0.103	-0.014	-0.049	-0.442	99
1846840	387787	LIPT2	NM_001144869	9606	hsa-let-7b	3	182	189	0.024	0.039	-0.097	-0.014	-0.049	-0.344	95
1875903	9860	LRIG2	NM_014813	9606	hsa-let-7b	3	55	62	0.003	-0.04	-0.1	-0.014	-0.049	-0.447	99
1876132	121227	LRIG3	NM_153377	9606	hsa-let-7b	3	33	40	-0.008	-0.069	-0.106	-0.014	-0.049	-0.493	99
1876145	121227	LRIG3	NM_001136051	9606	hsa-let-7b	3	33	40	-0.008	-0.069	-0.106	-0.014	-0.049	-0.493	99
1893737	134353	LSM11	NM_173491	9606	hsa-let-7b	3	1454	1461	-0.029	0.097	-0.111	-0.014	-0.049	-0.353	96
1920749	4214	MAP3K1	NM_005921	9606	hsa-let-7b	3	2152	2159	0.003	-0.018	-0.035	-0.014	-0.049	-0.36	96
1930117	8491	MAP4K3	NM_003618	9606	hsa-let-7b	3	1056	1063	0.024	-0.098	-0.045	-0.014	-0.049	-0.429	99
1942450	5597	MAPK6	NM_002748	9606	hsa-let-7b	3	487	494	-0.029	-0.05	0.009	-0.014	-0.049	-0.38	97
2009783	80306	MED28	NM_025205	9606	hsa-let-7b	3	474	481	0.003	-0.065	-0.049	-0.014	-0.049	-0.421	98
2010218	112950	MED8	NM_201542	9606	hsa-let-7b	3	214	221	0.003	-0.012	-0.09	-0.014	-0.049	-0.409	98
2039849	148808	MFSD4	NM_181644	9606	hsa-let-7b	3	1988	1995	-0.018	0.011	0.003	-0.014	-0.049	-0.314	94
2103694	57380	MRS2	NM_020662	9606	hsa-let-7b	3	1728	1735	0.003	-0.091	-0.074	-0.014	-0.049	-0.472	99
2107509	4481	MSR1	NM_002445	9606	hsa-let-7b	3	1598	1605	-0.008	0.038	-0.094	-0.014	-0.049	-0.374	97
2164766	4673	NAP1L1	NM_139207	9606	hsa-let-7b	3	527	534	-0.018	-0.049	0.019	-0.014	-0.049	-0.358	96
2216771	4752	NEK3	NM_152720	9606	hsa-let-7b	3	360	367	0.003	0.05	-0.081	-0.014	-0.049	-0.338	95
2216782	4752	NEK3	NM_001146099	9606	hsa-let-7b	3	360	367	0.003	0.05	-0.081	-0.014	-0.049	-0.338	95
2216785	4752	NEK3	NM_002498	9606	hsa-let-7b	3	360	367	0.003	0.05	-0.081	-0.014	-0.049	-0.338	95
2265215	4803	NGF	NM_002506	9606	hsa-let-7b	3	54	61	0.013	0.07	-0.101	-0.014	-0.049	-0.328	94
2303736	27031	NPHP3	NM_153240	9606	hsa-let-7b	3	737	744	-0.018	-0.028	0.027	-0.014	-0.049	-0.329	94
2379039	10562	OLFM4	NM_006418	9606	hsa-let-7b	3	708	715	0.003	-0.053	0.031	-0.014	-0.049	-0.329	94
2533304	8799	PEX11B	NM_003846	9606	hsa-let-7b	3	554	561	0.024	0.025	-0.05	-0.014	-0.049	-0.311	93
2533311	8799	PEX11B	NM_001184795	9606	hsa-let-7b	3	554	561	0.024	0.025	-0.05	-0.014	-0.049	-0.311	93
2593974	50487	PLA2G3	NM_015715	9606	hsa-let-7b	3	685	692	-0.018	0.033	-0.057	-0.014	-0.049	-0.352	96
2609653	84725	PLEKHA8	NM_001197026	9606	hsa-let-7b	3	5278	5285	-0.018	-0.02	0.035	-0.014	-0.049	-0.313	94
2611712	55200	PLEKHG6	NM_018173	9606	hsa-let-7b	3	85	92	0.013	0.033	-0.093	-0.014	-0.049	-0.357	96
2611725	55200	PLEKHG6	NM_001144857	9606	hsa-let-7b	3	85	92	0.013	0.033	-0.093	-0.014	-0.049	-0.357	96
2611734	55200	PLEKHG6	NM_001144856	9606	hsa-let-7b	3	85	92	0.013	0.033	-0.093	-0.014	-0.049	-0.357	96
2611963	440107	PLEKHG7	NM_001004330	9606	hsa-let-7b	3	446	453	0.003	-0.02	-0.002	-0.014	-0.049	-0.329	94
2632661	27343	POLL	NM_001174084	9606	hsa-let-7b	3	234	241	-0.008	0.065	-0.055	-0.014	-0.049	-0.308	93
2632674	27343	POLL	NM_001174085	9606	hsa-let-7b	3	234	241	-0.008	0.065	-0.055	-0.014	-0.049	-0.308	93
2632680	27343	POLL	NM_013274	9606	hsa-let-7b	3	234	241	-0.008	0.065	-0.055	-0.014	-0.049	-0.308	93
2633343	5433	POLR2D	NM_004805	9606	hsa-let-7b	3	281	288	-0.06	-0.009	-0.043	-0.014	-0.049	-0.422	99
2732093	283659	PRTG	NM_173814	9606	hsa-let-7b	3	412	419	0.013	-0.003	-0.01	-0.014	-0.049	-0.31	93
2793089	222659	PXT1	NM_152990	9606	hsa-let-7b	3	1051	1058	0.003	-0.028	-0.074	-0.014	-0.049	-0.409	98
2793497	5859	QARS	NM_005051	9606	hsa-let-7b	3	17	24	-0.008	0.076	-0.11	-0.014	-0.049	-0.352	96
2960298	81790	RNF170	NM_030954	9606	hsa-let-7b	3	2751	2758	0.003	0.042	-0.087	-0.014	-0.049	-0.352	96
2960304	81790	RNF170	NM_001160223	9606	hsa-let-7b	3	2751	2758	0.003	0.042	-0.087	-0.014	-0.049	-0.352	96
2960319	81790	RNF170	NM_001160225	9606	hsa-let-7b	3	2751	2758	0.003	0.042	-0.087	-0.014	-0.049	-0.352	96
3003940	285367	RPUSD3	NM_173659	9606	hsa-let-7b	3	160	167	0.003	0.007	-0.114	-0.014	-0.049	-0.414	98
3003953	285367	RPUSD3	NM_001142547	9606	hsa-let-7b	3	160	167	0.003	0.007	-0.114	-0.014	-0.049	-0.414	98
3008890	6241	RRM2	NM_001165931	9606	hsa-let-7b	3	136	143	0.003	0.031	-0.08	-0.014	-0.049	-0.356	96
3008901	6241	RRM2	NM_001034	9606	hsa-let-7b	3	136	143	0.003	0.031	-0.08	-0.014	-0.049	-0.356	96
3087255	11280	SCN11A	NM_014139	9606	hsa-let-7b	3	17	24	-0.008	0.099	-0.11	-0.014	-0.049	-0.329	94
3116770	54910	SEMA4C	NM_017789	9606	hsa-let-7b	3	67	74	-0.018	0.116	-0.097	-0.014	-0.049	-0.309	93
3117262	10505	SEMA4F	NM_004263	9606	hsa-let-7b	3	1782	1789	0.003	0.028	-0.099	-0.014	-0.049	-0.378	97
3134268	10169	SERF2	NM_001199875	9606	hsa-let-7b	3	1980	1987	-0.018	0.023	-0.081	-0.014	-0.049	-0.386	97
3134273	10169	SERF2	NM_001199876	9606	hsa-let-7b	3	1980	1987	-0.018	0.023	-0.081	-0.014	-0.049	-0.386	97
3134332	10169	SERF2	NM_001018108	9606	hsa-let-7b	3	2179	2186	-0.018	0.023	-0.081	-0.014	-0.049	-0.386	97
3134334	10169	SERF2	NM_001199877	9606	hsa-let-7b	3	2179	2186	-0.018	0.023	-0.081	-0.014	-0.049	-0.386	97
3134354	10169	SERF2	NM_001199878	9606	hsa-let-7b	3	2179	2186	-0.018	0.023	-0.081	-0.014	-0.049	-0.386	97
3151307	84826	SFT2D3	NM_032740	9606	hsa-let-7b	3	1444	1451	-0.039	0.066	-0.062	-0.014	-0.049	-0.345	95
3221830	83733	SLC25A18	NM_031481	9606	hsa-let-7b	3	120	127	0.034	0.05	-0.084	-0.014	-0.049	-0.31	93
3238625	11046	SLC35D2	NM_007001	9606	hsa-let-7b	3	141	148	-0.018	-0.032	-0.079	-0.014	-0.049	-0.439	99
3255674	200010	SLC5A9	NM_001011547	9606	hsa-let-7b	3	266	273	-0.018	0.021	-0.047	-0.014	-0.049	-0.354	96
3255685	200010	SLC5A9	NM_001135181	9606	hsa-let-7b	3	266	273	-0.018	0.021	-0.047	-0.014	-0.049	-0.354	96
3302124	23583	SMUG1	NM_014311	9606	hsa-let-7b	3	294	301	0.003	0.029	-0.04	-0.014	-0.049	-0.318	94
3321952	58533	SNX6	NM_152233	9606	hsa-let-7b	3	1659	1666	-0.018	0.06	-0.103	-0.014	-0.049	-0.371	97
3321963	58533	SNX6	NM_021249	9606	hsa-let-7b	3	1659	1666	-0.018	0.06	-0.103	-0.014	-0.049	-0.371	97
3381119	79644	SRD5A3	NM_024592	9606	hsa-let-7b	3	2661	2668	-0.018	-0.039	-0.028	-0.014	-0.049	-0.395	98
3442212	6809	STX3	NM_001178040	9606	hsa-let-7b	3	288	295	0.045	-0.043	-0.042	-0.014	-0.049	-0.35	95
3442222	6809	STX3	NM_004177	9606	hsa-let-7b	3	366	373	0.045	-0.043	-0.022	-0.014	-0.049	-0.33	95
3447885	10923	SUB1	NM_006713	9606	hsa-let-7b	3	2532	2539	0.003	-0.005	0.001	-0.014	-0.049	-0.311	93
3462976	81493	SYNC	NM_001161708	9606	hsa-let-7b	3	1719	1726	0.003	0.023	-0.075	-0.014	-0.049	-0.359	96
3462987	81493	SYNC	NM_030786	9606	hsa-let-7b	3	1781	1788	0.003	0.023	-0.075	-0.014	-0.049	-0.359	96
3495103	51616	TAF9B	NM_015975	9606	hsa-let-7b	3	1738	1745	-0.008	0.101	-0.084	-0.014	-0.049	-0.301	93
3513478	9755	TBKBP1	NM_014726	9606	hsa-let-7b	3	1017	1024	0.003	-0.01	-0.01	-0.014	-0.049	-0.327	94
3563002	7046	TGFBR1	NM_004612	9606	hsa-let-7b	3	75	82	-0.018	-0.008	-0.095	-0.014	-0.049	-0.431	99
3563015	7046	TGFBR1	NM_001130916	9606	hsa-let-7b	3	75	82	-0.018	-0.008	-0.095	-0.014	-0.049	-0.431	99
3566187	7049	TGFBR3	NM_001195684	9606	hsa-let-7b	3	2994	3001	0.003	-0.039	-0.014	-0.014	-0.049	-0.36	96
3566207	7049	TGFBR3	NM_001195683	9606	hsa-let-7b	3	2994	3001	0.003	-0.039	-0.014	-0.014	-0.049	-0.36	96
3566211	7049	TGFBR3	NM_003243	9606	hsa-let-7b	3	2994	3001	0.003	-0.039	-0.014	-0.014	-0.049	-0.36	96
3573583	79725	THAP9	NM_024672	9606	hsa-let-7b	3	1066	1073	0.024	-0.085	-0.08	-0.014	-0.049	-0.451	99
3578566	7069	THRSP	NM_003251	9606	hsa-let-7b	3	442	449	0.003	-0.068	-0.046	-0.014	-0.049	-0.421	98
3617150	23670	TMEM2	NM_001135820	9606	hsa-let-7b	3	1470	1477	-0.039	-0.011	-0.025	-0.014	-0.049	-0.385	97
3617156	23670	TMEM2	NM_013390	9606	hsa-let-7b	3	1470	1477	-0.039	-0.011	-0.025	-0.014	-0.049	-0.385	97
3619803	56063	TMEM234	NM_019118	9606	hsa-let-7b	3	132	139	-0.008	0.027	-0.081	-0.014	-0.049	-0.372	97
3640345	8744	TNFSF9	NM_003811	9606	hsa-let-7b	3	92	99	0.024	0.055	-0.091	-0.014	-0.049	-0.322	94
3700163	131405	TRIM71	NM_001039111	9606	hsa-let-7b	3	172	179	0.003	-0.023	-0.071	-0.014	-0.049	-0.401	98
3700203	131405	TRIM71	NM_001039111	9606	hsa-let-7b	3	252	259	0.013	-0.087	-0.061	-0.014	-0.049	-0.445	99
3725322	64427	TTC31	NM_022492	9606	hsa-let-7b	3	1236	1243	0.024	0.038	-0.088	-0.014	-0.049	-0.336	95
3777160	51569	UFM1	NM_016617	9606	hsa-let-7b	3	225	232	0.034	0.026	-0.057	-0.014	-0.049	-0.307	93
3782058	115426	UHRF2	NM_152896	9606	hsa-let-7b	3	279	286	0.003	-0.032	-0.044	-0.014	-0.049	-0.383	97
3792946	219333	USP12	NM_182488	9606	hsa-let-7b	3	3009	3016	0.003	0.032	-0.084	-0.014	-0.049	-0.359	96
3800819	84640	USP38	NM_032557	9606	hsa-let-7b	2	187	193	0.003	-0.136	-0.035	-0.01	-0.026	-0.324	94
3810163	7402	UTRN	NM_007124	9606	hsa-let-7b	3	1600	1607	-0.008	-0.018	-0.005	-0.014	-0.049	-0.341	95
3892318	55113	XKR8	NM_018053	9606	hsa-let-7b	3	778	785	-0.008	0.055	-0.087	-0.014	-0.049	-0.35	95
3905302	55432	YOD1	NM_018566	9606	hsa-let-7b	3	29	36	0.003	0.015	-0.107	-0.014	-0.049	-0.399	98
3978190	23503	ZFYVE26	NM_015346	9606	hsa-let-7b	3	239	246	0.003	-0.002	-0.054	-0.014	-0.049	-0.363	96
3996751	10168	ZNF197	NM_006991	9606	hsa-let-7b	3	951	958	-0.018	0.038	-0.093	-0.014	-0.049	-0.383	97
3998550	7753	ZNF202	NM_003455	9606	hsa-let-7b	3	256	263	-0.008	0.032	-0.05	-0.014	-0.049	-0.336	95
4010019	79692	ZNF322A	NM_001242798	9606	hsa-let-7b	3	2821	2828	-0.05	-0.032	-0.08	-0.014	-0.049	-0.472	99
4010041	79692	ZNF322A	NM_001242797	9606	hsa-let-7b	3	2821	2828	-0.05	-0.032	-0.08	-0.014	-0.049	-0.472	99
4010046	79692	ZNF322A	NM_001242799	9606	hsa-let-7b	3	2821	2828	-0.05	-0.032	-0.08	-0.014	-0.049	-0.472	99
4010053	79692	ZNF322A	NM_024639	9606	hsa-let-7b	3	2821	2828	-0.05	-0.032	-0.08	-0.014	-0.049	-0.472	99
4010811	84905	ZNF341	NM_032819	9606	hsa-let-7b	3	645	652	0.003	-0.018	-0.089	-0.014	-0.049	-0.414	98
4011244	84671	ZNF347	NM_001172675	9606	hsa-let-7b	3	1545	1552	0.003	-0.006	-0.101	-0.014	-0.049	-0.414	98
4011254	84671	ZNF347	NM_001172674	9606	hsa-let-7b	3	1545	1552	0.003	-0.006	-0.101	-0.014	-0.049	-0.414	98
4011272	84671	ZNF347	NM_032584	9606	hsa-let-7b	3	1545	1552	0.003	-0.006	-0.101	-0.014	-0.049	-0.414	98
4026045	147949	ZNF583	NM_001159861	9606	hsa-let-7b	3	488	495	0.003	-0.054	-0.072	-0.014	-0.049	-0.433	99
4026049	147949	ZNF583	NM_001159860	9606	hsa-let-7b	3	488	495	0.003	-0.054	-0.072	-0.014	-0.049	-0.433	99
4026062	147949	ZNF583	NM_152478	9606	hsa-let-7b	3	488	495	0.003	-0.054	-0.072	-0.014	-0.049	-0.433	99
4047615	345462	ZNF879	NM_001136116	9606	hsa-let-7b	3	451	458	0.003	0.018	-0.041	-0.014	-0.049	-0.33	95
10096	10057	ABCC5	NM_005688	9606	hsa-let-7c	3	1140	1147	0.003	0.061	-0.059	-0.014	-0.049	-0.305	93
39601	23305	ACSL6	NM_001009185	9606	hsa-let-7c	3	400	407	-0.018	-0.023	-0.013	-0.014	-0.049	-0.364	96
39608	23305	ACSL6	NM_015256	9606	hsa-let-7c	3	400	407	-0.018	-0.023	-0.013	-0.014	-0.049	-0.364	96
39624	23305	ACSL6	NM_001205248	9606	hsa-let-7c	3	400	407	-0.018	-0.023	-0.013	-0.014	-0.049	-0.364	96
39627	23305	ACSL6	NM_001205247	9606	hsa-let-7c	3	400	407	-0.018	-0.023	-0.013	-0.014	-0.049	-0.364	96
39633	23305	ACSL6	NM_001205250	9606	hsa-let-7c	3	400	407	-0.018	-0.023	-0.013	-0.014	-0.049	-0.364	96
39656	23305	ACSL6	NM_001205251	9606	hsa-let-7c	3	400	407	-0.018	-0.023	-0.013	-0.014	-0.049	-0.364	96
43437	55860	ACTR10	NM_018477	9606	hsa-let-7c	2	1070	1076	0.003	-0.12	-0.061	-0.01	-0.026	-0.334	95
48480	130399	ACVR1C	NM_001111032	9606	hsa-let-7c	3	90	97	0.034	-0.081	-0.092	-0.014	-0.049	-0.449	99
48484	130399	ACVR1C	NM_001111031	9606	hsa-let-7c	3	90	97	0.034	-0.081	-0.092	-0.014	-0.049	-0.449	99
48488	130399	ACVR1C	NM_001111033	9606	hsa-let-7c	3	90	97	0.034	-0.081	-0.092	-0.014	-0.049	-0.449	99
48507	130399	ACVR1C	NM_145259	9606	hsa-let-7c	3	90	97	0.034	-0.081	-0.092	-0.014	-0.049	-0.449	99
61267	11095	ADAMTS8	NM_007037	9606	hsa-let-7c	3	371	378	0.003	-0.037	-0.049	-0.014	-0.049	-0.393	98
75439	154	ADRB2	NM_000024	9606	hsa-let-7c	3	300	307	0.003	-0.058	-0.05	-0.014	-0.049	-0.415	98
95894	25909	AHCTF1	NM_015446	9606	hsa-let-7c	3	559	566	0.013	-0.1	0.027	-0.014	-0.049	-0.37	97
127461	275	AMT	NM_001164712	9606	hsa-let-7c	3	170	177	-0.018	0.059	-0.071	-0.014	-0.049	-0.34	95
176721	10307	APBB3	NM_006051	9606	hsa-let-7c	3	259	266	-0.018	0.018	-0.101	-0.014	-0.049	-0.411	98
176743	10307	APBB3	NM_133173	9606	hsa-let-7c	3	259	266	-0.018	0.018	-0.101	-0.014	-0.049	-0.411	98
176747	10307	APBB3	NM_133174	9606	hsa-let-7c	3	259	266	-0.018	0.018	-0.101	-0.014	-0.049	-0.411	98
176760	10307	APBB3	NM_133172	9606	hsa-let-7c	3	259	266	-0.018	0.018	-0.101	-0.014	-0.049	-0.411	98
198269	79822	ARHGAP28	NM_001010000	9606	hsa-let-7c	3	2799	2806	-0.039	-0.055	0.076	-0.014	-0.049	-0.328	94
209948	54848	ARHGEF38	NM_001242729	9606	hsa-let-7c	3	46	53	0.024	-0.063	-0.103	-0.014	-0.049	-0.452	99
216461	10620	ARID3B	NM_006465	9606	hsa-let-7c	2	2342	2348	-0.025	-0.067	-0.06	-0.01	-0.026	-0.308	93
277190	64756	ATPAF1	NM_001042546	9606	hsa-let-7c	3	2383	2390	0.003	-0.102	0.049	-0.014	-0.049	-0.36	96
277206	64756	ATPAF1	NM_022745	9606	hsa-let-7c	3	2383	2390	0.003	-0.102	0.049	-0.014	-0.049	-0.36	96
375609	57596	BEGAIN	NM_001159531	9606	hsa-let-7c	3	695	702	0.013	0.043	-0.084	-0.014	-0.049	-0.338	95
375612	57596	BEGAIN	NM_020836	9606	hsa-let-7c	3	695	702	0.013	0.043	-0.084	-0.014	-0.049	-0.338	95
397542	55290	BRF2	NM_018310	9606	hsa-let-7c	3	478	485	0.013	-0.017	-0.082	-0.014	-0.049	-0.396	98
399746	54014	BRWD1	NM_001007246	9606	hsa-let-7c	3	1764	1771	-0.018	0.023	-0.061	-0.014	-0.049	-0.366	96
430636	122525	C14orf28	NM_001017923	9606	hsa-let-7c	3	1608	1615	-0.018	0.024	-0.091	-0.014	-0.049	-0.395	98
430659	122525	C14orf28	NM_001017923	9606	hsa-let-7c	2	1690	1696	-0.016	-0.146	-0.06	-0.01	-0.026	-0.378	97
433729	56905	C15orf39	NM_015492	9606	hsa-let-7c	3	354	361	-0.05	0.074	-0.025	-0.014	-0.049	-0.311	93
487591	85027	C5orf62	NM_032947	9606	hsa-let-7c	3	218	225	0.013	-0.003	-0.059	-0.014	-0.049	-0.359	96
498002	541565	C8orf58	NM_173686	9606	hsa-let-7c	3	783	790	0.003	-0.003	-0.101	-0.014	-0.049	-0.411	98
498016	541565	C8orf58	NM_001013842	9606	hsa-let-7c	3	783	790	0.003	-0.003	-0.101	-0.014	-0.049	-0.411	98
498029	541565	C8orf58	NM_001198827	9606	hsa-let-7c	3	871	878	0.003	-0.003	-0.101	-0.014	-0.049	-0.411	98
504100	55071	C9orf40	NM_017998	9606	hsa-let-7c	3	1458	1465	0.003	-0.119	-0.114	-0.014	-0.049	-0.54	99
589830	836	CASP3	NM_004346	9606	hsa-let-7c	3	153	160	-0.008	0.004	-0.076	-0.014	-0.049	-0.39	97
589837	836	CASP3	NM_032991	9606	hsa-let-7c	3	153	160	-0.008	0.004	-0.076	-0.014	-0.049	-0.39	97
613115	54482	CCDC76	NM_019083	9606	hsa-let-7c	3	1292	1299	-0.039	0	-0.018	-0.014	-0.049	-0.367	96
616747	6354	CCL7	NM_006273	9606	hsa-let-7c	3	276	283	0.013	0.017	-0.076	-0.014	-0.049	-0.356	96
621456	899	CCNF	NM_001761	9606	hsa-let-7c	3	1786	1793	-0.018	0.057	-0.103	-0.014	-0.049	-0.374	97
623263	54619	CCNJ	NM_001134376	9606	hsa-let-7c	3	1972	1979	0.013	-0.101	0.05	-0.014	-0.049	-0.348	95
623271	54619	CCNJ	NM_001134375	9606	hsa-let-7c	3	1972	1979	0.013	-0.101	0.05	-0.014	-0.049	-0.348	95
623286	54619	CCNJ	NM_019084	9606	hsa-let-7c	3	1972	1979	0.013	-0.101	0.05	-0.014	-0.049	-0.348	95
630804	1236	CCR7	NM_001838	9606	hsa-let-7c	3	172	179	-0.018	0.055	-0.071	-0.014	-0.049	-0.344	95
633597	131450	CD200R1	NM_170780	9606	hsa-let-7c	3	536	543	-0.039	-0.028	-0.001	-0.014	-0.049	-0.378	97
633607	131450	CD200R1	NM_138806	9606	hsa-let-7c	3	536	543	-0.039	-0.028	-0.001	-0.014	-0.049	-0.378	97
646058	997	CDC34	NM_004359	9606	hsa-let-7c	3	68	75	-0.008	0.069	-0.097	-0.014	-0.049	-0.346	95
669466	55573	CDV3	NM_017548	9606	hsa-let-7c	3	331	338	-0.008	0.001	-0.031	-0.014	-0.049	-0.348	95
691214	9662	CEP135	NM_025009	9606	hsa-let-7c	2	117	123	-0.035	-0.084	-0.045	-0.01	-0.026	-0.32	94
727289	1184	CLCN5	NM_001127898	9606	hsa-let-7c	3	6762	6769	0.003	0.057	-0.052	-0.014	-0.049	-0.302	93
727307	1184	CLCN5	NM_001127899	9606	hsa-let-7c	3	6762	6769	0.003	0.057	-0.052	-0.014	-0.049	-0.302	93
727314	1184	CLCN5	NM_000084	9606	hsa-let-7c	3	6762	6769	0.003	0.057	-0.052	-0.014	-0.049	-0.302	93
730886	9069	CLDN12	NM_001185072	9606	hsa-let-7c	3	550	557	0.003	-0.047	0.025	-0.014	-0.049	-0.329	94
730899	9069	CLDN12	NM_001185073	9606	hsa-let-7c	3	550	557	0.003	-0.047	0.025	-0.014	-0.049	-0.329	94
730904	9069	CLDN12	NM_012129	9606	hsa-let-7c	3	550	557	0.003	-0.047	0.025	-0.014	-0.049	-0.329	94
737850	10978	CLP1	NM_001142597	9606	hsa-let-7c	2	131	137	0.003	-0.105	-0.043	-0.01	-0.026	-0.301	93
737862	10978	CLP1	NM_006831	9606	hsa-let-7c	2	131	137	0.003	-0.105	-0.043	-0.01	-0.026	-0.301	93
763845	11064	CNTRL	NM_007018	9606	hsa-let-7c	3	44	51	-0.018	0.007	-0.103	-0.014	-0.049	-0.424	99
765338	8161	COIL	NM_004645	9606	hsa-let-7c	3	141	148	-0.029	-0.07	-0.079	-0.014	-0.049	-0.488	99
769769	1278	COL1A2	NM_000089	9606	hsa-let-7c	3	378	385	0.013	-0.074	-0.019	-0.014	-0.049	-0.39	97
770889	1281	COL3A1	NM_000090	9606	hsa-let-7c	3	408	415	0.013	-0.054	-0.011	-0.014	-0.049	-0.362	96
773828	1288	COL4A6	NM_001847	9606	hsa-let-7c	3	265	272	0.003	0.037	-0.047	-0.014	-0.049	-0.317	94
773846	1288	COL4A6	NM_033641	9606	hsa-let-7c	3	265	272	0.003	0.037	-0.047	-0.014	-0.049	-0.317	94
783954	51200	CPA4	NM_016352	9606	hsa-let-7c	3	310	317	0.013	-0.028	-0.036	-0.014	-0.049	-0.361	96
783965	51200	CPA4	NM_001163446	9606	hsa-let-7c	3	310	317	0.013	-0.028	-0.036	-0.014	-0.049	-0.361	96
787387	64506	CPEB1	NM_001079535	9606	hsa-let-7c	3	1288	1295	0.003	-0.02	-0.09	-0.014	-0.049	-0.417	98
787388	64506	CPEB1	NM_001079533	9606	hsa-let-7c	3	1288	1295	0.003	-0.02	-0.09	-0.014	-0.049	-0.417	98
787399	64506	CPEB1	NM_001079534	9606	hsa-let-7c	3	1288	1295	0.003	-0.02	-0.09	-0.014	-0.049	-0.417	98
787416	64506	CPEB1	NM_030594	9606	hsa-let-7c	3	1288	1295	0.003	-0.02	-0.09	-0.014	-0.049	-0.417	98
886907	284613	CYB561D1	NM_001134402	9606	hsa-let-7c	3	4082	4089	0.013	0.075	-0.091	-0.014	-0.049	-0.313	94
886926	284613	CYB561D1	NM_001134400	9606	hsa-let-7c	3	4082	4089	0.013	0.075	-0.091	-0.014	-0.049	-0.313	94
886929	284613	CYB561D1	NM_182580	9606	hsa-let-7c	3	4082	4089	0.013	0.075	-0.091	-0.014	-0.049	-0.313	94
886958	284613	CYB561D1	NM_001134403	9606	hsa-let-7c	3	4474	4481	0.013	0.075	-0.091	-0.014	-0.049	-0.313	94
886983	284613	CYB561D1	NM_001134404	9606	hsa-let-7c	3	4566	4573	0.013	0.075	-0.091	-0.014	-0.049	-0.313	94
935987	84301	DDI2	NM_032341	9606	hsa-let-7c	3	65	72	0.003	-0.017	-0.098	-0.014	-0.049	-0.422	99
938011	55308	DDX19A	NM_018332	9606	hsa-let-7c	3	120	127	-0.008	0.009	-0.084	-0.014	-0.049	-0.393	98
938195	11269	DDX19B	NM_007242	9606	hsa-let-7c	3	120	127	-0.008	0.009	-0.084	-0.014	-0.049	-0.393	98
938219	11269	DDX19B	NM_001014451	9606	hsa-let-7c	3	120	127	-0.008	0.009	-0.084	-0.014	-0.049	-0.393	98
938220	11269	DDX19B	NM_001014449	9606	hsa-let-7c	3	120	127	-0.008	0.009	-0.084	-0.014	-0.049	-0.393	98
1004449	1763	DNA2	NM_001080449	9606	hsa-let-7c	3	908	915	0.024	-0.119	-0.099	-0.014	-0.049	-0.504	99
1023671	285381	DPH3	NM_206831	9606	hsa-let-7c	3	334	341	-0.018	-0.034	-0.03	-0.014	-0.049	-0.392	97
1023685	285381	DPH3	NM_001047434	9606	hsa-let-7c	3	334	341	-0.018	-0.034	-0.03	-0.014	-0.049	-0.392	97
1025368	10072	DPP3	NM_005700	9606	hsa-let-7c	3	116	123	0.003	0.053	-0.085	-0.014	-0.049	-0.339	95
1025372	10072	DPP3	NM_130443	9606	hsa-let-7c	3	116	123	0.003	0.053	-0.085	-0.014	-0.049	-0.339	95
1045689	1857	DVL3	NM_004423	9606	hsa-let-7c	3	2743	2750	0.003	0.012	-0.109	-0.014	-0.049	-0.404	98
1056901	1875	E2F5	NM_001951	9606	hsa-let-7c	2	27	33	0.003	-0.09	-0.058	-0.01	-0.026	-0.301	93
1056913	1875	E2F5	NM_001083589	9606	hsa-let-7c	2	27	33	0.003	-0.09	-0.058	-0.01	-0.026	-0.301	93
1056923	1875	E2F5	NM_001083588	9606	hsa-let-7c	2	27	33	0.003	-0.09	-0.058	-0.01	-0.026	-0.301	93
1153699	2074	ERCC6	NM_000124	9606	hsa-let-7c	3	125	132	0.003	-0.037	-0.083	-0.014	-0.049	-0.427	99
1195478	83640	FAM103A1	NM_031452	9606	hsa-let-7c	3	210	217	0.013	-0.041	-0.061	-0.014	-0.049	-0.399	98
1244999	355	FAS	NM_000043	9606	hsa-let-7c	3	554	561	0.003	-0.025	0.026	-0.014	-0.049	-0.306	93
1245004	355	FAS	NM_152871	9606	hsa-let-7c	3	554	561	0.003	-0.025	0.026	-0.014	-0.049	-0.306	93
1248847	54850	FBXL12	NM_017703	9606	hsa-let-7c	3	242	249	0.003	0.036	-0.053	-0.014	-0.049	-0.324	94
1274048	55785	FGD6	NM_018351	9606	hsa-let-7c	3	532	539	0.003	-0.018	0.02	-0.014	-0.049	-0.305	93
1289468	55137	FIGN	NM_018086	9606	hsa-let-7c	3	1402	1409	0.024	-0.056	0.021	-0.014	-0.049	-0.321	94
1290204	401720	FIGNL2	NM_001013690	9606	hsa-let-7c	3	2416	2423	-0.018	-0.041	-0.079	-0.014	-0.049	-0.448	99
1290237	401720	FIGNL2	NM_001013690	9606	hsa-let-7c	3	2491	2498	0.024	0.002	-0.098	-0.014	-0.049	-0.382	97
1338976	80144	FRAS1	NM_025074	9606	hsa-let-7c	3	151	158	-0.05	0.03	-0.076	-0.014	-0.049	-0.406	98
1359847	8322	FZD4	NM_012193	9606	hsa-let-7c	3	5028	5035	0.003	0.003	-0.005	-0.014	-0.049	-0.309	93
1380168	2589	GALNT1	NM_020474	9606	hsa-let-7c	3	44	51	0.003	0.062	-0.103	-0.014	-0.049	-0.348	95
1395313	51301	GCNT4	NM_016591	9606	hsa-let-7c	3	521	528	0.003	-0.016	0.017	-0.014	-0.049	-0.306	93
1398533	392255	GDF6	NM_001001557	9606	hsa-let-7c	3	2094	2101	-0.008	-0.08	-0.081	-0.014	-0.049	-0.479	99
1402201	79760	GEMIN7	NM_024707	9606	hsa-let-7c	3	215	222	0.003	0.016	-0.06	-0.014	-0.049	-0.351	95
1402213	79760	GEMIN7	NM_001007270	9606	hsa-let-7c	3	215	222	0.003	0.016	-0.06	-0.014	-0.049	-0.351	95
1402228	79760	GEMIN7	NM_001007269	9606	hsa-let-7c	3	215	222	0.003	0.016	-0.06	-0.014	-0.049	-0.351	95
1419760	10052	GJC1	NM_001080383	9606	hsa-let-7c	3	5868	5875	-0.029	-0.007	-0.037	-0.014	-0.049	-0.383	97
1419763	10052	GJC1	NM_005497	9606	hsa-let-7c	3	5868	5875	-0.029	-0.007	-0.037	-0.014	-0.049	-0.383	97
1438611	79158	GNPTAB	NM_024312	9606	hsa-let-7c	3	23	30	-0.018	-0.031	-0.108	-0.014	-0.049	-0.467	99
1507415	9421	HAND1	NM_004821	9606	hsa-let-7c	3	744	751	-0.029	-0.005	-0.093	-0.014	-0.049	-0.437	99
1529870	55662	HIF1AN	NM_017902	9606	hsa-let-7c	3	5685	5692	0.003	-0.023	-0.09	-0.014	-0.049	-0.42	98
1547322	8091	HMGA2	NM_003483	9606	hsa-let-7c	3	21	28	0.013	0.013	-0.109	-0.014	-0.049	-0.393	98
1607388	10643	IGF2BP3	NM_006547	9606	hsa-let-7c	3	560	567	-0.008	-0.035	0.027	-0.014	-0.049	-0.326	94
1609523	3547	IGSF1	NM_205833	9606	hsa-let-7c	3	865	872	0.003	0.034	-0.094	-0.014	-0.049	-0.367	96
1609544	3547	IGSF1	NM_001170963	9606	hsa-let-7c	3	865	872	0.003	0.034	-0.094	-0.014	-0.049	-0.367	96
1700676	3767	KCNJ11	NM_000525	9606	hsa-let-7c	3	1525	1532	0.003	-0.027	-0.079	-0.014	-0.049	-0.413	98
1700678	3767	KCNJ11	NM_001166290	9606	hsa-let-7c	3	1525	1532	0.003	-0.027	-0.079	-0.014	-0.049	-0.413	98
1718277	283219	KCTD21	NM_001029859	9606	hsa-let-7c	3	2452	2459	-0.018	0.049	-0.099	-0.014	-0.049	-0.378	97
1725637	23351	KHNYN	NM_015299	9606	hsa-let-7c	3	4002	4009	0.003	-0.016	-0.102	-0.014	-0.049	-0.425	99
1744016	27143	KIAA1274	NM_014431	9606	hsa-let-7c	3	1630	1637	-0.018	0.055	-0.094	-0.014	-0.049	-0.367	96
1776140	200942	KLHDC8B	NM_173546	9606	hsa-let-7c	3	617	624	-0.008	0.084	-0.099	-0.014	-0.049	-0.333	95
1781869	401265	KLHL31	NM_001003760	9606	hsa-let-7c	2	172	178	0.003	-0.13	-0.037	-0.01	-0.026	-0.32	94
1843099	389421	LIN28B	NM_001004317	9606	hsa-let-7c	3	44	51	-0.018	-0.011	-0.103	-0.014	-0.049	-0.442	99
1846850	387787	LIPT2	NM_001144869	9606	hsa-let-7c	3	182	189	0.013	0.039	-0.097	-0.014	-0.049	-0.355	96
1875899	9860	LRIG2	NM_014813	9606	hsa-let-7c	3	55	62	0.003	-0.04	-0.1	-0.014	-0.049	-0.447	99
1876129	121227	LRIG3	NM_153377	9606	hsa-let-7c	3	33	40	-0.008	-0.069	-0.106	-0.014	-0.049	-0.493	99
1876144	121227	LRIG3	NM_001136051	9606	hsa-let-7c	3	33	40	-0.008	-0.069	-0.106	-0.014	-0.049	-0.493	99
1893736	134353	LSM11	NM_173491	9606	hsa-let-7c	3	1454	1461	-0.018	0.097	-0.111	-0.014	-0.049	-0.342	95
1920755	4214	MAP3K1	NM_005921	9606	hsa-let-7c	3	2152	2159	0.003	-0.018	-0.035	-0.014	-0.049	-0.36	96
1930116	8491	MAP4K3	NM_003618	9606	hsa-let-7c	3	1056	1063	0.003	-0.098	-0.045	-0.014	-0.049	-0.45	99
1942446	5597	MAPK6	NM_002748	9606	hsa-let-7c	3	487	494	-0.008	-0.05	0.009	-0.014	-0.049	-0.359	96
2009777	80306	MED28	NM_025205	9606	hsa-let-7c	3	474	481	0.003	-0.065	-0.049	-0.014	-0.049	-0.421	98
2010220	112950	MED8	NM_201542	9606	hsa-let-7c	3	214	221	0.003	-0.012	-0.09	-0.014	-0.049	-0.409	98
2039851	148808	MFSD4	NM_181644	9606	hsa-let-7c	3	1988	1995	-0.018	0.011	0.003	-0.014	-0.049	-0.314	94
2103693	57380	MRS2	NM_020662	9606	hsa-let-7c	3	1728	1735	0.003	-0.091	-0.074	-0.014	-0.049	-0.472	99
2107510	4481	MSR1	NM_002445	9606	hsa-let-7c	3	1598	1605	-0.008	0.038	-0.094	-0.014	-0.049	-0.374	97
2164767	4673	NAP1L1	NM_139207	9606	hsa-let-7c	3	527	534	-0.018	-0.049	0.019	-0.014	-0.049	-0.358	96
2216770	4752	NEK3	NM_152720	9606	hsa-let-7c	3	360	367	0.003	0.05	-0.081	-0.014	-0.049	-0.338	95
2216781	4752	NEK3	NM_001146099	9606	hsa-let-7c	3	360	367	0.003	0.05	-0.081	-0.014	-0.049	-0.338	95
2216790	4752	NEK3	NM_002498	9606	hsa-let-7c	3	360	367	0.003	0.05	-0.081	-0.014	-0.049	-0.338	95
2265214	4803	NGF	NM_002506	9606	hsa-let-7c	3	54	61	0.013	0.07	-0.101	-0.014	-0.049	-0.328	94
2303737	27031	NPHP3	NM_153240	9606	hsa-let-7c	3	737	744	-0.018	-0.028	0.027	-0.014	-0.049	-0.329	94
2379032	10562	OLFM4	NM_006418	9606	hsa-let-7c	3	708	715	0.003	-0.053	0.031	-0.014	-0.049	-0.329	94
2533295	8799	PEX11B	NM_003846	9606	hsa-let-7c	3	554	561	0.024	0.025	-0.05	-0.014	-0.049	-0.311	93
2533307	8799	PEX11B	NM_001184795	9606	hsa-let-7c	3	554	561	0.024	0.025	-0.05	-0.014	-0.049	-0.311	93
2593975	50487	PLA2G3	NM_015715	9606	hsa-let-7c	3	685	692	-0.018	0.033	-0.057	-0.014	-0.049	-0.352	96
2609654	84725	PLEKHA8	NM_001197026	9606	hsa-let-7c	3	5278	5285	-0.018	-0.02	0.035	-0.014	-0.049	-0.313	94
2611713	55200	PLEKHG6	NM_018173	9606	hsa-let-7c	3	85	92	0.013	0.033	-0.093	-0.014	-0.049	-0.357	96
2611723	55200	PLEKHG6	NM_001144857	9606	hsa-let-7c	3	85	92	0.013	0.033	-0.093	-0.014	-0.049	-0.357	96
2611733	55200	PLEKHG6	NM_001144856	9606	hsa-let-7c	3	85	92	0.013	0.033	-0.093	-0.014	-0.049	-0.357	96
2611967	440107	PLEKHG7	NM_001004330	9606	hsa-let-7c	3	446	453	0.003	-0.02	-0.002	-0.014	-0.049	-0.329	94
2620166	10154	PLXNC1	NM_005761	9606	hsa-let-7c	3	1973	1980	0.003	0.012	-0.01	-0.014	-0.049	-0.305	93
2633352	5433	POLR2D	NM_004805	9606	hsa-let-7c	3	281	288	-0.018	-0.009	-0.043	-0.014	-0.049	-0.38	97
2732094	283659	PRTG	NM_173814	9606	hsa-let-7c	3	412	419	0.013	-0.003	-0.01	-0.014	-0.049	-0.31	93
2793088	222659	PXT1	NM_152990	9606	hsa-let-7c	3	1051	1058	-0.008	-0.028	-0.074	-0.014	-0.049	-0.42	98
2793498	5859	QARS	NM_005051	9606	hsa-let-7c	3	17	24	0.003	0.076	-0.11	-0.014	-0.049	-0.341	95
2960296	81790	RNF170	NM_030954	9606	hsa-let-7c	3	2751	2758	0.003	0.042	-0.087	-0.014	-0.049	-0.352	96
2960303	81790	RNF170	NM_001160223	9606	hsa-let-7c	3	2751	2758	0.003	0.042	-0.087	-0.014	-0.049	-0.352	96
2960310	81790	RNF170	NM_001160225	9606	hsa-let-7c	3	2751	2758	0.003	0.042	-0.087	-0.014	-0.049	-0.352	96
3003941	285367	RPUSD3	NM_173659	9606	hsa-let-7c	3	160	167	0.003	0.007	-0.114	-0.014	-0.049	-0.414	98
3003949	285367	RPUSD3	NM_001142547	9606	hsa-let-7c	3	160	167	0.003	0.007	-0.114	-0.014	-0.049	-0.414	98
3008889	6241	RRM2	NM_001165931	9606	hsa-let-7c	3	136	143	0.003	0.031	-0.08	-0.014	-0.049	-0.356	96
3008902	6241	RRM2	NM_001034	9606	hsa-let-7c	3	136	143	0.003	0.031	-0.08	-0.014	-0.049	-0.356	96
3083674	6319	SCD	NM_005063	9606	hsa-let-7c	3	3462	3469	-0.018	0.017	-0.006	-0.014	-0.049	-0.317	94
3087257	11280	SCN11A	NM_014139	9606	hsa-let-7c	3	17	24	0.003	0.099	-0.11	-0.014	-0.049	-0.318	94
3117264	10505	SEMA4F	NM_004263	9606	hsa-let-7c	3	1782	1789	0.003	0.028	-0.099	-0.014	-0.049	-0.378	97
3134274	10169	SERF2	NM_001199876	9606	hsa-let-7c	3	1980	1987	-0.018	0.023	-0.081	-0.014	-0.049	-0.386	97
3134285	10169	SERF2	NM_001199875	9606	hsa-let-7c	3	1980	1987	-0.018	0.023	-0.081	-0.014	-0.049	-0.386	97
3134323	10169	SERF2	NM_001018108	9606	hsa-let-7c	3	2179	2186	-0.018	0.023	-0.081	-0.014	-0.049	-0.386	97
3134333	10169	SERF2	NM_001199877	9606	hsa-let-7c	3	2179	2186	-0.018	0.023	-0.081	-0.014	-0.049	-0.386	97
3134347	10169	SERF2	NM_001199878	9606	hsa-let-7c	3	2179	2186	-0.018	0.023	-0.081	-0.014	-0.049	-0.386	97
3151306	84826	SFT2D3	NM_032740	9606	hsa-let-7c	3	1444	1451	-0.039	0.066	-0.062	-0.014	-0.049	-0.345	95
3221829	83733	SLC25A18	NM_031481	9606	hsa-let-7c	3	120	127	0.034	0.05	-0.084	-0.014	-0.049	-0.31	93
3238622	11046	SLC35D2	NM_007001	9606	hsa-let-7c	3	141	148	-0.018	-0.032	-0.079	-0.014	-0.049	-0.439	99
3255668	200010	SLC5A9	NM_001011547	9606	hsa-let-7c	3	266	273	-0.029	0.021	-0.047	-0.014	-0.049	-0.365	96
3255684	200010	SLC5A9	NM_001135181	9606	hsa-let-7c	3	266	273	-0.029	0.021	-0.047	-0.014	-0.049	-0.365	96
3302125	23583	SMUG1	NM_014311	9606	hsa-let-7c	3	294	301	0.003	0.029	-0.04	-0.014	-0.049	-0.318	94
3321957	58533	SNX6	NM_152233	9606	hsa-let-7c	3	1659	1666	-0.029	0.06	-0.103	-0.014	-0.049	-0.382	97
3321968	58533	SNX6	NM_021249	9606	hsa-let-7c	3	1659	1666	-0.029	0.06	-0.103	-0.014	-0.049	-0.382	97
3381118	79644	SRD5A3	NM_024592	9606	hsa-let-7c	3	2661	2668	-0.018	-0.039	-0.028	-0.014	-0.049	-0.395	98
3442213	6809	STX3	NM_001178040	9606	hsa-let-7c	3	288	295	0.013	-0.043	-0.042	-0.014	-0.049	-0.382	97
3442230	6809	STX3	NM_004177	9606	hsa-let-7c	3	366	373	0.013	-0.043	-0.022	-0.014	-0.049	-0.362	96
3447877	10923	SUB1	NM_006713	9606	hsa-let-7c	3	2532	2539	0.003	-0.005	0.001	-0.014	-0.049	-0.311	93
3462977	81493	SYNC	NM_001161708	9606	hsa-let-7c	3	1719	1726	0.003	0.023	-0.075	-0.014	-0.049	-0.359	96
3462990	81493	SYNC	NM_030786	9606	hsa-let-7c	3	1781	1788	0.003	0.023	-0.075	-0.014	-0.049	-0.359	96
3495097	51616	TAF9B	NM_015975	9606	hsa-let-7c	3	1738	1745	-0.008	0.101	-0.084	-0.014	-0.049	-0.301	93
3513476	9755	TBKBP1	NM_014726	9606	hsa-let-7c	3	1017	1024	0.003	-0.01	-0.01	-0.014	-0.049	-0.327	94
3563003	7046	TGFBR1	NM_004612	9606	hsa-let-7c	3	75	82	-0.018	-0.008	-0.095	-0.014	-0.049	-0.431	99
3563013	7046	TGFBR1	NM_001130916	9606	hsa-let-7c	3	75	82	-0.018	-0.008	-0.095	-0.014	-0.049	-0.431	99
3566199	7049	TGFBR3	NM_001195684	9606	hsa-let-7c	3	2994	3001	-0.008	-0.039	-0.014	-0.014	-0.049	-0.371	97
3566204	7049	TGFBR3	NM_001195683	9606	hsa-let-7c	3	2994	3001	-0.008	-0.039	-0.014	-0.014	-0.049	-0.371	97
3566212	7049	TGFBR3	NM_003243	9606	hsa-let-7c	3	2994	3001	-0.008	-0.039	-0.014	-0.014	-0.049	-0.371	97
3573585	79725	THAP9	NM_024672	9606	hsa-let-7c	3	1066	1073	0.024	-0.085	-0.08	-0.014	-0.049	-0.451	99
3578557	7069	THRSP	NM_003251	9606	hsa-let-7c	3	442	449	0.003	-0.068	-0.046	-0.014	-0.049	-0.421	98
3617151	23670	TMEM2	NM_001135820	9606	hsa-let-7c	3	1470	1477	-0.05	-0.011	-0.025	-0.014	-0.049	-0.396	98
3617155	23670	TMEM2	NM_013390	9606	hsa-let-7c	3	1470	1477	-0.05	-0.011	-0.025	-0.014	-0.049	-0.396	98
3619804	56063	TMEM234	NM_019118	9606	hsa-let-7c	3	132	139	-0.008	0.027	-0.081	-0.014	-0.049	-0.372	97
3640343	8744	TNFSF9	NM_003811	9606	hsa-let-7c	3	92	99	0.024	0.055	-0.091	-0.014	-0.049	-0.322	94
3700166	131405	TRIM71	NM_001039111	9606	hsa-let-7c	3	172	179	0.003	-0.023	-0.071	-0.014	-0.049	-0.401	98
3700202	131405	TRIM71	NM_001039111	9606	hsa-let-7c	3	252	259	0.003	-0.087	-0.061	-0.014	-0.049	-0.455	99
3725314	64427	TTC31	NM_022492	9606	hsa-let-7c	3	1236	1243	0.024	0.038	-0.088	-0.014	-0.049	-0.336	95
3777163	51569	UFM1	NM_016617	9606	hsa-let-7c	3	225	232	0.003	0.026	-0.057	-0.014	-0.049	-0.338	95
3782062	115426	UHRF2	NM_152896	9606	hsa-let-7c	3	279	286	0.003	-0.032	-0.044	-0.014	-0.049	-0.383	97
3792948	219333	USP12	NM_182488	9606	hsa-let-7c	3	3009	3016	0.003	0.032	-0.084	-0.014	-0.049	-0.359	96
3800818	84640	USP38	NM_032557	9606	hsa-let-7c	2	187	193	0.003	-0.136	-0.035	-0.01	-0.026	-0.324	94
3810165	7402	UTRN	NM_007124	9606	hsa-let-7c	3	1600	1607	-0.008	-0.018	-0.005	-0.014	-0.049	-0.341	95
3892317	55113	XKR8	NM_018053	9606	hsa-let-7c	3	778	785	-0.008	0.055	-0.087	-0.014	-0.049	-0.35	95
3905304	55432	YOD1	NM_018566	9606	hsa-let-7c	3	29	36	0.003	0.015	-0.107	-0.014	-0.049	-0.399	98
3978189	23503	ZFYVE26	NM_015346	9606	hsa-let-7c	3	239	246	0.003	-0.002	-0.054	-0.014	-0.049	-0.363	96
3996755	10168	ZNF197	NM_006991	9606	hsa-let-7c	3	951	958	-0.018	0.038	-0.093	-0.014	-0.049	-0.383	97
3998553	7753	ZNF202	NM_003455	9606	hsa-let-7c	3	256	263	0.003	0.032	-0.05	-0.014	-0.049	-0.325	94
4010027	79692	ZNF322A	NM_001242798	9606	hsa-let-7c	3	2821	2828	-0.05	-0.032	-0.08	-0.014	-0.049	-0.472	99
4010040	79692	ZNF322A	NM_001242797	9606	hsa-let-7c	3	2821	2828	-0.05	-0.032	-0.08	-0.014	-0.049	-0.472	99
4010043	79692	ZNF322A	NM_001242799	9606	hsa-let-7c	3	2821	2828	-0.05	-0.032	-0.08	-0.014	-0.049	-0.472	99
4010051	79692	ZNF322A	NM_024639	9606	hsa-let-7c	3	2821	2828	-0.05	-0.032	-0.08	-0.014	-0.049	-0.472	99
4010812	84905	ZNF341	NM_032819	9606	hsa-let-7c	3	645	652	-0.008	-0.018	-0.089	-0.014	-0.049	-0.425	99
4011256	84671	ZNF347	NM_001172674	9606	hsa-let-7c	3	1545	1552	0.003	-0.006	-0.101	-0.014	-0.049	-0.414	98
4011262	84671	ZNF347	NM_001172675	9606	hsa-let-7c	3	1545	1552	0.003	-0.006	-0.101	-0.014	-0.049	-0.414	98
4011273	84671	ZNF347	NM_032584	9606	hsa-let-7c	3	1545	1552	0.003	-0.006	-0.101	-0.014	-0.049	-0.414	98
4026046	147949	ZNF583	NM_001159861	9606	hsa-let-7c	3	488	495	0.003	-0.054	-0.072	-0.014	-0.049	-0.433	99
4026050	147949	ZNF583	NM_001159860	9606	hsa-let-7c	3	488	495	0.003	-0.054	-0.072	-0.014	-0.049	-0.433	99
4026065	147949	ZNF583	NM_152478	9606	hsa-let-7c	3	488	495	0.003	-0.054	-0.072	-0.014	-0.049	-0.433	99
4047618	345462	ZNF879	NM_001136116	9606	hsa-let-7c	3	451	458	0.003	0.018	-0.041	-0.014	-0.049	-0.33	94
10102	10057	ABCC5	NM_005688	9606	hsa-let-7d	3	1140	1147	0.003	0.061	-0.059	-0.014	-0.049	-0.305	93
39602	23305	ACSL6	NM_001009185	9606	hsa-let-7d	3	400	407	-0.039	-0.023	-0.013	-0.014	-0.049	-0.385	97
39614	23305	ACSL6	NM_015256	9606	hsa-let-7d	3	400	407	-0.039	-0.023	-0.013	-0.014	-0.049	-0.385	97
39628	23305	ACSL6	NM_001205247	9606	hsa-let-7d	3	400	407	-0.039	-0.023	-0.013	-0.014	-0.049	-0.385	97
39634	23305	ACSL6	NM_001205250	9606	hsa-let-7d	3	400	407	-0.039	-0.023	-0.013	-0.014	-0.049	-0.385	97
39648	23305	ACSL6	NM_001205248	9606	hsa-let-7d	3	400	407	-0.039	-0.023	-0.013	-0.014	-0.049	-0.385	97
39657	23305	ACSL6	NM_001205251	9606	hsa-let-7d	3	400	407	-0.039	-0.023	-0.013	-0.014	-0.049	-0.385	97
43438	55860	ACTR10	NM_018477	9606	hsa-let-7d	2	1070	1076	0.003	-0.12	-0.061	-0.01	-0.026	-0.334	94
48468	130399	ACVR1C	NM_001111032	9606	hsa-let-7d	3	90	97	0.045	-0.081	-0.092	-0.014	-0.049	-0.438	99
48485	130399	ACVR1C	NM_001111031	9606	hsa-let-7d	3	90	97	0.045	-0.081	-0.092	-0.014	-0.049	-0.438	99
48494	130399	ACVR1C	NM_001111033	9606	hsa-let-7d	3	90	97	0.045	-0.081	-0.092	-0.014	-0.049	-0.438	99
48501	130399	ACVR1C	NM_145259	9606	hsa-let-7d	3	90	97	0.045	-0.081	-0.092	-0.014	-0.049	-0.438	99
61266	11095	ADAMTS8	NM_007037	9606	hsa-let-7d	3	371	378	0.003	-0.037	-0.049	-0.014	-0.049	-0.393	98
75438	154	ADRB2	NM_000024	9606	hsa-let-7d	3	300	307	0.003	-0.058	-0.05	-0.014	-0.049	-0.415	98
95889	25909	AHCTF1	NM_015446	9606	hsa-let-7d	3	559	566	0.013	-0.1	0.027	-0.014	-0.049	-0.37	97
127464	275	AMT	NM_001164712	9606	hsa-let-7d	3	170	177	-0.018	0.059	-0.071	-0.014	-0.049	-0.34	95
176729	10307	APBB3	NM_006051	9606	hsa-let-7d	3	259	266	0.003	0.018	-0.101	-0.014	-0.049	-0.39	97
176741	10307	APBB3	NM_133173	9606	hsa-let-7d	3	259	266	0.003	0.018	-0.101	-0.014	-0.049	-0.39	97
176748	10307	APBB3	NM_133174	9606	hsa-let-7d	3	259	266	0.003	0.018	-0.101	-0.014	-0.049	-0.39	97
176759	10307	APBB3	NM_133172	9606	hsa-let-7d	3	259	266	0.003	0.018	-0.101	-0.014	-0.049	-0.39	97
209947	54848	ARHGEF38	NM_001242729	9606	hsa-let-7d	3	46	53	0.013	-0.063	-0.103	-0.014	-0.049	-0.463	99
216460	10620	ARID3B	NM_006465	9606	hsa-let-7d	2	2342	2348	-0.025	-0.067	-0.06	-0.01	-0.026	-0.308	93
277191	64756	ATPAF1	NM_001042546	9606	hsa-let-7d	3	2383	2390	0.003	-0.102	0.049	-0.014	-0.049	-0.36	96
277202	64756	ATPAF1	NM_022745	9606	hsa-let-7d	3	2383	2390	0.003	-0.102	0.049	-0.014	-0.049	-0.36	96
375608	57596	BEGAIN	NM_001159531	9606	hsa-let-7d	3	695	702	0.013	0.043	-0.084	-0.014	-0.049	-0.338	95
375613	57596	BEGAIN	NM_020836	9606	hsa-let-7d	3	695	702	0.013	0.043	-0.084	-0.014	-0.049	-0.338	95
397540	55290	BRF2	NM_018310	9606	hsa-let-7d	3	478	485	0.003	-0.017	-0.082	-0.014	-0.049	-0.406	98
399743	54014	BRWD1	NM_001007246	9606	hsa-let-7d	3	1764	1771	-0.039	0.023	-0.061	-0.014	-0.049	-0.387	97
430639	122525	C14orf28	NM_001017923	9606	hsa-let-7d	3	1608	1615	0.003	0.024	-0.091	-0.014	-0.049	-0.374	97
430656	122525	C14orf28	NM_001017923	9606	hsa-let-7d	2	1690	1696	0.003	-0.146	-0.06	-0.01	-0.026	-0.359	96
487584	85027	C5orf62	NM_032947	9606	hsa-let-7d	3	218	225	-0.008	-0.003	-0.059	-0.014	-0.049	-0.38	97
498001	541565	C8orf58	NM_173686	9606	hsa-let-7d	3	783	790	-0.008	-0.003	-0.101	-0.014	-0.049	-0.422	98
498012	541565	C8orf58	NM_001013842	9606	hsa-let-7d	3	783	790	-0.008	-0.003	-0.101	-0.014	-0.049	-0.422	98
498032	541565	C8orf58	NM_001198827	9606	hsa-let-7d	3	871	878	-0.008	-0.003	-0.101	-0.014	-0.049	-0.422	98
504098	55071	C9orf40	NM_017998	9606	hsa-let-7d	3	1458	1465	0.003	-0.119	-0.114	-0.014	-0.049	-0.54	99
589822	836	CASP3	NM_004346	9606	hsa-let-7d	3	153	160	-0.008	0.004	-0.076	-0.014	-0.049	-0.39	97
589834	836	CASP3	NM_032991	9606	hsa-let-7d	3	153	160	-0.008	0.004	-0.076	-0.014	-0.049	-0.39	97
613106	54482	CCDC76	NM_019083	9606	hsa-let-7d	3	1292	1299	-0.018	0	-0.018	-0.014	-0.049	-0.346	95
616746	6354	CCL7	NM_006273	9606	hsa-let-7d	3	276	283	0.013	0.017	-0.076	-0.014	-0.049	-0.356	96
621446	899	CCNF	NM_001761	9606	hsa-let-7d	3	1786	1793	-0.039	0.057	-0.103	-0.014	-0.049	-0.395	98
623262	54619	CCNJ	NM_001134376	9606	hsa-let-7d	3	1972	1979	0.024	-0.101	0.05	-0.014	-0.049	-0.337	95
623272	54619	CCNJ	NM_001134375	9606	hsa-let-7d	3	1972	1979	0.024	-0.101	0.05	-0.014	-0.049	-0.337	95
623287	54619	CCNJ	NM_019084	9606	hsa-let-7d	3	1972	1979	0.024	-0.101	0.05	-0.014	-0.049	-0.337	95
630803	1236	CCR7	NM_001838	9606	hsa-let-7d	3	172	179	-0.018	0.055	-0.071	-0.014	-0.049	-0.344	95
633599	131450	CD200R1	NM_170780	9606	hsa-let-7d	3	536	543	-0.018	-0.028	-0.001	-0.014	-0.049	-0.357	96
633606	131450	CD200R1	NM_138806	9606	hsa-let-7d	3	536	543	-0.018	-0.028	-0.001	-0.014	-0.049	-0.357	96
646061	997	CDC34	NM_004359	9606	hsa-let-7d	3	68	75	0.013	0.069	-0.097	-0.014	-0.049	-0.325	94
669457	55573	CDV3	NM_017548	9606	hsa-let-7d	3	331	338	0.013	0.001	-0.031	-0.014	-0.049	-0.327	94
691212	9662	CEP135	NM_025009	9606	hsa-let-7d	2	117	123	-0.016	-0.084	-0.045	-0.01	-0.026	-0.301	92
727297	1184	CLCN5	NM_001127898	9606	hsa-let-7d	3	6762	6769	-0.008	0.057	-0.052	-0.014	-0.049	-0.313	93
727305	1184	CLCN5	NM_001127899	9606	hsa-let-7d	3	6762	6769	-0.008	0.057	-0.052	-0.014	-0.049	-0.313	93
727319	1184	CLCN5	NM_000084	9606	hsa-let-7d	3	6762	6769	-0.008	0.057	-0.052	-0.014	-0.049	-0.313	93
730888	9069	CLDN12	NM_001185072	9606	hsa-let-7d	3	550	557	0.013	-0.047	0.025	-0.014	-0.049	-0.319	93
730901	9069	CLDN12	NM_001185073	9606	hsa-let-7d	3	550	557	0.013	-0.047	0.025	-0.014	-0.049	-0.319	93
730903	9069	CLDN12	NM_012129	9606	hsa-let-7d	3	550	557	0.013	-0.047	0.025	-0.014	-0.049	-0.319	93
737848	10978	CLP1	NM_001142597	9606	hsa-let-7d	2	131	137	0.003	-0.105	-0.043	-0.01	-0.026	-0.301	92
737854	10978	CLP1	NM_006831	9606	hsa-let-7d	2	131	137	0.003	-0.105	-0.043	-0.01	-0.026	-0.301	92
763843	11064	CNTRL	NM_007018	9606	hsa-let-7d	3	44	51	-0.008	0.007	-0.103	-0.014	-0.049	-0.414	98
765342	8161	COIL	NM_004645	9606	hsa-let-7d	3	141	148	-0.008	-0.07	-0.079	-0.014	-0.049	-0.467	99
769765	1278	COL1A2	NM_000089	9606	hsa-let-7d	3	378	385	0.013	-0.074	-0.019	-0.014	-0.049	-0.39	97
770887	1281	COL3A1	NM_000090	9606	hsa-let-7d	3	408	415	0.013	-0.054	-0.011	-0.014	-0.049	-0.362	96
773838	1288	COL4A6	NM_001847	9606	hsa-let-7d	3	265	272	-0.008	0.037	-0.047	-0.014	-0.049	-0.328	94
773840	1288	COL4A6	NM_033641	9606	hsa-let-7d	3	265	272	-0.008	0.037	-0.047	-0.014	-0.049	-0.328	94
783962	51200	CPA4	NM_016352	9606	hsa-let-7d	3	310	317	0.003	-0.028	-0.036	-0.014	-0.049	-0.371	97
783966	51200	CPA4	NM_001163446	9606	hsa-let-7d	3	310	317	0.003	-0.028	-0.036	-0.014	-0.049	-0.371	97
787394	64506	CPEB1	NM_001079535	9606	hsa-let-7d	3	1288	1295	0.003	-0.02	-0.09	-0.014	-0.049	-0.417	98
787401	64506	CPEB1	NM_001079534	9606	hsa-let-7d	3	1288	1295	0.003	-0.02	-0.09	-0.014	-0.049	-0.417	98
787402	64506	CPEB1	NM_001079533	9606	hsa-let-7d	3	1288	1295	0.003	-0.02	-0.09	-0.014	-0.049	-0.417	98
787417	64506	CPEB1	NM_030594	9606	hsa-let-7d	3	1288	1295	0.003	-0.02	-0.09	-0.014	-0.049	-0.417	98
886908	284613	CYB561D1	NM_001134400	9606	hsa-let-7d	3	4082	4089	-0.008	0.075	-0.091	-0.014	-0.049	-0.334	94
886928	284613	CYB561D1	NM_001134402	9606	hsa-let-7d	3	4082	4089	-0.008	0.075	-0.091	-0.014	-0.049	-0.334	94
886930	284613	CYB561D1	NM_182580	9606	hsa-let-7d	3	4082	4089	-0.008	0.075	-0.091	-0.014	-0.049	-0.334	94
886967	284613	CYB561D1	NM_001134403	9606	hsa-let-7d	3	4474	4481	-0.008	0.075	-0.091	-0.014	-0.049	-0.334	94
886984	284613	CYB561D1	NM_001134404	9606	hsa-let-7d	3	4566	4573	-0.008	0.075	-0.091	-0.014	-0.049	-0.334	94
935990	84301	DDI2	NM_032341	9606	hsa-let-7d	3	65	72	0.003	-0.017	-0.098	-0.014	-0.049	-0.422	98
938013	55308	DDX19A	NM_018332	9606	hsa-let-7d	3	120	127	-0.008	0.009	-0.084	-0.014	-0.049	-0.393	98
938204	11269	DDX19B	NM_007242	9606	hsa-let-7d	3	120	127	-0.008	0.009	-0.084	-0.014	-0.049	-0.393	98
938213	11269	DDX19B	NM_001014451	9606	hsa-let-7d	3	120	127	-0.008	0.009	-0.084	-0.014	-0.049	-0.393	98
938224	11269	DDX19B	NM_001014449	9606	hsa-let-7d	3	120	127	-0.008	0.009	-0.084	-0.014	-0.049	-0.393	98
986848	22839	DLGAP4	NM_183006	9606	hsa-let-7d	3	1560	1567	-0.008	0.11	-0.104	-0.014	-0.049	-0.312	93
986856	22839	DLGAP4	NM_001042486	9606	hsa-let-7d	3	1560	1567	-0.008	0.11	-0.104	-0.014	-0.049	-0.312	93
986867	22839	DLGAP4	NM_014902	9606	hsa-let-7d	3	1560	1567	-0.008	0.11	-0.104	-0.014	-0.049	-0.312	93
1004448	1763	DNA2	NM_001080449	9606	hsa-let-7d	3	908	915	0.024	-0.119	-0.099	-0.014	-0.049	-0.504	99
1023679	285381	DPH3	NM_206831	9606	hsa-let-7d	3	334	341	-0.018	-0.034	-0.03	-0.014	-0.049	-0.392	97
1023689	285381	DPH3	NM_001047434	9606	hsa-let-7d	3	334	341	-0.018	-0.034	-0.03	-0.014	-0.049	-0.392	97
1025362	10072	DPP3	NM_005700	9606	hsa-let-7d	3	116	123	0.013	0.053	-0.085	-0.014	-0.049	-0.329	94
1025374	10072	DPP3	NM_130443	9606	hsa-let-7d	3	116	123	0.013	0.053	-0.085	-0.014	-0.049	-0.329	94
1045688	1857	DVL3	NM_004423	9606	hsa-let-7d	3	2743	2750	0.003	0.012	-0.109	-0.014	-0.049	-0.404	98
1153694	2074	ERCC6	NM_000124	9606	hsa-let-7d	3	125	132	-0.029	-0.037	-0.083	-0.014	-0.049	-0.459	99
1195479	83640	FAM103A1	NM_031452	9606	hsa-let-7d	3	210	217	-0.008	-0.041	-0.061	-0.014	-0.049	-0.42	98
1244994	355	FAS	NM_000043	9606	hsa-let-7d	3	554	561	0.003	-0.025	0.026	-0.014	-0.049	-0.306	93
1245008	355	FAS	NM_152871	9606	hsa-let-7d	3	554	561	0.003	-0.025	0.026	-0.014	-0.049	-0.306	93
1248849	54850	FBXL12	NM_017703	9606	hsa-let-7d	3	242	249	0.003	0.036	-0.053	-0.014	-0.049	-0.324	94
1274044	55785	FGD6	NM_018351	9606	hsa-let-7d	3	532	539	0.003	-0.018	0.02	-0.014	-0.049	-0.305	93
1289467	55137	FIGN	NM_018086	9606	hsa-let-7d	3	1402	1409	-0.008	-0.056	0.021	-0.014	-0.049	-0.353	96
1290198	401720	FIGNL2	NM_001013690	9606	hsa-let-7d	3	2416	2423	-0.018	-0.041	-0.079	-0.014	-0.049	-0.448	99
1290233	401720	FIGNL2	NM_001013690	9606	hsa-let-7d	3	2491	2498	0.013	0.002	-0.098	-0.014	-0.049	-0.393	98
1338977	80144	FRAS1	NM_025074	9606	hsa-let-7d	3	151	158	-0.029	0.03	-0.076	-0.014	-0.049	-0.385	97
1341247	23150	FRMD4B	NM_015123	9606	hsa-let-7d	3	1111	1118	-0.008	-0.068	0.075	-0.014	-0.049	-0.311	93
1359850	8322	FZD4	NM_012193	9606	hsa-let-7d	3	5028	5035	0.003	0.003	-0.005	-0.014	-0.049	-0.309	93
1380169	2589	GALNT1	NM_020474	9606	hsa-let-7d	3	44	51	0.013	0.062	-0.103	-0.014	-0.049	-0.338	95
1395319	51301	GCNT4	NM_016591	9606	hsa-let-7d	3	521	528	0.003	-0.016	0.017	-0.014	-0.049	-0.306	93
1398534	392255	GDF6	NM_001001557	9606	hsa-let-7d	3	2094	2101	-0.008	-0.08	-0.081	-0.014	-0.049	-0.479	99
1402202	79760	GEMIN7	NM_024707	9606	hsa-let-7d	3	215	222	0.003	0.016	-0.06	-0.014	-0.049	-0.351	96
1402216	79760	GEMIN7	NM_001007270	9606	hsa-let-7d	3	215	222	0.003	0.016	-0.06	-0.014	-0.049	-0.351	96
1402229	79760	GEMIN7	NM_001007269	9606	hsa-let-7d	3	215	222	0.003	0.016	-0.06	-0.014	-0.049	-0.351	96
1419761	10052	GJC1	NM_001080383	9606	hsa-let-7d	3	5868	5875	0.003	-0.007	-0.037	-0.014	-0.049	-0.351	96
1419770	10052	GJC1	NM_005497	9606	hsa-let-7d	3	5868	5875	0.003	-0.007	-0.037	-0.014	-0.049	-0.351	96
1438608	79158	GNPTAB	NM_024312	9606	hsa-let-7d	3	23	30	-0.018	-0.031	-0.108	-0.014	-0.049	-0.467	99
1507414	9421	HAND1	NM_004821	9606	hsa-let-7d	3	744	751	-0.029	-0.005	-0.093	-0.014	-0.049	-0.437	99
1529866	55662	HIF1AN	NM_017902	9606	hsa-let-7d	3	5685	5692	0.003	-0.023	-0.09	-0.014	-0.049	-0.42	98
1547320	8091	HMGA2	NM_003483	9606	hsa-let-7d	3	21	28	0.013	0.013	-0.109	-0.014	-0.049	-0.393	98
1607387	10643	IGF2BP3	NM_006547	9606	hsa-let-7d	3	560	567	0.003	-0.035	0.027	-0.014	-0.049	-0.315	93
1609524	3547	IGSF1	NM_205833	9606	hsa-let-7d	3	865	872	0.003	0.034	-0.094	-0.014	-0.049	-0.367	96
1609540	3547	IGSF1	NM_001170963	9606	hsa-let-7d	3	865	872	0.003	0.034	-0.094	-0.014	-0.049	-0.367	96
1700677	3767	KCNJ11	NM_000525	9606	hsa-let-7d	3	1525	1532	-0.008	-0.027	-0.079	-0.014	-0.049	-0.424	99
1700688	3767	KCNJ11	NM_001166290	9606	hsa-let-7d	3	1525	1532	-0.008	-0.027	-0.079	-0.014	-0.049	-0.424	99
1718276	283219	KCTD21	NM_001029859	9606	hsa-let-7d	3	2452	2459	-0.018	0.049	-0.099	-0.014	-0.049	-0.378	97
1725634	23351	KHNYN	NM_015299	9606	hsa-let-7d	3	4002	4009	0.003	-0.016	-0.102	-0.014	-0.049	-0.425	99
1744019	27143	KIAA1274	NM_014431	9606	hsa-let-7d	3	1630	1637	-0.008	0.055	-0.094	-0.014	-0.049	-0.357	96
1776146	200942	KLHDC8B	NM_173546	9606	hsa-let-7d	3	617	624	0.003	0.084	-0.099	-0.014	-0.049	-0.322	94
1781870	401265	KLHL31	NM_001003760	9606	hsa-let-7d	2	172	178	-0.016	-0.13	-0.037	-0.01	-0.026	-0.339	95
1783361	89857	KLHL6	NM_130446	9606	hsa-let-7d	3	197	204	-0.029	0.089	-0.065	-0.014	-0.049	-0.315	93
1843093	389421	LIN28B	NM_001004317	9606	hsa-let-7d	3	44	51	-0.05	-0.011	-0.103	-0.014	-0.049	-0.474	99
1846847	387787	LIPT2	NM_001144869	9606	hsa-let-7d	3	182	189	0.013	0.039	-0.097	-0.014	-0.049	-0.355	96
1875896	9860	LRIG2	NM_014813	9606	hsa-let-7d	3	55	62	-0.029	-0.04	-0.1	-0.014	-0.049	-0.479	99
1876131	121227	LRIG3	NM_153377	9606	hsa-let-7d	3	33	40	-0.008	-0.069	-0.106	-0.014	-0.049	-0.493	99
1876143	121227	LRIG3	NM_001136051	9606	hsa-let-7d	3	33	40	-0.008	-0.069	-0.106	-0.014	-0.049	-0.493	99
1893738	134353	LSM11	NM_173491	9606	hsa-let-7d	3	1454	1461	0.003	0.097	-0.111	-0.014	-0.049	-0.321	94
1920748	4214	MAP3K1	NM_005921	9606	hsa-let-7d	3	2152	2159	0.003	-0.018	-0.035	-0.014	-0.049	-0.36	96
1930115	8491	MAP4K3	NM_003618	9606	hsa-let-7d	3	1056	1063	0.024	-0.098	-0.045	-0.014	-0.049	-0.429	99
1942456	5597	MAPK6	NM_002748	9606	hsa-let-7d	3	487	494	0.003	-0.05	0.009	-0.014	-0.049	-0.348	95
2009776	80306	MED28	NM_025205	9606	hsa-let-7d	3	474	481	0.024	-0.065	-0.049	-0.014	-0.049	-0.4	98
2010217	112950	MED8	NM_201542	9606	hsa-let-7d	3	214	221	0.003	-0.012	-0.09	-0.014	-0.049	-0.409	98
2039852	148808	MFSD4	NM_181644	9606	hsa-let-7d	3	1988	1995	-0.018	0.011	0.003	-0.014	-0.049	-0.314	93
2103692	57380	MRS2	NM_020662	9606	hsa-let-7d	3	1728	1735	0.003	-0.091	-0.074	-0.014	-0.049	-0.472	99
2107511	4481	MSR1	NM_002445	9606	hsa-let-7d	3	1598	1605	-0.008	0.038	-0.094	-0.014	-0.049	-0.374	97
2164768	4673	NAP1L1	NM_139207	9606	hsa-let-7d	3	527	534	-0.018	-0.049	0.019	-0.014	-0.049	-0.358	96
2216769	4752	NEK3	NM_152720	9606	hsa-let-7d	3	360	367	0.003	0.05	-0.081	-0.014	-0.049	-0.338	95
2216780	4752	NEK3	NM_001146099	9606	hsa-let-7d	3	360	367	0.003	0.05	-0.081	-0.014	-0.049	-0.338	95
2216791	4752	NEK3	NM_002498	9606	hsa-let-7d	3	360	367	0.003	0.05	-0.081	-0.014	-0.049	-0.338	95
2265213	4803	NGF	NM_002506	9606	hsa-let-7d	3	54	61	0.003	0.07	-0.101	-0.014	-0.049	-0.338	95
2303739	27031	NPHP3	NM_153240	9606	hsa-let-7d	3	737	744	-0.018	-0.028	0.027	-0.014	-0.049	-0.329	94
2379036	10562	OLFM4	NM_006418	9606	hsa-let-7d	3	708	715	0.003	-0.053	0.031	-0.014	-0.049	-0.329	94
2522219	55066	PDPR	NM_017990	9606	hsa-let-7d	3	554	561	0.003	-0.024	0.026	-0.014	-0.049	-0.305	93
2533296	8799	PEX11B	NM_003846	9606	hsa-let-7d	3	554	561	0.024	0.025	-0.05	-0.014	-0.049	-0.311	93
2533308	8799	PEX11B	NM_001184795	9606	hsa-let-7d	3	554	561	0.024	0.025	-0.05	-0.014	-0.049	-0.311	93
2593973	50487	PLA2G3	NM_015715	9606	hsa-let-7d	3	685	692	-0.008	0.033	-0.057	-0.014	-0.049	-0.342	95
2611710	55200	PLEKHG6	NM_018173	9606	hsa-let-7d	3	85	92	0.003	0.033	-0.093	-0.014	-0.049	-0.367	96
2611722	55200	PLEKHG6	NM_001144857	9606	hsa-let-7d	3	85	92	0.003	0.033	-0.093	-0.014	-0.049	-0.367	96
2611741	55200	PLEKHG6	NM_001144856	9606	hsa-let-7d	3	85	92	0.003	0.033	-0.093	-0.014	-0.049	-0.367	96
2611960	440107	PLEKHG7	NM_001004330	9606	hsa-let-7d	3	446	453	0.013	-0.02	-0.002	-0.014	-0.049	-0.319	93
2632660	27343	POLL	NM_001174084	9606	hsa-let-7d	3	234	241	-0.008	0.065	-0.055	-0.014	-0.049	-0.308	93
2632670	27343	POLL	NM_001174085	9606	hsa-let-7d	3	234	241	-0.008	0.065	-0.055	-0.014	-0.049	-0.308	93
2632684	27343	POLL	NM_013274	9606	hsa-let-7d	3	234	241	-0.008	0.065	-0.055	-0.014	-0.049	-0.308	93
2633349	5433	POLR2D	NM_004805	9606	hsa-let-7d	3	281	288	0.003	-0.009	-0.043	-0.014	-0.049	-0.359	96
2722306	55119	PRPF38B	NM_018061	9606	hsa-let-7d	3	660	667	-0.008	-0.053	0.052	-0.014	-0.049	-0.319	93
2732091	283659	PRTG	NM_173814	9606	hsa-let-7d	3	412	419	-0.008	-0.003	-0.01	-0.014	-0.049	-0.331	94
2793085	222659	PXT1	NM_152990	9606	hsa-let-7d	3	1051	1058	0.024	-0.028	-0.074	-0.014	-0.049	-0.388	97
2793499	5859	QARS	NM_005051	9606	hsa-let-7d	3	17	24	-0.018	0.076	-0.11	-0.014	-0.049	-0.362	96
2960300	81790	RNF170	NM_030954	9606	hsa-let-7d	3	2751	2758	-0.06	0.042	-0.087	-0.014	-0.049	-0.415	98
2960302	81790	RNF170	NM_001160223	9606	hsa-let-7d	3	2751	2758	-0.06	0.042	-0.087	-0.014	-0.049	-0.415	98
2960309	81790	RNF170	NM_001160225	9606	hsa-let-7d	3	2751	2758	-0.06	0.042	-0.087	-0.014	-0.049	-0.415	98
3003942	285367	RPUSD3	NM_173659	9606	hsa-let-7d	3	160	167	0.003	0.007	-0.114	-0.014	-0.049	-0.414	98
3003944	285367	RPUSD3	NM_001142547	9606	hsa-let-7d	3	160	167	0.003	0.007	-0.114	-0.014	-0.049	-0.414	98
3008888	6241	RRM2	NM_001165931	9606	hsa-let-7d	3	136	143	0.013	0.031	-0.08	-0.014	-0.049	-0.346	95
3008900	6241	RRM2	NM_001034	9606	hsa-let-7d	3	136	143	0.013	0.031	-0.08	-0.014	-0.049	-0.346	95
3087256	11280	SCN11A	NM_014139	9606	hsa-let-7d	3	17	24	0.003	0.099	-0.11	-0.014	-0.049	-0.318	93
3116772	54910	SEMA4C	NM_017789	9606	hsa-let-7d	3	67	74	-0.018	0.116	-0.097	-0.014	-0.049	-0.309	93
3117265	10505	SEMA4F	NM_004263	9606	hsa-let-7d	3	1782	1789	0.003	0.028	-0.099	-0.014	-0.049	-0.378	97
3134269	10169	SERF2	NM_001199875	9606	hsa-let-7d	3	1980	1987	-0.039	0.023	-0.081	-0.014	-0.049	-0.407	98
3134275	10169	SERF2	NM_001199876	9606	hsa-let-7d	3	1980	1987	-0.039	0.023	-0.081	-0.014	-0.049	-0.407	98
3134324	10169	SERF2	NM_001018108	9606	hsa-let-7d	3	2179	2186	-0.039	0.023	-0.081	-0.014	-0.049	-0.407	98
3134336	10169	SERF2	NM_001199877	9606	hsa-let-7d	3	2179	2186	-0.039	0.023	-0.081	-0.014	-0.049	-0.407	98
3134349	10169	SERF2	NM_001199878	9606	hsa-let-7d	3	2179	2186	-0.039	0.023	-0.081	-0.014	-0.049	-0.407	98
3151305	84826	SFT2D3	NM_032740	9606	hsa-let-7d	3	1444	1451	-0.018	0.066	-0.062	-0.014	-0.049	-0.324	94
3221828	83733	SLC25A18	NM_031481	9606	hsa-let-7d	3	120	127	0.003	0.05	-0.084	-0.014	-0.049	-0.341	95
3238618	11046	SLC35D2	NM_007001	9606	hsa-let-7d	3	141	148	-0.06	-0.032	-0.079	-0.014	-0.049	-0.481	99
3255676	200010	SLC5A9	NM_001011547	9606	hsa-let-7d	3	266	273	0.003	0.021	-0.047	-0.014	-0.049	-0.333	94
3255683	200010	SLC5A9	NM_001135181	9606	hsa-let-7d	3	266	273	0.003	0.021	-0.047	-0.014	-0.049	-0.333	94
3302127	23583	SMUG1	NM_014311	9606	hsa-let-7d	3	294	301	-0.029	0.029	-0.04	-0.014	-0.049	-0.35	95
3321958	58533	SNX6	NM_152233	9606	hsa-let-7d	3	1659	1666	0.003	0.06	-0.103	-0.014	-0.049	-0.35	95
3321969	58533	SNX6	NM_021249	9606	hsa-let-7d	3	1659	1666	0.003	0.06	-0.103	-0.014	-0.049	-0.35	95
3381112	79644	SRD5A3	NM_024592	9606	hsa-let-7d	3	2661	2668	0.003	-0.039	-0.028	-0.014	-0.049	-0.374	97
3442205	6809	STX3	NM_001178040	9606	hsa-let-7d	3	288	295	0.003	-0.043	-0.042	-0.014	-0.049	-0.392	97
3442221	6809	STX3	NM_004177	9606	hsa-let-7d	3	366	373	0.003	-0.043	-0.022	-0.014	-0.049	-0.372	97
3447876	10923	SUB1	NM_006713	9606	hsa-let-7d	3	2532	2539	0.003	-0.005	0.001	-0.014	-0.049	-0.311	93
3462978	81493	SYNC	NM_001161708	9606	hsa-let-7d	3	1719	1726	0.003	0.023	-0.075	-0.014	-0.049	-0.359	96
3462980	81493	SYNC	NM_030786	9606	hsa-let-7d	3	1781	1788	0.003	0.023	-0.075	-0.014	-0.049	-0.359	96
3513477	9755	TBKBP1	NM_014726	9606	hsa-let-7d	3	1017	1024	0.003	-0.01	-0.01	-0.014	-0.049	-0.327	94
3563004	7046	TGFBR1	NM_004612	9606	hsa-let-7d	3	75	82	-0.018	-0.008	-0.095	-0.014	-0.049	-0.431	99
3563012	7046	TGFBR1	NM_001130916	9606	hsa-let-7d	3	75	82	-0.018	-0.008	-0.095	-0.014	-0.049	-0.431	99
3566196	7049	TGFBR3	NM_001195684	9606	hsa-let-7d	3	2994	3001	0.013	-0.039	-0.014	-0.014	-0.049	-0.35	95
3566198	7049	TGFBR3	NM_001195683	9606	hsa-let-7d	3	2994	3001	0.013	-0.039	-0.014	-0.014	-0.049	-0.35	95
3566218	7049	TGFBR3	NM_003243	9606	hsa-let-7d	3	2994	3001	0.013	-0.039	-0.014	-0.014	-0.049	-0.35	95
3573584	79725	THAP9	NM_024672	9606	hsa-let-7d	3	1066	1073	0.013	-0.085	-0.08	-0.014	-0.049	-0.462	99
3578567	7069	THRSP	NM_003251	9606	hsa-let-7d	3	442	449	0.003	-0.068	-0.046	-0.014	-0.049	-0.421	98
3617143	23670	TMEM2	NM_001135820	9606	hsa-let-7d	3	1470	1477	-0.018	-0.011	-0.025	-0.014	-0.049	-0.364	96
3617163	23670	TMEM2	NM_013390	9606	hsa-let-7d	3	1470	1477	-0.018	-0.011	-0.025	-0.014	-0.049	-0.364	96
3619805	56063	TMEM234	NM_019118	9606	hsa-let-7d	3	132	139	-0.008	0.027	-0.081	-0.014	-0.049	-0.372	97
3640344	8744	TNFSF9	NM_003811	9606	hsa-let-7d	3	92	99	-0.008	0.055	-0.091	-0.014	-0.049	-0.354	96
3700164	131405	TRIM71	NM_001039111	9606	hsa-let-7d	3	172	179	-0.008	-0.023	-0.071	-0.014	-0.049	-0.412	98
3700200	131405	TRIM71	NM_001039111	9606	hsa-let-7d	3	252	259	0.013	-0.087	-0.061	-0.014	-0.049	-0.445	99
3725315	64427	TTC31	NM_022492	9606	hsa-let-7d	3	1236	1243	0.013	0.038	-0.088	-0.014	-0.049	-0.347	95
3728226	9654	TTLL4	NM_014640	9606	hsa-let-7d	3	45	52	-0.018	0.111	-0.103	-0.014	-0.049	-0.32	94
3737168	55787	TXLNG	NM_018360	9606	hsa-let-7d	2	2514	2520	-0.025	-0.092	-0.029	-0.01	-0.026	-0.302	93
3737172	55787	TXLNG	NM_001168683	9606	hsa-let-7d	2	2514	2520	-0.025	-0.092	-0.029	-0.01	-0.026	-0.302	93
3777162	51569	UFM1	NM_016617	9606	hsa-let-7d	3	225	232	0.024	0.026	-0.057	-0.014	-0.049	-0.317	93
3782067	115426	UHRF2	NM_152896	9606	hsa-let-7d	3	279	286	-0.029	-0.032	-0.044	-0.014	-0.049	-0.415	98
3792950	219333	USP12	NM_182488	9606	hsa-let-7d	3	3009	3016	0.003	0.032	-0.084	-0.014	-0.049	-0.359	96
3800817	84640	USP38	NM_032557	9606	hsa-let-7d	2	187	193	0.003	-0.136	-0.035	-0.01	-0.026	-0.324	94
3810166	7402	UTRN	NM_007124	9606	hsa-let-7d	3	1600	1607	-0.008	-0.018	-0.005	-0.014	-0.049	-0.341	95
3892323	55113	XKR8	NM_018053	9606	hsa-let-7d	3	778	785	-0.008	0.055	-0.087	-0.014	-0.049	-0.35	95
3905303	55432	YOD1	NM_018566	9606	hsa-let-7d	3	29	36	0.003	0.015	-0.107	-0.014	-0.049	-0.399	98
3935820	23144	ZC3H3	NM_015117	9606	hsa-let-7d	3	24	31	-0.008	0.122	-0.108	-0.014	-0.049	-0.304	93
3978188	23503	ZFYVE26	NM_015346	9606	hsa-let-7d	3	239	246	0.003	-0.002	-0.054	-0.014	-0.049	-0.363	96
3996758	10168	ZNF197	NM_006991	9606	hsa-let-7d	3	951	958	0.003	0.038	-0.093	-0.014	-0.049	-0.362	96
3998554	7753	ZNF202	NM_003455	9606	hsa-let-7d	3	256	263	-0.029	0.032	-0.05	-0.014	-0.049	-0.357	96
4010024	79692	ZNF322A	NM_001242798	9606	hsa-let-7d	3	2821	2828	-0.05	-0.032	-0.08	-0.014	-0.049	-0.472	99
4010039	79692	ZNF322A	NM_001242797	9606	hsa-let-7d	3	2821	2828	-0.05	-0.032	-0.08	-0.014	-0.049	-0.472	99
4010048	79692	ZNF322A	NM_001242799	9606	hsa-let-7d	3	2821	2828	-0.05	-0.032	-0.08	-0.014	-0.049	-0.472	99
4010050	79692	ZNF322A	NM_024639	9606	hsa-let-7d	3	2821	2828	-0.05	-0.032	-0.08	-0.014	-0.049	-0.472	99
4010813	84905	ZNF341	NM_032819	9606	hsa-let-7d	3	645	652	0.013	-0.018	-0.089	-0.014	-0.049	-0.404	98
4011245	84671	ZNF347	NM_001172675	9606	hsa-let-7d	3	1545	1552	0.003	-0.006	-0.101	-0.014	-0.049	-0.414	98
4011258	84671	ZNF347	NM_001172674	9606	hsa-let-7d	3	1545	1552	0.003	-0.006	-0.101	-0.014	-0.049	-0.414	98
4011271	84671	ZNF347	NM_032584	9606	hsa-let-7d	3	1545	1552	0.003	-0.006	-0.101	-0.014	-0.049	-0.414	98
4019251	25888	ZNF473	NM_001006656	9606	hsa-let-7d	3	317	324	-0.018	0.054	-0.034	-0.014	-0.049	-0.308	93
4019265	25888	ZNF473	NM_015428	9606	hsa-let-7d	3	317	324	-0.018	0.054	-0.034	-0.014	-0.049	-0.308	93
4026048	147949	ZNF583	NM_001159861	9606	hsa-let-7d	3	488	495	0.003	-0.054	-0.072	-0.014	-0.049	-0.433	99
4026058	147949	ZNF583	NM_001159860	9606	hsa-let-7d	3	488	495	0.003	-0.054	-0.072	-0.014	-0.049	-0.433	99
4026066	147949	ZNF583	NM_152478	9606	hsa-let-7d	3	488	495	0.003	-0.054	-0.072	-0.014	-0.049	-0.433	99
4047613	345462	ZNF879	NM_001136116	9606	hsa-let-7d	3	451	458	0.003	0.018	-0.041	-0.014	-0.049	-0.33	94
10105	10057	ABCC5	NM_005688	9606	hsa-let-7e	3	1140	1147	0.003	0.061	-0.059	-0.014	-0.049	-0.305	93
39603	23305	ACSL6	NM_001009185	9606	hsa-let-7e	3	400	407	-0.018	-0.023	-0.013	-0.014	-0.049	-0.364	96
39618	23305	ACSL6	NM_015256	9606	hsa-let-7e	3	400	407	-0.018	-0.023	-0.013	-0.014	-0.049	-0.364	96
39629	23305	ACSL6	NM_001205247	9606	hsa-let-7e	3	400	407	-0.018	-0.023	-0.013	-0.014	-0.049	-0.364	96
39646	23305	ACSL6	NM_001205250	9606	hsa-let-7e	3	400	407	-0.018	-0.023	-0.013	-0.014	-0.049	-0.364	96
39651	23305	ACSL6	NM_001205248	9606	hsa-let-7e	3	400	407	-0.018	-0.023	-0.013	-0.014	-0.049	-0.364	96
39658	23305	ACSL6	NM_001205251	9606	hsa-let-7e	3	400	407	-0.018	-0.023	-0.013	-0.014	-0.049	-0.364	96
43436	55860	ACTR10	NM_018477	9606	hsa-let-7e	2	1070	1076	0.003	-0.12	-0.061	-0.01	-0.026	-0.334	95
48469	130399	ACVR1C	NM_001111032	9606	hsa-let-7e	3	90	97	0.045	-0.081	-0.092	-0.014	-0.049	-0.438	99
48483	130399	ACVR1C	NM_001111031	9606	hsa-let-7e	3	90	97	0.045	-0.081	-0.092	-0.014	-0.049	-0.438	99
48489	130399	ACVR1C	NM_001111033	9606	hsa-let-7e	3	90	97	0.045	-0.081	-0.092	-0.014	-0.049	-0.438	99
48500	130399	ACVR1C	NM_145259	9606	hsa-let-7e	3	90	97	0.045	-0.081	-0.092	-0.014	-0.049	-0.438	99
61263	11095	ADAMTS8	NM_007037	9606	hsa-let-7e	3	371	378	0.003	-0.037	-0.049	-0.014	-0.049	-0.393	98
75437	154	ADRB2	NM_000024	9606	hsa-let-7e	3	300	307	0.003	-0.058	-0.05	-0.014	-0.049	-0.415	98
95892	25909	AHCTF1	NM_015446	9606	hsa-let-7e	3	559	566	0.013	-0.1	0.027	-0.014	-0.049	-0.37	97
127457	275	AMT	NM_001164712	9606	hsa-let-7e	3	170	177	-0.018	0.059	-0.071	-0.014	-0.049	-0.34	95
176720	10307	APBB3	NM_006051	9606	hsa-let-7e	3	259	266	-0.018	0.018	-0.101	-0.014	-0.049	-0.411	98
176740	10307	APBB3	NM_133173	9606	hsa-let-7e	3	259	266	-0.018	0.018	-0.101	-0.014	-0.049	-0.411	98
176749	10307	APBB3	NM_133174	9606	hsa-let-7e	3	259	266	-0.018	0.018	-0.101	-0.014	-0.049	-0.411	98
176762	10307	APBB3	NM_133172	9606	hsa-let-7e	3	259	266	-0.018	0.018	-0.101	-0.014	-0.049	-0.411	98
198267	79822	ARHGAP28	NM_001010000	9606	hsa-let-7e	3	2799	2806	-0.06	-0.055	0.076	-0.014	-0.049	-0.349	95
209946	54848	ARHGEF38	NM_001242729	9606	hsa-let-7e	3	46	53	0.024	-0.063	-0.103	-0.014	-0.049	-0.452	99
216468	10620	ARID3B	NM_006465	9606	hsa-let-7e	2	2342	2348	-0.025	-0.067	-0.06	-0.01	-0.026	-0.308	93
277196	64756	ATPAF1	NM_001042546	9606	hsa-let-7e	3	2383	2390	0.003	-0.102	0.049	-0.014	-0.049	-0.36	96
277201	64756	ATPAF1	NM_022745	9606	hsa-let-7e	3	2383	2390	0.003	-0.102	0.049	-0.014	-0.049	-0.36	96
375605	57596	BEGAIN	NM_001159531	9606	hsa-let-7e	3	695	702	0.013	0.043	-0.084	-0.014	-0.049	-0.338	95
375614	57596	BEGAIN	NM_020836	9606	hsa-let-7e	3	695	702	0.013	0.043	-0.084	-0.014	-0.049	-0.338	95
397539	55290	BRF2	NM_018310	9606	hsa-let-7e	3	478	485	0.013	-0.017	-0.082	-0.014	-0.049	-0.396	98
399739	54014	BRWD1	NM_001007246	9606	hsa-let-7e	3	1764	1771	-0.018	0.023	-0.061	-0.014	-0.049	-0.366	96
430638	122525	C14orf28	NM_001017923	9606	hsa-let-7e	3	1608	1615	-0.018	0.024	-0.091	-0.014	-0.049	-0.395	98
430654	122525	C14orf28	NM_001017923	9606	hsa-let-7e	2	1690	1696	-0.016	-0.146	-0.06	-0.01	-0.026	-0.378	97
433731	56905	C15orf39	NM_015492	9606	hsa-let-7e	3	354	361	-0.05	0.074	-0.025	-0.014	-0.049	-0.311	93
487590	85027	C5orf62	NM_032947	9606	hsa-let-7e	3	218	225	0.013	-0.003	-0.059	-0.014	-0.049	-0.359	96
497999	541565	C8orf58	NM_173686	9606	hsa-let-7e	3	783	790	0.013	-0.003	-0.101	-0.014	-0.049	-0.401	98
498011	541565	C8orf58	NM_001013842	9606	hsa-let-7e	3	783	790	0.013	-0.003	-0.101	-0.014	-0.049	-0.401	98
498031	541565	C8orf58	NM_001198827	9606	hsa-let-7e	3	871	878	0.013	-0.003	-0.101	-0.014	-0.049	-0.401	98
504097	55071	C9orf40	NM_017998	9606	hsa-let-7e	3	1458	1465	0.003	-0.119	-0.114	-0.014	-0.049	-0.54	99
589823	836	CASP3	NM_004346	9606	hsa-let-7e	3	153	160	0.003	0.004	-0.076	-0.014	-0.049	-0.379	97
589833	836	CASP3	NM_032991	9606	hsa-let-7e	3	153	160	0.003	0.004	-0.076	-0.014	-0.049	-0.379	97
613112	54482	CCDC76	NM_019083	9606	hsa-let-7e	3	1292	1299	-0.039	0	-0.018	-0.014	-0.049	-0.367	96
616741	6354	CCL7	NM_006273	9606	hsa-let-7e	3	276	283	0.013	0.017	-0.076	-0.014	-0.049	-0.356	96
621455	899	CCNF	NM_001761	9606	hsa-let-7e	3	1786	1793	-0.018	0.057	-0.103	-0.014	-0.049	-0.374	97
623273	54619	CCNJ	NM_001134375	9606	hsa-let-7e	3	1972	1979	0.013	-0.101	0.05	-0.014	-0.049	-0.348	95
623282	54619	CCNJ	NM_001134376	9606	hsa-let-7e	3	1972	1979	0.013	-0.101	0.05	-0.014	-0.049	-0.348	95
623288	54619	CCNJ	NM_019084	9606	hsa-let-7e	3	1972	1979	0.013	-0.101	0.05	-0.014	-0.049	-0.348	95
630802	1236	CCR7	NM_001838	9606	hsa-let-7e	3	172	179	-0.018	0.055	-0.071	-0.014	-0.049	-0.344	95
633595	131450	CD200R1	NM_170780	9606	hsa-let-7e	3	536	543	-0.039	-0.028	-0.001	-0.014	-0.049	-0.378	97
633605	131450	CD200R1	NM_138806	9606	hsa-let-7e	3	536	543	-0.039	-0.028	-0.001	-0.014	-0.049	-0.378	97
646057	997	CDC34	NM_004359	9606	hsa-let-7e	3	68	75	-0.008	0.069	-0.097	-0.014	-0.049	-0.346	95
669459	55573	CDV3	NM_017548	9606	hsa-let-7e	3	331	338	0.003	0.001	-0.031	-0.014	-0.049	-0.337	95
691210	9662	CEP135	NM_025009	9606	hsa-let-7e	2	117	123	-0.035	-0.084	-0.045	-0.01	-0.026	-0.32	94
730881	9069	CLDN12	NM_001185072	9606	hsa-let-7e	3	550	557	0.003	-0.047	0.025	-0.014	-0.049	-0.329	94
730893	9069	CLDN12	NM_001185073	9606	hsa-let-7e	3	550	557	0.003	-0.047	0.025	-0.014	-0.049	-0.329	94
730906	9069	CLDN12	NM_012129	9606	hsa-let-7e	3	550	557	0.003	-0.047	0.025	-0.014	-0.049	-0.329	94
737845	10978	CLP1	NM_001142597	9606	hsa-let-7e	2	131	137	0.003	-0.105	-0.043	-0.01	-0.026	-0.301	93
737859	10978	CLP1	NM_006831	9606	hsa-let-7e	2	131	137	0.003	-0.105	-0.043	-0.01	-0.026	-0.301	93
763842	11064	CNTRL	NM_007018	9606	hsa-let-7e	3	44	51	-0.018	0.007	-0.103	-0.014	-0.049	-0.424	99
765341	8161	COIL	NM_004645	9606	hsa-let-7e	3	141	148	-0.029	-0.07	-0.079	-0.014	-0.049	-0.488	99
769764	1278	COL1A2	NM_000089	9606	hsa-let-7e	3	378	385	0.013	-0.074	-0.019	-0.014	-0.049	-0.39	97
770881	1281	COL3A1	NM_000090	9606	hsa-let-7e	3	408	415	0.013	-0.054	-0.011	-0.014	-0.049	-0.362	96
773830	1288	COL4A6	NM_001847	9606	hsa-let-7e	3	265	272	-0.008	0.037	-0.047	-0.014	-0.049	-0.328	94
773849	1288	COL4A6	NM_033641	9606	hsa-let-7e	3	265	272	-0.008	0.037	-0.047	-0.014	-0.049	-0.328	94
783958	51200	CPA4	NM_016352	9606	hsa-let-7e	3	310	317	0.013	-0.028	-0.036	-0.014	-0.049	-0.361	96
783967	51200	CPA4	NM_001163446	9606	hsa-let-7e	3	310	317	0.013	-0.028	-0.036	-0.014	-0.049	-0.361	96
787390	64506	CPEB1	NM_001079534	9606	hsa-let-7e	3	1288	1295	0.003	-0.02	-0.09	-0.014	-0.049	-0.417	98
787393	64506	CPEB1	NM_001079535	9606	hsa-let-7e	3	1288	1295	0.003	-0.02	-0.09	-0.014	-0.049	-0.417	98
787406	64506	CPEB1	NM_001079533	9606	hsa-let-7e	3	1288	1295	0.003	-0.02	-0.09	-0.014	-0.049	-0.417	98
787418	64506	CPEB1	NM_030594	9606	hsa-let-7e	3	1288	1295	0.003	-0.02	-0.09	-0.014	-0.049	-0.417	98
886917	284613	CYB561D1	NM_001134402	9606	hsa-let-7e	3	4082	4089	0.013	0.075	-0.091	-0.014	-0.049	-0.313	93
886925	284613	CYB561D1	NM_001134400	9606	hsa-let-7e	3	4082	4089	0.013	0.075	-0.091	-0.014	-0.049	-0.313	93
886931	284613	CYB561D1	NM_182580	9606	hsa-let-7e	3	4082	4089	0.013	0.075	-0.091	-0.014	-0.049	-0.313	93
886966	284613	CYB561D1	NM_001134403	9606	hsa-let-7e	3	4474	4481	0.013	0.075	-0.091	-0.014	-0.049	-0.313	93
886982	284613	CYB561D1	NM_001134404	9606	hsa-let-7e	3	4566	4573	0.013	0.075	-0.091	-0.014	-0.049	-0.313	93
935991	84301	DDI2	NM_032341	9606	hsa-let-7e	3	65	72	0.003	-0.017	-0.098	-0.014	-0.049	-0.422	99
938012	55308	DDX19A	NM_018332	9606	hsa-let-7e	3	120	127	-0.008	0.009	-0.084	-0.014	-0.049	-0.393	98
938196	11269	DDX19B	NM_007242	9606	hsa-let-7e	3	120	127	-0.008	0.009	-0.084	-0.014	-0.049	-0.393	98
938209	11269	DDX19B	NM_001014451	9606	hsa-let-7e	3	120	127	-0.008	0.009	-0.084	-0.014	-0.049	-0.393	98
938226	11269	DDX19B	NM_001014449	9606	hsa-let-7e	3	120	127	-0.008	0.009	-0.084	-0.014	-0.049	-0.393	98
986844	22839	DLGAP4	NM_183006	9606	hsa-let-7e	3	1560	1567	0.003	0.11	-0.104	-0.014	-0.049	-0.301	93
986863	22839	DLGAP4	NM_001042486	9606	hsa-let-7e	3	1560	1567	0.003	0.11	-0.104	-0.014	-0.049	-0.301	93
986872	22839	DLGAP4	NM_014902	9606	hsa-let-7e	3	1560	1567	0.003	0.11	-0.104	-0.014	-0.049	-0.301	93
1004454	1763	DNA2	NM_001080449	9606	hsa-let-7e	3	908	915	0.024	-0.119	-0.099	-0.014	-0.049	-0.504	99
1023678	285381	DPH3	NM_206831	9606	hsa-let-7e	3	334	341	-0.018	-0.034	-0.03	-0.014	-0.049	-0.392	97
1023690	285381	DPH3	NM_001047434	9606	hsa-let-7e	3	334	341	-0.018	-0.034	-0.03	-0.014	-0.049	-0.392	97
1025365	10072	DPP3	NM_005700	9606	hsa-let-7e	3	116	123	0.003	0.053	-0.085	-0.014	-0.049	-0.339	95
1025375	10072	DPP3	NM_130443	9606	hsa-let-7e	3	116	123	0.003	0.053	-0.085	-0.014	-0.049	-0.339	95
1045683	1857	DVL3	NM_004423	9606	hsa-let-7e	3	2743	2750	0.003	0.012	-0.109	-0.014	-0.049	-0.404	98
1056898	1875	E2F5	NM_001951	9606	hsa-let-7e	2	27	33	0.003	-0.09	-0.058	-0.01	-0.026	-0.301	93
1056911	1875	E2F5	NM_001083589	9606	hsa-let-7e	2	27	33	0.003	-0.09	-0.058	-0.01	-0.026	-0.301	93
1056921	1875	E2F5	NM_001083588	9606	hsa-let-7e	2	27	33	0.003	-0.09	-0.058	-0.01	-0.026	-0.301	93
1153702	2074	ERCC6	NM_000124	9606	hsa-let-7e	3	125	132	0.003	-0.037	-0.083	-0.014	-0.049	-0.427	99
1195480	83640	FAM103A1	NM_031452	9606	hsa-let-7e	3	210	217	0.013	-0.041	-0.061	-0.014	-0.049	-0.399	98
1244998	355	FAS	NM_000043	9606	hsa-let-7e	3	554	561	0.003	-0.025	0.026	-0.014	-0.049	-0.306	93
1245007	355	FAS	NM_152871	9606	hsa-let-7e	3	554	561	0.003	-0.025	0.026	-0.014	-0.049	-0.306	93
1248850	54850	FBXL12	NM_017703	9606	hsa-let-7e	3	242	249	0.003	0.036	-0.053	-0.014	-0.049	-0.324	94
1274043	55785	FGD6	NM_018351	9606	hsa-let-7e	3	532	539	0.003	-0.018	0.02	-0.014	-0.049	-0.305	93
1289471	55137	FIGN	NM_018086	9606	hsa-let-7e	3	1402	1409	0.024	-0.056	0.021	-0.014	-0.049	-0.321	94
1290199	401720	FIGNL2	NM_001013690	9606	hsa-let-7e	3	2416	2423	-0.018	-0.041	-0.079	-0.014	-0.049	-0.448	99
1290232	401720	FIGNL2	NM_001013690	9606	hsa-let-7e	3	2491	2498	0.024	0.002	-0.098	-0.014	-0.049	-0.382	97
1338981	80144	FRAS1	NM_025074	9606	hsa-let-7e	3	151	158	-0.05	0.03	-0.076	-0.014	-0.049	-0.406	98
1359844	8322	FZD4	NM_012193	9606	hsa-let-7e	3	5028	5035	0.003	0.003	-0.005	-0.014	-0.049	-0.309	93
1380167	2589	GALNT1	NM_020474	9606	hsa-let-7e	3	44	51	0.003	0.062	-0.103	-0.014	-0.049	-0.348	95
1395316	51301	GCNT4	NM_016591	9606	hsa-let-7e	3	521	528	0.003	-0.016	0.017	-0.014	-0.049	-0.306	93
1398528	392255	GDF6	NM_001001557	9606	hsa-let-7e	3	2094	2101	-0.008	-0.08	-0.081	-0.014	-0.049	-0.479	99
1402203	79760	GEMIN7	NM_024707	9606	hsa-let-7e	3	215	222	0.003	0.016	-0.06	-0.014	-0.049	-0.351	95
1402217	79760	GEMIN7	NM_001007270	9606	hsa-let-7e	3	215	222	0.003	0.016	-0.06	-0.014	-0.049	-0.351	95
1402230	79760	GEMIN7	NM_001007269	9606	hsa-let-7e	3	215	222	0.003	0.016	-0.06	-0.014	-0.049	-0.351	95
1419762	10052	GJC1	NM_001080383	9606	hsa-let-7e	3	5868	5875	-0.029	-0.007	-0.037	-0.014	-0.049	-0.383	97
1419768	10052	GJC1	NM_005497	9606	hsa-let-7e	3	5868	5875	-0.029	-0.007	-0.037	-0.014	-0.049	-0.383	97
1438610	79158	GNPTAB	NM_024312	9606	hsa-let-7e	3	23	30	-0.018	-0.031	-0.108	-0.014	-0.049	-0.467	99
1507416	9421	HAND1	NM_004821	9606	hsa-let-7e	3	744	751	-0.029	-0.005	-0.093	-0.014	-0.049	-0.437	99
1529871	55662	HIF1AN	NM_017902	9606	hsa-let-7e	3	5685	5692	0.003	-0.023	-0.09	-0.014	-0.049	-0.42	98
1547325	8091	HMGA2	NM_003483	9606	hsa-let-7e	3	21	28	0.013	0.013	-0.109	-0.014	-0.049	-0.393	98
1607385	10643	IGF2BP3	NM_006547	9606	hsa-let-7e	3	560	567	-0.008	-0.035	0.027	-0.014	-0.049	-0.326	94
1609525	3547	IGSF1	NM_205833	9606	hsa-let-7e	3	865	872	0.003	0.034	-0.094	-0.014	-0.049	-0.367	96
1609539	3547	IGSF1	NM_001170963	9606	hsa-let-7e	3	865	872	0.003	0.034	-0.094	-0.014	-0.049	-0.367	96
1700673	3767	KCNJ11	NM_000525	9606	hsa-let-7e	3	1525	1532	0.003	-0.027	-0.079	-0.014	-0.049	-0.413	98
1700687	3767	KCNJ11	NM_001166290	9606	hsa-let-7e	3	1525	1532	0.003	-0.027	-0.079	-0.014	-0.049	-0.413	98
1718275	283219	KCTD21	NM_001029859	9606	hsa-let-7e	3	2452	2459	-0.018	0.049	-0.099	-0.014	-0.049	-0.378	97
1725631	23351	KHNYN	NM_015299	9606	hsa-let-7e	3	4002	4009	0.003	-0.016	-0.102	-0.014	-0.049	-0.425	99
1744013	27143	KIAA1274	NM_014431	9606	hsa-let-7e	3	1630	1637	-0.018	0.055	-0.094	-0.014	-0.049	-0.367	96
1776136	200942	KLHDC8B	NM_173546	9606	hsa-let-7e	3	617	624	-0.008	0.084	-0.099	-0.014	-0.049	-0.333	95
1781871	401265	KLHL31	NM_001003760	9606	hsa-let-7e	2	172	178	0.003	-0.13	-0.037	-0.01	-0.026	-0.32	94
1843094	389421	LIN28B	NM_001004317	9606	hsa-let-7e	3	44	51	-0.018	-0.011	-0.103	-0.014	-0.049	-0.442	99
1846846	387787	LIPT2	NM_001144869	9606	hsa-let-7e	3	182	189	0.003	0.039	-0.097	-0.014	-0.049	-0.365	96
1875900	9860	LRIG2	NM_014813	9606	hsa-let-7e	3	55	62	0.003	-0.04	-0.1	-0.014	-0.049	-0.447	99
1876130	121227	LRIG3	NM_153377	9606	hsa-let-7e	3	33	40	-0.008	-0.069	-0.106	-0.014	-0.049	-0.493	99
1876142	121227	LRIG3	NM_001136051	9606	hsa-let-7e	3	33	40	-0.008	-0.069	-0.106	-0.014	-0.049	-0.493	99
1893739	134353	LSM11	NM_173491	9606	hsa-let-7e	3	1454	1461	-0.018	0.097	-0.111	-0.014	-0.049	-0.342	95
1920750	4214	MAP3K1	NM_005921	9606	hsa-let-7e	3	2152	2159	0.003	-0.018	-0.035	-0.014	-0.049	-0.36	96
1930114	8491	MAP4K3	NM_003618	9606	hsa-let-7e	3	1056	1063	0.003	-0.098	-0.045	-0.014	-0.049	-0.45	99
1942455	5597	MAPK6	NM_002748	9606	hsa-let-7e	3	487	494	-0.008	-0.05	0.009	-0.014	-0.049	-0.359	96
2009782	80306	MED28	NM_025205	9606	hsa-let-7e	3	474	481	0.003	-0.065	-0.049	-0.014	-0.049	-0.421	98
2010222	112950	MED8	NM_201542	9606	hsa-let-7e	3	214	221	0.003	-0.012	-0.09	-0.014	-0.049	-0.409	98
2039850	148808	MFSD4	NM_181644	9606	hsa-let-7e	3	1988	1995	-0.008	0.011	0.003	-0.014	-0.049	-0.304	93
2103691	57380	MRS2	NM_020662	9606	hsa-let-7e	3	1728	1735	0.003	-0.091	-0.074	-0.014	-0.049	-0.472	99
2107512	4481	MSR1	NM_002445	9606	hsa-let-7e	3	1598	1605	-0.008	0.038	-0.094	-0.014	-0.049	-0.374	97
2164764	4673	NAP1L1	NM_139207	9606	hsa-let-7e	3	527	534	-0.008	-0.049	0.019	-0.014	-0.049	-0.348	95
2216762	4752	NEK3	NM_152720	9606	hsa-let-7e	3	360	367	0.003	0.05	-0.081	-0.014	-0.049	-0.338	95
2216774	4752	NEK3	NM_001146099	9606	hsa-let-7e	3	360	367	0.003	0.05	-0.081	-0.014	-0.049	-0.338	95
2216792	4752	NEK3	NM_002498	9606	hsa-let-7e	3	360	367	0.003	0.05	-0.081	-0.014	-0.049	-0.338	95
2265212	4803	NGF	NM_002506	9606	hsa-let-7e	3	54	61	0.003	0.07	-0.101	-0.014	-0.049	-0.338	95
2303738	27031	NPHP3	NM_153240	9606	hsa-let-7e	3	737	744	-0.018	-0.028	0.027	-0.014	-0.049	-0.329	94
2379035	10562	OLFM4	NM_006418	9606	hsa-let-7e	3	708	715	0.003	-0.053	0.031	-0.014	-0.049	-0.329	94
2533297	8799	PEX11B	NM_003846	9606	hsa-let-7e	3	554	561	0.024	0.025	-0.05	-0.014	-0.049	-0.311	93
2533316	8799	PEX11B	NM_001184795	9606	hsa-let-7e	3	554	561	0.024	0.025	-0.05	-0.014	-0.049	-0.311	93
2593978	50487	PLA2G3	NM_015715	9606	hsa-let-7e	3	685	692	-0.018	0.033	-0.057	-0.014	-0.049	-0.352	96
2609662	84725	PLEKHA8	NM_001197026	9606	hsa-let-7e	3	5278	5285	-0.018	-0.02	0.035	-0.014	-0.049	-0.313	93
2611709	55200	PLEKHG6	NM_018173	9606	hsa-let-7e	3	85	92	0.013	0.033	-0.093	-0.014	-0.049	-0.357	96
2611720	55200	PLEKHG6	NM_001144857	9606	hsa-let-7e	3	85	92	0.013	0.033	-0.093	-0.014	-0.049	-0.357	96
2611732	55200	PLEKHG6	NM_001144856	9606	hsa-let-7e	3	85	92	0.013	0.033	-0.093	-0.014	-0.049	-0.357	96
2611966	440107	PLEKHG7	NM_001004330	9606	hsa-let-7e	3	446	453	0.013	-0.02	-0.002	-0.014	-0.049	-0.319	94
2620167	10154	PLXNC1	NM_005761	9606	hsa-let-7e	3	1973	1980	0.003	0.012	-0.01	-0.014	-0.049	-0.305	93
2633344	5433	POLR2D	NM_004805	9606	hsa-let-7e	3	281	288	-0.018	-0.009	-0.043	-0.014	-0.049	-0.38	97
2732089	283659	PRTG	NM_173814	9606	hsa-let-7e	3	412	419	0.013	-0.003	-0.01	-0.014	-0.049	-0.31	93
2793086	222659	PXT1	NM_152990	9606	hsa-let-7e	3	1051	1058	-0.008	-0.028	-0.074	-0.014	-0.049	-0.42	98
2793496	5859	QARS	NM_005051	9606	hsa-let-7e	3	17	24	0.003	0.076	-0.11	-0.014	-0.049	-0.341	95
2960293	81790	RNF170	NM_030954	9606	hsa-let-7e	3	2751	2758	0.003	0.042	-0.087	-0.014	-0.049	-0.352	96
2960308	81790	RNF170	NM_001160225	9606	hsa-let-7e	3	2751	2758	0.003	0.042	-0.087	-0.014	-0.049	-0.352	96
2960312	81790	RNF170	NM_001160223	9606	hsa-let-7e	3	2751	2758	0.003	0.042	-0.087	-0.014	-0.049	-0.352	96
3003935	285367	RPUSD3	NM_173659	9606	hsa-let-7e	3	160	167	0.003	0.007	-0.114	-0.014	-0.049	-0.414	98
3003947	285367	RPUSD3	NM_001142547	9606	hsa-let-7e	3	160	167	0.003	0.007	-0.114	-0.014	-0.049	-0.414	98
3008887	6241	RRM2	NM_001165931	9606	hsa-let-7e	3	136	143	0.003	0.031	-0.08	-0.014	-0.049	-0.356	96
3008899	6241	RRM2	NM_001034	9606	hsa-let-7e	3	136	143	0.003	0.031	-0.08	-0.014	-0.049	-0.356	96
3083673	6319	SCD	NM_005063	9606	hsa-let-7e	3	3462	3469	-0.018	0.017	-0.006	-0.014	-0.049	-0.317	94
3087249	11280	SCN11A	NM_014139	9606	hsa-let-7e	3	17	24	0.003	0.099	-0.11	-0.014	-0.049	-0.318	94
3117269	10505	SEMA4F	NM_004263	9606	hsa-let-7e	3	1782	1789	0.003	0.028	-0.099	-0.014	-0.049	-0.378	97
3134270	10169	SERF2	NM_001199875	9606	hsa-let-7e	3	1980	1987	-0.018	0.023	-0.081	-0.014	-0.049	-0.386	97
3134283	10169	SERF2	NM_001199876	9606	hsa-let-7e	3	1980	1987	-0.018	0.023	-0.081	-0.014	-0.049	-0.386	97
3134327	10169	SERF2	NM_001018108	9606	hsa-let-7e	3	2179	2186	-0.018	0.023	-0.081	-0.014	-0.049	-0.386	97
3134335	10169	SERF2	NM_001199877	9606	hsa-let-7e	3	2179	2186	-0.018	0.023	-0.081	-0.014	-0.049	-0.386	97
3134351	10169	SERF2	NM_001199878	9606	hsa-let-7e	3	2179	2186	-0.018	0.023	-0.081	-0.014	-0.049	-0.386	97
3151304	84826	SFT2D3	NM_032740	9606	hsa-let-7e	3	1444	1451	-0.039	0.066	-0.062	-0.014	-0.049	-0.345	95
3221838	83733	SLC25A18	NM_031481	9606	hsa-let-7e	3	120	127	0.024	0.05	-0.084	-0.014	-0.049	-0.32	94
3238620	11046	SLC35D2	NM_007001	9606	hsa-let-7e	3	141	148	-0.018	-0.032	-0.079	-0.014	-0.049	-0.439	99
3255667	200010	SLC5A9	NM_001011547	9606	hsa-let-7e	3	266	273	-0.029	0.021	-0.047	-0.014	-0.049	-0.365	96
3255682	200010	SLC5A9	NM_001135181	9606	hsa-let-7e	3	266	273	-0.029	0.021	-0.047	-0.014	-0.049	-0.365	96
3302122	23583	SMUG1	NM_014311	9606	hsa-let-7e	3	294	301	0.003	0.029	-0.04	-0.014	-0.049	-0.318	94
3321949	58533	SNX6	NM_152233	9606	hsa-let-7e	3	1659	1666	-0.018	0.06	-0.103	-0.014	-0.049	-0.371	97
3321959	58533	SNX6	NM_021249	9606	hsa-let-7e	3	1659	1666	-0.018	0.06	-0.103	-0.014	-0.049	-0.371	97
3381121	79644	SRD5A3	NM_024592	9606	hsa-let-7e	3	2661	2668	-0.018	-0.039	-0.028	-0.014	-0.049	-0.395	98
3442215	6809	STX3	NM_001178040	9606	hsa-let-7e	3	288	295	0.013	-0.043	-0.042	-0.014	-0.049	-0.382	97
3442223	6809	STX3	NM_004177	9606	hsa-let-7e	3	366	373	0.013	-0.043	-0.022	-0.014	-0.049	-0.362	96
3447875	10923	SUB1	NM_006713	9606	hsa-let-7e	3	2532	2539	0.003	-0.005	0.001	-0.014	-0.049	-0.311	93
3462969	81493	SYNC	NM_001161708	9606	hsa-let-7e	3	1719	1726	0.003	0.023	-0.075	-0.014	-0.049	-0.359	96
3462988	81493	SYNC	NM_030786	9606	hsa-let-7e	3	1781	1788	0.003	0.023	-0.075	-0.014	-0.049	-0.359	96
3495100	51616	TAF9B	NM_015975	9606	hsa-let-7e	3	1738	1745	-0.008	0.101	-0.084	-0.014	-0.049	-0.301	93
3513475	9755	TBKBP1	NM_014726	9606	hsa-let-7e	3	1017	1024	0.003	-0.01	-0.01	-0.014	-0.049	-0.327	94
3563006	7046	TGFBR1	NM_004612	9606	hsa-let-7e	3	75	82	-0.018	-0.008	-0.095	-0.014	-0.049	-0.431	99
3563017	7046	TGFBR1	NM_001130916	9606	hsa-let-7e	3	75	82	-0.018	-0.008	-0.095	-0.014	-0.049	-0.431	99
3566195	7049	TGFBR3	NM_001195683	9606	hsa-let-7e	3	2994	3001	-0.008	-0.039	-0.014	-0.014	-0.049	-0.371	97
3566197	7049	TGFBR3	NM_001195684	9606	hsa-let-7e	3	2994	3001	-0.008	-0.039	-0.014	-0.014	-0.049	-0.371	97
3566210	7049	TGFBR3	NM_003243	9606	hsa-let-7e	3	2994	3001	-0.008	-0.039	-0.014	-0.014	-0.049	-0.371	97
3573580	79725	THAP9	NM_024672	9606	hsa-let-7e	3	1066	1073	0.034	-0.085	-0.08	-0.014	-0.049	-0.441	99
3578564	7069	THRSP	NM_003251	9606	hsa-let-7e	3	442	449	0.003	-0.068	-0.046	-0.014	-0.049	-0.421	98
3617152	23670	TMEM2	NM_001135820	9606	hsa-let-7e	3	1470	1477	-0.05	-0.011	-0.025	-0.014	-0.049	-0.396	98
3617154	23670	TMEM2	NM_013390	9606	hsa-let-7e	3	1470	1477	-0.05	-0.011	-0.025	-0.014	-0.049	-0.396	98
3619800	56063	TMEM234	NM_019118	9606	hsa-let-7e	3	132	139	-0.008	0.027	-0.081	-0.014	-0.049	-0.372	97
3640341	8744	TNFSF9	NM_003811	9606	hsa-let-7e	3	92	99	0.024	0.055	-0.091	-0.014	-0.049	-0.322	94
3700172	131405	TRIM71	NM_001039111	9606	hsa-let-7e	3	172	179	0.003	-0.023	-0.071	-0.014	-0.049	-0.401	98
3700198	131405	TRIM71	NM_001039111	9606	hsa-let-7e	3	252	259	0.003	-0.087	-0.061	-0.014	-0.049	-0.455	99
3725316	64427	TTC31	NM_022492	9606	hsa-let-7e	3	1236	1243	0.024	0.038	-0.088	-0.014	-0.049	-0.336	95
3777161	51569	UFM1	NM_016617	9606	hsa-let-7e	3	225	232	0.013	0.026	-0.057	-0.014	-0.049	-0.328	94
3782065	115426	UHRF2	NM_152896	9606	hsa-let-7e	3	279	286	0.003	-0.032	-0.044	-0.014	-0.049	-0.383	97
3792951	219333	USP12	NM_182488	9606	hsa-let-7e	3	3009	3016	0.003	0.032	-0.084	-0.014	-0.049	-0.359	96
3800816	84640	USP38	NM_032557	9606	hsa-let-7e	2	187	193	0.003	-0.136	-0.035	-0.01	-0.026	-0.324	94
3810173	7402	UTRN	NM_007124	9606	hsa-let-7e	3	1600	1607	-0.008	-0.018	-0.005	-0.014	-0.049	-0.341	95
3892316	55113	XKR8	NM_018053	9606	hsa-let-7e	3	778	785	-0.018	0.055	-0.087	-0.014	-0.049	-0.36	96
3905305	55432	YOD1	NM_018566	9606	hsa-let-7e	3	29	36	0.003	0.015	-0.107	-0.014	-0.049	-0.399	98
3978183	23503	ZFYVE26	NM_015346	9606	hsa-let-7e	3	239	246	0.003	-0.002	-0.054	-0.014	-0.049	-0.363	96
3996757	10168	ZNF197	NM_006991	9606	hsa-let-7e	3	951	958	-0.018	0.038	-0.093	-0.014	-0.049	-0.383	97
3998555	7753	ZNF202	NM_003455	9606	hsa-let-7e	3	256	263	0.003	0.032	-0.05	-0.014	-0.049	-0.325	94
4010023	79692	ZNF322A	NM_001242798	9606	hsa-let-7e	3	2821	2828	-0.039	-0.032	-0.08	-0.014	-0.049	-0.461	99
4010038	79692	ZNF322A	NM_001242797	9606	hsa-let-7e	3	2821	2828	-0.039	-0.032	-0.08	-0.014	-0.049	-0.461	99
4010044	79692	ZNF322A	NM_001242799	9606	hsa-let-7e	3	2821	2828	-0.039	-0.032	-0.08	-0.014	-0.049	-0.461	99
4010052	79692	ZNF322A	NM_024639	9606	hsa-let-7e	3	2821	2828	-0.039	-0.032	-0.08	-0.014	-0.049	-0.461	99
4010814	84905	ZNF341	NM_032819	9606	hsa-let-7e	3	645	652	-0.008	-0.018	-0.089	-0.014	-0.049	-0.425	99
4011246	84671	ZNF347	NM_001172675	9606	hsa-let-7e	3	1545	1552	0.003	-0.006	-0.101	-0.014	-0.049	-0.414	98
4011259	84671	ZNF347	NM_001172674	9606	hsa-let-7e	3	1545	1552	0.003	-0.006	-0.101	-0.014	-0.049	-0.414	98
4011274	84671	ZNF347	NM_032584	9606	hsa-let-7e	3	1545	1552	0.003	-0.006	-0.101	-0.014	-0.049	-0.414	98
4026042	147949	ZNF583	NM_001159861	9606	hsa-let-7e	3	488	495	0.003	-0.054	-0.072	-0.014	-0.049	-0.433	99
4026059	147949	ZNF583	NM_001159860	9606	hsa-let-7e	3	488	495	0.003	-0.054	-0.072	-0.014	-0.049	-0.433	99
4026067	147949	ZNF583	NM_152478	9606	hsa-let-7e	3	488	495	0.003	-0.054	-0.072	-0.014	-0.049	-0.433	99
4047616	345462	ZNF879	NM_001136116	9606	hsa-let-7e	3	451	458	0.003	0.018	-0.041	-0.014	-0.049	-0.33	95
10104	10057	ABCC5	NM_005688	9606	hsa-let-7f	3	1140	1147	0.003	0.061	-0.059	-0.014	-0.049	-0.305	93
39598	23305	ACSL6	NM_001009185	9606	hsa-let-7f	3	400	407	-0.029	-0.023	-0.013	-0.014	-0.049	-0.375	97
39617	23305	ACSL6	NM_015256	9606	hsa-let-7f	3	400	407	-0.029	-0.023	-0.013	-0.014	-0.049	-0.375	97
39630	23305	ACSL6	NM_001205247	9606	hsa-let-7f	3	400	407	-0.029	-0.023	-0.013	-0.014	-0.049	-0.375	97
39645	23305	ACSL6	NM_001205248	9606	hsa-let-7f	3	400	407	-0.029	-0.023	-0.013	-0.014	-0.049	-0.375	97
39647	23305	ACSL6	NM_001205250	9606	hsa-let-7f	3	400	407	-0.029	-0.023	-0.013	-0.014	-0.049	-0.375	97
39659	23305	ACSL6	NM_001205251	9606	hsa-let-7f	3	400	407	-0.029	-0.023	-0.013	-0.014	-0.049	-0.375	97
43440	55860	ACTR10	NM_018477	9606	hsa-let-7f	2	1070	1076	-0.007	-0.12	-0.061	-0.01	-0.026	-0.344	95
48475	130399	ACVR1C	NM_001111032	9606	hsa-let-7f	3	90	97	0.045	-0.081	-0.092	-0.014	-0.049	-0.438	99
48476	130399	ACVR1C	NM_001111031	9606	hsa-let-7f	3	90	97	0.045	-0.081	-0.092	-0.014	-0.049	-0.438	99
48491	130399	ACVR1C	NM_001111033	9606	hsa-let-7f	3	90	97	0.045	-0.081	-0.092	-0.014	-0.049	-0.438	99
48499	130399	ACVR1C	NM_145259	9606	hsa-let-7f	3	90	97	0.045	-0.081	-0.092	-0.014	-0.049	-0.438	99
61262	11095	ADAMTS8	NM_007037	9606	hsa-let-7f	3	371	378	-0.008	-0.037	-0.049	-0.014	-0.049	-0.404	98
75436	154	ADRB2	NM_000024	9606	hsa-let-7f	3	300	307	0.003	-0.058	-0.05	-0.014	-0.049	-0.415	98
95897	25909	AHCTF1	NM_015446	9606	hsa-let-7f	3	559	566	0.003	-0.1	0.027	-0.014	-0.049	-0.38	97
127467	275	AMT	NM_001164712	9606	hsa-let-7f	3	170	177	-0.008	0.059	-0.071	-0.014	-0.049	-0.33	94
176724	10307	APBB3	NM_006051	9606	hsa-let-7f	3	259	266	-0.018	0.018	-0.101	-0.014	-0.049	-0.411	98
176739	10307	APBB3	NM_133173	9606	hsa-let-7f	3	259	266	-0.018	0.018	-0.101	-0.014	-0.049	-0.411	98
176746	10307	APBB3	NM_133172	9606	hsa-let-7f	3	259	266	-0.018	0.018	-0.101	-0.014	-0.049	-0.411	98
176750	10307	APBB3	NM_133174	9606	hsa-let-7f	3	259	266	-0.018	0.018	-0.101	-0.014	-0.049	-0.411	98
198266	79822	ARHGAP28	NM_001010000	9606	hsa-let-7f	3	2799	2806	-0.06	-0.055	0.076	-0.014	-0.049	-0.349	96
209943	54848	ARHGEF38	NM_001242729	9606	hsa-let-7f	3	46	53	0.013	-0.063	-0.103	-0.014	-0.049	-0.463	99
277194	64756	ATPAF1	NM_001042546	9606	hsa-let-7f	3	2383	2390	-0.008	-0.102	0.049	-0.014	-0.049	-0.371	96
277204	64756	ATPAF1	NM_022745	9606	hsa-let-7f	3	2383	2390	-0.008	-0.102	0.049	-0.014	-0.049	-0.371	96
300021	11041	B3GNT1	NM_006876	9606	hsa-let-7f	3	247	254	-0.008	0.063	-0.052	-0.014	-0.049	-0.307	93
375604	57596	BEGAIN	NM_001159531	9606	hsa-let-7f	3	695	702	0.013	0.043	-0.084	-0.014	-0.049	-0.338	95
375615	57596	BEGAIN	NM_020836	9606	hsa-let-7f	3	695	702	0.013	0.043	-0.084	-0.014	-0.049	-0.338	95
397545	55290	BRF2	NM_018310	9606	hsa-let-7f	3	478	485	0.003	-0.017	-0.082	-0.014	-0.049	-0.406	98
399738	54014	BRWD1	NM_001007246	9606	hsa-let-7f	3	1764	1771	-0.018	0.023	-0.061	-0.014	-0.049	-0.366	96
430640	122525	C14orf28	NM_001017923	9606	hsa-let-7f	3	1608	1615	-0.029	0.024	-0.091	-0.014	-0.049	-0.406	98
430651	122525	C14orf28	NM_001017923	9606	hsa-let-7f	2	1690	1696	-0.016	-0.146	-0.06	-0.01	-0.026	-0.378	97
487593	85027	C5orf62	NM_032947	9606	hsa-let-7f	3	218	225	0.024	-0.003	-0.059	-0.014	-0.049	-0.348	95
498005	541565	C8orf58	NM_173686	9606	hsa-let-7f	3	783	790	0.013	-0.003	-0.101	-0.014	-0.049	-0.401	98
498010	541565	C8orf58	NM_001013842	9606	hsa-let-7f	3	783	790	0.013	-0.003	-0.101	-0.014	-0.049	-0.401	98
498027	541565	C8orf58	NM_001198827	9606	hsa-let-7f	3	871	878	0.013	-0.003	-0.101	-0.014	-0.049	-0.401	98
504096	55071	C9orf40	NM_017998	9606	hsa-let-7f	3	1458	1465	-0.008	-0.119	-0.114	-0.014	-0.049	-0.551	99
589824	836	CASP3	NM_004346	9606	hsa-let-7f	3	153	160	0.003	0.004	-0.076	-0.014	-0.049	-0.379	97
589832	836	CASP3	NM_032991	9606	hsa-let-7f	3	153	160	0.003	0.004	-0.076	-0.014	-0.049	-0.379	97
613110	54482	CCDC76	NM_019083	9606	hsa-let-7f	3	1292	1299	-0.05	0	-0.018	-0.014	-0.049	-0.378	97
616740	6354	CCL7	NM_006273	9606	hsa-let-7f	3	276	283	0.013	0.017	-0.076	-0.014	-0.049	-0.356	96
621449	899	CCNF	NM_001761	9606	hsa-let-7f	3	1786	1793	-0.029	0.057	-0.103	-0.014	-0.049	-0.385	97
623270	54619	CCNJ	NM_001134376	9606	hsa-let-7f	3	1972	1979	0.013	-0.101	0.05	-0.014	-0.049	-0.348	95
623274	54619	CCNJ	NM_001134375	9606	hsa-let-7f	3	1972	1979	0.013	-0.101	0.05	-0.014	-0.049	-0.348	95
623289	54619	CCNJ	NM_019084	9606	hsa-let-7f	3	1972	1979	0.013	-0.101	0.05	-0.014	-0.049	-0.348	95
630801	1236	CCR7	NM_001838	9606	hsa-let-7f	3	172	179	-0.039	0.055	-0.071	-0.014	-0.049	-0.365	96
633602	131450	CD200R1	NM_170780	9606	hsa-let-7f	3	536	543	-0.039	-0.028	-0.001	-0.014	-0.049	-0.378	97
633608	131450	CD200R1	NM_138806	9606	hsa-let-7f	3	536	543	-0.039	-0.028	-0.001	-0.014	-0.049	-0.378	97
646056	997	CDC34	NM_004359	9606	hsa-let-7f	3	68	75	-0.008	0.069	-0.097	-0.014	-0.049	-0.346	95
669460	55573	CDV3	NM_017548	9606	hsa-let-7f	3	331	338	0.003	0.001	-0.031	-0.014	-0.049	-0.337	95
691217	9662	CEP135	NM_025009	9606	hsa-let-7f	2	117	123	-0.035	-0.084	-0.045	-0.01	-0.026	-0.32	94
730882	9069	CLDN12	NM_001185072	9606	hsa-let-7f	3	550	557	0.003	-0.047	0.025	-0.014	-0.049	-0.329	94
730896	9069	CLDN12	NM_001185073	9606	hsa-let-7f	3	550	557	0.003	-0.047	0.025	-0.014	-0.049	-0.329	94
730902	9069	CLDN12	NM_012129	9606	hsa-let-7f	3	550	557	0.003	-0.047	0.025	-0.014	-0.049	-0.329	94
737851	10978	CLP1	NM_001142597	9606	hsa-let-7f	2	131	137	0.003	-0.105	-0.043	-0.01	-0.026	-0.301	93
737852	10978	CLP1	NM_006831	9606	hsa-let-7f	2	131	137	0.003	-0.105	-0.043	-0.01	-0.026	-0.301	93
763841	11064	CNTRL	NM_007018	9606	hsa-let-7f	3	44	51	-0.018	0.007	-0.103	-0.014	-0.049	-0.424	98
765339	8161	COIL	NM_004645	9606	hsa-let-7f	3	141	148	-0.039	-0.07	-0.079	-0.014	-0.049	-0.498	99
769763	1278	COL1A2	NM_000089	9606	hsa-let-7f	3	378	385	0.013	-0.074	-0.019	-0.014	-0.049	-0.39	98
770890	1281	COL3A1	NM_000090	9606	hsa-let-7f	3	408	415	0.013	-0.054	-0.011	-0.014	-0.049	-0.362	96
773831	1288	COL4A6	NM_001847	9606	hsa-let-7f	3	265	272	-0.008	0.037	-0.047	-0.014	-0.049	-0.328	94
773848	1288	COL4A6	NM_033641	9606	hsa-let-7f	3	265	272	-0.008	0.037	-0.047	-0.014	-0.049	-0.328	94
783964	51200	CPA4	NM_016352	9606	hsa-let-7f	3	310	317	0.013	-0.028	-0.036	-0.014	-0.049	-0.361	96
783968	51200	CPA4	NM_001163446	9606	hsa-let-7f	3	310	317	0.013	-0.028	-0.036	-0.014	-0.049	-0.361	96
787392	64506	CPEB1	NM_001079535	9606	hsa-let-7f	3	1288	1295	0.003	-0.02	-0.09	-0.014	-0.049	-0.417	98
787403	64506	CPEB1	NM_001079533	9606	hsa-let-7f	3	1288	1295	0.003	-0.02	-0.09	-0.014	-0.049	-0.417	98
787411	64506	CPEB1	NM_001079534	9606	hsa-let-7f	3	1288	1295	0.003	-0.02	-0.09	-0.014	-0.049	-0.417	98
787419	64506	CPEB1	NM_030594	9606	hsa-let-7f	3	1288	1295	0.003	-0.02	-0.09	-0.014	-0.049	-0.417	98
886918	284613	CYB561D1	NM_001134402	9606	hsa-let-7f	3	4082	4089	0.013	0.075	-0.091	-0.014	-0.049	-0.313	93
886924	284613	CYB561D1	NM_001134400	9606	hsa-let-7f	3	4082	4089	0.013	0.075	-0.091	-0.014	-0.049	-0.313	93
886932	284613	CYB561D1	NM_182580	9606	hsa-let-7f	3	4082	4089	0.013	0.075	-0.091	-0.014	-0.049	-0.313	93
886965	284613	CYB561D1	NM_001134403	9606	hsa-let-7f	3	4474	4481	0.013	0.075	-0.091	-0.014	-0.049	-0.313	93
886980	284613	CYB561D1	NM_001134404	9606	hsa-let-7f	3	4566	4573	0.013	0.075	-0.091	-0.014	-0.049	-0.313	93
935988	84301	DDI2	NM_032341	9606	hsa-let-7f	3	65	72	0.003	-0.017	-0.098	-0.014	-0.049	-0.422	98
938008	55308	DDX19A	NM_018332	9606	hsa-let-7f	3	120	127	0.003	0.009	-0.084	-0.014	-0.049	-0.382	97
938197	11269	DDX19B	NM_007242	9606	hsa-let-7f	3	120	127	0.003	0.009	-0.084	-0.014	-0.049	-0.382	97
938208	11269	DDX19B	NM_001014451	9606	hsa-let-7f	3	120	127	0.003	0.009	-0.084	-0.014	-0.049	-0.382	97
938222	11269	DDX19B	NM_001014449	9606	hsa-let-7f	3	120	127	0.003	0.009	-0.084	-0.014	-0.049	-0.382	97
1004450	1763	DNA2	NM_001080449	9606	hsa-let-7f	3	908	915	0.013	-0.119	-0.099	-0.014	-0.049	-0.515	99
1023672	285381	DPH3	NM_206831	9606	hsa-let-7f	3	334	341	-0.018	-0.034	-0.03	-0.014	-0.049	-0.392	98
1023691	285381	DPH3	NM_001047434	9606	hsa-let-7f	3	334	341	-0.018	-0.034	-0.03	-0.014	-0.049	-0.392	98
1025364	10072	DPP3	NM_005700	9606	hsa-let-7f	3	116	123	0.003	0.053	-0.085	-0.014	-0.049	-0.339	95
1025380	10072	DPP3	NM_130443	9606	hsa-let-7f	3	116	123	0.003	0.053	-0.085	-0.014	-0.049	-0.339	95
1045684	1857	DVL3	NM_004423	9606	hsa-let-7f	3	2743	2750	-0.008	0.012	-0.109	-0.014	-0.049	-0.415	98
1056897	1875	E2F5	NM_001951	9606	hsa-let-7f	2	27	33	0.003	-0.09	-0.058	-0.01	-0.026	-0.301	93
1056905	1875	E2F5	NM_001083588	9606	hsa-let-7f	2	27	33	0.003	-0.09	-0.058	-0.01	-0.026	-0.301	93
1056908	1875	E2F5	NM_001083589	9606	hsa-let-7f	2	27	33	0.003	-0.09	-0.058	-0.01	-0.026	-0.301	93
1153700	2074	ERCC6	NM_000124	9606	hsa-let-7f	3	125	132	0.003	-0.037	-0.083	-0.014	-0.049	-0.427	99
1195481	83640	FAM103A1	NM_031452	9606	hsa-let-7f	3	210	217	0.013	-0.041	-0.061	-0.014	-0.049	-0.399	98
1244993	355	FAS	NM_000043	9606	hsa-let-7f	3	554	561	0.003	-0.025	0.026	-0.014	-0.049	-0.306	93
1245005	355	FAS	NM_152871	9606	hsa-let-7f	3	554	561	0.003	-0.025	0.026	-0.014	-0.049	-0.306	93
1248848	54850	FBXL12	NM_017703	9606	hsa-let-7f	3	242	249	0.003	0.036	-0.053	-0.014	-0.049	-0.324	94
1274046	55785	FGD6	NM_018351	9606	hsa-let-7f	3	532	539	0.003	-0.018	0.02	-0.014	-0.049	-0.305	93
1289472	55137	FIGN	NM_018086	9606	hsa-let-7f	3	1402	1409	0.013	-0.056	0.021	-0.014	-0.049	-0.332	94
1290207	401720	FIGNL2	NM_001013690	9606	hsa-let-7f	3	2416	2423	0.003	-0.041	-0.079	-0.014	-0.049	-0.427	99
1290230	401720	FIGNL2	NM_001013690	9606	hsa-let-7f	3	2491	2498	0.013	0.002	-0.098	-0.014	-0.049	-0.393	98
1338978	80144	FRAS1	NM_025074	9606	hsa-let-7f	3	151	158	-0.039	0.03	-0.076	-0.014	-0.049	-0.395	98
1359845	8322	FZD4	NM_012193	9606	hsa-let-7f	3	5028	5035	-0.008	0.003	-0.005	-0.014	-0.049	-0.32	94
1380166	2589	GALNT1	NM_020474	9606	hsa-let-7f	3	44	51	0.003	0.062	-0.103	-0.014	-0.049	-0.348	95
1395320	51301	GCNT4	NM_016591	9606	hsa-let-7f	3	521	528	0.003	-0.016	0.017	-0.014	-0.049	-0.306	93
1398535	392255	GDF6	NM_001001557	9606	hsa-let-7f	3	2094	2101	0.003	-0.08	-0.081	-0.014	-0.049	-0.468	99
1402204	79760	GEMIN7	NM_024707	9606	hsa-let-7f	3	215	222	-0.008	0.016	-0.06	-0.014	-0.049	-0.362	96
1402218	79760	GEMIN7	NM_001007270	9606	hsa-let-7f	3	215	222	-0.008	0.016	-0.06	-0.014	-0.049	-0.362	96
1402231	79760	GEMIN7	NM_001007269	9606	hsa-let-7f	3	215	222	-0.008	0.016	-0.06	-0.014	-0.049	-0.362	96
1419757	10052	GJC1	NM_001080383	9606	hsa-let-7f	3	5868	5875	-0.029	-0.007	-0.037	-0.014	-0.049	-0.383	97
1419771	10052	GJC1	NM_005497	9606	hsa-let-7f	3	5868	5875	-0.029	-0.007	-0.037	-0.014	-0.049	-0.383	97
1438609	79158	GNPTAB	NM_024312	9606	hsa-let-7f	3	23	30	0.003	-0.031	-0.108	-0.014	-0.049	-0.446	99
1507412	9421	HAND1	NM_004821	9606	hsa-let-7f	3	744	751	-0.008	-0.005	-0.093	-0.014	-0.049	-0.416	98
1529867	55662	HIF1AN	NM_017902	9606	hsa-let-7f	3	5685	5692	-0.008	-0.023	-0.09	-0.014	-0.049	-0.431	99
1547319	8091	HMGA2	NM_003483	9606	hsa-let-7f	3	21	28	0.013	0.013	-0.109	-0.014	-0.049	-0.393	98
1607380	10643	IGF2BP3	NM_006547	9606	hsa-let-7f	3	560	567	-0.008	-0.035	0.027	-0.014	-0.049	-0.326	94
1609526	3547	IGSF1	NM_205833	9606	hsa-let-7f	3	865	872	-0.008	0.034	-0.094	-0.014	-0.049	-0.378	97
1609534	3547	IGSF1	NM_001170963	9606	hsa-let-7f	3	865	872	-0.008	0.034	-0.094	-0.014	-0.049	-0.378	97
1700667	3767	KCNJ11	NM_000525	9606	hsa-let-7f	3	1525	1532	-0.008	-0.027	-0.079	-0.014	-0.049	-0.424	98
1700686	3767	KCNJ11	NM_001166290	9606	hsa-let-7f	3	1525	1532	-0.008	-0.027	-0.079	-0.014	-0.049	-0.424	98
1718282	283219	KCTD21	NM_001029859	9606	hsa-let-7f	3	2452	2459	-0.018	0.049	-0.099	-0.014	-0.049	-0.378	97
1725632	23351	KHNYN	NM_015299	9606	hsa-let-7f	3	4002	4009	-0.008	-0.016	-0.102	-0.014	-0.049	-0.436	99
1744020	27143	KIAA1274	NM_014431	9606	hsa-let-7f	3	1630	1637	-0.018	0.055	-0.094	-0.014	-0.049	-0.367	96
1776137	200942	KLHDC8B	NM_173546	9606	hsa-let-7f	3	617	624	-0.008	0.084	-0.099	-0.014	-0.049	-0.333	95
1781873	401265	KLHL31	NM_001003760	9606	hsa-let-7f	2	172	178	0.003	-0.13	-0.037	-0.01	-0.026	-0.32	94
1843095	389421	LIN28B	NM_001004317	9606	hsa-let-7f	3	44	51	-0.018	-0.011	-0.103	-0.014	-0.049	-0.442	99
1846845	387787	LIPT2	NM_001144869	9606	hsa-let-7f	3	182	189	0.003	0.039	-0.097	-0.014	-0.049	-0.365	96
1875895	9860	LRIG2	NM_014813	9606	hsa-let-7f	3	55	62	0.003	-0.04	-0.1	-0.014	-0.049	-0.447	99
1876137	121227	LRIG3	NM_153377	9606	hsa-let-7f	3	33	40	-0.008	-0.069	-0.106	-0.014	-0.049	-0.493	99
1876141	121227	LRIG3	NM_001136051	9606	hsa-let-7f	3	33	40	-0.008	-0.069	-0.106	-0.014	-0.049	-0.493	99
1893741	134353	LSM11	NM_173491	9606	hsa-let-7f	3	1454	1461	-0.018	0.097	-0.111	-0.014	-0.049	-0.342	95
1920746	4214	MAP3K1	NM_005921	9606	hsa-let-7f	3	2152	2159	0.003	-0.018	-0.035	-0.014	-0.049	-0.36	96
1930113	8491	MAP4K3	NM_003618	9606	hsa-let-7f	3	1056	1063	0.003	-0.098	-0.045	-0.014	-0.049	-0.45	99
1942454	5597	MAPK6	NM_002748	9606	hsa-let-7f	3	487	494	-0.008	-0.05	0.009	-0.014	-0.049	-0.359	96
2009781	80306	MED28	NM_025205	9606	hsa-let-7f	3	474	481	0.003	-0.065	-0.049	-0.014	-0.049	-0.421	98
2010221	112950	MED8	NM_201542	9606	hsa-let-7f	3	214	221	-0.008	-0.012	-0.09	-0.014	-0.049	-0.42	98
2039856	148808	MFSD4	NM_181644	9606	hsa-let-7f	3	1988	1995	-0.008	0.011	0.003	-0.014	-0.049	-0.304	93
2103690	57380	MRS2	NM_020662	9606	hsa-let-7f	3	1728	1735	-0.008	-0.091	-0.074	-0.014	-0.049	-0.483	99
2107517	4481	MSR1	NM_002445	9606	hsa-let-7f	3	1598	1605	0.003	0.038	-0.094	-0.014	-0.049	-0.363	96
2164769	4673	NAP1L1	NM_139207	9606	hsa-let-7f	3	527	534	-0.008	-0.049	0.019	-0.014	-0.049	-0.348	95
2216768	4752	NEK3	NM_152720	9606	hsa-let-7f	3	360	367	-0.008	0.05	-0.081	-0.014	-0.049	-0.349	96
2216779	4752	NEK3	NM_001146099	9606	hsa-let-7f	3	360	367	-0.008	0.05	-0.081	-0.014	-0.049	-0.349	96
2216793	4752	NEK3	NM_002498	9606	hsa-let-7f	3	360	367	-0.008	0.05	-0.081	-0.014	-0.049	-0.349	96
2265211	4803	NGF	NM_002506	9606	hsa-let-7f	3	54	61	0.024	0.07	-0.101	-0.014	-0.049	-0.317	94
2303740	27031	NPHP3	NM_153240	9606	hsa-let-7f	3	737	744	-0.029	-0.028	0.027	-0.014	-0.049	-0.34	95
2379030	10562	OLFM4	NM_006418	9606	hsa-let-7f	3	708	715	-0.029	-0.053	0.031	-0.014	-0.049	-0.361	96
2533298	8799	PEX11B	NM_003846	9606	hsa-let-7f	3	554	561	0.013	0.025	-0.05	-0.014	-0.049	-0.322	94
2533312	8799	PEX11B	NM_001184795	9606	hsa-let-7f	3	554	561	0.013	0.025	-0.05	-0.014	-0.049	-0.322	94
2593981	50487	PLA2G3	NM_015715	9606	hsa-let-7f	3	685	692	-0.018	0.033	-0.057	-0.014	-0.049	-0.352	96
2609661	84725	PLEKHA8	NM_001197026	9606	hsa-let-7f	3	5278	5285	-0.018	-0.02	0.035	-0.014	-0.049	-0.313	93
2611714	55200	PLEKHG6	NM_018173	9606	hsa-let-7f	3	85	92	0.024	0.033	-0.093	-0.014	-0.049	-0.346	95
2611721	55200	PLEKHG6	NM_001144857	9606	hsa-let-7f	3	85	92	0.024	0.033	-0.093	-0.014	-0.049	-0.346	95
2611740	55200	PLEKHG6	NM_001144856	9606	hsa-let-7f	3	85	92	0.024	0.033	-0.093	-0.014	-0.049	-0.346	95
2611968	440107	PLEKHG7	NM_001004330	9606	hsa-let-7f	3	446	453	0.013	-0.02	-0.002	-0.014	-0.049	-0.319	94
2620168	10154	PLXNC1	NM_005761	9606	hsa-let-7f	3	1973	1980	0.003	0.012	-0.01	-0.014	-0.049	-0.305	93
2633346	5433	POLR2D	NM_004805	9606	hsa-let-7f	3	281	288	-0.018	-0.009	-0.043	-0.014	-0.049	-0.38	97
2732088	283659	PRTG	NM_173814	9606	hsa-let-7f	3	412	419	0.013	-0.003	-0.01	-0.014	-0.049	-0.31	93
2793091	222659	PXT1	NM_152990	9606	hsa-let-7f	3	1051	1058	-0.008	-0.028	-0.074	-0.014	-0.049	-0.42	98
2793500	5859	QARS	NM_005051	9606	hsa-let-7f	3	17	24	0.003	0.076	-0.11	-0.014	-0.049	-0.341	95
2960297	81790	RNF170	NM_030954	9606	hsa-let-7f	3	2751	2758	0.003	0.042	-0.087	-0.014	-0.049	-0.352	96
2960313	81790	RNF170	NM_001160223	9606	hsa-let-7f	3	2751	2758	0.003	0.042	-0.087	-0.014	-0.049	-0.352	96
2960317	81790	RNF170	NM_001160225	9606	hsa-let-7f	3	2751	2758	0.003	0.042	-0.087	-0.014	-0.049	-0.352	96
3003943	285367	RPUSD3	NM_173659	9606	hsa-let-7f	3	160	167	0.003	0.007	-0.114	-0.014	-0.049	-0.414	98
3003946	285367	RPUSD3	NM_001142547	9606	hsa-let-7f	3	160	167	0.003	0.007	-0.114	-0.014	-0.049	-0.414	98
3008892	6241	RRM2	NM_001165931	9606	hsa-let-7f	3	136	143	0.003	0.031	-0.08	-0.014	-0.049	-0.356	96
3008898	6241	RRM2	NM_001034	9606	hsa-let-7f	3	136	143	0.003	0.031	-0.08	-0.014	-0.049	-0.356	96
3083675	6319	SCD	NM_005063	9606	hsa-let-7f	3	3462	3469	-0.018	0.017	-0.006	-0.014	-0.049	-0.317	94
3087252	11280	SCN11A	NM_014139	9606	hsa-let-7f	3	17	24	0.003	0.099	-0.11	-0.014	-0.049	-0.318	94
3117266	10505	SEMA4F	NM_004263	9606	hsa-let-7f	3	1782	1789	-0.008	0.028	-0.099	-0.014	-0.049	-0.389	97
3134271	10169	SERF2	NM_001199875	9606	hsa-let-7f	3	1980	1987	-0.018	0.023	-0.081	-0.014	-0.049	-0.386	97
3134277	10169	SERF2	NM_001199876	9606	hsa-let-7f	3	1980	1987	-0.018	0.023	-0.081	-0.014	-0.049	-0.386	97
3134329	10169	SERF2	NM_001018108	9606	hsa-let-7f	3	2179	2186	-0.018	0.023	-0.081	-0.014	-0.049	-0.386	97
3134338	10169	SERF2	NM_001199877	9606	hsa-let-7f	3	2179	2186	-0.018	0.023	-0.081	-0.014	-0.049	-0.386	97
3134352	10169	SERF2	NM_001199878	9606	hsa-let-7f	3	2179	2186	-0.018	0.023	-0.081	-0.014	-0.049	-0.386	97
3151303	84826	SFT2D3	NM_032740	9606	hsa-let-7f	3	1444	1451	-0.039	0.066	-0.062	-0.014	-0.049	-0.345	95
3221834	83733	SLC25A18	NM_031481	9606	hsa-let-7f	3	120	127	0.024	0.05	-0.084	-0.014	-0.049	-0.32	94
3232606	55676	SLC30A6	NM_017964	9606	hsa-let-7f	3	2883	2890	0.003	-0.014	0.015	-0.014	-0.049	-0.306	93
3232626	55676	SLC30A6	NM_001193514	9606	hsa-let-7f	3	2883	2890	0.003	-0.014	0.015	-0.014	-0.049	-0.306	93
3232632	55676	SLC30A6	NM_001193515	9606	hsa-let-7f	3	2883	2890	0.003	-0.014	0.015	-0.014	-0.049	-0.306	93
3232643	55676	SLC30A6	NM_001193513	9606	hsa-let-7f	3	2883	2890	0.003	-0.014	0.015	-0.014	-0.049	-0.306	93
3238619	11046	SLC35D2	NM_007001	9606	hsa-let-7f	3	141	148	-0.018	-0.032	-0.079	-0.014	-0.049	-0.439	99
3255670	200010	SLC5A9	NM_001011547	9606	hsa-let-7f	3	266	273	-0.029	0.021	-0.047	-0.014	-0.049	-0.365	96
3255681	200010	SLC5A9	NM_001135181	9606	hsa-let-7f	3	266	273	-0.029	0.021	-0.047	-0.014	-0.049	-0.365	96
3291404	56916	SMARCAD1	NM_020159	9606	hsa-let-7f	2	330	336	-0.007	-0.126	-0.015	-0.01	-0.026	-0.304	93
3291413	56916	SMARCAD1	NM_001128430	9606	hsa-let-7f	2	330	336	-0.007	-0.126	-0.015	-0.01	-0.026	-0.304	93
3291426	56916	SMARCAD1	NM_001128429	9606	hsa-let-7f	2	330	336	-0.007	-0.126	-0.015	-0.01	-0.026	-0.304	93
3302121	23583	SMUG1	NM_014311	9606	hsa-let-7f	3	294	301	0.003	0.029	-0.04	-0.014	-0.049	-0.318	94
3321956	58533	SNX6	NM_152233	9606	hsa-let-7f	3	1659	1666	-0.018	0.06	-0.103	-0.014	-0.049	-0.371	96
3321962	58533	SNX6	NM_021249	9606	hsa-let-7f	3	1659	1666	-0.018	0.06	-0.103	-0.014	-0.049	-0.371	96
3381113	79644	SRD5A3	NM_024592	9606	hsa-let-7f	3	2661	2668	-0.018	-0.039	-0.028	-0.014	-0.049	-0.395	98
3442211	6809	STX3	NM_001178040	9606	hsa-let-7f	3	288	295	0.013	-0.043	-0.042	-0.014	-0.049	-0.382	97
3442225	6809	STX3	NM_004177	9606	hsa-let-7f	3	366	373	0.013	-0.043	-0.022	-0.014	-0.049	-0.362	96
3447882	10923	SUB1	NM_006713	9606	hsa-let-7f	3	2532	2539	-0.008	-0.005	0.001	-0.014	-0.049	-0.322	94
3462974	81493	SYNC	NM_001161708	9606	hsa-let-7f	3	1719	1726	0.003	0.023	-0.075	-0.014	-0.049	-0.359	96
3462986	81493	SYNC	NM_030786	9606	hsa-let-7f	3	1781	1788	0.003	0.023	-0.075	-0.014	-0.049	-0.359	96
3495104	51616	TAF9B	NM_015975	9606	hsa-let-7f	3	1738	1745	-0.008	0.101	-0.084	-0.014	-0.049	-0.301	93
3513472	9755	TBKBP1	NM_014726	9606	hsa-let-7f	3	1017	1024	0.003	-0.01	-0.01	-0.014	-0.049	-0.327	94
3563007	7046	TGFBR1	NM_004612	9606	hsa-let-7f	3	75	82	-0.029	-0.008	-0.095	-0.014	-0.049	-0.442	99
3563019	7046	TGFBR1	NM_001130916	9606	hsa-let-7f	3	75	82	-0.029	-0.008	-0.095	-0.014	-0.049	-0.442	99
3566194	7049	TGFBR3	NM_001195683	9606	hsa-let-7f	3	2994	3001	-0.008	-0.039	-0.014	-0.014	-0.049	-0.371	96
3566206	7049	TGFBR3	NM_001195684	9606	hsa-let-7f	3	2994	3001	-0.008	-0.039	-0.014	-0.014	-0.049	-0.371	96
3566214	7049	TGFBR3	NM_003243	9606	hsa-let-7f	3	2994	3001	-0.008	-0.039	-0.014	-0.014	-0.049	-0.371	96
3573579	79725	THAP9	NM_024672	9606	hsa-let-7f	3	1066	1073	0.013	-0.085	-0.08	-0.014	-0.049	-0.462	99
3578562	7069	THRSP	NM_003251	9606	hsa-let-7f	3	442	449	-0.008	-0.068	-0.046	-0.014	-0.049	-0.432	99
3617148	23670	TMEM2	NM_001135820	9606	hsa-let-7f	3	1470	1477	-0.05	-0.011	-0.025	-0.014	-0.049	-0.396	98
3617157	23670	TMEM2	NM_013390	9606	hsa-let-7f	3	1470	1477	-0.05	-0.011	-0.025	-0.014	-0.049	-0.396	98
3619801	56063	TMEM234	NM_019118	9606	hsa-let-7f	3	132	139	0.003	0.027	-0.081	-0.014	-0.049	-0.361	96
3640340	8744	TNFSF9	NM_003811	9606	hsa-let-7f	3	92	99	0.013	0.055	-0.091	-0.014	-0.049	-0.333	95
3700173	131405	TRIM71	NM_001039111	9606	hsa-let-7f	3	172	179	0.003	-0.023	-0.071	-0.014	-0.049	-0.401	98
3700197	131405	TRIM71	NM_001039111	9606	hsa-let-7f	3	252	259	0.003	-0.087	-0.061	-0.014	-0.049	-0.455	99
3725313	64427	TTC31	NM_022492	9606	hsa-let-7f	3	1236	1243	0.024	0.038	-0.088	-0.014	-0.049	-0.336	95
3777164	51569	UFM1	NM_016617	9606	hsa-let-7f	3	225	232	0.013	0.026	-0.057	-0.014	-0.049	-0.328	94
3782066	115426	UHRF2	NM_152896	9606	hsa-let-7f	3	279	286	0.003	-0.032	-0.044	-0.014	-0.049	-0.383	97
3792949	219333	USP12	NM_182488	9606	hsa-let-7f	3	3009	3016	-0.008	0.032	-0.084	-0.014	-0.049	-0.37	96
3800815	84640	USP38	NM_032557	9606	hsa-let-7f	2	187	193	0.003	-0.136	-0.035	-0.01	-0.026	-0.324	94
3810167	7402	UTRN	NM_007124	9606	hsa-let-7f	3	1600	1607	0.003	-0.018	-0.005	-0.014	-0.049	-0.33	94
3892315	55113	XKR8	NM_018053	9606	hsa-let-7f	3	778	785	0.003	0.055	-0.087	-0.014	-0.049	-0.339	95
3905310	55432	YOD1	NM_018566	9606	hsa-let-7f	3	29	36	0.003	0.015	-0.107	-0.014	-0.049	-0.399	98
3978192	23503	ZFYVE26	NM_015346	9606	hsa-let-7f	3	239	246	0.003	-0.002	-0.054	-0.014	-0.049	-0.363	96
3996756	10168	ZNF197	NM_006991	9606	hsa-let-7f	3	951	958	-0.018	0.038	-0.093	-0.014	-0.049	-0.383	97
3998552	7753	ZNF202	NM_003455	9606	hsa-let-7f	3	256	263	0.003	0.032	-0.05	-0.014	-0.049	-0.325	94
4010018	79692	ZNF322A	NM_001242797	9606	hsa-let-7f	3	2821	2828	-0.008	-0.032	-0.08	-0.014	-0.049	-0.43	99
4010026	79692	ZNF322A	NM_001242798	9606	hsa-let-7f	3	2821	2828	-0.008	-0.032	-0.08	-0.014	-0.049	-0.43	99
4010042	79692	ZNF322A	NM_001242799	9606	hsa-let-7f	3	2821	2828	-0.008	-0.032	-0.08	-0.014	-0.049	-0.43	99
4010054	79692	ZNF322A	NM_024639	9606	hsa-let-7f	3	2821	2828	-0.008	-0.032	-0.08	-0.014	-0.049	-0.43	99
4010815	84905	ZNF341	NM_032819	9606	hsa-let-7f	3	645	652	-0.008	-0.018	-0.089	-0.014	-0.049	-0.425	99
4011247	84671	ZNF347	NM_001172675	9606	hsa-let-7f	3	1545	1552	0.003	-0.006	-0.101	-0.014	-0.049	-0.414	98
4011260	84671	ZNF347	NM_001172674	9606	hsa-let-7f	3	1545	1552	0.003	-0.006	-0.101	-0.014	-0.049	-0.414	98
4011270	84671	ZNF347	NM_032584	9606	hsa-let-7f	3	1545	1552	0.003	-0.006	-0.101	-0.014	-0.049	-0.414	98
4026047	147949	ZNF583	NM_001159861	9606	hsa-let-7f	3	488	495	-0.008	-0.054	-0.072	-0.014	-0.049	-0.444	99
4026060	147949	ZNF583	NM_001159860	9606	hsa-let-7f	3	488	495	-0.008	-0.054	-0.072	-0.014	-0.049	-0.444	99
4026069	147949	ZNF583	NM_152478	9606	hsa-let-7f	3	488	495	-0.008	-0.054	-0.072	-0.014	-0.049	-0.444	99
4047611	345462	ZNF879	NM_001136116	9606	hsa-let-7f	3	451	458	0.003	0.018	-0.041	-0.014	-0.049	-0.33	94
10099	10057	ABCC5	NM_005688	9606	hsa-let-7g	3	1140	1147	-0.029	0.061	-0.059	-0.014	-0.049	-0.337	95
39607	23305	ACSL6	NM_001009185	9606	hsa-let-7g	3	400	407	-0.018	-0.023	-0.013	-0.014	-0.049	-0.364	96
39615	23305	ACSL6	NM_015256	9606	hsa-let-7g	3	400	407	-0.018	-0.023	-0.013	-0.014	-0.049	-0.364	96
39631	23305	ACSL6	NM_001205247	9606	hsa-let-7g	3	400	407	-0.018	-0.023	-0.013	-0.014	-0.049	-0.364	96
39635	23305	ACSL6	NM_001205248	9606	hsa-let-7g	3	400	407	-0.018	-0.023	-0.013	-0.014	-0.049	-0.364	96
39641	23305	ACSL6	NM_001205250	9606	hsa-let-7g	3	400	407	-0.018	-0.023	-0.013	-0.014	-0.049	-0.364	96
39661	23305	ACSL6	NM_001205251	9606	hsa-let-7g	3	400	407	-0.018	-0.023	-0.013	-0.014	-0.049	-0.364	96
43433	55860	ACTR10	NM_018477	9606	hsa-let-7g	2	1070	1076	0.003	-0.12	-0.061	-0.01	-0.026	-0.334	95
48467	130399	ACVR1C	NM_001111032	9606	hsa-let-7g	3	90	97	0.045	-0.081	-0.092	-0.014	-0.049	-0.438	99
48486	130399	ACVR1C	NM_001111031	9606	hsa-let-7g	3	90	97	0.045	-0.081	-0.092	-0.014	-0.049	-0.438	99
48493	130399	ACVR1C	NM_001111033	9606	hsa-let-7g	3	90	97	0.045	-0.081	-0.092	-0.014	-0.049	-0.438	99
48504	130399	ACVR1C	NM_145259	9606	hsa-let-7g	3	90	97	0.045	-0.081	-0.092	-0.014	-0.049	-0.438	99
61261	11095	ADAMTS8	NM_007037	9606	hsa-let-7g	3	371	378	-0.008	-0.037	-0.049	-0.014	-0.049	-0.404	98
75434	154	ADRB2	NM_000024	9606	hsa-let-7g	3	300	307	0.003	-0.058	-0.05	-0.014	-0.049	-0.415	98
95896	25909	AHCTF1	NM_015446	9606	hsa-let-7g	3	559	566	0.013	-0.1	0.027	-0.014	-0.049	-0.37	97
127466	275	AMT	NM_001164712	9606	hsa-let-7g	3	170	177	-0.008	0.059	-0.071	-0.014	-0.049	-0.33	94
176719	10307	APBB3	NM_006051	9606	hsa-let-7g	3	259	266	-0.018	0.018	-0.101	-0.014	-0.049	-0.411	98
176733	10307	APBB3	NM_133172	9606	hsa-let-7g	3	259	266	-0.018	0.018	-0.101	-0.014	-0.049	-0.411	98
176737	10307	APBB3	NM_133173	9606	hsa-let-7g	3	259	266	-0.018	0.018	-0.101	-0.014	-0.049	-0.411	98
176754	10307	APBB3	NM_133174	9606	hsa-let-7g	3	259	266	-0.018	0.018	-0.101	-0.014	-0.049	-0.411	98
198271	79822	ARHGAP28	NM_001010000	9606	hsa-let-7g	3	2799	2806	-0.029	-0.055	0.076	-0.014	-0.049	-0.318	94
209944	54848	ARHGEF38	NM_001242729	9606	hsa-let-7g	3	46	53	0.013	-0.063	-0.103	-0.014	-0.049	-0.463	99
277195	64756	ATPAF1	NM_001042546	9606	hsa-let-7g	3	2383	2390	0.003	-0.102	0.049	-0.014	-0.049	-0.36	96
277199	64756	ATPAF1	NM_022745	9606	hsa-let-7g	3	2383	2390	0.003	-0.102	0.049	-0.014	-0.049	-0.36	96
375602	57596	BEGAIN	NM_001159531	9606	hsa-let-7g	3	695	702	0.013	0.043	-0.084	-0.014	-0.049	-0.338	95
375619	57596	BEGAIN	NM_020836	9606	hsa-let-7g	3	695	702	0.013	0.043	-0.084	-0.014	-0.049	-0.338	95
397538	55290	BRF2	NM_018310	9606	hsa-let-7g	3	478	485	0.024	-0.017	-0.082	-0.014	-0.049	-0.385	97
399741	54014	BRWD1	NM_001007246	9606	hsa-let-7g	3	1764	1771	-0.029	0.023	-0.061	-0.014	-0.049	-0.377	97
430634	122525	C14orf28	NM_001017923	9606	hsa-let-7g	3	1608	1615	-0.018	0.024	-0.091	-0.014	-0.049	-0.395	97
430660	122525	C14orf28	NM_001017923	9606	hsa-let-7g	2	1690	1696	-0.016	-0.146	-0.06	-0.01	-0.026	-0.378	97
467954	113278	C20orf54	NM_033409	9606	hsa-let-7g	3	408	415	-0.008	0.026	-0.011	-0.014	-0.049	-0.303	93
487588	85027	C5orf62	NM_032947	9606	hsa-let-7g	3	218	225	0.024	-0.003	-0.059	-0.014	-0.049	-0.348	95
497996	541565	C8orf58	NM_173686	9606	hsa-let-7g	3	783	790	0.013	-0.003	-0.101	-0.014	-0.049	-0.401	98
498009	541565	C8orf58	NM_001013842	9606	hsa-let-7g	3	783	790	0.013	-0.003	-0.101	-0.014	-0.049	-0.401	98
498028	541565	C8orf58	NM_001198827	9606	hsa-let-7g	3	871	878	0.013	-0.003	-0.101	-0.014	-0.049	-0.401	98
504091	55071	C9orf40	NM_017998	9606	hsa-let-7g	3	1458	1465	0.003	-0.119	-0.114	-0.014	-0.049	-0.54	99
589826	836	CASP3	NM_004346	9606	hsa-let-7g	3	153	160	0.003	0.004	-0.076	-0.014	-0.049	-0.379	97
589839	836	CASP3	NM_032991	9606	hsa-let-7g	3	153	160	0.003	0.004	-0.076	-0.014	-0.049	-0.379	97
613114	54482	CCDC76	NM_019083	9606	hsa-let-7g	3	1292	1299	-0.039	0	-0.018	-0.014	-0.049	-0.367	96
616743	6354	CCL7	NM_006273	9606	hsa-let-7g	3	276	283	0.024	0.017	-0.076	-0.014	-0.049	-0.345	95
621448	899	CCNF	NM_001761	9606	hsa-let-7g	3	1786	1793	-0.018	0.057	-0.103	-0.014	-0.049	-0.374	97
623269	54619	CCNJ	NM_001134376	9606	hsa-let-7g	3	1972	1979	0.003	-0.101	0.05	-0.014	-0.049	-0.358	96
623277	54619	CCNJ	NM_001134375	9606	hsa-let-7g	3	1972	1979	0.003	-0.101	0.05	-0.014	-0.049	-0.358	96
623293	54619	CCNJ	NM_019084	9606	hsa-let-7g	3	1972	1979	0.003	-0.101	0.05	-0.014	-0.049	-0.358	96
630799	1236	CCR7	NM_001838	9606	hsa-let-7g	3	172	179	-0.018	0.055	-0.071	-0.014	-0.049	-0.344	95
633596	131450	CD200R1	NM_170780	9606	hsa-let-7g	3	536	543	-0.039	-0.028	-0.001	-0.014	-0.049	-0.378	97
633615	131450	CD200R1	NM_138806	9606	hsa-let-7g	3	536	543	-0.039	-0.028	-0.001	-0.014	-0.049	-0.378	97
646054	997	CDC34	NM_004359	9606	hsa-let-7g	3	68	75	-0.008	0.069	-0.097	-0.014	-0.049	-0.346	95
669463	55573	CDV3	NM_017548	9606	hsa-let-7g	3	331	338	0.013	0.001	-0.031	-0.014	-0.049	-0.327	94
691220	9662	CEP135	NM_025009	9606	hsa-let-7g	2	117	123	-0.044	-0.084	-0.045	-0.01	-0.026	-0.329	94
730890	9069	CLDN12	NM_001185072	9606	hsa-let-7g	3	550	557	0.003	-0.047	0.025	-0.014	-0.049	-0.329	94
730894	9069	CLDN12	NM_001185073	9606	hsa-let-7g	3	550	557	0.003	-0.047	0.025	-0.014	-0.049	-0.329	94
730910	9069	CLDN12	NM_012129	9606	hsa-let-7g	3	550	557	0.003	-0.047	0.025	-0.014	-0.049	-0.329	94
737844	10978	CLP1	NM_001142597	9606	hsa-let-7g	2	131	137	0.003	-0.105	-0.043	-0.01	-0.026	-0.301	93
737857	10978	CLP1	NM_006831	9606	hsa-let-7g	2	131	137	0.003	-0.105	-0.043	-0.01	-0.026	-0.301	93
763848	11064	CNTRL	NM_007018	9606	hsa-let-7g	3	44	51	-0.018	0.007	-0.103	-0.014	-0.049	-0.424	98
765337	8161	COIL	NM_004645	9606	hsa-let-7g	3	141	148	-0.029	-0.07	-0.079	-0.014	-0.049	-0.488	99
769773	1278	COL1A2	NM_000089	9606	hsa-let-7g	3	378	385	0.003	-0.074	-0.019	-0.014	-0.049	-0.4	98
770884	1281	COL3A1	NM_000090	9606	hsa-let-7g	3	408	415	0.013	-0.054	-0.011	-0.014	-0.049	-0.362	96
773829	1288	COL4A6	NM_001847	9606	hsa-let-7g	3	265	272	0.003	0.037	-0.047	-0.014	-0.049	-0.317	93
773839	1288	COL4A6	NM_033641	9606	hsa-let-7g	3	265	272	0.003	0.037	-0.047	-0.014	-0.049	-0.317	93
783963	51200	CPA4	NM_016352	9606	hsa-let-7g	3	310	317	0.013	-0.028	-0.036	-0.014	-0.049	-0.361	96
783972	51200	CPA4	NM_001163446	9606	hsa-let-7g	3	310	317	0.013	-0.028	-0.036	-0.014	-0.049	-0.361	96
787384	64506	CPEB1	NM_001079535	9606	hsa-let-7g	3	1288	1295	0.003	-0.02	-0.09	-0.014	-0.049	-0.417	98
787395	64506	CPEB1	NM_001079533	9606	hsa-let-7g	3	1288	1295	0.003	-0.02	-0.09	-0.014	-0.049	-0.417	98
787409	64506	CPEB1	NM_001079534	9606	hsa-let-7g	3	1288	1295	0.003	-0.02	-0.09	-0.014	-0.049	-0.417	98
787413	64506	CPEB1	NM_030594	9606	hsa-let-7g	3	1288	1295	0.003	-0.02	-0.09	-0.014	-0.049	-0.417	98
886919	284613	CYB561D1	NM_001134402	9606	hsa-let-7g	3	4082	4089	0.013	0.075	-0.091	-0.014	-0.049	-0.313	93
886922	284613	CYB561D1	NM_001134400	9606	hsa-let-7g	3	4082	4089	0.013	0.075	-0.091	-0.014	-0.049	-0.313	93
886934	284613	CYB561D1	NM_182580	9606	hsa-let-7g	3	4082	4089	0.013	0.075	-0.091	-0.014	-0.049	-0.313	93
886963	284613	CYB561D1	NM_001134403	9606	hsa-let-7g	3	4474	4481	0.013	0.075	-0.091	-0.014	-0.049	-0.313	93
886975	284613	CYB561D1	NM_001134404	9606	hsa-let-7g	3	4566	4573	0.013	0.075	-0.091	-0.014	-0.049	-0.313	93
935993	84301	DDI2	NM_032341	9606	hsa-let-7g	3	65	72	-0.008	-0.017	-0.098	-0.014	-0.049	-0.433	99
938015	55308	DDX19A	NM_018332	9606	hsa-let-7g	3	120	127	-0.039	0.009	-0.084	-0.014	-0.049	-0.424	98
938202	11269	DDX19B	NM_007242	9606	hsa-let-7g	3	120	127	-0.039	0.009	-0.084	-0.014	-0.049	-0.424	98
938205	11269	DDX19B	NM_001014449	9606	hsa-let-7g	3	120	127	-0.039	0.009	-0.084	-0.014	-0.049	-0.424	98
938210	11269	DDX19B	NM_001014451	9606	hsa-let-7g	3	120	127	-0.039	0.009	-0.084	-0.014	-0.049	-0.424	98
1004446	1763	DNA2	NM_001080449	9606	hsa-let-7g	3	908	915	0.024	-0.119	-0.099	-0.014	-0.049	-0.504	99
1023680	285381	DPH3	NM_206831	9606	hsa-let-7g	3	334	341	-0.018	-0.034	-0.03	-0.014	-0.049	-0.392	97
1023684	285381	DPH3	NM_001047434	9606	hsa-let-7g	3	334	341	-0.018	-0.034	-0.03	-0.014	-0.049	-0.392	97
1025366	10072	DPP3	NM_005700	9606	hsa-let-7g	3	116	123	0.003	0.053	-0.085	-0.014	-0.049	-0.339	95
1025376	10072	DPP3	NM_130443	9606	hsa-let-7g	3	116	123	0.003	0.053	-0.085	-0.014	-0.049	-0.339	95
1045680	1857	DVL3	NM_004423	9606	hsa-let-7g	3	2743	2750	0.003	0.012	-0.109	-0.014	-0.049	-0.404	98
1056895	1875	E2F5	NM_001951	9606	hsa-let-7g	2	27	33	0.003	-0.09	-0.058	-0.01	-0.026	-0.301	93
1056907	1875	E2F5	NM_001083588	9606	hsa-let-7g	2	27	33	0.003	-0.09	-0.058	-0.01	-0.026	-0.301	93
1056918	1875	E2F5	NM_001083589	9606	hsa-let-7g	2	27	33	0.003	-0.09	-0.058	-0.01	-0.026	-0.301	93
1153701	2074	ERCC6	NM_000124	9606	hsa-let-7g	3	125	132	0.003	-0.037	-0.083	-0.014	-0.049	-0.427	99
1195483	83640	FAM103A1	NM_031452	9606	hsa-let-7g	3	210	217	0.013	-0.041	-0.061	-0.014	-0.049	-0.399	98
1244995	355	FAS	NM_000043	9606	hsa-let-7g	3	554	561	0.003	-0.025	0.026	-0.014	-0.049	-0.306	93
1245013	355	FAS	NM_152871	9606	hsa-let-7g	3	554	561	0.003	-0.025	0.026	-0.014	-0.049	-0.306	93
1248841	54850	FBXL12	NM_017703	9606	hsa-let-7g	3	242	249	0.003	0.036	-0.053	-0.014	-0.049	-0.324	94
1274052	55785	FGD6	NM_018351	9606	hsa-let-7g	3	532	539	0.003	-0.018	0.02	-0.014	-0.049	-0.305	93
1289469	55137	FIGN	NM_018086	9606	hsa-let-7g	3	1402	1409	0.013	-0.056	0.021	-0.014	-0.049	-0.332	94
1290201	401720	FIGNL2	NM_001013690	9606	hsa-let-7g	3	2416	2423	-0.018	-0.041	-0.079	-0.014	-0.049	-0.448	99
1290227	401720	FIGNL2	NM_001013690	9606	hsa-let-7g	3	2491	2498	0.013	0.002	-0.098	-0.014	-0.049	-0.393	97
1294604	168455	FLJ36031	NM_175884	9606	hsa-let-7g	3	339	346	-0.008	0.036	-0.029	-0.014	-0.049	-0.311	93
1338979	80144	FRAS1	NM_025074	9606	hsa-let-7g	3	151	158	-0.039	0.03	-0.076	-0.014	-0.049	-0.395	97
1341251	23150	FRMD4B	NM_015123	9606	hsa-let-7g	3	1111	1118	-0.008	-0.068	0.075	-0.014	-0.049	-0.311	93
1359848	8322	FZD4	NM_012193	9606	hsa-let-7g	3	5028	5035	0.003	0.003	-0.005	-0.014	-0.049	-0.309	93
1380161	2589	GALNT1	NM_020474	9606	hsa-let-7g	3	44	51	0.003	0.062	-0.103	-0.014	-0.049	-0.348	95
1395314	51301	GCNT4	NM_016591	9606	hsa-let-7g	3	521	528	0.003	-0.016	0.017	-0.014	-0.049	-0.306	93
1398538	392255	GDF6	NM_001001557	9606	hsa-let-7g	3	2094	2101	-0.029	-0.08	-0.081	-0.014	-0.049	-0.5	99
1402205	79760	GEMIN7	NM_024707	9606	hsa-let-7g	3	215	222	0.003	0.016	-0.06	-0.014	-0.049	-0.351	96
1402220	79760	GEMIN7	NM_001007270	9606	hsa-let-7g	3	215	222	0.003	0.016	-0.06	-0.014	-0.049	-0.351	96
1402233	79760	GEMIN7	NM_001007269	9606	hsa-let-7g	3	215	222	0.003	0.016	-0.06	-0.014	-0.049	-0.351	96
1419753	10052	GJC1	NM_001080383	9606	hsa-let-7g	3	5868	5875	-0.029	-0.007	-0.037	-0.014	-0.049	-0.383	97
1419769	10052	GJC1	NM_005497	9606	hsa-let-7g	3	5868	5875	-0.029	-0.007	-0.037	-0.014	-0.049	-0.383	97
1438603	79158	GNPTAB	NM_024312	9606	hsa-let-7g	3	23	30	-0.018	-0.031	-0.108	-0.014	-0.049	-0.467	99
1507418	9421	HAND1	NM_004821	9606	hsa-let-7g	3	744	751	-0.008	-0.005	-0.093	-0.014	-0.049	-0.416	98
1529862	55662	HIF1AN	NM_017902	9606	hsa-let-7g	3	5685	5692	-0.008	-0.023	-0.09	-0.014	-0.049	-0.431	99
1547317	8091	HMGA2	NM_003483	9606	hsa-let-7g	3	21	28	0.013	0.013	-0.109	-0.014	-0.049	-0.393	97
1607382	10643	IGF2BP3	NM_006547	9606	hsa-let-7g	3	560	567	-0.008	-0.035	0.027	-0.014	-0.049	-0.326	94
1609527	3547	IGSF1	NM_205833	9606	hsa-let-7g	3	865	872	0.003	0.034	-0.094	-0.014	-0.049	-0.367	96
1609536	3547	IGSF1	NM_001170963	9606	hsa-let-7g	3	865	872	0.003	0.034	-0.094	-0.014	-0.049	-0.367	96
1620176	3596	IL13	NM_002188	9606	hsa-let-7g	3	567	574	-0.039	0.079	-0.05	-0.014	-0.049	-0.32	94
1700668	3767	KCNJ11	NM_000525	9606	hsa-let-7g	3	1525	1532	0.003	-0.027	-0.079	-0.014	-0.049	-0.413	98
1700684	3767	KCNJ11	NM_001166290	9606	hsa-let-7g	3	1525	1532	0.003	-0.027	-0.079	-0.014	-0.049	-0.413	98
1718283	283219	KCTD21	NM_001029859	9606	hsa-let-7g	3	2452	2459	-0.008	0.049	-0.099	-0.014	-0.049	-0.368	97
1725630	23351	KHNYN	NM_015299	9606	hsa-let-7g	3	4002	4009	0.003	-0.016	-0.102	-0.014	-0.049	-0.425	98
1744018	27143	KIAA1274	NM_014431	9606	hsa-let-7g	3	1630	1637	-0.008	0.055	-0.094	-0.014	-0.049	-0.357	96
1776139	200942	KLHDC8B	NM_173546	9606	hsa-let-7g	3	617	624	-0.008	0.084	-0.099	-0.014	-0.049	-0.333	95
1781867	401265	KLHL31	NM_001003760	9606	hsa-let-7g	2	172	178	0.003	-0.13	-0.037	-0.01	-0.026	-0.32	94
1843092	389421	LIN28B	NM_001004317	9606	hsa-let-7g	3	44	51	-0.029	-0.011	-0.103	-0.014	-0.049	-0.453	99
1846842	387787	LIPT2	NM_001144869	9606	hsa-let-7g	3	182	189	0.024	0.039	-0.097	-0.014	-0.049	-0.344	95
1875901	9860	LRIG2	NM_014813	9606	hsa-let-7g	3	55	62	0.003	-0.04	-0.1	-0.014	-0.049	-0.447	99
1876134	121227	LRIG3	NM_153377	9606	hsa-let-7g	3	33	40	-0.008	-0.069	-0.106	-0.014	-0.049	-0.493	99
1876147	121227	LRIG3	NM_001136051	9606	hsa-let-7g	3	33	40	-0.008	-0.069	-0.106	-0.014	-0.049	-0.493	99
1893734	134353	LSM11	NM_173491	9606	hsa-let-7g	3	1454	1461	-0.018	0.097	-0.111	-0.014	-0.049	-0.342	95
1920753	4214	MAP3K1	NM_005921	9606	hsa-let-7g	3	2152	2159	0.003	-0.018	-0.035	-0.014	-0.049	-0.36	96
1930120	8491	MAP4K3	NM_003618	9606	hsa-let-7g	3	1056	1063	0.013	-0.098	-0.045	-0.014	-0.049	-0.44	99
1942447	5597	MAPK6	NM_002748	9606	hsa-let-7g	3	487	494	-0.008	-0.05	0.009	-0.014	-0.049	-0.359	96
2009778	80306	MED28	NM_025205	9606	hsa-let-7g	3	474	481	0.003	-0.065	-0.049	-0.014	-0.049	-0.421	98
2010219	112950	MED8	NM_201542	9606	hsa-let-7g	3	214	221	0.003	-0.012	-0.09	-0.014	-0.049	-0.409	98
2039846	148808	MFSD4	NM_181644	9606	hsa-let-7g	3	1988	1995	-0.018	0.011	0.003	-0.014	-0.049	-0.314	93
2103686	57380	MRS2	NM_020662	9606	hsa-let-7g	3	1728	1735	0.003	-0.091	-0.074	-0.014	-0.049	-0.472	99
2107516	4481	MSR1	NM_002445	9606	hsa-let-7g	3	1598	1605	0.003	0.038	-0.094	-0.014	-0.049	-0.363	96
2164772	4673	NAP1L1	NM_139207	9606	hsa-let-7g	3	527	534	-0.008	-0.049	0.019	-0.014	-0.049	-0.348	95
2216764	4752	NEK3	NM_152720	9606	hsa-let-7g	3	360	367	0.003	0.05	-0.081	-0.014	-0.049	-0.338	95
2216777	4752	NEK3	NM_001146099	9606	hsa-let-7g	3	360	367	0.003	0.05	-0.081	-0.014	-0.049	-0.338	95
2216794	4752	NEK3	NM_002498	9606	hsa-let-7g	3	360	367	0.003	0.05	-0.081	-0.014	-0.049	-0.338	95
2265209	4803	NGF	NM_002506	9606	hsa-let-7g	3	54	61	0.013	0.07	-0.101	-0.014	-0.049	-0.328	94
2303742	27031	NPHP3	NM_153240	9606	hsa-let-7g	3	737	744	-0.018	-0.028	0.027	-0.014	-0.049	-0.329	94
2379034	10562	OLFM4	NM_006418	9606	hsa-let-7g	3	708	715	0.003	-0.053	0.031	-0.014	-0.049	-0.329	94
2533305	8799	PEX11B	NM_003846	9606	hsa-let-7g	3	554	561	0.024	0.025	-0.05	-0.014	-0.049	-0.311	93
2533315	8799	PEX11B	NM_001184795	9606	hsa-let-7g	3	554	561	0.024	0.025	-0.05	-0.014	-0.049	-0.311	93
2593977	50487	PLA2G3	NM_015715	9606	hsa-let-7g	3	685	692	-0.018	0.033	-0.057	-0.014	-0.049	-0.352	96
2609659	84725	PLEKHA8	NM_001197026	9606	hsa-let-7g	3	5278	5285	-0.018	-0.02	0.035	-0.014	-0.049	-0.313	93
2611717	55200	PLEKHG6	NM_018173	9606	hsa-let-7g	3	85	92	0.013	0.033	-0.093	-0.014	-0.049	-0.357	96
2611727	55200	PLEKHG6	NM_001144857	9606	hsa-let-7g	3	85	92	0.013	0.033	-0.093	-0.014	-0.049	-0.357	96
2611729	55200	PLEKHG6	NM_001144856	9606	hsa-let-7g	3	85	92	0.013	0.033	-0.093	-0.014	-0.049	-0.357	96
2611958	440107	PLEKHG7	NM_001004330	9606	hsa-let-7g	3	446	453	0.013	-0.02	-0.002	-0.014	-0.049	-0.319	94
2620413	23129	PLXND1	NM_015103	9606	hsa-let-7g	3	401	408	-0.029	0.04	-0.013	-0.014	-0.049	-0.312	93
2633348	5433	POLR2D	NM_004805	9606	hsa-let-7g	3	281	288	-0.018	-0.009	-0.043	-0.014	-0.049	-0.38	97
2732086	283659	PRTG	NM_173814	9606	hsa-let-7g	3	412	419	0.003	-0.003	-0.01	-0.014	-0.049	-0.32	94
2793092	222659	PXT1	NM_152990	9606	hsa-let-7g	3	1051	1058	-0.008	-0.028	-0.074	-0.014	-0.049	-0.42	98
2793501	5859	QARS	NM_005051	9606	hsa-let-7g	3	17	24	0.003	0.076	-0.11	-0.014	-0.049	-0.341	95
2960295	81790	RNF170	NM_030954	9606	hsa-let-7g	3	2751	2758	0.003	0.042	-0.087	-0.014	-0.049	-0.352	96
2960305	81790	RNF170	NM_001160223	9606	hsa-let-7g	3	2751	2758	0.003	0.042	-0.087	-0.014	-0.049	-0.352	96
2960315	81790	RNF170	NM_001160225	9606	hsa-let-7g	3	2751	2758	0.003	0.042	-0.087	-0.014	-0.049	-0.352	96
3003937	285367	RPUSD3	NM_173659	9606	hsa-let-7g	3	160	167	-0.008	0.007	-0.114	-0.014	-0.049	-0.425	98
3003950	285367	RPUSD3	NM_001142547	9606	hsa-let-7g	3	160	167	-0.008	0.007	-0.114	-0.014	-0.049	-0.425	98
3008894	6241	RRM2	NM_001165931	9606	hsa-let-7g	3	136	143	0.003	0.031	-0.08	-0.014	-0.049	-0.356	96
3008905	6241	RRM2	NM_001034	9606	hsa-let-7g	3	136	143	0.003	0.031	-0.08	-0.014	-0.049	-0.356	96
3083682	6319	SCD	NM_005063	9606	hsa-let-7g	3	3462	3469	-0.008	0.017	-0.006	-0.014	-0.049	-0.307	93
3087248	11280	SCN11A	NM_014139	9606	hsa-let-7g	3	17	24	0.003	0.099	-0.11	-0.014	-0.049	-0.318	94
3117268	10505	SEMA4F	NM_004263	9606	hsa-let-7g	3	1782	1789	-0.018	0.028	-0.099	-0.014	-0.049	-0.399	98
3134276	10169	SERF2	NM_001199876	9606	hsa-let-7g	3	1980	1987	-0.029	0.023	-0.081	-0.014	-0.049	-0.397	98
3134286	10169	SERF2	NM_001199875	9606	hsa-let-7g	3	1980	1987	-0.029	0.023	-0.081	-0.014	-0.049	-0.397	98
3134330	10169	SERF2	NM_001018108	9606	hsa-let-7g	3	2179	2186	-0.029	0.023	-0.081	-0.014	-0.049	-0.397	98
3134344	10169	SERF2	NM_001199877	9606	hsa-let-7g	3	2179	2186	-0.029	0.023	-0.081	-0.014	-0.049	-0.397	98
3134353	10169	SERF2	NM_001199878	9606	hsa-let-7g	3	2179	2186	-0.029	0.023	-0.081	-0.014	-0.049	-0.397	98
3151311	84826	SFT2D3	NM_032740	9606	hsa-let-7g	3	1444	1451	-0.039	0.066	-0.062	-0.014	-0.049	-0.345	95
3221837	83733	SLC25A18	NM_031481	9606	hsa-let-7g	3	120	127	0.013	0.05	-0.084	-0.014	-0.049	-0.331	94
3238623	11046	SLC35D2	NM_007001	9606	hsa-let-7g	3	141	148	-0.029	-0.032	-0.079	-0.014	-0.049	-0.45	99
3255672	200010	SLC5A9	NM_001011547	9606	hsa-let-7g	3	266	273	-0.029	0.021	-0.047	-0.014	-0.049	-0.365	96
3255687	200010	SLC5A9	NM_001135181	9606	hsa-let-7g	3	266	273	-0.029	0.021	-0.047	-0.014	-0.049	-0.365	96
3291406	56916	SMARCAD1	NM_020159	9606	hsa-let-7g	2	330	336	-0.007	-0.126	-0.015	-0.01	-0.026	-0.304	93
3291416	56916	SMARCAD1	NM_001128430	9606	hsa-let-7g	2	330	336	-0.007	-0.126	-0.015	-0.01	-0.026	-0.304	93
3291428	56916	SMARCAD1	NM_001128429	9606	hsa-let-7g	2	330	336	-0.007	-0.126	-0.015	-0.01	-0.026	-0.304	93
3302119	23583	SMUG1	NM_014311	9606	hsa-let-7g	3	294	301	0.003	0.029	-0.04	-0.014	-0.049	-0.318	94
3321951	58533	SNX6	NM_152233	9606	hsa-let-7g	3	1659	1666	-0.018	0.06	-0.103	-0.014	-0.049	-0.371	97
3321966	58533	SNX6	NM_021249	9606	hsa-let-7g	3	1659	1666	-0.018	0.06	-0.103	-0.014	-0.049	-0.371	97
3381115	79644	SRD5A3	NM_024592	9606	hsa-let-7g	3	2661	2668	-0.018	-0.039	-0.028	-0.014	-0.049	-0.395	97
3442208	6809	STX3	NM_001178040	9606	hsa-let-7g	3	288	295	-0.018	-0.043	-0.042	-0.014	-0.049	-0.413	98
3442229	6809	STX3	NM_004177	9606	hsa-let-7g	3	366	373	-0.018	-0.043	-0.022	-0.014	-0.049	-0.393	97
3447881	10923	SUB1	NM_006713	9606	hsa-let-7g	3	2532	2539	0.003	-0.005	0.001	-0.014	-0.049	-0.311	93
3462973	81493	SYNC	NM_001161708	9606	hsa-let-7g	3	1719	1726	0.003	0.023	-0.075	-0.014	-0.049	-0.359	96
3462984	81493	SYNC	NM_030786	9606	hsa-let-7g	3	1781	1788	0.003	0.023	-0.075	-0.014	-0.049	-0.359	96
3495096	51616	TAF9B	NM_015975	9606	hsa-let-7g	3	1738	1745	-0.008	0.101	-0.084	-0.014	-0.049	-0.301	93
3513470	9755	TBKBP1	NM_014726	9606	hsa-let-7g	3	1017	1024	-0.008	-0.01	-0.01	-0.014	-0.049	-0.338	95
3563005	7046	TGFBR1	NM_004612	9606	hsa-let-7g	3	75	82	-0.018	-0.008	-0.095	-0.014	-0.049	-0.431	99
3563020	7046	TGFBR1	NM_001130916	9606	hsa-let-7g	3	75	82	-0.018	-0.008	-0.095	-0.014	-0.049	-0.431	99
3566192	7049	TGFBR3	NM_001195683	9606	hsa-let-7g	3	2994	3001	-0.029	-0.039	-0.014	-0.014	-0.049	-0.392	97
3566203	7049	TGFBR3	NM_001195684	9606	hsa-let-7g	3	2994	3001	-0.029	-0.039	-0.014	-0.014	-0.049	-0.392	97
3566216	7049	TGFBR3	NM_003243	9606	hsa-let-7g	3	2994	3001	-0.029	-0.039	-0.014	-0.014	-0.049	-0.392	97
3573577	79725	THAP9	NM_024672	9606	hsa-let-7g	3	1066	1073	0.013	-0.085	-0.08	-0.014	-0.049	-0.462	99
3578559	7069	THRSP	NM_003251	9606	hsa-let-7g	3	442	449	0.003	-0.068	-0.046	-0.014	-0.049	-0.421	98
3617146	23670	TMEM2	NM_001135820	9606	hsa-let-7g	3	1470	1477	-0.06	-0.011	-0.025	-0.014	-0.049	-0.406	98
3617164	23670	TMEM2	NM_013390	9606	hsa-let-7g	3	1470	1477	-0.06	-0.011	-0.025	-0.014	-0.049	-0.406	98
3619809	56063	TMEM234	NM_019118	9606	hsa-let-7g	3	132	139	0.003	0.027	-0.081	-0.014	-0.049	-0.361	96
3640337	8744	TNFSF9	NM_003811	9606	hsa-let-7g	3	92	99	0.013	0.055	-0.091	-0.014	-0.049	-0.333	95
3700171	131405	TRIM71	NM_001039111	9606	hsa-let-7g	3	172	179	0.003	-0.023	-0.071	-0.014	-0.049	-0.401	98
3700193	131405	TRIM71	NM_001039111	9606	hsa-let-7g	3	252	259	0.013	-0.087	-0.061	-0.014	-0.049	-0.445	99
3725320	64427	TTC31	NM_022492	9606	hsa-let-7g	3	1236	1243	0.013	0.038	-0.088	-0.014	-0.049	-0.347	95
3777158	51569	UFM1	NM_016617	9606	hsa-let-7g	3	225	232	0.024	0.026	-0.057	-0.014	-0.049	-0.317	93
3782064	115426	UHRF2	NM_152896	9606	hsa-let-7g	3	279	286	0.003	-0.032	-0.044	-0.014	-0.049	-0.383	97
3792945	219333	USP12	NM_182488	9606	hsa-let-7g	3	3009	3016	0.003	0.032	-0.084	-0.014	-0.049	-0.359	96
3800813	84640	USP38	NM_032557	9606	hsa-let-7g	2	187	193	-0.007	-0.136	-0.035	-0.01	-0.026	-0.334	95
3810169	7402	UTRN	NM_007124	9606	hsa-let-7g	3	1600	1607	0.003	-0.018	-0.005	-0.014	-0.049	-0.33	94
3892313	55113	XKR8	NM_018053	9606	hsa-let-7g	3	778	785	-0.018	0.055	-0.087	-0.014	-0.049	-0.36	96
3905309	55432	YOD1	NM_018566	9606	hsa-let-7g	3	29	36	0.003	0.015	-0.107	-0.014	-0.049	-0.399	98
3978182	23503	ZFYVE26	NM_015346	9606	hsa-let-7g	3	239	246	0.003	-0.002	-0.054	-0.014	-0.049	-0.363	96
3996752	10168	ZNF197	NM_006991	9606	hsa-let-7g	3	951	958	-0.018	0.038	-0.093	-0.014	-0.049	-0.383	97
3998548	7753	ZNF202	NM_003455	9606	hsa-let-7g	3	256	263	0.003	0.032	-0.05	-0.014	-0.049	-0.325	94
4010022	79692	ZNF322A	NM_001242798	9606	hsa-let-7g	3	2821	2828	-0.008	-0.032	-0.08	-0.014	-0.049	-0.43	99
4010030	79692	ZNF322A	NM_001242799	9606	hsa-let-7g	3	2821	2828	-0.008	-0.032	-0.08	-0.014	-0.049	-0.43	99
4010036	79692	ZNF322A	NM_001242797	9606	hsa-let-7g	3	2821	2828	-0.008	-0.032	-0.08	-0.014	-0.049	-0.43	99
4010057	79692	ZNF322A	NM_024639	9606	hsa-let-7g	3	2821	2828	-0.008	-0.032	-0.08	-0.014	-0.049	-0.43	99
4010821	84905	ZNF341	NM_032819	9606	hsa-let-7g	3	645	652	-0.008	-0.018	-0.089	-0.014	-0.049	-0.425	98
4011252	84671	ZNF347	NM_001172675	9606	hsa-let-7g	3	1545	1552	0.003	-0.006	-0.101	-0.014	-0.049	-0.414	98
4011253	84671	ZNF347	NM_001172674	9606	hsa-let-7g	3	1545	1552	0.003	-0.006	-0.101	-0.014	-0.049	-0.414	98
4011268	84671	ZNF347	NM_032584	9606	hsa-let-7g	3	1545	1552	0.003	-0.006	-0.101	-0.014	-0.049	-0.414	98
4026055	147949	ZNF583	NM_001159860	9606	hsa-let-7g	3	488	495	0.003	-0.054	-0.072	-0.014	-0.049	-0.433	99
4026061	147949	ZNF583	NM_001159861	9606	hsa-let-7g	3	488	495	0.003	-0.054	-0.072	-0.014	-0.049	-0.433	99
4026063	147949	ZNF583	NM_152478	9606	hsa-let-7g	3	488	495	0.003	-0.054	-0.072	-0.014	-0.049	-0.433	99
4047609	345462	ZNF879	NM_001136116	9606	hsa-let-7g	3	451	458	0.003	0.018	-0.041	-0.014	-0.049	-0.33	94
10098	10057	ABCC5	NM_005688	9606	hsa-let-7i	3	1140	1147	-0.008	0.061	-0.059	-0.014	-0.049	-0.316	94
39597	23305	ACSL6	NM_001009185	9606	hsa-let-7i	3	400	407	-0.018	-0.023	-0.013	-0.014	-0.049	-0.364	96
39613	23305	ACSL6	NM_015256	9606	hsa-let-7i	3	400	407	-0.018	-0.023	-0.013	-0.014	-0.049	-0.364	96
39632	23305	ACSL6	NM_001205247	9606	hsa-let-7i	3	400	407	-0.018	-0.023	-0.013	-0.014	-0.049	-0.364	96
39636	23305	ACSL6	NM_001205248	9606	hsa-let-7i	3	400	407	-0.018	-0.023	-0.013	-0.014	-0.049	-0.364	96
39639	23305	ACSL6	NM_001205250	9606	hsa-let-7i	3	400	407	-0.018	-0.023	-0.013	-0.014	-0.049	-0.364	96
39654	23305	ACSL6	NM_001205251	9606	hsa-let-7i	3	400	407	-0.018	-0.023	-0.013	-0.014	-0.049	-0.364	96
43434	55860	ACTR10	NM_018477	9606	hsa-let-7i	2	1070	1076	0.003	-0.12	-0.061	-0.01	-0.026	-0.334	95
48466	130399	ACVR1C	NM_001111032	9606	hsa-let-7i	3	90	97	0.034	-0.081	-0.092	-0.014	-0.049	-0.449	99
48470	130399	ACVR1C	NM_001111031	9606	hsa-let-7i	3	90	97	0.034	-0.081	-0.092	-0.014	-0.049	-0.449	99
48495	130399	ACVR1C	NM_001111033	9606	hsa-let-7i	3	90	97	0.034	-0.081	-0.092	-0.014	-0.049	-0.449	99
48508	130399	ACVR1C	NM_145259	9606	hsa-let-7i	3	90	97	0.034	-0.081	-0.092	-0.014	-0.049	-0.449	99
61268	11095	ADAMTS8	NM_007037	9606	hsa-let-7i	3	371	378	-0.008	-0.037	-0.049	-0.014	-0.049	-0.404	98
75433	154	ADRB2	NM_000024	9606	hsa-let-7i	3	300	307	0.003	-0.058	-0.05	-0.014	-0.049	-0.415	98
95891	25909	AHCTF1	NM_015446	9606	hsa-let-7i	3	559	566	0.013	-0.1	0.027	-0.014	-0.049	-0.37	97
127465	275	AMT	NM_001164712	9606	hsa-let-7i	3	170	177	-0.008	0.059	-0.071	-0.014	-0.049	-0.33	95
176725	10307	APBB3	NM_006051	9606	hsa-let-7i	3	259	266	-0.018	0.018	-0.101	-0.014	-0.049	-0.411	98
176730	10307	APBB3	NM_133172	9606	hsa-let-7i	3	259	266	-0.018	0.018	-0.101	-0.014	-0.049	-0.411	98
176742	10307	APBB3	NM_133173	9606	hsa-let-7i	3	259	266	-0.018	0.018	-0.101	-0.014	-0.049	-0.411	98
176753	10307	APBB3	NM_133174	9606	hsa-let-7i	3	259	266	-0.018	0.018	-0.101	-0.014	-0.049	-0.411	98
198273	79822	ARHGAP28	NM_001010000	9606	hsa-let-7i	3	2799	2806	-0.018	-0.055	0.076	-0.014	-0.049	-0.307	93
209945	54848	ARHGEF38	NM_001242729	9606	hsa-let-7i	3	46	53	0.024	-0.063	-0.103	-0.014	-0.049	-0.452	99
277193	64756	ATPAF1	NM_001042546	9606	hsa-let-7i	3	2383	2390	0.003	-0.102	0.049	-0.014	-0.049	-0.36	96
277198	64756	ATPAF1	NM_022745	9606	hsa-let-7i	3	2383	2390	0.003	-0.102	0.049	-0.014	-0.049	-0.36	96
375601	57596	BEGAIN	NM_001159531	9606	hsa-let-7i	3	695	702	0.003	0.043	-0.084	-0.014	-0.049	-0.348	95
375617	57596	BEGAIN	NM_020836	9606	hsa-let-7i	3	695	702	0.003	0.043	-0.084	-0.014	-0.049	-0.348	95
397548	55290	BRF2	NM_018310	9606	hsa-let-7i	3	478	485	0.013	-0.017	-0.082	-0.014	-0.049	-0.396	97
399742	54014	BRWD1	NM_001007246	9606	hsa-let-7i	3	1764	1771	-0.029	0.023	-0.061	-0.014	-0.049	-0.377	97
430632	122525	C14orf28	NM_001017923	9606	hsa-let-7i	3	1608	1615	-0.018	0.024	-0.091	-0.014	-0.049	-0.395	97
430653	122525	C14orf28	NM_001017923	9606	hsa-let-7i	2	1690	1696	-0.016	-0.146	-0.06	-0.01	-0.026	-0.378	97
487587	85027	C5orf62	NM_032947	9606	hsa-let-7i	3	218	225	0.024	-0.003	-0.059	-0.014	-0.049	-0.348	95
498004	541565	C8orf58	NM_173686	9606	hsa-let-7i	3	783	790	0.013	-0.003	-0.101	-0.014	-0.049	-0.401	98
498008	541565	C8orf58	NM_001013842	9606	hsa-let-7i	3	783	790	0.013	-0.003	-0.101	-0.014	-0.049	-0.401	98
498030	541565	C8orf58	NM_001198827	9606	hsa-let-7i	3	871	878	0.013	-0.003	-0.101	-0.014	-0.049	-0.401	98
504094	55071	C9orf40	NM_017998	9606	hsa-let-7i	3	1458	1465	0.003	-0.119	-0.114	-0.014	-0.049	-0.54	99
589820	836	CASP3	NM_004346	9606	hsa-let-7i	3	153	160	-0.008	0.004	-0.076	-0.014	-0.049	-0.39	97
589841	836	CASP3	NM_032991	9606	hsa-let-7i	3	153	160	-0.008	0.004	-0.076	-0.014	-0.049	-0.39	97
613107	54482	CCDC76	NM_019083	9606	hsa-let-7i	3	1292	1299	-0.039	0	-0.018	-0.014	-0.049	-0.367	96
616748	6354	CCL7	NM_006273	9606	hsa-let-7i	3	276	283	0.024	0.017	-0.076	-0.014	-0.049	-0.345	95
621447	899	CCNF	NM_001761	9606	hsa-let-7i	3	1786	1793	-0.018	0.057	-0.103	-0.014	-0.049	-0.374	97
623268	54619	CCNJ	NM_001134376	9606	hsa-let-7i	3	1972	1979	0.013	-0.101	0.05	-0.014	-0.049	-0.348	95
623278	54619	CCNJ	NM_001134375	9606	hsa-let-7i	3	1972	1979	0.013	-0.101	0.05	-0.014	-0.049	-0.348	95
623290	54619	CCNJ	NM_019084	9606	hsa-let-7i	3	1972	1979	0.013	-0.101	0.05	-0.014	-0.049	-0.348	95
630796	1236	CCR7	NM_001838	9606	hsa-let-7i	3	172	179	-0.018	0.055	-0.071	-0.014	-0.049	-0.344	95
633598	131450	CD200R1	NM_170780	9606	hsa-let-7i	3	536	543	-0.039	-0.028	-0.001	-0.014	-0.049	-0.378	97
633610	131450	CD200R1	NM_138806	9606	hsa-let-7i	3	536	543	-0.039	-0.028	-0.001	-0.014	-0.049	-0.378	97
646053	997	CDC34	NM_004359	9606	hsa-let-7i	3	68	75	-0.008	0.069	-0.097	-0.014	-0.049	-0.346	95
669465	55573	CDV3	NM_017548	9606	hsa-let-7i	3	331	338	0.013	0.001	-0.031	-0.014	-0.049	-0.327	94
691211	9662	CEP135	NM_025009	9606	hsa-let-7i	2	117	123	-0.053	-0.084	-0.045	-0.01	-0.026	-0.338	95
730880	9069	CLDN12	NM_001185072	9606	hsa-let-7i	3	550	557	0.003	-0.047	0.025	-0.014	-0.049	-0.329	94
730895	9069	CLDN12	NM_001185073	9606	hsa-let-7i	3	550	557	0.003	-0.047	0.025	-0.014	-0.049	-0.329	94
730911	9069	CLDN12	NM_012129	9606	hsa-let-7i	3	550	557	0.003	-0.047	0.025	-0.014	-0.049	-0.329	94
737847	10978	CLP1	NM_001142597	9606	hsa-let-7i	2	131	137	0.003	-0.105	-0.043	-0.01	-0.026	-0.301	93
737856	10978	CLP1	NM_006831	9606	hsa-let-7i	2	131	137	0.003	-0.105	-0.043	-0.01	-0.026	-0.301	93
763838	11064	CNTRL	NM_007018	9606	hsa-let-7i	3	44	51	-0.018	0.007	-0.103	-0.014	-0.049	-0.424	98
765335	8161	COIL	NM_004645	9606	hsa-let-7i	3	141	148	-0.029	-0.07	-0.079	-0.014	-0.049	-0.488	99
769766	1278	COL1A2	NM_000089	9606	hsa-let-7i	3	378	385	0.003	-0.074	-0.019	-0.014	-0.049	-0.4	98
770886	1281	COL3A1	NM_000090	9606	hsa-let-7i	3	408	415	0.024	-0.054	-0.011	-0.014	-0.049	-0.351	96
773833	1288	COL4A6	NM_001847	9606	hsa-let-7i	3	265	272	0.003	0.037	-0.047	-0.014	-0.049	-0.317	94
773841	1288	COL4A6	NM_033641	9606	hsa-let-7i	3	265	272	0.003	0.037	-0.047	-0.014	-0.049	-0.317	94
783955	51200	CPA4	NM_016352	9606	hsa-let-7i	3	310	317	0.003	-0.028	-0.036	-0.014	-0.049	-0.371	97
783973	51200	CPA4	NM_001163446	9606	hsa-let-7i	3	310	317	0.003	-0.028	-0.036	-0.014	-0.049	-0.371	97
787380	64506	CPEB1	NM_001079535	9606	hsa-let-7i	3	1288	1295	0.003	-0.02	-0.09	-0.014	-0.049	-0.417	98
787382	64506	CPEB1	NM_001079533	9606	hsa-let-7i	3	1288	1295	0.003	-0.02	-0.09	-0.014	-0.049	-0.417	98
787407	64506	CPEB1	NM_001079534	9606	hsa-let-7i	3	1288	1295	0.003	-0.02	-0.09	-0.014	-0.049	-0.417	98
787421	64506	CPEB1	NM_030594	9606	hsa-let-7i	3	1288	1295	0.003	-0.02	-0.09	-0.014	-0.049	-0.417	98
886914	284613	CYB561D1	NM_001134400	9606	hsa-let-7i	3	4082	4089	0.024	0.075	-0.091	-0.014	-0.049	-0.302	93
886927	284613	CYB561D1	NM_001134402	9606	hsa-let-7i	3	4082	4089	0.024	0.075	-0.091	-0.014	-0.049	-0.302	93
886935	284613	CYB561D1	NM_182580	9606	hsa-let-7i	3	4082	4089	0.024	0.075	-0.091	-0.014	-0.049	-0.302	93
886962	284613	CYB561D1	NM_001134403	9606	hsa-let-7i	3	4474	4481	0.024	0.075	-0.091	-0.014	-0.049	-0.302	93
886976	284613	CYB561D1	NM_001134404	9606	hsa-let-7i	3	4566	4573	0.024	0.075	-0.091	-0.014	-0.049	-0.302	93
935992	84301	DDI2	NM_032341	9606	hsa-let-7i	3	65	72	-0.008	-0.017	-0.098	-0.014	-0.049	-0.433	99
938006	55308	DDX19A	NM_018332	9606	hsa-let-7i	3	120	127	-0.039	0.009	-0.084	-0.014	-0.049	-0.424	98
938203	11269	DDX19B	NM_007242	9606	hsa-let-7i	3	120	127	-0.039	0.009	-0.084	-0.014	-0.049	-0.424	98
938206	11269	DDX19B	NM_001014449	9606	hsa-let-7i	3	120	127	-0.039	0.009	-0.084	-0.014	-0.049	-0.424	98
938215	11269	DDX19B	NM_001014451	9606	hsa-let-7i	3	120	127	-0.039	0.009	-0.084	-0.014	-0.049	-0.424	98
1004445	1763	DNA2	NM_001080449	9606	hsa-let-7i	3	908	915	0.024	-0.119	-0.099	-0.014	-0.049	-0.504	99
1023676	285381	DPH3	NM_206831	9606	hsa-let-7i	3	334	341	-0.029	-0.034	-0.03	-0.014	-0.049	-0.403	98
1023683	285381	DPH3	NM_001047434	9606	hsa-let-7i	3	334	341	-0.029	-0.034	-0.03	-0.014	-0.049	-0.403	98
1025361	10072	DPP3	NM_005700	9606	hsa-let-7i	3	116	123	0.003	0.053	-0.085	-0.014	-0.049	-0.339	95
1025377	10072	DPP3	NM_130443	9606	hsa-let-7i	3	116	123	0.003	0.053	-0.085	-0.014	-0.049	-0.339	95
1045685	1857	DVL3	NM_004423	9606	hsa-let-7i	3	2743	2750	0.003	0.012	-0.109	-0.014	-0.049	-0.404	98
1056894	1875	E2F5	NM_001951	9606	hsa-let-7i	2	27	33	0.003	-0.09	-0.058	-0.01	-0.026	-0.301	93
1056903	1875	E2F5	NM_001083588	9606	hsa-let-7i	2	27	33	0.003	-0.09	-0.058	-0.01	-0.026	-0.301	93
1056919	1875	E2F5	NM_001083589	9606	hsa-let-7i	2	27	33	0.003	-0.09	-0.058	-0.01	-0.026	-0.301	93
1153703	2074	ERCC6	NM_000124	9606	hsa-let-7i	3	125	132	0.003	-0.037	-0.083	-0.014	-0.049	-0.427	99
1195475	83640	FAM103A1	NM_031452	9606	hsa-let-7i	3	210	217	0.013	-0.041	-0.061	-0.014	-0.049	-0.399	98
1244996	355	FAS	NM_000043	9606	hsa-let-7i	3	554	561	0.003	-0.025	0.026	-0.014	-0.049	-0.306	93
1245009	355	FAS	NM_152871	9606	hsa-let-7i	3	554	561	0.003	-0.025	0.026	-0.014	-0.049	-0.306	93
1248843	54850	FBXL12	NM_017703	9606	hsa-let-7i	3	242	249	0.003	0.036	-0.053	-0.014	-0.049	-0.324	94
1274051	55785	FGD6	NM_018351	9606	hsa-let-7i	3	532	539	0.003	-0.018	0.02	-0.014	-0.049	-0.305	93
1289462	55137	FIGN	NM_018086	9606	hsa-let-7i	3	1402	1409	0.024	-0.056	0.021	-0.014	-0.049	-0.321	94
1290202	401720	FIGNL2	NM_001013690	9606	hsa-let-7i	3	2416	2423	0.003	-0.041	-0.079	-0.014	-0.049	-0.427	99
1290234	401720	FIGNL2	NM_001013690	9606	hsa-let-7i	3	2491	2498	0.013	0.002	-0.098	-0.014	-0.049	-0.393	97
1338980	80144	FRAS1	NM_025074	9606	hsa-let-7i	3	151	158	-0.05	0.03	-0.076	-0.014	-0.049	-0.406	98
1341254	23150	FRMD4B	NM_015123	9606	hsa-let-7i	3	1111	1118	-0.008	-0.068	0.075	-0.014	-0.049	-0.311	93
1359843	8322	FZD4	NM_012193	9606	hsa-let-7i	3	5028	5035	0.003	0.003	-0.005	-0.014	-0.049	-0.309	93
1380162	2589	GALNT1	NM_020474	9606	hsa-let-7i	3	44	51	0.003	0.062	-0.103	-0.014	-0.049	-0.348	95
1395321	51301	GCNT4	NM_016591	9606	hsa-let-7i	3	521	528	0.003	-0.016	0.017	-0.014	-0.049	-0.306	93
1398537	392255	GDF6	NM_001001557	9606	hsa-let-7i	3	2094	2101	-0.029	-0.08	-0.081	-0.014	-0.049	-0.5	99
1402208	79760	GEMIN7	NM_024707	9606	hsa-let-7i	3	215	222	0.003	0.016	-0.06	-0.014	-0.049	-0.351	96
1402221	79760	GEMIN7	NM_001007270	9606	hsa-let-7i	3	215	222	0.003	0.016	-0.06	-0.014	-0.049	-0.351	96
1402226	79760	GEMIN7	NM_001007269	9606	hsa-let-7i	3	215	222	0.003	0.016	-0.06	-0.014	-0.049	-0.351	96
1419759	10052	GJC1	NM_001080383	9606	hsa-let-7i	3	5868	5875	-0.018	-0.007	-0.037	-0.014	-0.049	-0.372	97
1419764	10052	GJC1	NM_005497	9606	hsa-let-7i	3	5868	5875	-0.018	-0.007	-0.037	-0.014	-0.049	-0.372	97
1438604	79158	GNPTAB	NM_024312	9606	hsa-let-7i	3	23	30	-0.018	-0.031	-0.108	-0.014	-0.049	-0.467	99
1507419	9421	HAND1	NM_004821	9606	hsa-let-7i	3	744	751	-0.008	-0.005	-0.093	-0.014	-0.049	-0.416	98
1529863	55662	HIF1AN	NM_017902	9606	hsa-let-7i	3	5685	5692	-0.008	-0.023	-0.09	-0.014	-0.049	-0.431	99
1547316	8091	HMGA2	NM_003483	9606	hsa-let-7i	3	21	28	0.013	0.013	-0.109	-0.014	-0.049	-0.393	97
1607383	10643	IGF2BP3	NM_006547	9606	hsa-let-7i	3	560	567	0.003	-0.035	0.027	-0.014	-0.049	-0.315	93
1609529	3547	IGSF1	NM_205833	9606	hsa-let-7i	3	865	872	0.003	0.034	-0.094	-0.014	-0.049	-0.367	96
1609537	3547	IGSF1	NM_001170963	9606	hsa-let-7i	3	865	872	0.003	0.034	-0.094	-0.014	-0.049	-0.367	96
1630598	50939	IMPG2	NM_016247	9606	hsa-let-7i	3	958	965	-0.06	-0.064	0.128	-0.014	-0.049	-0.306	93
1700670	3767	KCNJ11	NM_000525	9606	hsa-let-7i	3	1525	1532	0.003	-0.027	-0.079	-0.014	-0.049	-0.413	98
1700683	3767	KCNJ11	NM_001166290	9606	hsa-let-7i	3	1525	1532	0.003	-0.027	-0.079	-0.014	-0.049	-0.413	98
1718278	283219	KCTD21	NM_001029859	9606	hsa-let-7i	3	2452	2459	0.003	0.049	-0.099	-0.014	-0.049	-0.357	96
1725638	23351	KHNYN	NM_015299	9606	hsa-let-7i	3	4002	4009	0.003	-0.016	-0.102	-0.014	-0.049	-0.425	99
1744014	27143	KIAA1274	NM_014431	9606	hsa-let-7i	3	1630	1637	0.003	0.055	-0.094	-0.014	-0.049	-0.346	95
1776141	200942	KLHDC8B	NM_173546	9606	hsa-let-7i	3	617	624	0.003	0.084	-0.099	-0.014	-0.049	-0.322	94
1781866	401265	KLHL31	NM_001003760	9606	hsa-let-7i	2	172	178	0.003	-0.13	-0.037	-0.01	-0.026	-0.32	94
1843100	389421	LIN28B	NM_001004317	9606	hsa-let-7i	3	44	51	-0.029	-0.011	-0.103	-0.014	-0.049	-0.453	99
1846848	387787	LIPT2	NM_001144869	9606	hsa-let-7i	3	182	189	0.024	0.039	-0.097	-0.014	-0.049	-0.344	95
1875897	9860	LRIG2	NM_014813	9606	hsa-let-7i	3	55	62	0.003	-0.04	-0.1	-0.014	-0.049	-0.447	99
1876135	121227	LRIG3	NM_153377	9606	hsa-let-7i	3	33	40	-0.008	-0.069	-0.106	-0.014	-0.049	-0.493	99
1876146	121227	LRIG3	NM_001136051	9606	hsa-let-7i	3	33	40	-0.008	-0.069	-0.106	-0.014	-0.049	-0.493	99
1893743	134353	LSM11	NM_173491	9606	hsa-let-7i	3	1454	1461	-0.029	0.097	-0.111	-0.014	-0.049	-0.353	96
1920751	4214	MAP3K1	NM_005921	9606	hsa-let-7i	3	2152	2159	0.003	-0.018	-0.035	-0.014	-0.049	-0.36	96
1930121	8491	MAP4K3	NM_003618	9606	hsa-let-7i	3	1056	1063	0.024	-0.098	-0.045	-0.014	-0.049	-0.429	99
1942449	5597	MAPK6	NM_002748	9606	hsa-let-7i	3	487	494	-0.018	-0.05	0.009	-0.014	-0.049	-0.369	97
2009779	80306	MED28	NM_025205	9606	hsa-let-7i	3	474	481	0.003	-0.065	-0.049	-0.014	-0.049	-0.421	98
2010216	112950	MED8	NM_201542	9606	hsa-let-7i	3	214	221	0.003	-0.012	-0.09	-0.014	-0.049	-0.409	98
2103688	57380	MRS2	NM_020662	9606	hsa-let-7i	3	1728	1735	0.003	-0.091	-0.074	-0.014	-0.049	-0.472	99
2107507	4481	MSR1	NM_002445	9606	hsa-let-7i	3	1598	1605	0.003	0.038	-0.094	-0.014	-0.049	-0.363	96
2164774	4673	NAP1L1	NM_139207	9606	hsa-let-7i	3	527	534	0.003	-0.049	0.019	-0.014	-0.049	-0.337	95
2216763	4752	NEK3	NM_152720	9606	hsa-let-7i	3	360	367	0.003	0.05	-0.081	-0.014	-0.049	-0.338	95
2216776	4752	NEK3	NM_001146099	9606	hsa-let-7i	3	360	367	0.003	0.05	-0.081	-0.014	-0.049	-0.338	95
2216789	4752	NEK3	NM_002498	9606	hsa-let-7i	3	360	367	0.003	0.05	-0.081	-0.014	-0.049	-0.338	95
2265208	4803	NGF	NM_002506	9606	hsa-let-7i	3	54	61	0.024	0.07	-0.101	-0.014	-0.049	-0.317	94
2303743	27031	NPHP3	NM_153240	9606	hsa-let-7i	3	737	744	-0.018	-0.028	0.027	-0.014	-0.049	-0.329	94
2379031	10562	OLFM4	NM_006418	9606	hsa-let-7i	3	708	715	0.003	-0.053	0.031	-0.014	-0.049	-0.329	94
2533300	8799	PEX11B	NM_003846	9606	hsa-let-7i	3	554	561	0.034	0.025	-0.05	-0.014	-0.049	-0.301	93
2533310	8799	PEX11B	NM_001184795	9606	hsa-let-7i	3	554	561	0.034	0.025	-0.05	-0.014	-0.049	-0.301	93
2593976	50487	PLA2G3	NM_015715	9606	hsa-let-7i	3	685	692	-0.018	0.033	-0.057	-0.014	-0.049	-0.352	96
2609656	84725	PLEKHA8	NM_001197026	9606	hsa-let-7i	3	5278	5285	-0.018	-0.02	0.035	-0.014	-0.049	-0.313	93
2611718	55200	PLEKHG6	NM_018173	9606	hsa-let-7i	3	85	92	0.003	0.033	-0.093	-0.014	-0.049	-0.367	96
2611728	55200	PLEKHG6	NM_001144856	9606	hsa-let-7i	3	85	92	0.003	0.033	-0.093	-0.014	-0.049	-0.367	96
2611739	55200	PLEKHG6	NM_001144857	9606	hsa-let-7i	3	85	92	0.003	0.033	-0.093	-0.014	-0.049	-0.367	96
2611959	440107	PLEKHG7	NM_001004330	9606	hsa-let-7i	3	446	453	0.013	-0.02	-0.002	-0.014	-0.049	-0.319	94
2620418	23129	PLXND1	NM_015103	9606	hsa-let-7i	3	401	408	-0.029	0.04	-0.013	-0.014	-0.049	-0.312	93
2632666	27343	POLL	NM_001174085	9606	hsa-let-7i	3	234	241	-0.008	0.065	-0.055	-0.014	-0.049	-0.308	93
2632671	27343	POLL	NM_001174084	9606	hsa-let-7i	3	234	241	-0.008	0.065	-0.055	-0.014	-0.049	-0.308	93
2632686	27343	POLL	NM_013274	9606	hsa-let-7i	3	234	241	-0.008	0.065	-0.055	-0.014	-0.049	-0.308	93
2633342	5433	POLR2D	NM_004805	9606	hsa-let-7i	3	281	288	-0.029	-0.009	-0.043	-0.014	-0.049	-0.391	97
2732084	283659	PRTG	NM_173814	9606	hsa-let-7i	3	412	419	0.003	-0.003	-0.01	-0.014	-0.049	-0.32	94
2793093	222659	PXT1	NM_152990	9606	hsa-let-7i	3	1051	1058	0.003	-0.028	-0.074	-0.014	-0.049	-0.409	98
2793502	5859	QARS	NM_005051	9606	hsa-let-7i	3	17	24	-0.029	0.076	-0.11	-0.014	-0.049	-0.373	97
2960299	81790	RNF170	NM_030954	9606	hsa-let-7i	3	2751	2758	0.003	0.042	-0.087	-0.014	-0.049	-0.352	96
2960306	81790	RNF170	NM_001160225	9606	hsa-let-7i	3	2751	2758	0.003	0.042	-0.087	-0.014	-0.049	-0.352	96
2960322	81790	RNF170	NM_001160223	9606	hsa-let-7i	3	2751	2758	0.003	0.042	-0.087	-0.014	-0.049	-0.352	96
3003936	285367	RPUSD3	NM_173659	9606	hsa-let-7i	3	160	167	-0.008	0.007	-0.114	-0.014	-0.049	-0.425	99
3003951	285367	RPUSD3	NM_001142547	9606	hsa-let-7i	3	160	167	-0.008	0.007	-0.114	-0.014	-0.049	-0.425	99
3008884	6241	RRM2	NM_001165931	9606	hsa-let-7i	3	136	143	0.003	0.031	-0.08	-0.014	-0.049	-0.356	96
3008895	6241	RRM2	NM_001034	9606	hsa-let-7i	3	136	143	0.003	0.031	-0.08	-0.014	-0.049	-0.356	96
3087247	11280	SCN11A	NM_014139	9606	hsa-let-7i	3	17	24	-0.008	0.099	-0.11	-0.014	-0.049	-0.329	94
3116775	54910	SEMA4C	NM_017789	9606	hsa-let-7i	3	67	74	-0.029	0.116	-0.097	-0.014	-0.049	-0.32	94
3117270	10505	SEMA4F	NM_004263	9606	hsa-let-7i	3	1782	1789	-0.018	0.028	-0.099	-0.014	-0.049	-0.399	98
3134266	10169	SERF2	NM_001199875	9606	hsa-let-7i	3	1980	1987	-0.029	0.023	-0.081	-0.014	-0.049	-0.397	98
3134278	10169	SERF2	NM_001199876	9606	hsa-let-7i	3	1980	1987	-0.029	0.023	-0.081	-0.014	-0.049	-0.397	98
3134328	10169	SERF2	NM_001018108	9606	hsa-let-7i	3	2179	2186	-0.029	0.023	-0.081	-0.014	-0.049	-0.397	98
3134337	10169	SERF2	NM_001199878	9606	hsa-let-7i	3	2179	2186	-0.029	0.023	-0.081	-0.014	-0.049	-0.397	98
3134341	10169	SERF2	NM_001199877	9606	hsa-let-7i	3	2179	2186	-0.029	0.023	-0.081	-0.014	-0.049	-0.397	98
3151312	84826	SFT2D3	NM_032740	9606	hsa-let-7i	3	1444	1451	-0.039	0.066	-0.062	-0.014	-0.049	-0.345	95
3221833	83733	SLC25A18	NM_031481	9606	hsa-let-7i	3	120	127	0.024	0.05	-0.084	-0.014	-0.049	-0.32	94
3238615	11046	SLC35D2	NM_007001	9606	hsa-let-7i	3	141	148	-0.029	-0.032	-0.079	-0.014	-0.049	-0.45	99
3255677	200010	SLC5A9	NM_001011547	9606	hsa-let-7i	3	266	273	-0.018	0.021	-0.047	-0.014	-0.049	-0.354	96
3255679	200010	SLC5A9	NM_001135181	9606	hsa-let-7i	3	266	273	-0.018	0.021	-0.047	-0.014	-0.049	-0.354	96
3302118	23583	SMUG1	NM_014311	9606	hsa-let-7i	3	294	301	0.003	0.029	-0.04	-0.014	-0.049	-0.318	94
3321948	58533	SNX6	NM_152233	9606	hsa-let-7i	3	1659	1666	-0.018	0.06	-0.103	-0.014	-0.049	-0.371	97
3321964	58533	SNX6	NM_021249	9606	hsa-let-7i	3	1659	1666	-0.018	0.06	-0.103	-0.014	-0.049	-0.371	97
3381116	79644	SRD5A3	NM_024592	9606	hsa-let-7i	3	2661	2668	-0.018	-0.039	-0.028	-0.014	-0.049	-0.395	97
3442207	6809	STX3	NM_001178040	9606	hsa-let-7i	3	288	295	0.024	-0.043	-0.042	-0.014	-0.049	-0.371	97
3442228	6809	STX3	NM_004177	9606	hsa-let-7i	3	366	373	0.024	-0.043	-0.022	-0.014	-0.049	-0.351	96
3447880	10923	SUB1	NM_006713	9606	hsa-let-7i	3	2532	2539	0.003	-0.005	0.001	-0.014	-0.049	-0.311	93
3462972	81493	SYNC	NM_001161708	9606	hsa-let-7i	3	1719	1726	0.003	0.023	-0.075	-0.014	-0.049	-0.359	96
3462983	81493	SYNC	NM_030786	9606	hsa-let-7i	3	1781	1788	0.003	0.023	-0.075	-0.014	-0.049	-0.359	96
3513474	9755	TBKBP1	NM_014726	9606	hsa-let-7i	3	1017	1024	-0.008	-0.01	-0.01	-0.014	-0.049	-0.338	95
3563009	7046	TGFBR1	NM_004612	9606	hsa-let-7i	3	75	82	-0.018	-0.008	-0.095	-0.014	-0.049	-0.431	99
3563016	7046	TGFBR1	NM_001130916	9606	hsa-let-7i	3	75	82	-0.018	-0.008	-0.095	-0.014	-0.049	-0.431	99
3566188	7049	TGFBR3	NM_001195684	9606	hsa-let-7i	3	2994	3001	0.003	-0.039	-0.014	-0.014	-0.049	-0.36	96
3566191	7049	TGFBR3	NM_001195683	9606	hsa-let-7i	3	2994	3001	0.003	-0.039	-0.014	-0.014	-0.049	-0.36	96
3566215	7049	TGFBR3	NM_003243	9606	hsa-let-7i	3	2994	3001	0.003	-0.039	-0.014	-0.014	-0.049	-0.36	96
3573582	79725	THAP9	NM_024672	9606	hsa-let-7i	3	1066	1073	0.024	-0.085	-0.08	-0.014	-0.049	-0.451	99
3578563	7069	THRSP	NM_003251	9606	hsa-let-7i	3	442	449	0.003	-0.068	-0.046	-0.014	-0.049	-0.421	98
3617144	23670	TMEM2	NM_001135820	9606	hsa-let-7i	3	1470	1477	-0.05	-0.011	-0.025	-0.014	-0.049	-0.396	97
3617160	23670	TMEM2	NM_013390	9606	hsa-let-7i	3	1470	1477	-0.05	-0.011	-0.025	-0.014	-0.049	-0.396	97
3619806	56063	TMEM234	NM_019118	9606	hsa-let-7i	3	132	139	0.003	0.027	-0.081	-0.014	-0.049	-0.361	96
3640346	8744	TNFSF9	NM_003811	9606	hsa-let-7i	3	92	99	0.024	0.055	-0.091	-0.014	-0.049	-0.322	94
3700170	131405	TRIM71	NM_001039111	9606	hsa-let-7i	3	172	179	0.003	-0.023	-0.071	-0.014	-0.049	-0.401	98
3700194	131405	TRIM71	NM_001039111	9606	hsa-let-7i	3	252	259	0.013	-0.087	-0.061	-0.014	-0.049	-0.445	99
3725319	64427	TTC31	NM_022492	9606	hsa-let-7i	3	1236	1243	0.024	0.038	-0.088	-0.014	-0.049	-0.336	95
3777157	51569	UFM1	NM_016617	9606	hsa-let-7i	3	225	232	0.024	0.026	-0.057	-0.014	-0.049	-0.317	94
3782059	115426	UHRF2	NM_152896	9606	hsa-let-7i	3	279	286	0.003	-0.032	-0.044	-0.014	-0.049	-0.383	97
3792944	219333	USP12	NM_182488	9606	hsa-let-7i	3	3009	3016	0.003	0.032	-0.084	-0.014	-0.049	-0.359	96
3800812	84640	USP38	NM_032557	9606	hsa-let-7i	2	187	193	-0.007	-0.136	-0.035	-0.01	-0.026	-0.334	95
3810170	7402	UTRN	NM_007124	9606	hsa-let-7i	3	1600	1607	-0.008	-0.018	-0.005	-0.014	-0.049	-0.341	95
3892322	55113	XKR8	NM_018053	9606	hsa-let-7i	3	778	785	0.013	0.055	-0.087	-0.014	-0.049	-0.329	94
3905308	55432	YOD1	NM_018566	9606	hsa-let-7i	3	29	36	0.003	0.015	-0.107	-0.014	-0.049	-0.399	98
3978185	23503	ZFYVE26	NM_015346	9606	hsa-let-7i	3	239	246	0.003	-0.002	-0.054	-0.014	-0.049	-0.363	96
3996753	10168	ZNF197	NM_006991	9606	hsa-let-7i	3	951	958	-0.018	0.038	-0.093	-0.014	-0.049	-0.383	97
3998549	7753	ZNF202	NM_003455	9606	hsa-let-7i	3	256	263	-0.018	0.032	-0.05	-0.014	-0.049	-0.346	95
4010021	79692	ZNF322A	NM_001242798	9606	hsa-let-7i	3	2821	2828	-0.008	-0.032	-0.08	-0.014	-0.049	-0.43	99
4010031	79692	ZNF322A	NM_001242799	9606	hsa-let-7i	3	2821	2828	-0.008	-0.032	-0.08	-0.014	-0.049	-0.43	99
4010035	79692	ZNF322A	NM_001242797	9606	hsa-let-7i	3	2821	2828	-0.008	-0.032	-0.08	-0.014	-0.049	-0.43	99
4010056	79692	ZNF322A	NM_024639	9606	hsa-let-7i	3	2821	2828	-0.008	-0.032	-0.08	-0.014	-0.049	-0.43	99
4010817	84905	ZNF341	NM_032819	9606	hsa-let-7i	3	645	652	0.003	-0.018	-0.089	-0.014	-0.049	-0.414	98
4011250	84671	ZNF347	NM_001172675	9606	hsa-let-7i	3	1545	1552	0.003	-0.006	-0.101	-0.014	-0.049	-0.414	98
4011257	84671	ZNF347	NM_001172674	9606	hsa-let-7i	3	1545	1552	0.003	-0.006	-0.101	-0.014	-0.049	-0.414	98
4011267	84671	ZNF347	NM_032584	9606	hsa-let-7i	3	1545	1552	0.003	-0.006	-0.101	-0.014	-0.049	-0.414	98
4026051	147949	ZNF583	NM_001159861	9606	hsa-let-7i	3	488	495	0.003	-0.054	-0.072	-0.014	-0.049	-0.433	99
4026053	147949	ZNF583	NM_001159860	9606	hsa-let-7i	3	488	495	0.003	-0.054	-0.072	-0.014	-0.049	-0.433	99
4026071	147949	ZNF583	NM_152478	9606	hsa-let-7i	3	488	495	0.003	-0.054	-0.072	-0.014	-0.049	-0.433	99
4047614	345462	ZNF879	NM_001136116	9606	hsa-let-7i	3	451	458	0.003	0.018	-0.041	-0.014	-0.049	-0.33	95
163772	307	ANXA4	NM_001153	9606	hsa-miR-1	3	691	698	-0.018	-0.07	-0.051	0.01	0.016	-0.36	98
188640	372	ARCN1	NM_001655	9606	hsa-miR-1	3	2154	2161	-0.029	-0.058	-0.074	0.01	0.016	-0.382	99
188643	372	ARCN1	NM_001142281	9606	hsa-miR-1	3	2154	2161	-0.029	-0.058	-0.074	0.01	0.016	-0.382	99
241000	9070	ASH2L	NM_001105214	9606	hsa-miR-1	3	446	453	0.013	-0.048	-0.067	0.01	0.016	-0.323	97
241002	9070	ASH2L	NM_004674	9606	hsa-miR-1	3	446	453	0.013	-0.048	-0.067	0.01	0.016	-0.323	97
297918	51582	AZIN1	NM_015878	9606	hsa-miR-1	3	55	62	0.003	-0.001	-0.1	0.01	0.016	-0.319	97
297922	51582	AZIN1	NM_148174	9606	hsa-miR-1	3	55	62	0.003	-0.001	-0.1	0.01	0.016	-0.319	97
311512	9530	BAG4	NM_004874	9606	hsa-miR-1	3	105	112	0.013	-0.03	-0.088	0.01	0.016	-0.326	97
311514	9530	BAG4	NM_001204878	9606	hsa-miR-1	3	105	112	0.013	-0.03	-0.088	0.01	0.016	-0.326	97
478663	201895	C4orf34	NM_174921	9606	hsa-miR-1	3	269	276	-0.039	-0.038	-0.046	0.01	0.016	-0.344	98
494037	79161	C7orf23	NM_024315	9606	hsa-miR-1	3	207	214	0.003	-0.032	-0.062	0.01	0.016	-0.312	96
551188	285782	CAGE1	NM_001170692	9606	hsa-miR-1	3	126	133	-0.008	-0.072	-0.096	0.01	0.016	-0.397	99
551189	285782	CAGE1	NM_205864	9606	hsa-miR-1	3	126	133	-0.008	-0.072	-0.096	0.01	0.016	-0.397	99
635048	23607	CD2AP	NM_012120	9606	hsa-miR-1	3	2784	2791	0.013	-0.071	-0.053	0.01	0.016	-0.332	97
672689	10153	CEBPZ	NM_005760	9606	hsa-miR-1	3	90	97	-0.008	-0.02	-0.105	0.01	0.016	-0.354	98
739490	1213	CLTC	NM_004859	9606	hsa-miR-1	3	175	182	-0.018	-0.017	-0.07	0.01	0.016	-0.326	97
1057041	1875	E2F5	NM_001083589	9606	hsa-miR-1	3	542	549	-0.06	0.016	-0.087	0.01	0.016	-0.352	98
1057042	1875	E2F5	NM_001083588	9606	hsa-miR-1	3	542	549	-0.06	0.016	-0.087	0.01	0.016	-0.352	98
1057048	1875	E2F5	NM_001951	9606	hsa-miR-1	3	542	549	-0.06	0.016	-0.087	0.01	0.016	-0.352	98
1066826	1906	EDN1	NM_001168319	9606	hsa-miR-1	3	143	150	-0.008	-0.023	-0.078	0.01	0.016	-0.33	97
1066828	1906	EDN1	NM_001955	9606	hsa-miR-1	3	143	150	-0.008	-0.023	-0.078	0.01	0.016	-0.33	97
1084200	1964	EIF1AX	NM_001412	9606	hsa-miR-1	3	18	25	0.003	-0.081	-0.11	0.01	0.016	-0.409	99
1248960	144699	FBXL14	NM_152441	9606	hsa-miR-1	3	666	673	-0.008	0.019	-0.093	0.01	0.016	-0.303	96
1303734	2335	FN1	NM_212482	9606	hsa-miR-1	3	683	690	0.003	-0.073	-0.011	0.01	0.016	-0.302	96
1303739	2335	FN1	NM_212474	9606	hsa-miR-1	3	683	690	0.003	-0.073	-0.011	0.01	0.016	-0.302	96
1303740	2335	FN1	NM_212478	9606	hsa-miR-1	3	683	690	0.003	-0.073	-0.011	0.01	0.016	-0.302	96
1303741	2335	FN1	NM_212476	9606	hsa-miR-1	3	683	690	0.003	-0.073	-0.011	0.01	0.016	-0.302	96
1303748	2335	FN1	NM_002026	9606	hsa-miR-1	3	683	690	0.003	-0.073	-0.011	0.01	0.016	-0.302	96
1306464	22862	FNDC3A	NM_014923	9606	hsa-miR-1	3	2017	2024	-0.029	-0.074	-0.023	0.01	0.016	-0.347	98
1306466	22862	FNDC3A	NM_001079673	9606	hsa-miR-1	3	2017	2024	-0.029	-0.074	-0.023	0.01	0.016	-0.347	98
1308227	64778	FNDC3B	NM_001135095	9606	hsa-miR-1	3	3013	3020	0.003	-0.035	-0.062	0.01	0.016	-0.315	97
1308229	64778	FNDC3B	NM_022763	9606	hsa-miR-1	3	3013	3020	0.003	-0.035	-0.062	0.01	0.016	-0.315	97
1355522	2533	FYB	NM_001465	9606	hsa-miR-1	3	411	418	0.003	-0.095	-0.01	0.01	0.016	-0.323	97
1355523	2533	FYB	NM_199335	9606	hsa-miR-1	3	411	418	0.003	-0.095	-0.01	0.01	0.016	-0.323	97
1392941	2643	GCH1	NM_000161	9606	hsa-miR-1	3	76	83	-0.018	-0.053	-0.095	0.01	0.016	-0.387	99
1418333	2697	GJA1	NM_000165	9606	hsa-miR-1	3	1609	1616	0.003	-0.028	-0.085	0.01	0.016	-0.331	97
1438206	132789	GNPDA2	NM_138335	9606	hsa-miR-1	3	138	145	0.003	-0.104	-0.079	0.01	0.016	-0.401	99
1450638	2820	GPD2	NM_001083112	9606	hsa-miR-1	3	124	131	-0.018	-0.071	-0.083	0.01	0.016	-0.393	99
1450641	2820	GPD2	NM_000408	9606	hsa-miR-1	3	124	131	-0.018	-0.071	-0.083	0.01	0.016	-0.393	99
1456961	283554	GPR137C	NM_001099652	9606	hsa-miR-1	3	79	86	-0.008	-0.087	-0.094	0.01	0.016	-0.41	99
1526430	64645	HIAT1	NM_033055	9606	hsa-miR-1	3	68	75	0.003	-0.026	-0.097	0.01	0.016	-0.341	98
1563151	3192	HNRNPU	NM_031844	9606	hsa-miR-1	3	86	93	-0.039	-0.04	-0.093	0.01	0.016	-0.393	99
1563155	3192	HNRNPU	NM_004501	9606	hsa-miR-1	3	86	93	-0.039	-0.04	-0.093	0.01	0.016	-0.393	99
1580968	9953	HS3ST3B1	NM_006041	9606	hsa-miR-1	3	171	178	-0.008	-0.074	-0.071	0.01	0.016	-0.374	99
1598760	3479	IGF1	NM_001111284	9606	hsa-miR-1	3	151	158	-0.018	-0.051	-0.076	0.01	0.016	-0.366	99
1598763	3479	IGF1	NM_000618	9606	hsa-miR-1	3	151	158	-0.018	-0.051	-0.076	0.01	0.016	-0.366	99
1598784	3479	IGF1	NM_001111283	9606	hsa-miR-1	3	185	192	-0.018	-0.051	-0.068	0.01	0.016	-0.358	98
1643546	51447	IP6K2	NM_016291	9606	hsa-miR-1	3	194	201	-0.029	-0.046	-0.097	0.01	0.016	-0.393	99
1643549	51447	IP6K2	NM_001005909	9606	hsa-miR-1	3	194	201	-0.029	-0.046	-0.097	0.01	0.016	-0.393	99
1755302	340533	KIAA2022	NM_001008537	9606	hsa-miR-1	3	303	310	-0.029	-0.028	-0.038	0.01	0.016	-0.316	97
1872208	9890	LPPR4	NM_014839	9606	hsa-miR-1	3	2218	2225	0.003	-0.068	-0.026	0.01	0.016	-0.312	96
1872211	9890	LPPR4	NM_001166252	9606	hsa-miR-1	3	2218	2225	0.003	-0.068	-0.026	0.01	0.016	-0.312	96
1903808	4081	MAB21L1	NM_005584	9606	hsa-miR-1	3	655	662	-0.018	-0.11	0.04	0.01	0.016	-0.309	96
1913467	114569	MAL2	NM_052886	9606	hsa-miR-1	3	92	99	0.024	-0.074	-0.091	0.01	0.016	-0.362	98
1962511	9782	MATR3	NM_199189	9606	hsa-miR-1	3	406	413	-0.018	-0.061	-0.012	0.01	0.016	-0.312	96
1962516	9782	MATR3	NM_001194955	9606	hsa-miR-1	3	406	413	-0.018	-0.061	-0.012	0.01	0.016	-0.312	96
1962517	9782	MATR3	NM_001194956	9606	hsa-miR-1	3	406	413	-0.018	-0.061	-0.012	0.01	0.016	-0.312	96
1962522	9782	MATR3	NM_001194954	9606	hsa-miR-1	3	406	413	-0.018	-0.061	-0.012	0.01	0.016	-0.312	96
1962524	9782	MATR3	NM_018834	9606	hsa-miR-1	3	406	413	-0.018	-0.061	-0.012	0.01	0.016	-0.312	96
1968374	153364	MBLAC2	NM_203406	9606	hsa-miR-1	3	486	493	-0.018	-0.082	0.009	0.01	0.016	-0.312	96
2031678	151194	METTL21A	NM_145280	9606	hsa-miR-1	3	3603	3610	0.013	-0.089	-0.033	0.01	0.016	-0.33	97
2031683	151194	METTL21A	NM_001127395	9606	hsa-miR-1	3	3603	3610	0.013	-0.089	-0.033	0.01	0.016	-0.33	97
2082560	4317	MMP8	NM_002424	9606	hsa-miR-1	3	198	205	-0.029	-0.01	-0.064	0.01	0.016	-0.324	97
2089072	23041	MON2	NM_015026	9606	hsa-miR-1	3	442	449	-0.029	-0.075	-0.003	0.01	0.016	-0.328	97
2099985	3140	MR1	NM_001194999	9606	hsa-miR-1	3	6568	6575	0.013	-0.019	-0.089	0.01	0.016	-0.316	97
2099986	3140	MR1	NM_001195000	9606	hsa-miR-1	3	6568	6575	0.013	-0.019	-0.089	0.01	0.016	-0.316	97
2099987	3140	MR1	NM_001195035	9606	hsa-miR-1	3	6568	6575	0.013	-0.019	-0.089	0.01	0.016	-0.316	97
2099993	3140	MR1	NM_001531	9606	hsa-miR-1	3	6568	6575	0.013	-0.019	-0.089	0.01	0.016	-0.316	97
2129806	4084	MXD1	NM_002357	9606	hsa-miR-1	3	227	234	-0.008	-0.065	-0.057	0.01	0.016	-0.351	98
2129809	4084	MXD1	NM_001202514	9606	hsa-miR-1	3	227	234	-0.008	-0.065	-0.057	0.01	0.016	-0.351	98
2129812	4084	MXD1	NM_001202513	9606	hsa-miR-1	3	227	234	-0.008	-0.065	-0.057	0.01	0.016	-0.351	98
2147200	51168	MYO15A	NM_016239	9606	hsa-miR-1	3	805	812	0.013	-0.034	-0.084	0.01	0.016	-0.326	97
2174388	26960	NBEA	NM_001204197	9606	hsa-miR-1	3	107	114	0.003	0.002	-0.087	0.01	0.016	-0.303	96
2174392	26960	NBEA	NM_015678	9606	hsa-miR-1	3	107	114	0.003	0.002	-0.087	0.01	0.016	-0.303	96
2200051	57446	NDRG3	NM_032013	9606	hsa-miR-1	3	208	215	-0.05	-0.03	-0.062	0.01	0.016	-0.363	98
2200053	57446	NDRG3	NM_022477	9606	hsa-miR-1	3	208	215	-0.05	-0.03	-0.062	0.01	0.016	-0.363	98
2342613	8829	NRP1	NM_003873	9606	hsa-miR-1	3	2537	2544	-0.018	-0.061	-0.104	0.01	0.016	-0.404	99
2368004	55916	NXT2	NM_018698	9606	hsa-miR-1	3	207	214	-0.018	-0.087	-0.062	0.01	0.016	-0.388	99
2368007	55916	NXT2	NM_001242617	9606	hsa-miR-1	3	207	214	-0.018	-0.087	-0.062	0.01	0.016	-0.388	99
2368012	55916	NXT2	NM_001242618	9606	hsa-miR-1	3	207	214	-0.018	-0.087	-0.062	0.01	0.016	-0.388	99
2403314	5015	OTX2	NM_172337	9606	hsa-miR-1	3	51	58	-0.039	0.058	-0.101	0.01	0.016	-0.303	96
2403319	5015	OTX2	NM_021728	9606	hsa-miR-1	3	51	58	-0.039	0.058	-0.101	0.01	0.016	-0.303	96
2444191	5077	PAX3	NM_181459	9606	hsa-miR-1	3	91	98	0.003	-0.002	-0.091	0.01	0.016	-0.311	96
2511228	5150	PDE7A	NM_001242318	9606	hsa-miR-1	3	1333	1340	-0.05	-0.078	-0.043	0.01	0.016	-0.392	99
2511229	5150	PDE7A	NM_002603	9606	hsa-miR-1	3	1333	1340	-0.05	-0.078	-0.043	0.01	0.016	-0.392	99
2707566	85441	PRIC285	NM_033405	9606	hsa-miR-1	3	1083	1090	-0.039	-0.037	-0.096	0.01	0.016	-0.393	99
2707567	85441	PRIC285	NM_001037335	9606	hsa-miR-1	3	1083	1090	-0.039	-0.037	-0.096	0.01	0.016	-0.393	99
2855991	5921	RASA1	NM_022650	9606	hsa-miR-1	3	105	112	-0.039	0.047	-0.088	0.01	0.016	-0.301	96
2855994	5921	RASA1	NM_002890	9606	hsa-miR-1	3	105	112	-0.039	0.047	-0.088	0.01	0.016	-0.301	96
2946770	6014	RIT2	NM_002930	9606	hsa-miR-1	3	250	257	0.003	-0.035	-0.112	0.01	0.016	-0.365	99
2958508	494470	RNF165	NM_152470	9606	hsa-miR-1	3	4121	4128	-0.018	-0.02	-0.1	0.01	0.016	-0.359	98
3010512	54665	RSBN1	NM_018364	9606	hsa-miR-1	3	124	131	0.013	-0.014	-0.083	0.01	0.016	-0.305	96
3078099	9169	SCAF11	NM_004719	9606	hsa-miR-1	3	2655	2662	0.013	-0.097	-0.05	0.01	0.016	-0.355	98
3127523	4735	SEPT2	NM_006155	9606	hsa-miR-1	3	57	64	0.003	-0.039	-0.1	0.01	0.016	-0.357	98
3127526	4735	SEPT2	NM_004404	9606	hsa-miR-1	3	57	64	0.003	-0.039	-0.1	0.01	0.016	-0.357	98
3127529	4735	SEPT2	NM_001008492	9606	hsa-miR-1	3	57	64	0.003	-0.039	-0.1	0.01	0.016	-0.357	98
3127530	4735	SEPT2	NM_001008491	9606	hsa-miR-1	3	57	64	0.003	-0.039	-0.1	0.01	0.016	-0.357	98
3150869	6422	SFRP1	NM_003012	9606	hsa-miR-1	3	3046	3053	0.003	-0.099	-0.074	0.01	0.016	-0.391	99
3247737	23446	SLC44A1	NM_080546	9606	hsa-miR-1	3	30	37	0.003	-0.016	-0.107	0.01	0.016	-0.341	98
3386336	6717	SRI	NM_003130	9606	hsa-miR-1	3	30	37	0.013	-0.011	-0.107	0.01	0.016	-0.326	97
3386339	6717	SRI	NM_198901	9606	hsa-miR-1	3	30	37	0.013	-0.011	-0.107	0.01	0.016	-0.326	97
3395152	8683	SRSF9	NM_003769	9606	hsa-miR-1	3	65	72	0.003	-0.017	-0.098	0.01	0.016	-0.333	97
3423120	8614	STC2	NM_003714	9606	hsa-miR-1	3	58	65	0.003	0.013	-0.1	0.01	0.016	-0.305	96
3492431	6869	TACR1	NM_001058	9606	hsa-miR-1	3	140	147	0.013	-0.027	-0.079	0.01	0.016	-0.314	97
3582381	81789	TIGD6	NM_030953	9606	hsa-miR-1	3	97	104	0.003	-0.017	-0.09	0.01	0.016	-0.325	97
3612779	130733	TMEM178	NM_152390	9606	hsa-miR-1	3	88	95	-0.018	-0.006	-0.092	0.01	0.016	-0.337	98
3612782	130733	TMEM178	NM_001167959	9606	hsa-miR-1	3	88	95	-0.018	-0.006	-0.092	0.01	0.016	-0.337	98
3633815	7114	TMSB4X	NM_021109	9606	hsa-miR-1	3	29	36	-0.008	0.014	-0.107	0.01	0.016	-0.322	97
3633983	7117	TMSL3	NM_183049	9606	hsa-miR-1	3	29	36	-0.008	0.014	-0.107	0.01	0.016	-0.322	97
3642418	80351	TNKS2	NM_025235	9606	hsa-miR-1	3	2232	2239	-0.029	-0.008	-0.054	0.01	0.016	-0.312	96
3678594	7170	TPM3	NM_001043351	9606	hsa-miR-1	3	327	334	0.003	-0.083	-0.032	0.01	0.016	-0.333	97
3678599	7170	TPM3	NM_153649	9606	hsa-miR-1	3	327	334	0.003	-0.083	-0.032	0.01	0.016	-0.333	97
3689021	9881	TRANK1	NM_014831	9606	hsa-miR-1	3	35	42	-0.029	0.019	-0.105	0.01	0.016	-0.336	98
3694349	23321	TRIM2	NM_015271	9606	hsa-miR-1	3	4025	4032	0.003	-0.072	-0.032	0.01	0.016	-0.322	97
3694352	23321	TRIM2	NM_001130067	9606	hsa-miR-1	3	4025	4032	0.003	-0.072	-0.032	0.01	0.016	-0.322	97
3765608	9354	UBE4A	NM_001204077	9606	hsa-miR-1	3	2685	2692	0.003	-0.018	-0.094	0.01	0.016	-0.33	97
3765612	9354	UBE4A	NM_004788	9606	hsa-miR-1	3	2685	2692	0.003	-0.018	-0.094	0.01	0.016	-0.33	97
4005976	55609	ZNF280C	NM_017666	9606	hsa-miR-1	3	286	293	0.003	-0.066	-0.042	0.01	0.016	-0.326	97
65180	107	ADCY1	NM_021116	9606	hsa-miR-100	2	8882	8888	0.003	-0.082	-0.029	-0.116	-0.036	-0.38	87
164269	55435	AP1AR	NM_001128426	9606	hsa-miR-100	3	877	884	0.013	-0.094	0.079	-0.183	-0.066	-0.498	94
164271	55435	AP1AR	NM_018569	9606	hsa-miR-100	3	877	884	0.013	-0.094	0.079	-0.183	-0.066	-0.498	94
851428	10217	CTDSPL	NM_005808	9606	hsa-miR-100	3	2545	2552	0.003	-0.105	0.151	-0.183	-0.066	-0.447	92
851430	10217	CTDSPL	NM_001008392	9606	hsa-miR-100	3	2545	2552	0.003	-0.105	0.151	-0.183	-0.066	-0.447	92
1086279	27161	EIF2C2	NM_012154	9606	hsa-miR-100	2	790	796	-0.016	-0.065	-0.05	-0.116	-0.036	-0.403	89
1086282	27161	EIF2C2	NM_001164623	9606	hsa-miR-100	2	790	796	-0.016	-0.065	-0.05	-0.116	-0.036	-0.403	89
1139771	54749	EPDR1	NM_017549	9606	hsa-miR-100	3	1110	1117	0.003	0.078	-0.006	-0.183	-0.066	-0.421	90
1286516	2261	FGFR3	NM_001163213	9606	hsa-miR-100	3	537	544	0.024	0.007	0.021	-0.183	-0.066	-0.444	91
1286519	2261	FGFR3	NM_022965	9606	hsa-miR-100	3	537	544	0.024	0.007	0.021	-0.183	-0.066	-0.444	91
1286521	2261	FGFR3	NM_000142	9606	hsa-miR-100	3	537	544	0.024	0.007	0.021	-0.183	-0.066	-0.444	91
1360545	7855	FZD5	NM_003468	9606	hsa-miR-100	2	3831	3837	0.003	-0.049	0.017	-0.116	-0.036	-0.301	74
1361974	8325	FZD8	NM_031866	9606	hsa-miR-100	2	544	550	0.003	-0.089	0.015	-0.116	-0.036	-0.343	85
1524880	84667	HES7	NM_001165967	9606	hsa-miR-100	3	675	682	0.003	0.054	-0.038	-0.183	-0.066	-0.477	93
1524884	84667	HES7	NM_032580	9606	hsa-miR-100	3	675	682	0.003	0.054	-0.038	-0.183	-0.066	-0.477	93
1568567	3198	HOXA1	NM_005522	9606	hsa-miR-100	2	1088	1094	0.021	-0.045	-0.012	-0.116	-0.036	-0.308	77
1568588	3198	HOXA1	NM_153620	9606	hsa-miR-100	2	1479	1485	0.021	-0.045	-0.012	-0.116	-0.036	-0.308	77
1580793	9956	HS3ST2	NM_006043	9606	hsa-miR-100	3	683	690	-0.018	0.004	-0.092	-0.183	-0.066	-0.602	98
1580982	9953	HS3ST3B1	NM_006041	9606	hsa-miR-100	3	297	304	0.003	-0.025	-0.057	-0.183	-0.066	-0.575	98
1688902	84541	KBTBD8	NM_032505	9606	hsa-miR-100	3	379	386	0.003	-0.087	-0.019	-0.183	-0.066	-0.599	98
2122308	2475	MTOR	NM_004958	9606	hsa-miR-100	2	295	301	0.003	-0.093	-0.02	-0.116	-0.036	-0.382	88
2296689	50507	NOX4	NM_001143836	9606	hsa-miR-100	3	515	522	0.013	-0.025	0.016	-0.183	-0.066	-0.492	94
2296692	50507	NOX4	NM_001143837	9606	hsa-miR-100	3	515	522	0.013	-0.025	0.016	-0.183	-0.066	-0.492	94
2296696	50507	NOX4	NM_016931	9606	hsa-miR-100	3	515	522	0.013	-0.025	0.016	-0.183	-0.066	-0.492	94
2668101	5500	PPP1CB	NM_206876	9606	hsa-miR-100	1	127	133	0.001	-0.024	-0.036	-0.113	-0.062	-0.308	77
2668103	5500	PPP1CB	NM_002709	9606	hsa-miR-100	1	127	133	0.001	-0.024	-0.036	-0.113	-0.062	-0.308	77
2867788	55225	RAVER2	NM_018211	9606	hsa-miR-100	2	97	103	0.003	-0.103	-0.048	-0.116	-0.036	-0.42	89
3004741	58528	RRAGD	NM_021244	9606	hsa-miR-100	2	2967	2973	0.003	-0.085	0.004	-0.116	-0.036	-0.35	85
3247745	23446	SLC44A1	NM_080546	9606	hsa-miR-100	2	220	226	0.003	-0.014	-0.031	-0.116	-0.036	-0.314	79
3290397	8467	SMARCA5	NM_003601	9606	hsa-miR-100	2	51	57	-0.035	-0.088	-0.055	-0.116	-0.036	-0.45	92
3406839	6764	ST5	NM_139157	9606	hsa-miR-100	2	701	707	-0.016	0.019	-0.056	-0.116	-0.036	-0.325	80
3406842	6764	ST5	NM_213618	9606	hsa-miR-100	2	701	707	-0.016	0.019	-0.056	-0.116	-0.036	-0.325	80
3406845	6764	ST5	NM_005418	9606	hsa-miR-100	2	701	707	-0.016	0.019	-0.056	-0.116	-0.036	-0.325	80
3408583	27090	ST6GALNAC4	NM_175039	9606	hsa-miR-100	3	482	489	0.003	0.067	-0.11	-0.183	-0.066	-0.536	97
3408586	27090	ST6GALNAC4	NM_175040	9606	hsa-miR-100	3	482	489	0.003	0.067	-0.11	-0.183	-0.066	-0.536	97
3573093	83591	THAP2	NM_031435	9606	hsa-miR-100	3	3346	3353	0.003	-0.083	-0.067	-0.183	-0.066	-0.643	99
3692619	28951	TRIB2	NM_021643	9606	hsa-miR-100	2	1236	1242	-0.016	-0.055	0.037	-0.116	-0.036	-0.306	77
3725603	22996	TTC39A	NM_001144832	9606	hsa-miR-100	3	235	242	0.003	0.016	-0.055	-0.183	-0.066	-0.532	96
3725605	22996	TTC39A	NM_001080494	9606	hsa-miR-100	3	235	242	0.003	0.016	-0.055	-0.183	-0.066	-0.532	96
3996769	10168	ZNF197	NM_001024855	9606	hsa-miR-100	3	1869	1876	0.003	-0.059	-0.096	-0.183	-0.066	-0.648	99
4055924	23140	ZZEF1	NM_015113	9606	hsa-miR-100	2	2293	2299	-0.007	-0.097	-0.041	-0.116	-0.036	-0.417	89
62357	57188	ADAMTSL3	NM_207517	9606	hsa-miR-101	3	1925	1932	0.003	-0.057	-0.088	0.011	0.007	-0.371	97
75110	153	ADRB1	NM_000684	9606	hsa-miR-101	3	1124	1131	-0.06	-0.025	-0.061	0.011	0.007	-0.375	97
90068	3267	AGFG1	NM_001135188	9606	hsa-miR-101	3	278	285	-0.039	-0.027	-0.044	0.011	0.007	-0.339	96
90069	3267	AGFG1	NM_001135187	9606	hsa-miR-101	3	278	285	-0.039	-0.027	-0.044	0.011	0.007	-0.339	96
90070	3267	AGFG1	NM_001135189	9606	hsa-miR-101	3	278	285	-0.039	-0.027	-0.044	0.011	0.007	-0.339	96
90071	3267	AGFG1	NM_004504	9606	hsa-miR-101	3	278	285	-0.039	-0.027	-0.044	0.011	0.007	-0.339	96
142174	29123	ANKRD11	NM_013275	9606	hsa-miR-101	3	795	802	-0.018	-0.078	-0.102	0.011	0.007	-0.427	99
146551	26057	ANKRD17	NM_032217	9606	hsa-miR-101	3	299	306	-0.008	-0.047	-0.039	0.011	0.007	-0.323	95
146552	26057	ANKRD17	NM_198889	9606	hsa-miR-101	3	299	306	-0.008	-0.047	-0.039	0.011	0.007	-0.323	95
166045	130340	AP1S3	NM_001039569	9606	hsa-miR-101	3	506	513	-0.018	-0.076	0.014	0.011	0.007	-0.309	94
168923	1176	AP3S1	NM_001284	9606	hsa-miR-101	3	123	130	-0.018	-0.017	-0.083	0.011	0.007	-0.347	96
183028	351	APP	NM_000484	9606	hsa-miR-101	3	243	250	-0.008	-0.062	-0.053	0.011	0.007	-0.352	96
183029	351	APP	NM_001204302	9606	hsa-miR-101	3	243	250	-0.008	-0.062	-0.053	0.011	0.007	-0.352	96
183030	351	APP	NM_001204301	9606	hsa-miR-101	3	243	250	-0.008	-0.062	-0.053	0.011	0.007	-0.352	96
183031	351	APP	NM_001204303	9606	hsa-miR-101	3	243	250	-0.008	-0.062	-0.053	0.011	0.007	-0.352	96
183032	351	APP	NM_001136016	9606	hsa-miR-101	3	243	250	-0.008	-0.062	-0.053	0.011	0.007	-0.352	96
183033	351	APP	NM_001136130	9606	hsa-miR-101	3	243	250	-0.008	-0.062	-0.053	0.011	0.007	-0.352	96
183034	351	APP	NM_001136131	9606	hsa-miR-101	3	243	250	-0.008	-0.062	-0.053	0.011	0.007	-0.352	96
183035	351	APP	NM_001136129	9606	hsa-miR-101	3	243	250	-0.008	-0.062	-0.053	0.011	0.007	-0.352	96
183036	351	APP	NM_201413	9606	hsa-miR-101	3	243	250	-0.008	-0.062	-0.053	0.011	0.007	-0.352	96
183037	351	APP	NM_201414	9606	hsa-miR-101	3	243	250	-0.008	-0.062	-0.053	0.011	0.007	-0.352	96
187943	116984	ARAP2	NM_015230	9606	hsa-miR-101	3	324	331	0.003	-0.063	-0.032	0.011	0.007	-0.321	95
208569	50650	ARHGEF3	NM_019555	9606	hsa-miR-101	3	152	159	0.003	0.001	-0.076	0.011	0.007	-0.301	94
208570	50650	ARHGEF3	NM_001128615	9606	hsa-miR-101	3	152	159	0.003	0.001	-0.076	0.011	0.007	-0.301	94
208571	50650	ARHGEF3	NM_001128616	9606	hsa-miR-101	3	152	159	0.003	0.001	-0.076	0.011	0.007	-0.301	94
237210	50807	ASAP1	NM_018482	9606	hsa-miR-101	3	2550	2557	-0.029	-0.066	-0.097	0.011	0.007	-0.421	99
243851	54829	ASPN	NM_017680	9606	hsa-miR-101	3	338	345	0.003	-0.064	-0.029	0.011	0.007	-0.319	95
243852	54829	ASPN	NM_017680	9606	hsa-miR-101	3	467	474	0.003	-0.084	0.004	0.011	0.007	-0.306	94
275455	10396	ATP8A1	NM_006095	9606	hsa-miR-101	3	176	183	0.013	-0.021	-0.07	0.011	0.007	-0.307	94
275456	10396	ATP8A1	NM_001105529	9606	hsa-miR-101	3	176	183	0.013	-0.021	-0.07	0.011	0.007	-0.307	94
280579	6310	ATXN1	NM_001128164	9606	hsa-miR-101	3	58	65	-0.008	-0.018	-0.1	0.011	0.007	-0.355	97
280580	6310	ATXN1	NM_000332	9606	hsa-miR-101	3	58	65	-0.008	-0.018	-0.1	0.011	0.007	-0.355	97
283328	342371	ATXN1L	NM_001137675	9606	hsa-miR-101	3	5318	5325	-0.018	-0.115	-0.065	0.011	0.007	-0.427	99
[truncated: 91,271 more rows]

## Sheet: Rat(<-0.3)
ID	Gene ID	Gene Symbol	Transcript ID	Gene Tax ID	miRNA	Site Type	UTR_start	UTR end	3prime pairing	local AU	position	TA	SPS	context+ score	context+ score percentile
2636	29974	A1CF	NM_001198819	10116	rno-miR-547	3	2880	2887	-0.018	-0.078	-0.043	-0.013	0.011	-0.388	97
2637	29974	A1CF	NM_001198818	10116	rno-miR-547	3	2880	2887	-0.018	-0.078	-0.043	-0.013	0.011	-0.388	97
2638	29974	A1CF	NM_001198820	10116	rno-miR-547	3	2880	2887	-0.018	-0.078	-0.043	-0.013	0.011	-0.388	97
2639	29974	A1CF	NM_014576	10116	rno-miR-547	3	2880	2887	-0.018	-0.078	-0.043	-0.013	0.011	-0.388	97
2640	29974	A1CF	NM_138932	10116	rno-miR-547	3	2880	2887	-0.018	-0.078	-0.043	-0.013	0.011	-0.388	97
2641	29974	A1CF	NM_138933	10116	rno-miR-547	3	2880	2887	-0.018	-0.078	-0.043	-0.013	0.011	-0.388	97
3126	87769	A2LD1	NM_033110	10116	rno-miR-3590-5p	3	1434	1441	0.003	-0.087	-0.043	-0.006	-0.053	-0.433	99
3127	87769	A2LD1	NM_001195087	10116	rno-miR-3590-5p	3	1434	1441	0.003	-0.087	-0.043	-0.006	-0.053	-0.433	99
3188	65985	AACS	NM_023928	10116	rno-miR-764	3	923	930	0.024	-0.057	-0.09	-0.011	-0.068	-0.449	99
3272	51166	AADAT	NM_016228	10116	rno-miR-182	3	133	140	0.003	-0.017	-0.081	0.017	0.004	-0.321	95
3273	51166	AADAT	NM_182662	10116	rno-miR-182	3	133	140	0.003	-0.017	-0.081	0.017	0.004	-0.321	95
4966	22848	AAK1	NM_014911	10116	rno-miR-379	3	12762	12769	-0.039	-0.022	0.058	-0.04	-0.055	-0.345	96
5095	57505	AARS2	NM_020745	10116	rno-miR-3593-5p	3	93	100	-0.008	0.109	-0.091	0.041	-0.205	-0.401	93
5151	60496	AASDHPPT	NM_015423	10116	rno-miR-3545-3p	3	113	120	0.003	-0.058	-0.086	0.008	0.022	-0.358	98
5259	10157	AASS	NM_005763	10116	rno-miR-3566	3	722	729	-0.008	-0.088	-0.069	-0.034	-0.009	-0.455	99
7257	19	ABCA1	NM_005502	10116	rno-miR-33	3	135	142	0.003	-0.038	-0.08	0.006	0.023	-0.333	98
7259	19	ABCA1	NM_005502	10116	rno-miR-33	3	150	157	-0.092	-0.013	-0.076	0.006	0.023	-0.399	99
7269	19	ABCA1	NM_005502	10116	rno-miR-27a	3	2515	2522	-0.06	-0.085	0.06	0.035	-0.009	-0.306	96
7270	19	ABCA1	NM_005502	10116	rno-miR-27b	3	2515	2522	-0.06	-0.085	0.06	0.035	-0.009	-0.306	96
7310	19	ABCA1	NM_005502	10116	rno-miR-758	3	3171	3178	0.003	-0.053	-0.106	-0.003	0.016	-0.39	99
7566	154664	ABCA13	NM_152701	10116	rno-miR-199a-3p	3	984	991	-0.071	-0.023	0.002	-0.02	0.013	-0.346	97
7648	20	ABCA2	NM_001606	10116	rno-miR-3594-5p	3	79	86	-0.039	0.083	-0.094	0.047	-0.196	-0.446	96
7649	20	ABCA2	NM_212533	10116	rno-miR-3594-5p	3	79	86	-0.039	0.083	-0.094	0.047	-0.196	-0.446	96
7687	21	ABCA3	NM_001089	10116	rno-miR-3065-3p	3	490	497	-0.008	-0.002	-0.039	0.013	-0.118	-0.401	97
8053	10058	ABCB6	NM_005689	10116	rno-miR-29a	3	92	99	0.003	-0.007	-0.099	-0.003	-0.085	-0.438	97
8054	10058	ABCB6	NM_005689	10116	rno-miR-29c	3	92	99	0.003	-0.007	-0.099	-0.003	-0.085	-0.438	97
8055	10058	ABCB6	NM_005689	10116	rno-miR-29b	3	92	99	0.003	-0.007	-0.099	-0.003	-0.085	-0.438	97
8076	22	ABCB7	NM_004299	10116	rno-miR-152	3	62	69	0.013	-0.069	-0.102	0.006	-0.06	-0.459	99
8077	22	ABCB7	NM_004299	10116	rno-miR-148b-3p	3	62	69	0.013	-0.069	-0.102	0.006	-0.06	-0.459	99
8619	23457	ABCB9	NM_203444	10116	rno-miR-24	3	293	300	0.003	0.015	-0.04	0.047	-0.121	-0.343	94
8620	23457	ABCB9	NM_019625	10116	rno-miR-24	3	293	300	0.003	0.015	-0.04	0.047	-0.121	-0.343	94
8621	23457	ABCB9	NM_019624	10116	rno-miR-24	3	293	300	0.003	0.015	-0.04	0.047	-0.121	-0.343	94
8637	23457	ABCB9	NM_019625	10116	rno-miR-150	3	756	763	-0.018	-0.032	-0.105	0.055	-0.057	-0.404	99
8638	23457	ABCB9	NM_019624	10116	rno-miR-150	3	756	763	-0.018	-0.032	-0.105	0.055	-0.057	-0.404	99
8639	23457	ABCB9	NM_203444	10116	rno-miR-150	3	756	763	-0.018	-0.032	-0.105	0.055	-0.057	-0.404	99
9567	4363	ABCC1	NM_019900	10116	rno-miR-326	3	737	744	0.013	-0.01	-0.106	0.043	-0.115	-0.422	99
9568	4363	ABCC1	NM_019900	10116	rno-miR-330	3	737	744	0.003	-0.01	-0.106	0.043	-0.115	-0.432	99
9569	4363	ABCC1	NM_019862	10116	rno-miR-326	3	737	744	0.013	-0.01	-0.106	0.043	-0.115	-0.422	99
9570	4363	ABCC1	NM_019862	10116	rno-miR-330	3	737	744	0.003	-0.01	-0.106	0.043	-0.115	-0.432	99
9571	4363	ABCC1	NM_019898	10116	rno-miR-326	3	737	744	0.013	-0.01	-0.106	0.043	-0.115	-0.422	99
9572	4363	ABCC1	NM_019898	10116	rno-miR-330	3	737	744	0.003	-0.01	-0.106	0.043	-0.115	-0.432	99
9573	4363	ABCC1	NM_019899	10116	rno-miR-326	3	737	744	0.013	-0.01	-0.106	0.043	-0.115	-0.422	99
9574	4363	ABCC1	NM_019899	10116	rno-miR-330	3	737	744	0.003	-0.01	-0.106	0.043	-0.115	-0.432	99
9575	4363	ABCC1	NM_004996	10116	rno-miR-330	3	737	744	0.003	-0.01	-0.106	0.043	-0.115	-0.432	99
9576	4363	ABCC1	NM_004996	10116	rno-miR-326	3	737	744	0.013	-0.01	-0.106	0.043	-0.115	-0.422	99
10021	10257	ABCC4	NM_005845	10116	rno-miR-124	3	270	277	0.003	-0.007	-0.046	0.021	-0.059	-0.335	95
10153	10057	ABCC5	NM_005688	10116	rno-let-7f	3	1069	1076	0.003	0.055	-0.06	-0.014	-0.049	-0.312	93
10154	10057	ABCC5	NM_005688	10116	rno-let-7d	3	1069	1076	0.003	0.055	-0.06	-0.014	-0.049	-0.312	93
10155	10057	ABCC5	NM_005688	10116	rno-let-7i	3	1069	1076	-0.008	0.055	-0.06	-0.014	-0.049	-0.323	94
10156	10057	ABCC5	NM_005688	10116	rno-let-7a	3	1069	1076	0.003	0.055	-0.06	-0.014	-0.049	-0.312	93
10157	10057	ABCC5	NM_005688	10116	rno-let-7b	3	1069	1076	0.003	0.055	-0.06	-0.014	-0.049	-0.312	93
10158	10057	ABCC5	NM_005688	10116	rno-miR-98	3	1069	1076	0.003	0.055	-0.06	-0.014	-0.049	-0.312	93
10159	10057	ABCC5	NM_005688	10116	rno-let-7c	3	1069	1076	0.003	0.055	-0.06	-0.014	-0.049	-0.312	93
10160	10057	ABCC5	NM_005688	10116	rno-let-7e	3	1069	1076	0.003	0.055	-0.06	-0.014	-0.049	-0.312	93
10400	215	ABCD1	NM_000033	10116	rno-miR-96	3	801	808	0.003	0.047	-0.066	0.009	-0.06	-0.314	93
10403	215	ABCD1	NM_000033	10116	rno-miR-343	3	855	862	-0.008	0.068	-0.08	0.04	-0.124	-0.351	95
10499	225	ABCD2	NM_005164	10116	rno-miR-741-3p	3	559	566	-0.029	-0.071	0.027	0.001	0.016	-0.303	97
10539	5825	ABCD3	NM_002858	10116	rno-miR-3587	3	274	281	0.003	-0.047	-0.045	0.019	-0.009	-0.326	97
10540	5825	ABCD3	NM_002858	10116	rno-miR-3563-5p	3	298	305	-0.039	-0.047	-0.039	-0.016	0.038	-0.35	98
10541	5825	ABCD3	NM_002858	10116	rno-miR-299	3	298	305	-0.039	-0.047	-0.039	-0.016	0.038	-0.35	98
10984	6059	ABCE1	NM_002940	10116	rno-miR-3563-3p	3	78	85	-0.039	0.05	-0.095	-0.012	-0.06	-0.403	97
10985	6059	ABCE1	NM_001040876	10116	rno-miR-3563-3p	3	78	85	-0.039	0.05	-0.095	-0.012	-0.06	-0.403	97
11964	64137	ABCG4	NM_022169	10116	rno-miR-346	3	1299	1306	0.003	0.072	-0.065	-0.015	-0.126	-0.378	93
11965	64137	ABCG4	NM_001142505	10116	rno-miR-346	3	1299	1306	0.003	0.072	-0.065	-0.015	-0.126	-0.378	93
12005	64240	ABCG5	NM_022436	10116	rno-miR-3561-5p	3	272	279	0.003	-0.083	-0.047	0.019	-0.042	-0.397	99
12103	55347	ABHD10	NM_018394	10116	rno-miR-19b	3	136	143	0.003	-0.01	-0.08	0.008	0.025	-0.301	94
12104	55347	ABHD10	NM_018394	10116	rno-miR-19a	3	136	143	0.003	-0.01	-0.08	0.008	0.025	-0.301	94
12780	116236	ABHD15	NM_198147	10116	rno-miR-3563-3p	3	318	325	-0.008	-0.029	-0.034	-0.012	-0.06	-0.39	97
14162	11057	ABHD2	NM_007011	10116	rno-miR-33	3	4645	4652	-0.05	-0.001	-0.063	0.006	0.023	-0.332	98
14163	11057	ABHD2	NM_152924	10116	rno-miR-33	3	4645	4652	-0.05	-0.001	-0.063	0.006	0.023	-0.332	98
14362	171586	ABHD3	NM_138340	10116	rno-miR-291b	3	269	276	0.003	-0.036	-0.046	0.001	-0.001	-0.326	96
14367	171586	ABHD3	NM_138340	10116	rno-miR-125a-5p	2	309	315	-0.025	-0.093	-0.018	0.013	-0.066	-0.309	91
14548	63874	ABHD4	NM_022060	10116	rno-miR-3545-5p	3	126	133	0.003	0.031	-0.082	-0.026	-0.126	-0.447	96
14549	63874	ABHD4	NM_022060	10116	rno-miR-185	3	245	252	-0.039	0.041	-0.052	0.041	-0.074	-0.33	97
14938	57406	ABHD6	NM_020676	10116	rno-miR-125a-5p	3	73	80	-0.018	0.032	-0.096	0.023	-0.115	-0.421	98
14939	57406	ABHD6	NM_020676	10116	rno-miR-125b-5p	3	73	80	-0.008	0.032	-0.096	0.023	-0.115	-0.411	98
14940	57406	ABHD6	NM_020676	10116	rno-miR-351	3	73	80	0.003	0.032	-0.096	0.023	-0.115	-0.4	97
14941	57406	ABHD6	NM_020676	10116	rno-miR-3562	3	84	91	-0.018	0.078	-0.093	0.017	-0.165	-0.428	97
14944	57406	ABHD6	NM_020676	10116	rno-miR-3597-3p	3	934	941	0.003	-0.014	-0.102	-0.008	-0.014	-0.382	97
16922	10152	ABI2	NM_005759	10116	rno-miR-326	3	3314	3321	0.024	-0.01	-0.066	0.043	-0.115	-0.371	97
16923	10152	ABI2	NM_005759	10116	rno-miR-330	3	3314	3321	-0.029	-0.01	-0.066	0.043	-0.115	-0.424	98
17480	25	ABL1	NM_007313	10116	rno-miR-384-5p	3	1442	1449	0.003	-0.104	-0.113	0.015	0.096	-0.35	99
17481	25	ABL1	NM_007313	10116	rno-miR-30c	3	1442	1449	0.013	-0.104	-0.113	0.015	0.096	-0.34	99
17482	25	ABL1	NM_007313	10116	rno-miR-30e	3	1442	1449	0.013	-0.104	-0.113	0.015	0.096	-0.34	99
17483	25	ABL1	NM_007313	10116	rno-miR-30b-5p	3	1442	1449	0.013	-0.104	-0.113	0.015	0.096	-0.34	99
17484	25	ABL1	NM_007313	10116	rno-miR-30a	3	1442	1449	0.024	-0.104	-0.113	0.015	0.096	-0.329	99
17485	25	ABL1	NM_007313	10116	rno-miR-30d	3	1442	1449	0.024	-0.104	-0.113	0.015	0.096	-0.329	99
17486	25	ABL1	NM_005157	10116	rno-miR-30a	3	1442	1449	0.024	-0.104	-0.113	0.015	0.096	-0.329	99
17487	25	ABL1	NM_005157	10116	rno-miR-30d	3	1442	1449	0.024	-0.104	-0.113	0.015	0.096	-0.329	99
17488	25	ABL1	NM_005157	10116	rno-miR-30b-5p	3	1442	1449	0.013	-0.104	-0.113	0.015	0.096	-0.34	99
17489	25	ABL1	NM_005157	10116	rno-miR-30e	3	1442	1449	0.013	-0.104	-0.113	0.015	0.096	-0.34	99
17490	25	ABL1	NM_005157	10116	rno-miR-30c	3	1442	1449	0.013	-0.104	-0.113	0.015	0.096	-0.34	99
17491	25	ABL1	NM_005157	10116	rno-miR-384-5p	3	1442	1449	0.003	-0.104	-0.113	0.015	0.096	-0.35	99
25265	27	ABL2	NM_001136000	10116	rno-miR-143	3	152	159	-0.05	0.007	-0.076	0.017	0.003	-0.346	98
25266	27	ABL2	NM_001168239	10116	rno-miR-143	3	152	159	-0.05	0.007	-0.076	0.017	0.003	-0.346	98
25267	27	ABL2	NM_001168238	10116	rno-miR-143	3	152	159	-0.05	0.007	-0.076	0.017	0.003	-0.346	98
25268	27	ABL2	NM_001168236	10116	rno-miR-143	3	152	159	-0.05	0.007	-0.076	0.017	0.003	-0.346	98
25269	27	ABL2	NM_001168237	10116	rno-miR-143	3	152	159	-0.05	0.007	-0.076	0.017	0.003	-0.346	98
25270	27	ABL2	NM_005158	10116	rno-miR-143	3	152	159	-0.05	0.007	-0.076	0.017	0.003	-0.346	98
25271	27	ABL2	NM_007314	10116	rno-miR-143	3	152	159	-0.05	0.007	-0.076	0.017	0.003	-0.346	98
25545	27	ABL2	NM_001168239	10116	rno-miR-200a	3	5416	5423	0.003	-0.061	-0.084	0.026	0.026	-0.337	99
25546	27	ABL2	NM_001168239	10116	rno-miR-141	3	5416	5423	0.003	-0.061	-0.084	0.026	0.026	-0.337	99
25547	27	ABL2	NM_001168237	10116	rno-miR-141	3	5416	5423	0.003	-0.061	-0.084	0.026	0.026	-0.337	99
25548	27	ABL2	NM_001168238	10116	rno-miR-200a	3	5416	5423	0.003	-0.061	-0.084	0.026	0.026	-0.337	99
25549	27	ABL2	NM_001168236	10116	rno-miR-141	3	5416	5423	0.003	-0.061	-0.084	0.026	0.026	-0.337	99
25550	27	ABL2	NM_001168238	10116	rno-miR-141	3	5416	5423	0.003	-0.061	-0.084	0.026	0.026	-0.337	99
25551	27	ABL2	NM_001168236	10116	rno-miR-200a	3	5416	5423	0.003	-0.061	-0.084	0.026	0.026	-0.337	99
25552	27	ABL2	NM_001168237	10116	rno-miR-200a	3	5416	5423	0.003	-0.061	-0.084	0.026	0.026	-0.337	99
25553	27	ABL2	NM_005158	10116	rno-miR-200a	3	5416	5423	0.003	-0.061	-0.084	0.026	0.026	-0.337	99
25554	27	ABL2	NM_005158	10116	rno-miR-141	3	5416	5423	0.003	-0.061	-0.084	0.026	0.026	-0.337	99
25555	27	ABL2	NM_007314	10116	rno-miR-141	3	5416	5423	0.003	-0.061	-0.084	0.026	0.026	-0.337	99
25556	27	ABL2	NM_007314	10116	rno-miR-200a	3	5416	5423	0.003	-0.061	-0.084	0.026	0.026	-0.337	99
25557	27	ABL2	NM_001136000	10116	rno-miR-200a	3	5416	5423	0.003	-0.061	-0.084	0.026	0.026	-0.337	99
25558	27	ABL2	NM_001136000	10116	rno-miR-141	3	5416	5423	0.003	-0.061	-0.084	0.026	0.026	-0.337	99
27997	29	ABR	NM_021962	10116	rno-miR-299	3	2277	2284	0.013	-0.044	-0.1	-0.016	0.038	-0.356	99
27998	29	ABR	NM_021962	10116	rno-miR-3563-5p	3	2277	2284	0.013	-0.044	-0.1	-0.016	0.038	-0.356	99
27999	29	ABR	NM_001092	10116	rno-miR-299	3	2277	2284	0.013	-0.044	-0.1	-0.016	0.038	-0.356	99
28000	29	ABR	NM_001092	10116	rno-miR-3563-5p	3	2277	2284	0.013	-0.044	-0.1	-0.016	0.038	-0.356	99
28001	29	ABR	NM_001159746	10116	rno-miR-299	3	2277	2284	0.013	-0.044	-0.1	-0.016	0.038	-0.356	99
28002	29	ABR	NM_001159746	10116	rno-miR-3563-5p	3	2277	2284	0.013	-0.044	-0.1	-0.016	0.038	-0.356	99
28006	29	ABR	NM_021962	10116	rno-miR-19a	3	2327	2334	0.003	-0.051	-0.112	0.008	0.025	-0.374	99
28007	29	ABR	NM_021962	10116	rno-miR-19b	3	2327	2334	0.003	-0.051	-0.112	0.008	0.025	-0.374	99
28008	29	ABR	NM_001092	10116	rno-miR-19b	3	2327	2334	0.003	-0.051	-0.112	0.008	0.025	-0.374	99
28009	29	ABR	NM_001092	10116	rno-miR-19a	3	2327	2334	0.003	-0.051	-0.112	0.008	0.025	-0.374	99
28010	29	ABR	NM_001159746	10116	rno-miR-19b	3	2327	2334	0.003	-0.051	-0.112	0.008	0.025	-0.374	99
28011	29	ABR	NM_001159746	10116	rno-miR-19a	3	2327	2334	0.003	-0.051	-0.112	0.008	0.025	-0.374	99
28182	80325	ABTB1	NM_172027	10116	rno-miR-351	3	220	227	-0.018	0.024	-0.071	0.023	-0.115	-0.404	98
28183	80325	ABTB1	NM_172027	10116	rno-miR-125a-5p	3	220	227	0.013	0.024	-0.071	0.023	-0.115	-0.373	96
28184	80325	ABTB1	NM_172027	10116	rno-miR-125b-5p	3	220	227	0.013	0.024	-0.071	0.023	-0.115	-0.373	96
28185	80325	ABTB1	NM_032548	10116	rno-miR-125a-5p	3	220	227	0.013	0.024	-0.071	0.023	-0.115	-0.373	96
28186	80325	ABTB1	NM_032548	10116	rno-miR-125b-5p	3	220	227	0.013	0.024	-0.071	0.023	-0.115	-0.373	96
28187	80325	ABTB1	NM_032548	10116	rno-miR-351	3	220	227	-0.018	0.024	-0.071	0.023	-0.115	-0.404	98
28370	25841	ABTB2	NM_145804	10116	rno-miR-3120	3	885	892	0.003	-0.108	-0.091	0.035	-0.001	-0.409	99
29498	36	ACADSB	NM_001609	10116	rno-miR-124	3	52	59	0.003	-0.014	-0.101	0.021	-0.059	-0.397	98
29633	84129	ACAD11	NM_032169	10116	rno-miR-764	3	66	73	-0.008	-0.027	-0.098	-0.011	-0.068	-0.459	99
30520	23527	ACAP2	NM_012287	10116	rno-miR-122	3	3508	3515	0.003	-0.064	-0.063	0.016	-0.067	-0.422	99
30555	91452	ACBD5	NM_001042473	10116	rno-miR-130a	3	151	158	0.003	-0.056	-0.076	-0.002	-0.001	-0.379	98
30556	91452	ACBD5	NM_001042473	10116	rno-miR-301b	3	151	158	-0.029	-0.056	-0.076	-0.002	-0.001	-0.411	99
30557	91452	ACBD5	NM_001042473	10116	rno-miR-301a	3	151	158	-0.029	-0.056	-0.076	-0.002	-0.001	-0.411	99
30558	91452	ACBD5	NM_145698	10116	rno-miR-130a	3	151	158	0.003	-0.056	-0.076	-0.002	-0.001	-0.379	98
30559	91452	ACBD5	NM_145698	10116	rno-miR-130b	3	151	158	-0.008	-0.056	-0.076	-0.002	-0.001	-0.39	98
30560	91452	ACBD5	NM_145698	10116	rno-miR-301b	3	151	158	-0.029	-0.056	-0.076	-0.002	-0.001	-0.411	99
30561	91452	ACBD5	NM_145698	10116	rno-miR-301a	3	151	158	-0.029	-0.056	-0.076	-0.002	-0.001	-0.411	99
30565	91452	ACBD5	NM_001042473	10116	rno-miR-26b	3	196	203	-0.018	-0.064	-0.065	0.02	0.067	-0.307	97
30566	91452	ACBD5	NM_145698	10116	rno-miR-26b	3	196	203	-0.018	-0.064	-0.065	0.02	0.067	-0.307	97
30568	91452	ACBD5	NM_145698	10116	rno-miR-935	3	1386	1393	-0.008	-0.083	-0.019	-0.004	0.038	-0.323	97
30569	91452	ACBD5	NM_001042473	10116	rno-miR-935	3	1386	1393	-0.008	-0.083	-0.019	-0.004	0.038	-0.323	97
30584	91452	ACBD5	NM_001042473	10116	rno-miR-19a	3	1603	1610	-0.018	0.001	-0.074	0.008	0.025	-0.305	95
30585	91452	ACBD5	NM_001042473	10116	rno-miR-19b	3	1603	1610	-0.018	0.001	-0.074	0.008	0.025	-0.305	95
30586	91452	ACBD5	NM_145698	10116	rno-miR-19a	3	1603	1610	-0.018	0.001	-0.074	0.008	0.025	-0.305	95
30587	91452	ACBD5	NM_145698	10116	rno-miR-19b	3	1603	1610	-0.018	0.001	-0.074	0.008	0.025	-0.305	95
30761	116983	ACAP3	NM_030649	10116	rno-miR-3573-5p	3	237	244	0.003	0.009	-0.054	0.031	-0.205	-0.463	97
30783	38	ACAT1	NM_000019	10116	rno-miR-21	3	74	81	-0.029	-0.013	-0.096	-0.029	0.07	-0.344	98
30784	38	ACAT1	NM_000019	10116	rno-miR-3567	3	176	183	-0.018	-0.082	-0.111	0.041	0.09	-0.327	99
30937	64746	ACBD3	NM_022735	10116	rno-miR-144	3	1524	1531	0.003	-0.126	-0.041	0.021	0.064	-0.326	98
31598	91452	ACBD5	NM_001042473	10116	rno-miR-130b	3	151	158	-0.008	-0.056	-0.076	-0.002	-0.001	-0.39	98
31745	40	ACCN1	NM_183377	10116	rno-miR-449a	3	256	263	-0.008	0.005	-0.05	0.018	-0.118	-0.4	96
31746	40	ACCN1	NM_183377	10116	rno-miR-449c-5p	3	256	263	0.013	0.005	-0.05	0.018	-0.118	-0.379	95
31747	40	ACCN1	NM_183377	10116	rno-miR-34a	3	256	263	0.003	0.005	-0.05	0.018	-0.118	-0.389	95
31748	40	ACCN1	NM_183377	10116	rno-miR-34c	3	256	263	0.013	0.005	-0.05	0.018	-0.118	-0.379	95
31749	40	ACCN1	NM_183377	10116	rno-miR-34b	3	256	263	0.013	0.005	-0.05	0.018	-0.118	-0.379	95
31750	40	ACCN1	NM_001094	10116	rno-miR-34b	3	256	263	0.013	0.005	-0.05	0.018	-0.118	-0.379	95
31751	40	ACCN1	NM_001094	10116	rno-miR-34c	3	256	263	0.013	0.005	-0.05	0.018	-0.118	-0.379	95
31752	40	ACCN1	NM_001094	10116	rno-miR-449c-5p	3	256	263	0.013	0.005	-0.05	0.018	-0.118	-0.379	95
31753	40	ACCN1	NM_001094	10116	rno-miR-449a	3	256	263	-0.008	0.005	-0.05	0.018	-0.118	-0.4	96
31754	40	ACCN1	NM_001094	10116	rno-miR-34a	3	256	263	0.003	0.005	-0.05	0.018	-0.118	-0.389	95
32675	55515	ACCN4	NM_182847	10116	rno-miR-3547	3	93	100	-0.039	0.082	-0.091	-0.02	-0.126	-0.441	97
32676	55515	ACCN4	NM_018674	10116	rno-miR-3547	3	93	100	-0.039	0.082	-0.091	-0.02	-0.126	-0.441	97
33019	340485	ACER2	NM_001010887	10116	rno-miR-125b-5p	3	1226	1233	0.003	-0.045	-0.033	0.023	-0.115	-0.414	98
33020	340485	ACER2	NM_001010887	10116	rno-miR-125a-5p	3	1226	1233	0.013	-0.045	-0.033	0.023	-0.115	-0.404	98
33021	340485	ACER2	NM_001010887	10116	rno-miR-351	3	1226	1233	-0.008	-0.045	-0.033	0.023	-0.115	-0.425	98
33663	22985	ACIN1	NM_001164814	10116	rno-miR-1188-5p	3	108	115	-0.008	0.091	-0.087	0.004	-0.068	-0.315	93
33664	22985	ACIN1	NM_001164817	10116	rno-miR-1188-5p	3	108	115	-0.008	0.091	-0.087	0.004	-0.068	-0.315	93
33665	22985	ACIN1	NM_001164816	10116	rno-miR-1188-5p	3	108	115	-0.008	0.091	-0.087	0.004	-0.068	-0.315	93
33666	22985	ACIN1	NM_001164815	10116	rno-miR-1188-5p	3	108	115	-0.008	0.091	-0.087	0.004	-0.068	-0.315	93
33667	22985	ACIN1	NM_014977	10116	rno-miR-1188-5p	3	108	115	-0.008	0.091	-0.087	0.004	-0.068	-0.315	93
33668	22985	ACIN1	NM_014977	10116	rno-miR-337	3	359	366	-0.018	0.024	-0.071	0.019	-0.071	-0.364	97
33669	22985	ACIN1	NM_001164814	10116	rno-miR-337	3	359	366	-0.018	0.024	-0.071	0.019	-0.071	-0.364	97
33670	22985	ACIN1	NM_001164816	10116	rno-miR-337	3	359	366	-0.018	0.024	-0.071	0.019	-0.071	-0.364	97
33671	22985	ACIN1	NM_001164817	10116	rno-miR-337	3	359	366	-0.018	0.024	-0.071	0.019	-0.071	-0.364	97
33672	22985	ACIN1	NM_001164815	10116	rno-miR-337	3	359	366	-0.018	0.024	-0.071	0.019	-0.071	-0.364	97
33834	47	ACLY	NM_001096	10116	rno-miR-673	3	704	711	0.003	-0.032	-0.07	0.036	-0.068	-0.378	98
33835	47	ACLY	NM_198830	10116	rno-miR-673	3	704	711	0.003	-0.032	-0.07	0.036	-0.068	-0.378	98
33926	26027	ACOT11	NM_147161	10116	rno-miR-335	3	1068	1075	-0.008	0.024	-0.1	0.009	-0.036	-0.358	98
35149	51	ACOX1	NM_001185039	10116	rno-miR-195	3	254	261	-0.029	0.016	-0.05	0.032	-0.085	-0.363	97
35150	51	ACOX1	NM_001185039	10116	rno-miR-15b	3	254	261	-0.018	0.016	-0.05	0.032	-0.085	-0.352	97
35151	51	ACOX1	NM_001185039	10116	rno-miR-16	3	254	261	-0.029	0.016	-0.05	0.032	-0.085	-0.363	97
35152	51	ACOX1	NM_001185039	10116	rno-miR-322	3	254	261	-0.018	0.016	-0.05	0.032	-0.085	-0.352	96
35153	51	ACOX1	NM_001185039	10116	rno-miR-497	3	254	261	0.003	0.016	-0.05	0.032	-0.085	-0.331	96
35154	51	ACOX1	NM_004035	10116	rno-miR-195	3	254	261	-0.029	0.016	-0.05	0.032	-0.085	-0.363	97
35155	51	ACOX1	NM_004035	10116	rno-miR-322	3	254	261	-0.018	0.016	-0.05	0.032	-0.085	-0.352	96
35156	51	ACOX1	NM_004035	10116	rno-miR-15b	3	254	261	-0.018	0.016	-0.05	0.032	-0.085	-0.352	97
35157	51	ACOX1	NM_004035	10116	rno-miR-16	3	254	261	-0.029	0.016	-0.05	0.032	-0.085	-0.363	97
35158	51	ACOX1	NM_004035	10116	rno-miR-497	3	254	261	0.003	0.016	-0.05	0.032	-0.085	-0.331	96
35159	51	ACOX1	NM_007292	10116	rno-miR-16	3	254	261	-0.029	0.016	-0.05	0.032	-0.085	-0.363	97
35160	51	ACOX1	NM_007292	10116	rno-miR-322	3	254	261	-0.018	0.016	-0.05	0.032	-0.085	-0.352	96
35161	51	ACOX1	NM_007292	10116	rno-miR-195	3	254	261	-0.029	0.016	-0.05	0.032	-0.085	-0.363	97
35162	51	ACOX1	NM_007292	10116	rno-miR-15b	3	254	261	-0.018	0.016	-0.05	0.032	-0.085	-0.352	97
35163	51	ACOX1	NM_007292	10116	rno-miR-497	3	254	261	0.003	0.016	-0.05	0.032	-0.085	-0.331	96
35757	92370	ACPL2	NM_001037172	10116	rno-miR-29b	3	1149	1156	-0.008	0.044	-0.078	-0.003	-0.085	-0.377	94
35758	92370	ACPL2	NM_001037172	10116	rno-miR-29c	3	1149	1156	-0.008	0.044	-0.078	-0.003	-0.085	-0.377	94
35759	92370	ACPL2	NM_001037172	10116	rno-miR-29a	3	1149	1156	0.003	0.044	-0.078	-0.003	-0.085	-0.366	94
35760	92370	ACPL2	NM_152282	10116	rno-miR-29b	3	1149	1156	-0.008	0.044	-0.078	-0.003	-0.085	-0.377	94
35761	92370	ACPL2	NM_152282	10116	rno-miR-29a	3	1149	1156	0.003	0.044	-0.078	-0.003	-0.085	-0.366	94
35762	92370	ACPL2	NM_152282	10116	rno-miR-29c	3	1149	1156	-0.008	0.044	-0.078	-0.003	-0.085	-0.377	94
35809	55	ACPP	NM_001099	10116	rno-miR-215	3	264	271	-0.008	0.001	-0.048	-0.037	-0.018	-0.357	96
35810	55	ACPP	NM_001099	10116	rno-miR-192	3	264	271	0.003	0.001	-0.048	-0.037	-0.018	-0.346	96
35835	84519	ACRBP	NM_032489	10116	rno-miR-326	3	148	155	-0.018	0.037	-0.099	0.043	-0.115	-0.399	98
35836	84519	ACRBP	NM_032489	10116	rno-miR-330	3	148	155	-0.018	0.037	-0.099	0.043	-0.115	-0.399	98
35915	80221	ACSF2	NM_025149	10116	rno-miR-3554	3	193	200	0.013	0.02	-0.108	-0.039	-0.016	-0.377	96
36278	2180	ACSL1	NM_001995	10116	rno-miR-130a	3	1336	1343	0.024	-0.02	-0.063	-0.002	-0.001	-0.309	95
36279	2180	ACSL1	NM_001995	10116	rno-miR-301b	3	1336	1343	-0.029	-0.02	-0.063	-0.002	-0.001	-0.362	97
36280	2180	ACSL1	NM_001995	10116	rno-miR-130b	3	1336	1343	0.024	-0.02	-0.063	-0.002	-0.001	-0.309	95
36281	2180	ACSL1	NM_001995	10116	rno-miR-301a	3	1336	1343	-0.029	-0.02	-0.063	-0.002	-0.001	-0.362	97
36297	2180	ACSL1	NM_001995	10116	rno-miR-205	3	1505	1512	-0.008	-0.07	-0.106	0.016	0.022	-0.393	99
36897	2181	ACSL3	NM_203372	10116	rno-miR-223	3	136	143	-0.039	-0.044	-0.08	-0.016	0.017	-0.409	99
36898	2181	ACSL3	NM_004457	10116	rno-miR-223	3	136	143	-0.039	-0.044	-0.08	-0.016	0.017	-0.409	99
36901	2181	ACSL3	NM_203372	10116	rno-miR-3584-5p	3	196	203	-0.008	0.053	-0.065	0.046	-0.124	-0.345	96
36902	2181	ACSL3	NM_004457	10116	rno-miR-3584-5p	3	196	203	-0.008	0.053	-0.065	0.046	-0.124	-0.345	96
36931	2181	ACSL3	NM_203372	10116	rno-miR-344b-5p	3	586	593	-0.018	-0.003	-0.03	-0.005	-0.126	-0.429	97
36932	2181	ACSL3	NM_004457	10116	rno-miR-344b-5p	3	586	593	-0.018	-0.003	-0.03	-0.005	-0.126	-0.429	97
38144	2182	ACSL4	NM_004458	10116	rno-miR-34a	3	1881	1888	-0.039	-0.003	0.081	0.018	-0.118	-0.308	88
38149	2182	ACSL4	NM_022977	10116	rno-miR-34a	3	1881	1888	-0.039	-0.003	0.081	0.018	-0.118	-0.308	88
38176	2182	ACSL4	NM_022977	10116	rno-miR-130a	2	2618	2624	-0.053	-0.082	-0.057	-0.002	0.004	-0.31	95
38180	2182	ACSL4	NM_004458	10116	rno-miR-130a	2	2618	2624	-0.053	-0.082	-0.057	-0.002	0.004	-0.31	95
41349	23305	ACSL6	NM_015256	10116	rno-let-7d	3	411	418	-0.05	-0.022	-0.01	-0.014	-0.049	-0.392	97
41350	23305	ACSL6	NM_015256	10116	rno-miR-98	3	411	418	-0.029	-0.022	-0.01	-0.014	-0.049	-0.371	97
41351	23305	ACSL6	NM_015256	10116	rno-let-7a	3	411	418	-0.029	-0.022	-0.01	-0.014	-0.049	-0.371	97
41352	23305	ACSL6	NM_015256	10116	rno-let-7i	3	411	418	-0.018	-0.022	-0.01	-0.014	-0.049	-0.36	96
41353	23305	ACSL6	NM_015256	10116	rno-let-7f	3	411	418	-0.018	-0.022	-0.01	-0.014	-0.049	-0.36	96
41354	23305	ACSL6	NM_015256	10116	rno-let-7c	3	411	418	-0.029	-0.022	-0.01	-0.014	-0.049	-0.371	97
41355	23305	ACSL6	NM_015256	10116	rno-let-7e	3	411	418	-0.029	-0.022	-0.01	-0.014	-0.049	-0.371	97
41356	23305	ACSL6	NM_015256	10116	rno-let-7b	3	411	418	-0.029	-0.022	-0.01	-0.014	-0.049	-0.371	97
41357	23305	ACSL6	NM_001205248	10116	rno-let-7d	3	411	418	-0.05	-0.022	-0.01	-0.014	-0.049	-0.392	97
41358	23305	ACSL6	NM_001205248	10116	rno-let-7a	3	411	418	-0.029	-0.022	-0.01	-0.014	-0.049	-0.371	97
41359	23305	ACSL6	NM_001205248	10116	rno-let-7e	3	411	418	-0.029	-0.022	-0.01	-0.014	-0.049	-0.371	97
41360	23305	ACSL6	NM_001205248	10116	rno-let-7b	3	411	418	-0.029	-0.022	-0.01	-0.014	-0.049	-0.371	97
41361	23305	ACSL6	NM_001205248	10116	rno-miR-98	3	411	418	-0.029	-0.022	-0.01	-0.014	-0.049	-0.371	97
41362	23305	ACSL6	NM_001205248	10116	rno-let-7c	3	411	418	-0.029	-0.022	-0.01	-0.014	-0.049	-0.371	97
41363	23305	ACSL6	NM_001205248	10116	rno-let-7f	3	411	418	-0.018	-0.022	-0.01	-0.014	-0.049	-0.36	96
41364	23305	ACSL6	NM_001205250	10116	rno-miR-98	3	411	418	-0.029	-0.022	-0.01	-0.014	-0.049	-0.371	97
41365	23305	ACSL6	NM_001205250	10116	rno-let-7i	3	411	418	-0.018	-0.022	-0.01	-0.014	-0.049	-0.36	96
41366	23305	ACSL6	NM_001205250	10116	rno-let-7c	3	411	418	-0.029	-0.022	-0.01	-0.014	-0.049	-0.371	97
41367	23305	ACSL6	NM_001205250	10116	rno-let-7b	3	411	418	-0.029	-0.022	-0.01	-0.014	-0.049	-0.371	97
41368	23305	ACSL6	NM_001205250	10116	rno-let-7a	3	411	418	-0.029	-0.022	-0.01	-0.014	-0.049	-0.371	97
41369	23305	ACSL6	NM_001205250	10116	rno-let-7d	3	411	418	-0.05	-0.022	-0.01	-0.014	-0.049	-0.392	97
41370	23305	ACSL6	NM_001205247	10116	rno-let-7c	3	411	418	-0.029	-0.022	-0.01	-0.014	-0.049	-0.371	97
41371	23305	ACSL6	NM_001205247	10116	rno-let-7f	3	411	418	-0.018	-0.022	-0.01	-0.014	-0.049	-0.36	96
41372	23305	ACSL6	NM_001205247	10116	rno-let-7i	3	411	418	-0.018	-0.022	-0.01	-0.014	-0.049	-0.36	96
41373	23305	ACSL6	NM_001205247	10116	rno-miR-98	3	411	418	-0.029	-0.022	-0.01	-0.014	-0.049	-0.371	97
41374	23305	ACSL6	NM_001205247	10116	rno-let-7e	3	411	418	-0.029	-0.022	-0.01	-0.014	-0.049	-0.371	97
41375	23305	ACSL6	NM_001205250	10116	rno-let-7e	3	411	418	-0.029	-0.022	-0.01	-0.014	-0.049	-0.371	97
41376	23305	ACSL6	NM_001205247	10116	rno-let-7b	3	411	418	-0.029	-0.022	-0.01	-0.014	-0.049	-0.371	97
41377	23305	ACSL6	NM_001205248	10116	rno-let-7i	3	411	418	-0.018	-0.022	-0.01	-0.014	-0.049	-0.36	96
41378	23305	ACSL6	NM_001205250	10116	rno-let-7f	3	411	418	-0.018	-0.022	-0.01	-0.014	-0.049	-0.36	96
41379	23305	ACSL6	NM_001205247	10116	rno-let-7a	3	411	418	-0.029	-0.022	-0.01	-0.014	-0.049	-0.371	97
41380	23305	ACSL6	NM_001205247	10116	rno-let-7d	3	411	418	-0.05	-0.022	-0.01	-0.014	-0.049	-0.392	97
41381	23305	ACSL6	NM_001205251	10116	rno-miR-98	3	411	418	-0.029	-0.022	-0.01	-0.014	-0.049	-0.371	97
41382	23305	ACSL6	NM_001205251	10116	rno-let-7d	3	411	418	-0.05	-0.022	-0.01	-0.014	-0.049	-0.392	97
41383	23305	ACSL6	NM_001205251	10116	rno-let-7a	3	411	418	-0.029	-0.022	-0.01	-0.014	-0.049	-0.371	97
41384	23305	ACSL6	NM_001205251	10116	rno-let-7i	3	411	418	-0.018	-0.022	-0.01	-0.014	-0.049	-0.36	96
41385	23305	ACSL6	NM_001205251	10116	rno-let-7f	3	411	418	-0.018	-0.022	-0.01	-0.014	-0.049	-0.36	96
41386	23305	ACSL6	NM_001205251	10116	rno-let-7e	3	411	418	-0.029	-0.022	-0.01	-0.014	-0.049	-0.371	97
41387	23305	ACSL6	NM_001205251	10116	rno-let-7b	3	411	418	-0.029	-0.022	-0.01	-0.014	-0.049	-0.371	97
41388	23305	ACSL6	NM_001205251	10116	rno-let-7c	3	411	418	-0.029	-0.022	-0.01	-0.014	-0.049	-0.371	97
41389	23305	ACSL6	NM_001009185	10116	rno-miR-98	3	411	418	-0.029	-0.022	-0.01	-0.014	-0.049	-0.371	97
41390	23305	ACSL6	NM_001009185	10116	rno-let-7i	3	411	418	-0.018	-0.022	-0.01	-0.014	-0.049	-0.36	96
41391	23305	ACSL6	NM_001009185	10116	rno-let-7f	3	411	418	-0.018	-0.022	-0.01	-0.014	-0.049	-0.36	96
41392	23305	ACSL6	NM_001009185	10116	rno-let-7e	3	411	418	-0.029	-0.022	-0.01	-0.014	-0.049	-0.371	97
41393	23305	ACSL6	NM_001009185	10116	rno-let-7c	3	411	418	-0.029	-0.022	-0.01	-0.014	-0.049	-0.371	97
41394	23305	ACSL6	NM_001009185	10116	rno-let-7d	3	411	418	-0.05	-0.022	-0.01	-0.014	-0.049	-0.392	97
41395	23305	ACSL6	NM_001009185	10116	rno-let-7a	3	411	418	-0.029	-0.022	-0.01	-0.014	-0.049	-0.371	97
41396	23305	ACSL6	NM_001009185	10116	rno-let-7b	3	411	418	-0.029	-0.022	-0.01	-0.014	-0.049	-0.371	97
41451	23305	ACSL6	NM_001009185	10116	rno-miR-539	3	3587	3594	0.045	-0.154	-0.114	0.052	0.097	-0.321	99
41452	23305	ACSL6	NM_015256	10116	rno-miR-539	3	3587	3594	0.045	-0.154	-0.114	0.052	0.097	-0.321	99
41453	23305	ACSL6	NM_001205248	10116	rno-miR-539	3	3587	3594	0.045	-0.154	-0.114	0.052	0.097	-0.321	99
41454	23305	ACSL6	NM_001205250	10116	rno-miR-539	3	3587	3594	0.045	-0.154	-0.114	0.052	0.097	-0.321	99
41455	23305	ACSL6	NM_001205247	10116	rno-miR-539	3	3587	3594	0.045	-0.154	-0.114	0.052	0.097	-0.321	99
41456	23305	ACSL6	NM_001205251	10116	rno-miR-539	3	3587	3594	0.045	-0.154	-0.114	0.052	0.097	-0.321	99
41699	79611	ACSS3	NM_024560	10116	rno-miR-3583-3p	3	369	376	-0.029	-0.081	-0.071	0.001	0.023	-0.404	99
41896	60	ACTB	NM_001101	10116	rno-miR-742	3	84	91	0.003	-0.051	-0.093	0.029	0.005	-0.354	99
42331	71	ACTG1	NM_001199954	10116	rno-miR-145	3	96	103	-0.018	-0.028	-0.09	0.014	-0.003	-0.372	98
42332	71	ACTG1	NM_001614	10116	rno-miR-145	3	96	103	-0.018	-0.028	-0.09	0.014	-0.003	-0.372	98
42337	71	ACTG1	NM_001614	10116	rno-miR-31	3	431	438	0.013	-0.013	-0.047	0.005	-0.063	-0.352	95
42338	71	ACTG1	NM_001199954	10116	rno-miR-31	3	431	438	0.013	-0.013	-0.047	0.005	-0.063	-0.352	95
42486	86	ACTL6A	NM_177989	10116	rno-miR-291b	3	173	180	0.024	-0.053	-0.071	0.001	-0.001	-0.347	97
42487	86	ACTL6A	NM_178042	10116	rno-miR-291b	3	173	180	0.024	-0.053	-0.071	0.001	-0.001	-0.347	97
42488	86	ACTL6A	NM_004301	10116	rno-miR-291b	3	173	180	0.024	-0.053	-0.071	0.001	-0.001	-0.347	97
43082	87	ACTN1	NM_001130005	10116	rno-miR-202	3	341	348	0.003	-0.054	-0.028	-0.009	0.007	-0.328	97
43083	87	ACTN1	NM_001130004	10116	rno-miR-202	3	341	348	0.003	-0.054	-0.028	-0.009	0.007	-0.328	97
43084	87	ACTN1	NM_001102	10116	rno-miR-202	3	341	348	0.003	-0.054	-0.028	-0.009	0.007	-0.328	97
43355	81	ACTN4	NM_004924	10116	rno-miR-153	3	74	81	0.003	0.002	-0.096	-0.012	0.01	-0.34	96
43360	81	ACTN4	NM_004924	10116	rno-miR-133a	3	567	574	0.003	-0.051	-0.003	-0.019	-0.063	-0.38	94
43361	81	ACTN4	NM_004924	10116	rno-miR-133b	3	567	574	0.003	-0.051	-0.003	-0.019	-0.063	-0.38	94
43489	55860	ACTR10	NM_018477	10116	rno-miR-3570	3	56	63	0.003	-0.105	-0.1	0.014	0.09	-0.345	99
43817	10121	ACTR1A	NM_005736	10116	rno-miR-3594-5p	3	987	994	-0.029	0.056	0.034	0.047	-0.196	-0.335	90
44287	10097	ACTR2	NM_005722	10116	rno-miR-503	3	332	339	0.003	-0.03	-0.03	-0.03	-0.11	-0.444	99
44288	10097	ACTR2	NM_001005386	10116	rno-miR-503	3	332	339	0.003	-0.03	-0.03	-0.03	-0.11	-0.444	99
44684	139741	ACTRT1	NM_138289	10116	rno-miR-3544	3	41	48	0.013	-0.007	-0.104	0.015	-0.061	-0.391	99
45431	90	ACVR1	NM_001105	10116	rno-miR-365	3	316	323	-0.008	0.045	-0.034	-0.023	-0.06	-0.327	93
45432	90	ACVR1	NM_001111067	10116	rno-miR-365	3	316	323	-0.008	0.045	-0.034	-0.023	-0.06	-0.327	93
45479	90	ACVR1	NM_001105	10116	rno-miR-3596d	3	1115	1122	-0.05	-0.121	-0.107	0.04	0.139	-0.346	99
45482	90	ACVR1	NM_001111067	10116	rno-miR-3596d	3	1115	1122	-0.05	-0.121	-0.107	0.04	0.139	-0.346	99
47107	91	ACVR1B	NM_004302	10116	rno-miR-347	3	118	125	0.013	0.064	-0.084	-0.002	-0.129	-0.385	94
47108	91	ACVR1B	NM_020328	10116	rno-miR-347	3	118	125	0.013	0.064	-0.084	-0.002	-0.129	-0.385	94
47109	91	ACVR1B	NM_020327	10116	rno-miR-347	3	118	125	0.013	0.064	-0.084	-0.002	-0.129	-0.385	94
47110	91	ACVR1B	NM_020327	10116	rno-miR-3577	3	120	127	-0.018	0.077	-0.084	0.021	-0.121	-0.372	95
47111	91	ACVR1B	NM_020328	10116	rno-miR-3577	3	120	127	-0.018	0.077	-0.084	0.021	-0.121	-0.372	95
47112	91	ACVR1B	NM_004302	10116	rno-miR-3577	3	120	127	-0.018	0.077	-0.084	0.021	-0.121	-0.372	95
50922	130399	ACVR1C	NM_001111032	10116	rno-let-7b	3	87	94	0.034	-0.075	-0.092	-0.014	-0.049	-0.443	99
50923	130399	ACVR1C	NM_001111033	10116	rno-let-7f	3	87	94	0.024	-0.075	-0.092	-0.014	-0.049	-0.453	99
50924	130399	ACVR1C	NM_001111033	10116	rno-let-7e	3	87	94	0.024	-0.075	-0.092	-0.014	-0.049	-0.453	99
50925	130399	ACVR1C	NM_001111033	10116	rno-let-7c	3	87	94	0.034	-0.075	-0.092	-0.014	-0.049	-0.443	99
50926	130399	ACVR1C	NM_001111031	10116	rno-let-7i	3	87	94	0.034	-0.075	-0.092	-0.014	-0.049	-0.443	99
50927	130399	ACVR1C	NM_001111032	10116	rno-miR-98	3	87	94	0.024	-0.075	-0.092	-0.014	-0.049	-0.453	99
50928	130399	ACVR1C	NM_001111033	10116	rno-let-7b	3	87	94	0.034	-0.075	-0.092	-0.014	-0.049	-0.443	99
50929	130399	ACVR1C	NM_001111033	10116	rno-miR-98	3	87	94	0.024	-0.075	-0.092	-0.014	-0.049	-0.453	99
50930	130399	ACVR1C	NM_001111032	10116	rno-let-7i	3	87	94	0.034	-0.075	-0.092	-0.014	-0.049	-0.443	99
50931	130399	ACVR1C	NM_001111032	10116	rno-let-7d	3	87	94	0.024	-0.075	-0.092	-0.014	-0.049	-0.453	99
50932	130399	ACVR1C	NM_001111032	10116	rno-let-7f	3	87	94	0.024	-0.075	-0.092	-0.014	-0.049	-0.453	99
50933	130399	ACVR1C	NM_001111032	10116	rno-let-7e	3	87	94	0.024	-0.075	-0.092	-0.014	-0.049	-0.453	99
50934	130399	ACVR1C	NM_001111032	10116	rno-let-7a	3	87	94	0.024	-0.075	-0.092	-0.014	-0.049	-0.453	99
50935	130399	ACVR1C	NM_001111033	10116	rno-let-7d	3	87	94	0.024	-0.075	-0.092	-0.014	-0.049	-0.453	99
50936	130399	ACVR1C	NM_001111032	10116	rno-let-7c	3	87	94	0.034	-0.075	-0.092	-0.014	-0.049	-0.443	99
50937	130399	ACVR1C	NM_001111033	10116	rno-let-7a	3	87	94	0.024	-0.075	-0.092	-0.014	-0.049	-0.453	99
50938	130399	ACVR1C	NM_001111033	10116	rno-let-7i	3	87	94	0.034	-0.075	-0.092	-0.014	-0.049	-0.443	99
50939	130399	ACVR1C	NM_001111031	10116	rno-let-7a	3	87	94	0.024	-0.075	-0.092	-0.014	-0.049	-0.453	99
50940	130399	ACVR1C	NM_001111031	10116	rno-let-7f	3	87	94	0.024	-0.075	-0.092	-0.014	-0.049	-0.453	99
50941	130399	ACVR1C	NM_001111031	10116	rno-let-7b	3	87	94	0.034	-0.075	-0.092	-0.014	-0.049	-0.443	99
50942	130399	ACVR1C	NM_001111031	10116	rno-let-7e	3	87	94	0.024	-0.075	-0.092	-0.014	-0.049	-0.453	99
50943	130399	ACVR1C	NM_001111031	10116	rno-let-7d	3	87	94	0.024	-0.075	-0.092	-0.014	-0.049	-0.453	99
50944	130399	ACVR1C	NM_001111031	10116	rno-miR-98	3	87	94	0.024	-0.075	-0.092	-0.014	-0.049	-0.453	99
50945	130399	ACVR1C	NM_001111031	10116	rno-let-7c	3	87	94	0.034	-0.075	-0.092	-0.014	-0.049	-0.443	99
50946	130399	ACVR1C	NM_145259	10116	rno-let-7e	3	87	94	0.024	-0.075	-0.092	-0.014	-0.049	-0.453	99
50947	130399	ACVR1C	NM_145259	10116	rno-let-7c	3	87	94	0.034	-0.075	-0.092	-0.014	-0.049	-0.443	99
50948	130399	ACVR1C	NM_145259	10116	rno-let-7b	3	87	94	0.034	-0.075	-0.092	-0.014	-0.049	-0.443	99
50949	130399	ACVR1C	NM_145259	10116	rno-let-7a	3	87	94	0.024	-0.075	-0.092	-0.014	-0.049	-0.453	99
50950	130399	ACVR1C	NM_145259	10116	rno-let-7d	3	87	94	0.024	-0.075	-0.092	-0.014	-0.049	-0.453	99
50951	130399	ACVR1C	NM_145259	10116	rno-let-7i	3	87	94	0.034	-0.075	-0.092	-0.014	-0.049	-0.443	99
50952	130399	ACVR1C	NM_145259	10116	rno-miR-98	3	87	94	0.024	-0.075	-0.092	-0.014	-0.049	-0.453	99
50953	130399	ACVR1C	NM_145259	10116	rno-let-7f	3	87	94	0.024	-0.075	-0.092	-0.014	-0.049	-0.453	99
51074	130399	ACVR1C	NM_145259	10116	rno-miR-425	3	4847	4854	0.003	-0.136	-0.114	-0.006	0.01	-0.49	99
51075	130399	ACVR1C	NM_001111031	10116	rno-miR-425	3	4847	4854	0.003	-0.136	-0.114	-0.006	0.01	-0.49	99
51076	130399	ACVR1C	NM_001111032	10116	rno-miR-425	3	4847	4854	0.003	-0.136	-0.114	-0.006	0.01	-0.49	99
51077	130399	ACVR1C	NM_001111033	10116	rno-miR-425	3	4847	4854	0.003	-0.136	-0.114	-0.006	0.01	-0.49	99
51829	92	ACVR2A	NM_001616	10116	rno-miR-223	3	296	303	-0.081	-0.056	-0.039	-0.016	0.017	-0.422	99
51890	92	ACVR2A	NM_001616	10116	rno-miR-3570	3	3345	3352	0.013	-0.1	-0.099	0.014	0.09	-0.329	99
53865	93	ACVR2B	NM_001106	10116	rno-miR-3065-3p	3	256	263	0.013	0.063	-0.05	0.013	-0.118	-0.326	93
53870	93	ACVR2B	NM_001106	10116	rno-miR-1188-3p	3	295	302	0.003	0.043	-0.04	0.016	-0.129	-0.354	94
53950	93	ACVR2B	NM_001106	10116	rno-miR-199a-3p	3	7273	7280	-0.008	-0.076	0.013	-0.02	0.013	-0.325	96
54328	94	ACVRL1	NM_000020	10116	rno-miR-3085	3	1615	1622	0.003	0.007	-0.09	0.039	-0.112	-0.4	98
54329	94	ACVRL1	NM_001077401	10116	rno-miR-3085	3	1615	1622	0.003	0.007	-0.09	0.039	-0.112	-0.4	98
54637	102	ADAM10	NM_001110	10116	rno-miR-3569	3	132	139	-0.018	0	-0.081	0.006	-0.071	-0.411	98
54653	102	ADAM10	NM_001110	10116	rno-miR-140	3	1070	1077	0.003	0.009	-0.073	-0.021	0.001	-0.328	96
54906	4185	ADAM11	NM_002390	10116	rno-miR-7b	3	97	104	0.003	0.025	-0.09	0.024	-0.045	-0.33	97
54907	4185	ADAM11	NM_002390	10116	rno-miR-7a	3	97	104	0.003	0.025	-0.09	0.024	-0.045	-0.33	97
54932	4185	ADAM11	NM_002390	10116	rno-miR-298	3	1723	1730	0.003	0.047	-0.043	0.05	-0.121	-0.311	93
54934	4185	ADAM11	NM_002390	10116	rno-miR-1188-5p	3	2005	2012	0.003	0.061	-0.114	0.004	-0.068	-0.361	97
55332	8038	ADAM12	NM_003474	10116	rno-miR-130b	3	42	49	0.013	0.003	-0.104	-0.002	-0.001	-0.338	96
55333	8038	ADAM12	NM_003474	10116	rno-miR-301b	3	42	49	-0.018	0.003	-0.104	-0.002	-0.001	-0.369	98
55334	8038	ADAM12	NM_003474	10116	rno-miR-301a	3	42	49	-0.018	0.003	-0.104	-0.002	-0.001	-0.369	98
55335	8038	ADAM12	NM_003474	10116	rno-miR-130a	3	42	49	0.024	0.003	-0.104	-0.002	-0.001	-0.327	96
55348	8038	ADAM12	NM_003474	10116	rno-miR-466c	3	2698	2705	-0.029	0.038	-0.074	-0.014	0.01	-0.316	96
55666	6868	ADAM17	NM_003183	10116	rno-miR-770	3	237	244	0.003	0.002	-0.054	-0.007	-0.124	-0.427	96
56125	8728	ADAM19	NM_033274	10116	rno-miR-874	3	2608	2615	0.003	0.009	-0.061	0.014	-0.138	-0.42	97
56128	8728	ADAM19	NM_033274	10116	rno-miR-384-5p	3	2688	2695	-0.029	-0.071	-0.082	0.015	0.096	-0.318	99
56135	8728	ADAM19	NM_033274	10116	rno-miR-153	3	2708	2715	-0.039	-0.069	-0.087	-0.012	0.01	-0.444	99
56757	8745	ADAM23	NM_003812	10116	rno-miR-25	3	305	312	0.003	-0.051	-0.112	0.001	0.019	-0.387	99
56758	8745	ADAM23	NM_003812	10116	rno-miR-32	3	305	312	0.003	-0.051	-0.112	0.001	0.019	-0.387	98
56759	8745	ADAM23	NM_003812	10116	rno-miR-92b	3	305	312	0.003	-0.051	-0.112	0.001	0.019	-0.387	99
56760	8745	ADAM23	NM_003812	10116	rno-miR-92a	3	305	312	0.003	-0.051	-0.112	0.001	0.019	-0.387	99
56761	8745	ADAM23	NM_003812	10116	rno-miR-363	3	305	312	0.024	-0.051	-0.112	0.001	0.019	-0.366	98
56779	10863	ADAM28	NM_014265	10116	rno-miR-216b-5p	3	146	153	-0.008	-0.08	-0.077	-0.001	0.072	-0.341	99
56780	10863	ADAM28	NM_014265	10116	rno-miR-300-3p	3	765	772	0.013	-0.076	-0.108	-0.002	0.025	-0.395	99
57425	9510	ADAMTS1	NM_006988	10116	rno-miR-568	3	1166	1173	-0.018	-0.104	-0.104	0.008	0.139	-0.326	99
57573	81794	ADAMTS10	NM_030957	10116	rno-miR-29c	3	505	512	0.003	0.048	-0.094	-0.003	-0.085	-0.378	94
57574	81794	ADAMTS10	NM_030957	10116	rno-miR-29b	3	505	512	0.003	0.048	-0.094	-0.003	-0.085	-0.378	94
57575	81794	ADAMTS10	NM_030957	10116	rno-miR-29a	3	505	512	0.003	0.048	-0.094	-0.003	-0.085	-0.378	94
58246	170689	ADAMTS15	NM_139055	10116	rno-let-7b	3	191	198	-0.018	0.048	-0.066	-0.014	-0.049	-0.346	96
58247	170689	ADAMTS15	NM_139055	10116	rno-let-7d	3	191	198	-0.039	0.048	-0.066	-0.014	-0.049	-0.367	96
58248	170689	ADAMTS15	NM_139055	10116	rno-let-7a	3	191	198	-0.008	0.048	-0.066	-0.014	-0.049	-0.336	95
58249	170689	ADAMTS15	NM_139055	10116	rno-let-7c	3	191	198	-0.008	0.048	-0.066	-0.014	-0.049	-0.336	95
58250	170689	ADAMTS15	NM_139055	10116	rno-miR-98	3	191	198	-0.008	0.048	-0.066	-0.014	-0.049	-0.336	95
58251	170689	ADAMTS15	NM_139055	10116	rno-let-7i	3	191	198	-0.029	0.048	-0.066	-0.014	-0.049	-0.357	96
58252	170689	ADAMTS15	NM_139055	10116	rno-let-7f	3	191	198	-0.008	0.048	-0.066	-0.014	-0.049	-0.336	95
58253	170689	ADAMTS15	NM_139055	10116	rno-let-7e	3	191	198	-0.008	0.048	-0.066	-0.014	-0.049	-0.336	95
58254	170689	ADAMTS15	NM_139055	10116	rno-miR-3065-3p	3	253	260	0.034	0.04	-0.05	0.013	-0.118	-0.328	93
58274	170689	ADAMTS15	NM_139055	10116	rno-miR-148b-3p	3	2355	2362	-0.008	0.031	-0.045	0.006	-0.06	-0.323	93
58275	170689	ADAMTS15	NM_139055	10116	rno-miR-152	3	2355	2362	-0.008	0.031	-0.045	0.006	-0.06	-0.323	93
58276	170689	ADAMTS15	NM_139055	10116	rno-miR-20b-3p	3	2519	2526	0.003	0.001	-0.086	0.038	-0.059	-0.35	98
58277	170689	ADAMTS15	NM_139055	10116	rno-miR-17-1-3p	3	2519	2526	0.003	0.001	-0.086	0.038	-0.059	-0.35	98
59111	170692	ADAMTS18	NM_199355	10116	rno-miR-3547	3	518	525	0.013	-0.025	0.017	-0.02	-0.126	-0.388	95
59435	171019	ADAMTS19	NM_133638	10116	rno-miR-185	3	297	304	-0.008	-0.031	-0.039	0.041	-0.074	-0.358	98
59566	9509	ADAMTS2	NM_014244	10116	rno-miR-3547	3	736	743	0.034	-0.032	0.072	-0.02	-0.126	-0.319	93
59572	9509	ADAMTS2	NM_014244	10116	rno-miR-3547	3	2609	2616	0.013	-0.099	-0.063	-0.02	-0.126	-0.542	99
59797	9508	ADAMTS3	NM_014243	10116	rno-miR-500	3	61	68	-0.018	0.029	-0.099	-0.029	-0.066	-0.43	98
59816	9508	ADAMTS3	NM_014243	10116	rno-miR-199a-3p	3	1982	1989	-0.018	0.021	-0.099	-0.02	0.013	-0.35	97
59818	9508	ADAMTS3	NM_014243	10116	rno-miR-137	3	2016	2023	-0.008	-0.083	-0.108	-0.001	0.069	-0.378	99
59996	9507	ADAMTS4	NM_005099	10116	rno-miR-324-3p	3	178	185	-0.018	0.053	-0.069	0.039	-0.118	-0.36	96
61173	11174	ADAMTS6	NM_197941	10116	rno-miR-3589	3	2750	2757	-0.018	-0.036	-0.077	0.044	0.023	-0.311	99
61217	11173	ADAMTS7	NM_014272	10116	rno-miR-29c	3	98	105	0.013	0.023	-0.09	-0.003	-0.085	-0.389	95
61218	11173	ADAMTS7	NM_014272	10116	rno-miR-29a	3	98	105	0.013	0.023	-0.09	-0.003	-0.085	-0.389	95
61219	11173	ADAMTS7	NM_014272	10116	rno-miR-29b	3	98	105	0.013	0.023	-0.09	-0.003	-0.085	-0.389	95
61335	11095	ADAMTS8	NM_007037	10116	rno-let-7e	3	357	364	-0.008	-0.005	-0.05	-0.014	-0.049	-0.373	97
61336	11095	ADAMTS8	NM_007037	10116	rno-miR-98	3	357	364	-0.018	-0.005	-0.05	-0.014	-0.049	-0.383	97
61337	11095	ADAMTS8	NM_007037	10116	rno-let-7a	3	357	364	-0.008	-0.005	-0.05	-0.014	-0.049	-0.373	97
61338	11095	ADAMTS8	NM_007037	10116	rno-let-7i	3	357	364	-0.008	-0.005	-0.05	-0.014	-0.049	-0.373	97
61339	11095	ADAMTS8	NM_007037	10116	rno-let-7d	3	357	364	-0.008	-0.005	-0.05	-0.014	-0.049	-0.373	97
61340	11095	ADAMTS8	NM_007037	10116	rno-let-7c	3	357	364	-0.008	-0.005	-0.05	-0.014	-0.049	-0.373	97
61341	11095	ADAMTS8	NM_007037	10116	rno-let-7b	3	357	364	-0.008	-0.005	-0.05	-0.014	-0.049	-0.373	97
61342	11095	ADAMTS8	NM_007037	10116	rno-let-7f	3	357	364	-0.018	-0.005	-0.05	-0.014	-0.049	-0.383	97
61655	56999	ADAMTS9	NM_182920	10116	rno-miR-135a	3	20	27	-0.018	0.068	-0.109	-0.004	-0.001	-0.311	97
61656	56999	ADAMTS9	NM_182920	10116	rno-miR-135b	3	20	27	-0.018	0.068	-0.109	-0.004	-0.001	-0.311	97
61657	56999	ADAMTS9	NM_182920	10116	rno-miR-340-3p	3	29	36	-0.018	-0.035	-0.107	-0.057	-0.097	-0.561	99
61669	56999	ADAMTS9	NM_182920	10116	rno-miR-29a	3	569	576	0.003	-0.042	0.029	-0.003	-0.085	-0.345	92
61670	56999	ADAMTS9	NM_182920	10116	rno-miR-29c	3	569	576	0.003	-0.042	0.029	-0.003	-0.085	-0.345	92
61671	56999	ADAMTS9	NM_182920	10116	rno-miR-29b	3	569	576	0.003	-0.042	0.029	-0.003	-0.085	-0.345	92
61673	56999	ADAMTS9	NM_182920	10116	rno-miR-9	3	1254	1261	-0.029	0.004	-0.081	0.019	0.032	-0.302	98
61954	92949	ADAMTSL1	NM_001040272	10116	rno-miR-32	3	1765	1772	-0.018	-0.116	0.034	0.001	0.019	-0.327	95
61970	92949	ADAMTSL1	NM_001040272	10116	rno-miR-877	3	2298	2305	0.024	0.019	-0.1	-0.021	-0.021	-0.346	96
62506	57188	ADAMTSL3	NM_207517	10116	rno-miR-421	3	614	621	-0.018	-0.043	0.041	0.021	-0.069	-0.315	96
62524	57188	ADAMTSL3	NM_207517	10116	rno-miR-363	3	1662	1669	-0.008	-0.043	-0.046	0.001	0.019	-0.324	96
62525	57188	ADAMTSL3	NM_207517	10116	rno-miR-32	3	1662	1669	0.003	-0.043	-0.046	0.001	0.019	-0.313	94
62526	57188	ADAMTSL3	NM_207517	10116	rno-miR-25	3	1662	1669	0.003	-0.043	-0.046	0.001	0.019	-0.313	94
62528	57188	ADAMTSL3	NM_207517	10116	rno-miR-92a	3	1662	1669	0.013	-0.043	-0.046	0.001	0.019	-0.303	94
62531	57188	ADAMTSL3	NM_207517	10116	rno-miR-101a	3	1833	1840	0.003	-0.055	-0.089	0.011	0.007	-0.37	98
62532	57188	ADAMTSL3	NM_207517	10116	rno-miR-101b	3	1833	1840	0.003	-0.055	-0.089	0.011	0.007	-0.37	98
62533	57188	ADAMTSL3	NM_207517	10116	rno-miR-199a-3p	2	1845	1851	-0.016	-0.128	-0.049	-0.014	0.012	-0.315	95
62617	11033	ADAP1	NM_006869	10116	rno-miR-193	3	781	788	0.003	0.036	-0.05	-0.021	-0.143	-0.422	94
63974	104	ADARB1	NM_015834	10116	rno-miR-542-3p	3	927	934	0.003	0.019	-0.101	0.014	-0.042	-0.354	97
63975	104	ADARB1	NM_001160230	10116	rno-miR-542-3p	3	927	934	0.003	0.019	-0.101	0.014	-0.042	-0.354	97
63994	104	ADARB1	NM_015833	10116	rno-miR-542-3p	3	3757	3764	0.003	0.019	-0.101	0.014	-0.042	-0.354	97
63995	104	ADARB1	NM_001112	10116	rno-miR-542-3p	3	3757	3764	0.003	0.019	-0.101	0.014	-0.042	-0.354	97
64491	105	ADARB2	NM_018702	10116	rno-miR-3595	3	4729	4736	-0.018	-0.103	-0.083	0.006	0.08	-0.365	99
64494	105	ADARB2	NM_018702	10116	rno-miR-1912-3p	3	4781	4788	0.003	-0.071	-0.096	0.046	0.017	-0.348	99
64882	113451	ADC	NM_052998	10116	rno-miR-409-3p	3	184	191	-0.05	-0.032	-0.085	-0.017	0.019	-0.412	99
65481	107	ADCY1	NM_021116	10116	rno-miR-100	2	6929	6935	0.012	-0.071	-0.03	-0.116	-0.036	-0.361	84
65482	107	ADCY1	NM_021116	10116	rno-miR-99a	2	6929	6935	0.003	-0.071	-0.03	-0.116	-0.036	-0.37	87
65483	107	ADCY1	NM_021116	10116	rno-miR-99b	2	6929	6935	0.003	-0.071	-0.03	-0.116	-0.036	-0.37	85
65494	107	ADCY1	NM_021116	10116	rno-miR-301a	3	7099	7106	0.013	-0.027	-0.101	-0.002	-0.001	-0.365	97
65495	107	ADCY1	NM_021116	10116	rno-miR-130a	3	7099	7106	0.013	-0.027	-0.101	-0.002	-0.001	-0.365	97
65496	107	ADCY1	NM_021116	10116	rno-miR-301b	3	7099	7106	0.013	-0.027	-0.101	-0.002	-0.001	-0.365	97
65497	107	ADCY1	NM_021116	10116	rno-miR-130b	3	7099	7106	0.003	-0.027	-0.101	-0.002	-0.001	-0.375	98
65833	108	ADCY2	NM_020546	10116	rno-miR-3557-3p	3	129	136	-0.029	0.054	-0.082	0.035	-0.063	-0.332	97
65981	109	ADCY3	NM_004036	10116	rno-miR-873	3	444	451	0.003	-0.02	-0.042	0.033	-0.036	-0.309	97
65983	109	ADCY3	NM_004036	10116	rno-miR-363	3	508	515	0.003	-0.024	-0.058	0.001	0.019	-0.306	93
65985	109	ADCY3	NM_004036	10116	rno-miR-32	3	508	515	0.003	-0.024	-0.058	0.001	0.019	-0.306	93
65986	109	ADCY3	NM_004036	10116	rno-miR-25	3	508	515	-0.029	-0.024	-0.058	0.001	0.019	-0.338	97
66521	111	ADCY5	NM_183357	10116	rno-miR-702-3p	3	140	147	0.024	0.034	-0.079	0.012	-0.202	-0.458	95
66522	111	ADCY5	NM_001199642	10116	rno-miR-702-3p	3	140	147	0.024	0.034	-0.079	0.012	-0.202	-0.458	95
66575	111	ADCY5	NM_001199642	10116	rno-miR-3564	3	1908	1915	0.013	-0.031	-0.1	0.039	0.022	-0.304	98
66576	111	ADCY5	NM_183357	10116	rno-miR-3564	3	1908	1915	0.013	-0.031	-0.1	0.039	0.022	-0.304	98
67348	112	ADCY6	NM_020983	10116	rno-miR-702-3p	3	38	45	-0.018	0.017	-0.105	0.012	-0.202	-0.543	99
67349	112	ADCY6	NM_015270	10116	rno-miR-702-3p	3	38	45	-0.018	0.017	-0.105	0.012	-0.202	-0.543	99
67509	113	ADCY7	NM_001114	10116	rno-miR-223	3	1603	1610	0.003	-0.056	-0.015	-0.016	0.017	-0.314	95
68593	116	ADCYAP1	NM_001099733	10116	rno-miR-133a	2	188	194	-0.007	-0.11	-0.035	-0.013	-0.034	-0.319	90
68594	116	ADCYAP1	NM_001099733	10116	rno-miR-133b	2	188	194	-0.007	-0.11	-0.035	-0.013	-0.034	-0.319	90
68595	116	ADCYAP1	NM_001117	10116	rno-miR-133a	2	188	194	-0.007	-0.11	-0.035	-0.013	-0.034	-0.319	90
68596	116	ADCYAP1	NM_001117	10116	rno-miR-133b	2	188	194	-0.007	-0.11	-0.035	-0.013	-0.034	-0.319	90
68599	116	ADCYAP1	NM_001099733	10116	rno-miR-145	3	364	371	-0.008	-0.092	-0.022	0.014	-0.003	-0.358	97
68600	116	ADCYAP1	NM_001117	10116	rno-miR-145	3	364	371	-0.008	-0.092	-0.022	0.014	-0.003	-0.358	97
68609	116	ADCYAP1	NM_001117	10116	rno-miR-107	3	2071	2078	-0.039	0.002	-0.014	0.018	-0.066	-0.346	96
68610	116	ADCYAP1	NM_001117	10116	rno-miR-103	3	2071	2078	-0.039	0.002	-0.014	0.018	-0.066	-0.346	96
68611	116	ADCYAP1	NM_001099733	10116	rno-miR-107	3	2071	2078	-0.039	0.002	-0.014	0.018	-0.066	-0.346	96
68612	116	ADCYAP1	NM_001099733	10116	rno-miR-103	3	2071	2078	-0.039	0.002	-0.014	0.018	-0.066	-0.346	96
68627	116	ADCYAP1	NM_001099733	10116	rno-miR-3571	3	2431	2438	-0.018	-0.125	-0.105	0.027	-0.005	-0.473	99
68628	116	ADCYAP1	NM_001117	10116	rno-miR-3571	3	2431	2438	-0.018	-0.125	-0.105	0.027	-0.005	-0.473	99
69631	117	ADCYAP1R1	NM_001118	10116	rno-miR-138	3	3815	3822	0.013	0.024	0.011	0.011	-0.118	-0.306	87
69632	117	ADCYAP1R1	NM_001199636	10116	rno-miR-138	3	3815	3822	0.013	0.024	0.011	0.011	-0.118	-0.306	87
69633	117	ADCYAP1R1	NM_001199635	10116	rno-miR-138	3	3815	3822	0.013	0.024	0.011	0.011	-0.118	-0.306	87
69634	117	ADCYAP1R1	NM_001199637	10116	rno-miR-138	3	3815	3822	0.013	0.024	0.011	0.011	-0.118	-0.306	87
69639	117	ADCYAP1R1	NM_001118	10116	rno-miR-489	3	4268	4275	0.003	0.006	-0.103	-0.004	0.006	-0.339	97
69640	117	ADCYAP1R1	NM_001199637	10116	rno-miR-489	3	4268	4275	0.003	0.006	-0.103	-0.004	0.006	-0.339	97
69641	117	ADCYAP1R1	NM_001199635	10116	rno-miR-489	3	4268	4275	0.003	0.006	-0.103	-0.004	0.006	-0.339	97
69642	117	ADCYAP1R1	NM_001199636	10116	rno-miR-489	3	4268	4275	0.003	0.006	-0.103	-0.004	0.006	-0.339	97
70261	118	ADD1	NM_001119	10116	rno-miR-3563-3p	3	1259	1266	-0.029	-0.038	-0.078	-0.012	-0.06	-0.464	99
70262	118	ADD1	NM_014189	10116	rno-miR-3563-3p	3	1259	1266	-0.029	-0.038	-0.078	-0.012	-0.06	-0.464	99
70269	118	ADD1	NM_176801	10116	rno-miR-3563-3p	3	1605	1612	-0.029	-0.038	-0.078	-0.012	-0.06	-0.464	99
70270	118	ADD1	NM_014190	10116	rno-miR-3563-3p	3	1605	1612	-0.029	-0.038	-0.078	-0.012	-0.06	-0.464	99
70784	119	ADD2	NM_001185054	10116	rno-miR-328b-3p	3	73	80	0.013	0.123	-0.096	-0.003	-0.164	-0.374	94
70785	119	ADD2	NM_001185054	10116	rno-miR-328a	3	73	80	0.013	0.123	-0.096	-0.003	-0.164	-0.374	94
70786	119	ADD2	NM_001617	10116	rno-miR-328b-3p	3	73	80	0.013	0.123	-0.096	-0.003	-0.164	-0.374	94
70787	119	ADD2	NM_001617	10116	rno-miR-328a	3	73	80	0.013	0.123	-0.096	-0.003	-0.164	-0.374	94
70819	119	ADD2	NM_017482	10116	rno-miR-760-3p	3	1033	1040	-0.008	0.012	-0.023	0.029	-0.121	-0.358	94
70820	119	ADD2	NM_001185055	10116	rno-miR-760-3p	3	1033	1040	-0.008	0.012	-0.023	0.029	-0.121	-0.358	94
71628	120	ADD3	NM_001121	10116	rno-miR-145	3	122	129	-0.008	-0.062	-0.083	0.014	-0.003	-0.389	98
71629	120	ADD3	NM_016824	10116	rno-miR-145	3	122	129	-0.008	-0.062	-0.083	0.014	-0.003	-0.389	98
71630	120	ADD3	NM_019903	10116	rno-miR-145	3	122	129	-0.008	-0.062	-0.083	0.014	-0.003	-0.389	98
71634	120	ADD3	NM_001121	10116	rno-miR-455	2	473	479	-0.025	-0.112	0.005	-0.015	-0.036	-0.303	93
71635	120	ADD3	NM_016824	10116	rno-miR-455	2	473	479	-0.025	-0.112	0.005	-0.015	-0.036	-0.303	93
71636	120	ADD3	NM_019903	10116	rno-miR-455	2	473	479	-0.025	-0.112	0.005	-0.015	-0.036	-0.303	93
71667	120	ADD3	NM_019903	10116	rno-miR-18a	2	1657	1663	-0.025	-0.09	-0.041	-0.016	-0.032	-0.324	94
71668	120	ADD3	NM_016824	10116	rno-miR-18a	2	1657	1663	-0.025	-0.09	-0.041	-0.016	-0.032	-0.324	94
71669	120	ADD3	NM_001121	10116	rno-miR-18a	2	1657	1663	-0.025	-0.09	-0.041	-0.016	-0.032	-0.324	94
72387	79602	ADIPOR2	NM_024551	10116	rno-miR-485	3	106	113	0.013	0.075	-0.088	0.059	-0.121	-0.309	95
72397	79602	ADIPOR2	NM_024551	10116	rno-miR-207	3	213	220	-0.05	-0.008	-0.06	0.054	-0.006	-0.317	98
72405	79602	ADIPOR2	NM_024551	10116	rno-miR-3541	3	593	600	0.003	0.036	0.036	0.056	-0.199	-0.315	86
72407	79602	ADIPOR2	NM_024551	10116	rno-miR-3541	3	597	604	-0.029	0.014	0.037	0.056	-0.199	-0.368	90
72911	133	ADM	NM_001124	10116	rno-miR-365	2	420	426	-0.016	-0.124	-0.031	-0.015	-0.032	-0.338	93
72933	79924	ADM2	NM_024866	10116	rno-miR-330	3	42	49	0.003	0.065	-0.104	0.043	-0.115	-0.355	96
72934	79924	ADM2	NM_024866	10116	rno-miR-326	3	42	49	0.013	0.065	-0.104	0.043	-0.115	-0.345	95
73317	23394	ADNP	NM_015339	10116	rno-miR-3120	3	1039	1046	-0.018	-0.1	-0.111	0.035	-0.001	-0.442	99
73318	23394	ADNP	NM_181442	10116	rno-miR-3120	3	1039	1046	-0.018	-0.1	-0.111	0.035	-0.001	-0.442	99
73478	22850	ADNP2	NM_014913	10116	rno-miR-3547	3	95	102	0.003	0.043	-0.09	-0.02	-0.126	-0.437	97
73775	84890	ADO	NM_032804	10116	rno-miR-449c-5p	3	203	210	0.013	0.016	-0.063	0.018	-0.118	-0.381	95
73776	84890	ADO	NM_032804	10116	rno-miR-34c	3	203	210	0.013	0.016	-0.063	0.018	-0.118	-0.381	95
73777	84890	ADO	NM_032804	10116	rno-miR-449a	3	203	210	0.013	0.016	-0.063	0.018	-0.118	-0.381	95
73778	84890	ADO	NM_032804	10116	rno-miR-34b	3	203	210	0.013	0.016	-0.063	0.018	-0.118	-0.381	95
73779	84890	ADO	NM_032804	10116	rno-miR-34a	3	203	210	0.024	0.016	-0.063	0.018	-0.118	-0.37	93
73794	84890	ADO	NM_032804	10116	rno-miR-544	3	2096	2103	-0.05	0.029	-0.066	0.03	-0.005	-0.309	97
73796	84890	ADO	NM_032804	10116	rno-miR-764	3	2225	2232	-0.008	-0.037	-0.099	-0.011	-0.068	-0.47	99
74053	136	ADORA2B	NM_000676	10116	rno-miR-27a	3	317	324	-0.06	-0.046	-0.085	0.035	-0.009	-0.412	99
74055	136	ADORA2B	NM_000676	10116	rno-miR-27b	3	317	324	-0.06	-0.046	-0.085	0.035	-0.009	-0.412	99
74057	136	ADORA2B	NM_000676	10116	rno-miR-128	3	326	333	0.003	-0.081	-0.088	0.038	-0.033	-0.408	99
74058	136	ADORA2B	NM_000676	10116	rno-miR-27a	3	327	334	-0.018	-0.018	-0.088	0.035	-0.009	-0.345	98
74059	136	ADORA2B	NM_000676	10116	rno-miR-27b	3	327	334	-0.018	-0.018	-0.088	0.035	-0.009	-0.345	98
74202	83440	ADPGK	NM_031284	10116	rno-miR-1	3	113	120	-0.008	0.014	-0.086	0.01	0.016	-0.301	97
74203	83440	ADPGK	NM_031284	10116	rno-miR-206	3	113	120	-0.008	0.014	-0.086	0.01	0.016	-0.301	97
74372	147	ADRA1B	NM_000679	10116	rno-miR-3583-3p	3	513	520	-0.018	-0.023	-0.109	0.001	0.023	-0.373	99
74887	152	ADRA2C	NM_000683	10116	rno-miR-182	3	416	423	0.013	-0.02	-0.099	0.017	0.004	-0.332	96
75364	153	ADRB1	NM_000684	10116	rno-miR-101a	3	1136	1143	-0.06	-0.024	-0.06	0.011	0.007	-0.373	98
75365	153	ADRB1	NM_000684	10116	rno-miR-101b	3	1136	1143	-0.039	-0.024	-0.06	0.011	0.007	-0.352	97
75370	153	ADRB1	NM_000684	10116	rno-miR-32	3	1328	1335	0.003	0.005	-0.108	0.001	0.019	-0.327	95
75371	153	ADRB1	NM_000684	10116	rno-miR-92b	3	1328	1335	0.003	0.005	-0.108	0.001	0.019	-0.327	97
75372	153	ADRB1	NM_000684	10116	rno-miR-363	3	1328	1335	-0.018	0.005	-0.108	0.001	0.019	-0.348	97
75373	153	ADRB1	NM_000684	10116	rno-miR-25	3	1328	1335	0.024	0.005	-0.108	0.001	0.019	-0.306	94
75374	153	ADRB1	NM_000684	10116	rno-miR-92a	3	1328	1335	0.003	0.005	-0.108	0.001	0.019	-0.327	96
75478	154	ADRB2	NM_000024	10116	rno-miR-3596c	3	90	97	-0.008	-0.064	-0.092	-0.027	0.081	-0.357	98
75479	154	ADRB2	NM_000024	10116	rno-let-7e	3	328	335	0.003	-0.031	-0.048	-0.014	-0.049	-0.386	97
75480	154	ADRB2	NM_000024	10116	rno-let-7i	3	328	335	0.003	-0.031	-0.048	-0.014	-0.049	-0.386	98
75481	154	ADRB2	NM_000024	10116	rno-let-7f	3	328	335	0.003	-0.031	-0.048	-0.014	-0.049	-0.386	97
75482	154	ADRB2	NM_000024	10116	rno-let-7c	3	328	335	0.003	-0.031	-0.048	-0.014	-0.049	-0.386	97
75483	154	ADRB2	NM_000024	10116	rno-let-7a	3	328	335	0.003	-0.031	-0.048	-0.014	-0.049	-0.386	97
75484	154	ADRB2	NM_000024	10116	rno-let-7b	3	328	335	0.003	-0.031	-0.048	-0.014	-0.049	-0.386	97
75485	154	ADRB2	NM_000024	10116	rno-let-7d	3	328	335	0.003	-0.031	-0.048	-0.014	-0.049	-0.386	97
75486	154	ADRB2	NM_000024	10116	rno-miR-98	3	328	335	0.003	-0.031	-0.048	-0.014	-0.049	-0.386	98
75487	154	ADRB2	NM_000024	10116	rno-miR-673	3	453	460	-0.05	0	-0.079	0.036	-0.068	-0.408	99
75632	155	ADRB3	NM_000025	10116	rno-let-7e	3	204	211	0.003	0.065	-0.063	-0.014	-0.049	-0.305	93
75633	155	ADRB3	NM_000025	10116	rno-miR-98	3	204	211	-0.008	0.065	-0.063	-0.014	-0.049	-0.316	93
75634	155	ADRB3	NM_000025	10116	rno-let-7i	3	204	211	0.003	0.065	-0.063	-0.014	-0.049	-0.305	93
75635	155	ADRB3	NM_000025	10116	rno-let-7f	3	204	211	0.003	0.065	-0.063	-0.014	-0.049	-0.305	93
75636	155	ADRB3	NM_000025	10116	rno-let-7c	3	204	211	0.003	0.065	-0.063	-0.014	-0.049	-0.305	93
75637	155	ADRB3	NM_000025	10116	rno-let-7b	3	204	211	0.003	0.065	-0.063	-0.014	-0.049	-0.305	93
75638	155	ADRB3	NM_000025	10116	rno-let-7a	3	204	211	0.003	0.065	-0.063	-0.014	-0.049	-0.305	93
75640	155	ADRB3	NM_000025	10116	rno-let-7b	3	561	568	-0.008	-0.025	0.027	-0.014	-0.049	-0.316	93
75641	155	ADRB3	NM_000025	10116	rno-let-7i	3	561	568	-0.018	-0.025	0.027	-0.014	-0.049	-0.326	94
75642	155	ADRB3	NM_000025	10116	rno-let-7d	3	561	568	0.003	-0.025	0.027	-0.014	-0.049	-0.305	93
75643	155	ADRB3	NM_000025	10116	rno-let-7c	3	561	568	-0.008	-0.025	0.027	-0.014	-0.049	-0.316	93
75644	155	ADRB3	NM_000025	10116	rno-let-7e	3	561	568	-0.008	-0.025	0.027	-0.014	-0.049	-0.316	93
75645	155	ADRB3	NM_000025	10116	rno-let-7f	3	561	568	-0.008	-0.025	0.027	-0.014	-0.049	-0.316	93
75646	155	ADRB3	NM_000025	10116	rno-let-7a	3	561	568	-0.008	-0.025	0.027	-0.014	-0.049	-0.316	93
75647	155	ADRB3	NM_000025	10116	rno-miR-98	3	561	568	-0.008	-0.025	0.027	-0.014	-0.049	-0.316	93
75889	156	ADRBK1	NM_001619	10116	rno-miR-3577	3	432	439	-0.029	0.055	-0.005	0.021	-0.121	-0.326	91
75903	156	ADRBK1	NM_001619	10116	rno-miR-344b-5p	2	1077	1083	-0.025	-0.083	-0.062	-0.004	-0.073	-0.367	94
76324	159	ADSS	NM_001126	10116	rno-miR-19b	3	342	349	-0.039	-0.07	-0.028	0.008	0.025	-0.351	98
76325	159	ADSS	NM_001126	10116	rno-miR-19a	3	342	349	-0.039	-0.07	-0.028	0.008	0.025	-0.351	98
78078	121536	AEBP2	NM_001114176	10116	rno-miR-101b	3	510	517	-0.018	-0.074	0.015	0.011	0.007	-0.306	95
78079	121536	AEBP2	NM_001114176	10116	rno-miR-101a	3	510	517	-0.039	-0.074	0.015	0.011	0.007	-0.327	96
78936	60312	AFAP1	NM_198595	10116	rno-miR-673	3	95	102	-0.029	0.012	-0.09	0.036	-0.068	-0.386	98
78937	60312	AFAP1	NM_001134647	10116	rno-miR-673	3	95	102	-0.029	0.012	-0.09	0.036	-0.068	-0.386	98
78960	60312	AFAP1	NM_001134647	10116	rno-miR-133b	3	2087	2094	0.003	-0.057	0.014	-0.019	-0.063	-0.369	94
78961	60312	AFAP1	NM_001134647	10116	rno-miR-133a	3	2087	2094	0.003	-0.057	0.014	-0.019	-0.063	-0.369	94
78962	60312	AFAP1	NM_198595	10116	rno-miR-133a	3	2087	2094	0.003	-0.057	0.014	-0.019	-0.063	-0.369	94
78963	60312	AFAP1	NM_198595	10116	rno-miR-133b	3	2087	2094	0.003	-0.057	0.014	-0.019	-0.063	-0.369	94
79096	134265	AFAP1L1	NM_001146337	10116	rno-miR-365	3	403	410	0.013	0.009	-0.012	-0.023	-0.06	-0.32	93
79097	134265	AFAP1L1	NM_152406	10116	rno-miR-365	3	403	410	0.013	0.009	-0.012	-0.023	-0.06	-0.32	93
83526	2334	AFF2	NM_001169124	10116	rno-miR-142-3p	3	162	169	-0.018	-0.044	-0.073	-0.045	0.007	-0.42	98
83527	2334	AFF2	NM_001169123	10116	rno-miR-142-3p	3	162	169	-0.018	-0.044	-0.073	-0.045	0.007	-0.42	98
83528	2334	AFF2	NM_001169125	10116	rno-miR-142-3p	3	162	169	-0.018	-0.044	-0.073	-0.045	0.007	-0.42	98
83529	2334	AFF2	NM_001170628	10116	rno-miR-142-3p	3	162	169	-0.018	-0.044	-0.073	-0.045	0.007	-0.42	98
83530	2334	AFF2	NM_001169122	10116	rno-miR-142-3p	3	162	169	-0.018	-0.044	-0.073	-0.045	0.007	-0.42	98
83531	2334	AFF2	NM_002025	10116	rno-miR-142-3p	3	162	169	-0.018	-0.044	-0.073	-0.045	0.007	-0.42	98
85082	3899	AFF3	NM_002285	10116	rno-miR-224	3	3444	3451	0.003	-0.089	-0.086	0.009	0.017	-0.393	99
85083	3899	AFF3	NM_001025108	10116	rno-miR-224	3	3444	3451	0.003	-0.089	-0.086	0.009	0.017	-0.393	99
86231	27125	AFF4	NM_014423	10116	rno-miR-3579	2	5095	5101	0.012	-0.104	-0.034	-0.095	-0.016	-0.357	90
86346	10939	AFG3L2	NM_006796	10116	rno-miR-673	3	280	287	-0.018	0.001	-0.064	0.036	-0.068	-0.36	97
86347	10939	AFG3L2	NM_006796	10116	rno-miR-181c	3	412	419	0.003	-0.08	-0.097	0.033	0.074	-0.314	99
86348	10939	AFG3L2	NM_006796	10116	rno-miR-181a	3	412	419	0.003	-0.08	-0.097	0.033	0.074	-0.314	99
86349	10939	AFG3L2	NM_006796	10116	rno-miR-181b	3	412	419	0.003	-0.08	-0.097	0.033	0.074	-0.314	99
86350	10939	AFG3L2	NM_006796	10116	rno-miR-181d	3	412	419	-0.008	-0.08	-0.097	0.033	0.074	-0.325	99
86395	174	AFP	NM_001134	10116	rno-miR-3576	3	43	50	0.003	0.009	-0.103	0.013	-0.06	-0.385	98
86960	54812	AFTPH	NM_017657	10116	rno-miR-323	3	142	149	-0.008	-0.097	-0.078	0.016	0.09	-0.324	99
86961	54812	AFTPH	NM_203437	10116	rno-miR-323	3	142	149	-0.008	-0.097	-0.078	0.016	0.09	-0.324	99
86962	54812	AFTPH	NM_001002243	10116	rno-miR-323	3	142	149	-0.008	-0.097	-0.078	0.016	0.09	-0.324	99
86975	54812	AFTPH	NM_203437	10116	rno-miR-133a	3	663	670	-0.018	-0.079	-0.038	-0.019	-0.063	-0.464	98
86976	54812	AFTPH	NM_203437	10116	rno-miR-133b	3	663	670	-0.018	-0.079	-0.038	-0.019	-0.063	-0.464	98
86977	54812	AFTPH	NM_001002243	10116	rno-miR-133a	3	663	670	-0.018	-0.079	-0.038	-0.019	-0.063	-0.464	98
86978	54812	AFTPH	NM_001002243	10116	rno-miR-133b	3	663	670	-0.018	-0.079	-0.038	-0.019	-0.063	-0.464	98
86979	54812	AFTPH	NM_017657	10116	rno-miR-133a	3	663	670	-0.018	-0.079	-0.038	-0.019	-0.063	-0.464	98
86980	54812	AFTPH	NM_017657	10116	rno-miR-133b	3	663	670	-0.018	-0.079	-0.038	-0.019	-0.063	-0.464	98
86999	54812	AFTPH	NM_017657	10116	rno-miR-19b	3	742	749	-0.029	-0.046	-0.058	0.008	0.025	-0.347	97
87000	54812	AFTPH	NM_017657	10116	rno-miR-19a	3	742	749	-0.029	-0.046	-0.058	0.008	0.025	-0.347	97
87001	54812	AFTPH	NM_203437	10116	rno-miR-19b	3	742	749	-0.029	-0.046	-0.058	0.008	0.025	-0.347	97
87002	54812	AFTPH	NM_203437	10116	rno-miR-19a	3	742	749	-0.029	-0.046	-0.058	0.008	0.025	-0.347	97
87003	54812	AFTPH	NM_001002243	10116	rno-miR-19a	3	742	749	-0.029	-0.046	-0.058	0.008	0.025	-0.347	97
87004	54812	AFTPH	NM_001002243	10116	rno-miR-19b	3	742	749	-0.029	-0.046	-0.058	0.008	0.025	-0.347	97
87014	54812	AFTPH	NM_001002243	10116	rno-miR-3571	3	922	929	0.003	-0.035	-0.103	0.027	-0.005	-0.36	98
87015	54812	AFTPH	NM_017657	10116	rno-miR-3571	3	922	929	0.003	-0.035	-0.103	0.027	-0.005	-0.36	98
87016	54812	AFTPH	NM_203437	10116	rno-miR-3571	3	922	929	0.003	-0.035	-0.103	0.027	-0.005	-0.36	98
88175	116986	AGAP2	NM_001122772	10116	rno-miR-3576	3	1279	1286	0.003	0.048	-0.108	0.013	-0.06	-0.351	97
88176	116986	AGAP2	NM_014770	10116	rno-miR-3576	3	1279	1286	0.003	0.048	-0.108	0.013	-0.06	-0.351	97
88555	84871	AGBL4	NM_032785	10116	rno-miR-331	3	892	899	0.003	0.034	-0.029	0.023	-0.191	-0.407	93
88611	60509	AGBL5	NM_021831	10116	rno-miR-3545-5p	3	229	236	0.003	-0.049	-0.076	-0.026	-0.126	-0.521	99
88612	60509	AGBL5	NM_021831	10116	rno-miR-22	2	320	326	-0.025	-0.021	-0.053	0.001	-0.083	-0.301	93
92060	3267	AGFG1	NM_004504	10116	rno-miR-103	3	270	277	0.003	-0.027	-0.046	0.018	-0.066	-0.365	97
92061	3267	AGFG1	NM_004504	10116	rno-miR-107	3	270	277	0.003	-0.027	-0.046	0.018	-0.066	-0.365	97
92062	3267	AGFG1	NM_001135187	10116	rno-miR-107	3	270	277	0.003	-0.027	-0.046	0.018	-0.066	-0.365	97
92063	3267	AGFG1	NM_001135188	10116	rno-miR-107	3	270	277	0.003	-0.027	-0.046	0.018	-0.066	-0.365	97
92064	3267	AGFG1	NM_001135189	10116	rno-miR-107	3	270	277	0.003	-0.027	-0.046	0.018	-0.066	-0.365	97
92065	3267	AGFG1	NM_001135187	10116	rno-miR-103	3	270	277	0.003	-0.027	-0.046	0.018	-0.066	-0.365	97
92066	3267	AGFG1	NM_001135188	10116	rno-miR-103	3	270	277	0.003	-0.027	-0.046	0.018	-0.066	-0.365	97
92067	3267	AGFG1	NM_001135189	10116	rno-miR-103	3	270	277	0.003	-0.027	-0.046	0.018	-0.066	-0.365	97
94737	84803	AGPAT9	NM_032717	10116	rno-miR-24	2	939	945	-0.007	-0.101	-0.04	0.028	-0.069	-0.309	92
95997	25909	AHCTF1	NM_015446	10116	rno-let-7d	3	539	546	0.013	-0.093	0.022	-0.014	-0.049	-0.368	97
95998	25909	AHCTF1	NM_015446	10116	rno-let-7c	3	539	546	0.013	-0.093	0.022	-0.014	-0.049	-0.368	97
95999	25909	AHCTF1	NM_015446	10116	rno-let-7e	3	539	546	0.013	-0.093	0.022	-0.014	-0.049	-0.368	97
96000	25909	AHCTF1	NM_015446	10116	rno-let-7f	3	539	546	0.003	-0.093	0.022	-0.014	-0.049	-0.378	97
96001	25909	AHCTF1	NM_015446	10116	rno-let-7i	3	539	546	0.013	-0.093	0.022	-0.014	-0.049	-0.368	97
96002	25909	AHCTF1	NM_015446	10116	rno-miR-98	3	539	546	0.013	-0.093	0.022	-0.014	-0.049	-0.368	96
96003	25909	AHCTF1	NM_015446	10116	rno-let-7a	3	539	546	0.013	-0.093	0.022	-0.014	-0.049	-0.368	97
96004	25909	AHCTF1	NM_015446	10116	rno-let-7b	3	539	546	0.013	-0.093	0.022	-0.014	-0.049	-0.368	97
96007	25909	AHCTF1	NM_015446	10116	rno-miR-3571	3	1016	1023	-0.029	-0.078	0.01	0.027	-0.005	-0.322	98
97694	10768	AHCYL1	NM_006621	10116	rno-miR-143	3	127	134	0.024	-0.039	-0.082	0.017	0.003	-0.324	97
97695	10768	AHCYL1	NM_001242676	10116	rno-miR-143	3	127	134	0.024	-0.039	-0.082	0.017	0.003	-0.324	97
97696	10768	AHCYL1	NM_001242675	10116	rno-miR-143	3	127	134	0.024	-0.039	-0.082	0.017	0.003	-0.324	97
97697	10768	AHCYL1	NM_001242674	10116	rno-miR-143	3	127	134	0.024	-0.039	-0.082	0.017	0.003	-0.324	97
97698	10768	AHCYL1	NM_001242673	10116	rno-miR-143	3	127	134	0.024	-0.039	-0.082	0.017	0.003	-0.324	97
97714	10768	AHCYL1	NM_006621	10116	rno-miR-770	3	447	454	-0.018	0.046	-0.001	-0.007	-0.124	-0.351	92
97715	10768	AHCYL1	NM_001242676	10116	rno-miR-770	3	447	454	-0.018	0.046	-0.001	-0.007	-0.124	-0.351	92
97716	10768	AHCYL1	NM_001242673	10116	rno-miR-770	3	447	454	-0.018	0.046	-0.001	-0.007	-0.124	-0.351	92
97717	10768	AHCYL1	NM_001242675	10116	rno-miR-770	3	447	454	-0.018	0.046	-0.001	-0.007	-0.124	-0.351	92
97718	10768	AHCYL1	NM_001242674	10116	rno-miR-770	3	447	454	-0.018	0.046	-0.001	-0.007	-0.124	-0.351	92
97724	10768	AHCYL1	NM_006621	10116	rno-miR-31	3	1488	1495	0.013	-0.067	0.004	0.005	-0.063	-0.355	96
97725	10768	AHCYL1	NM_001242676	10116	rno-miR-31	3	1488	1495	0.013	-0.067	0.004	0.005	-0.063	-0.355	96
97726	10768	AHCYL1	NM_001242674	10116	rno-miR-31	3	1488	1495	0.013	-0.067	0.004	0.005	-0.063	-0.355	96
97727	10768	AHCYL1	NM_001242675	10116	rno-miR-31	3	1488	1495	0.013	-0.067	0.004	0.005	-0.063	-0.355	96
97728	10768	AHCYL1	NM_001242673	10116	rno-miR-31	3	1488	1495	0.013	-0.067	0.004	0.005	-0.063	-0.355	96
99408	23382	AHCYL2	NM_015328	10116	rno-miR-138	3	2674	2681	0.003	-0.101	-0.055	0.011	-0.118	-0.507	99
99409	23382	AHCYL2	NM_001130720	10116	rno-miR-138	3	2674	2681	0.003	-0.101	-0.055	0.011	-0.118	-0.507	99
99410	23382	AHCYL2	NM_001130722	10116	rno-miR-138	3	2674	2681	0.003	-0.101	-0.055	0.011	-0.118	-0.507	99
99411	23382	AHCYL2	NM_001130723	10116	rno-miR-138	3	2674	2681	0.003	-0.101	-0.055	0.011	-0.118	-0.507	99
99424	23382	AHCYL2	NM_015328	10116	rno-miR-137	3	2865	2872	-0.05	-0.021	-0.104	-0.001	0.069	-0.354	98
99425	23382	AHCYL2	NM_001130720	10116	rno-miR-137	3	2865	2872	-0.05	-0.021	-0.104	-0.001	0.069	-0.354	98
99426	23382	AHCYL2	NM_001130723	10116	rno-miR-137	3	2865	2872	-0.05	-0.021	-0.104	-0.001	0.069	-0.354	98
99427	23382	AHCYL2	NM_001130722	10116	rno-miR-137	3	2865	2872	-0.05	-0.021	-0.104	-0.001	0.069	-0.354	98
99694	27245	AHDC1	NM_001029882	10116	rno-miR-3584-5p	3	180	187	-0.039	0.062	-0.069	0.046	-0.124	-0.371	97
99705	27245	AHDC1	NM_001029882	10116	rno-miR-3541	3	534	541	-0.008	0.101	-0.07	0.056	-0.199	-0.367	90
99706	27245	AHDC1	NM_001029882	10116	rno-miR-343	3	536	543	-0.018	0.098	-0.071	0.04	-0.124	-0.322	92
99708	27245	AHDC1	NM_001029882	10116	rno-miR-129	3	687	694	0.003	-0.135	-0.109	0.069	0.115	-0.304	99
99880	54806	AHI1	NM_001134831	10116	rno-miR-3585-5p	3	1436	1443	0.013	-0.026	-0.098	0.03	0.022	-0.306	98
99881	54806	AHI1	NM_001134830	10116	rno-miR-3585-5p	3	1436	1443	0.013	-0.026	-0.098	0.03	0.022	-0.306	98
99882	54806	AHI1	NM_017651	10116	rno-miR-3585-5p	3	1436	1443	0.013	-0.026	-0.098	0.03	0.022	-0.306	98
100520	196	AHR	NM_001621	10116	rno-miR-3590-5p	3	640	647	0.013	-0.056	0.047	-0.006	-0.053	-0.302	92
100711	57491	AHRR	NM_001242412	10116	rno-miR-351	3	772	779	-0.05	-0.006	0.081	0.023	-0.115	-0.314	91
100714	57491	AHRR	NM_020731	10116	rno-miR-351	3	772	779	-0.05	-0.006	0.081	0.023	-0.115	-0.314	91
101916	55057	AIM1L	NM_001039775	10116	rno-miR-21	3	74	81	0.003	-0.063	-0.107	-0.029	0.07	-0.373	99
102776	204	AK2	NM_001625	10116	rno-miR-291a-3p	3	126	133	0.003	-0.047	-0.082	0.028	0.001	-0.344	99
102777	204	AK2	NM_001625	10116	rno-miR-105	3	126	133	0.003	-0.047	-0.082	0.028	0.001	-0.344	99
102778	204	AK2	NM_001625	10116	rno-miR-873	3	317	324	-0.029	0.007	-0.034	0.033	-0.036	-0.306	97
102801	204	AK2	NM_001625	10116	rno-miR-761	3	1031	1038	-0.018	0.023	-0.028	0.051	-0.112	-0.331	96
103648	50808	AK3	NM_001199852	10116	rno-miR-29b	3	926	933	-0.039	-0.059	0.066	-0.003	-0.085	-0.367	93
103649	50808	AK3	NM_001199856	10116	rno-miR-29c	3	926	933	-0.039	-0.059	0.066	-0.003	-0.085	-0.367	94
103650	50808	AK3	NM_001199856	10116	rno-miR-29a	3	926	933	-0.039	-0.059	0.066	-0.003	-0.085	-0.367	94
103651	50808	AK3	NM_001199855	10116	rno-miR-29c	3	926	933	-0.039	-0.059	0.066	-0.003	-0.085	-0.367	94
103652	50808	AK3	NM_001199854	10116	rno-miR-29a	3	926	933	-0.039	-0.059	0.066	-0.003	-0.085	-0.367	94
103653	50808	AK3	NM_001199854	10116	rno-miR-29c	3	926	933	-0.039	-0.059	0.066	-0.003	-0.085	-0.367	94
103654	50808	AK3	NM_001199852	10116	rno-miR-29c	3	926	933	-0.039	-0.059	0.066	-0.003	-0.085	-0.367	94
103655	50808	AK3	NM_001199852	10116	rno-miR-29a	3	926	933	-0.039	-0.059	0.066	-0.003	-0.085	-0.367	94
103656	50808	AK3	NM_001199856	10116	rno-miR-29b	3	926	933	-0.039	-0.059	0.066	-0.003	-0.085	-0.367	93
103657	50808	AK3	NM_001199854	10116	rno-miR-29b	3	926	933	-0.039	-0.059	0.066	-0.003	-0.085	-0.367	93
103658	50808	AK3	NM_001199855	10116	rno-miR-29a	3	926	933	-0.039	-0.059	0.066	-0.003	-0.085	-0.367	94
103659	50808	AK3	NM_001199853	10116	rno-miR-29b	3	926	933	-0.039	-0.059	0.066	-0.003	-0.085	-0.367	93
103660	50808	AK3	NM_001199853	10116	rno-miR-29a	3	926	933	-0.039	-0.059	0.066	-0.003	-0.085	-0.367	94
103661	50808	AK3	NM_001199853	10116	rno-miR-29c	3	926	933	-0.039	-0.059	0.066	-0.003	-0.085	-0.367	94
103662	50808	AK3	NM_001199855	10116	rno-miR-29b	3	926	933	-0.039	-0.059	0.066	-0.003	-0.085	-0.367	93
103663	50808	AK3	NM_016282	10116	rno-miR-29b	3	926	933	-0.039	-0.059	0.066	-0.003	-0.085	-0.367	93
103664	50808	AK3	NM_016282	10116	rno-miR-29c	3	926	933	-0.039	-0.059	0.066	-0.003	-0.085	-0.367	94
103665	50808	AK3	NM_016282	10116	rno-miR-29a	3	926	933	-0.039	-0.059	0.066	-0.003	-0.085	-0.367	94
104887	205	AK4	NM_013410	10116	rno-miR-31	3	2753	2760	-0.018	-0.024	0.046	0.005	-0.063	-0.301	93
104888	205	AK4	NM_203464	10116	rno-miR-31	3	2753	2760	-0.018	-0.024	0.046	0.005	-0.063	-0.301	93
104889	205	AK4	NM_001005353	10116	rno-miR-31	3	2753	2760	-0.018	-0.024	0.046	0.005	-0.063	-0.301	93
104902	205	AK4	NM_013410	10116	rno-miR-199a-3p	3	3066	3073	0.003	-0.049	-0.033	-0.02	0.013	-0.333	96
104903	205	AK4	NM_203464	10116	rno-miR-199a-3p	3	3066	3073	0.003	-0.049	-0.033	-0.02	0.013	-0.333	96
104904	205	AK4	NM_001005353	10116	rno-miR-199a-3p	3	3066	3073	0.003	-0.049	-0.033	-0.02	0.013	-0.333	96
105606	8165	AKAP1	NM_001242902	10116	rno-miR-31	3	549	556	0.003	-0.02	-0.021	0.005	-0.063	-0.343	95
105607	8165	AKAP1	NM_001242903	10116	rno-miR-31	3	549	556	0.003	-0.02	-0.021	0.005	-0.063	-0.343	95
105608	8165	AKAP1	NM_003488	10116	rno-miR-31	3	549	556	0.003	-0.02	-0.02	0.005	-0.063	-0.342	95
105621	8165	AKAP1	NM_003488	10116	rno-miR-199a-5p	3	638	645	-0.008	0.01	-0.042	0.01	-0.059	-0.336	95
105622	8165	AKAP1	NM_001242903	10116	rno-miR-199a-5p	3	638	645	-0.008	0.01	-0.044	0.01	-0.059	-0.338	95
105623	8165	AKAP1	NM_001242902	10116	rno-miR-199a-5p	3	638	645	-0.008	0.01	-0.044	0.01	-0.059	-0.338	95
105711	11216	AKAP10	NM_007202	10116	rno-miR-3545-5p	3	279	286	0.003	0.092	-0.044	-0.026	-0.126	-0.348	88
106724	9590	AKAP12	NM_005100	10116	rno-miR-338	3	829	836	0.003	0	-0.031	0.019	-0.06	-0.316	96
106725	9590	AKAP12	NM_144497	10116	rno-miR-338	3	829	836	0.003	0	-0.031	0.019	-0.06	-0.316	96
107897	11214	AKAP13	NM_007200	10116	rno-miR-199a-5p	3	93	100	-0.039	0.065	-0.091	0.01	-0.059	-0.361	96
107898	11214	AKAP13	NM_006738	10116	rno-miR-199a-5p	3	93	100	-0.039	0.065	-0.091	0.01	-0.059	-0.361	96
107899	11214	AKAP13	NM_144767	10116	rno-miR-199a-5p	3	93	100	-0.039	0.065	-0.091	0.01	-0.059	-0.361	96
110562	9472	AKAP6	NM_004274	10116	rno-miR-143	3	26	33	0.003	-0.023	-0.108	0.017	0.003	-0.355	99
110593	9472	AKAP6	NM_004274	10116	rno-miR-878	3	3004	3011	0.003	0.004	-0.063	-0.015	0.015	-0.303	95
111145	9465	AKAP7	NM_004842	10116	rno-miR-3549	3	628	635	-0.008	-0.03	0.044	-0.007	-0.063	-0.311	91
111146	9465	AKAP7	NM_016377	10116	rno-miR-3549	3	628	635	-0.008	-0.03	0.044	-0.007	-0.063	-0.311	91
111147	9465	AKAP7	NM_138633	10116	rno-miR-3549	3	628	635	-0.008	-0.03	0.044	-0.007	-0.063	-0.311	91
111957	79647	AKIRIN1	NM_001136275	10116	rno-miR-327	3	33	40	0.003	0.02	-0.106	0.001	-0.03	-0.359	97
111958	79647	AKIRIN1	NM_024595	10116	rno-miR-327	3	33	40	0.003	0.02	-0.106	0.001	-0.03	-0.359	97
111963	79647	AKIRIN1	NM_024595	10116	rno-miR-673	3	412	419	-0.018	0.004	-0.01	0.036	-0.068	-0.303	94
111964	79647	AKIRIN1	NM_001136275	10116	rno-miR-673	3	412	419	-0.018	0.004	-0.01	0.036	-0.068	-0.303	94
111973	79647	AKIRIN1	NM_024595	10116	rno-miR-3545-5p	3	1140	1147	-0.018	-0.07	0.015	-0.026	-0.126	-0.472	98
111974	79647	AKIRIN1	NM_001136275	10116	rno-miR-3545-5p	3	1140	1147	-0.018	-0.07	0.015	-0.026	-0.126	-0.472	98
112199	55122	AKIRIN2	NM_018064	10116	rno-miR-490	3	99	106	0.013	0.009	-0.089	-0.006	-0.053	-0.373	98
112203	55122	AKIRIN2	NM_018064	10116	rno-miR-139-5p	3	327	334	0.034	-0.072	-0.032	-0.006	0.013	-0.31	96
113722	10000	AKT3	NM_005465	10116	rno-miR-497	3	231	238	0.003	-0.002	-0.056	0.032	-0.085	-0.355	97
113723	10000	AKT3	NM_005465	10116	rno-miR-195	3	231	238	0.003	-0.002	-0.056	0.032	-0.085	-0.355	97
113724	10000	AKT3	NM_005465	10116	rno-miR-16	3	231	238	0.003	-0.002	-0.056	0.032	-0.085	-0.355	97
113725	10000	AKT3	NM_005465	10116	rno-miR-322	3	231	238	-0.029	-0.002	-0.056	0.032	-0.085	-0.387	98
113726	10000	AKT3	NM_005465	10116	rno-miR-15b	3	231	238	-0.029	-0.002	-0.056	0.032	-0.085	-0.387	98
114580	214	ALCAM	NM_001627	10116	rno-miR-148b-3p	3	269	276	-0.029	0.007	-0.046	0.006	-0.06	-0.369	96
114581	214	ALCAM	NM_001627	10116	rno-miR-152	3	269	276	-0.029	0.007	-0.046	0.006	-0.06	-0.369	96
114681	216	ALDH1A1	NM_000689	10116	rno-miR-3597-3p	3	449	456	0.013	0.032	-0.103	-0.008	-0.014	-0.327	94
115274	8854	ALDH1A2	NM_003888	10116	rno-miR-3552	3	449	456	-0.008	-0.066	-0.001	0.029	-0.144	-0.437	98
115275	8854	ALDH1A2	NM_170697	10116	rno-miR-3552	3	449	456	-0.008	-0.066	-0.001	0.029	-0.144	-0.437	98
115276	8854	ALDH1A2	NM_170696	10116	rno-miR-3552	3	449	456	-0.008	-0.066	-0.001	0.029	-0.144	-0.437	98
115277	8854	ALDH1A2	NM_001206897	10116	rno-miR-3552	3	449	456	-0.008	-0.066	-0.001	0.029	-0.144	-0.437	98
115298	8854	ALDH1A2	NM_001206897	10116	rno-miR-3582	3	1598	1605	0.024	0.01	-0.087	0.03	-0.084	-0.354	97
115299	8854	ALDH1A2	NM_170696	10116	rno-miR-3582	3	1598	1605	0.024	0.01	-0.087	0.03	-0.084	-0.354	97
115300	8854	ALDH1A2	NM_170697	10116	rno-miR-3582	3	1598	1605	0.024	0.01	-0.087	0.03	-0.084	-0.354	97
115301	8854	ALDH1A2	NM_003888	10116	rno-miR-3582	3	1598	1605	0.024	0.01	-0.087	0.03	-0.084	-0.354	97
115479	220	ALDH1A3	NM_000693	10116	rno-miR-144	3	1604	1611	0.003	-0.072	-0.077	0.021	0.064	-0.308	98
116261	226	ALDOA	NM_000034	10116	rno-miR-122	3	29	36	-0.039	0.129	-0.107	0.016	-0.067	-0.315	96
116262	226	ALDOA	NM_001127617	10116	rno-miR-122	3	29	36	-0.039	0.129	-0.107	0.016	-0.067	-0.315	96
116263	226	ALDOA	NM_184041	10116	rno-miR-122	3	29	36	-0.039	0.129	-0.107	0.016	-0.067	-0.315	96
116264	226	ALDOA	NM_184043	10116	rno-miR-122	3	29	36	-0.039	0.129	-0.107	0.016	-0.067	-0.315	96
116265	226	ALDOA	NM_184043	10116	rno-miR-34c	3	155	162	0.003	0.047	-0.108	0.018	-0.118	-0.405	96
116266	226	ALDOA	NM_184043	10116	rno-miR-449c-5p	3	155	162	-0.008	0.047	-0.108	0.018	-0.118	-0.416	97
116267	226	ALDOA	NM_184041	10116	rno-miR-449a	3	155	162	0.013	0.047	-0.108	0.018	-0.118	-0.395	96
116268	226	ALDOA	NM_184041	10116	rno-miR-34a	3	155	162	-0.018	0.047	-0.108	0.018	-0.118	-0.426	97
116269	226	ALDOA	NM_184041	10116	rno-miR-34c	3	155	162	0.003	0.047	-0.108	0.018	-0.118	-0.405	96
116270	226	ALDOA	NM_184041	10116	rno-miR-34b	3	155	162	0.003	0.047	-0.108	0.018	-0.118	-0.405	96
116271	226	ALDOA	NM_184041	10116	rno-miR-449c-5p	3	155	162	-0.008	0.047	-0.108	0.018	-0.118	-0.416	97
116272	226	ALDOA	NM_184043	10116	rno-miR-34a	3	155	162	-0.018	0.047	-0.108	0.018	-0.118	-0.426	97
116273	226	ALDOA	NM_184043	10116	rno-miR-34b	3	155	162	0.003	0.047	-0.108	0.018	-0.118	-0.405	96
116274	226	ALDOA	NM_184043	10116	rno-miR-449a	3	155	162	0.013	0.047	-0.108	0.018	-0.118	-0.395	96
116275	226	ALDOA	NM_001127617	10116	rno-miR-34c	3	155	162	0.003	0.047	-0.108	0.018	-0.118	-0.405	96
116276	226	ALDOA	NM_001127617	10116	rno-miR-34a	3	155	162	-0.018	0.047	-0.108	0.018	-0.118	-0.426	97
116277	226	ALDOA	NM_001127617	10116	rno-miR-449a	3	155	162	0.013	0.047	-0.108	0.018	-0.118	-0.395	96
116278	226	ALDOA	NM_001127617	10116	rno-miR-449c-5p	3	155	162	-0.008	0.047	-0.108	0.018	-0.118	-0.416	97
116279	226	ALDOA	NM_001127617	10116	rno-miR-34b	3	155	162	0.003	0.047	-0.108	0.018	-0.118	-0.405	96
116280	226	ALDOA	NM_000034	10116	rno-miR-34c	3	155	162	0.003	0.047	-0.108	0.018	-0.118	-0.405	96
116281	226	ALDOA	NM_000034	10116	rno-miR-449a	3	155	162	0.013	0.047	-0.108	0.018	-0.118	-0.395	96
116282	226	ALDOA	NM_000034	10116	rno-miR-449c-5p	3	155	162	-0.008	0.047	-0.108	0.018	-0.118	-0.416	97
116283	226	ALDOA	NM_000034	10116	rno-miR-34a	3	155	162	-0.018	0.047	-0.108	0.018	-0.118	-0.426	97
116284	226	ALDOA	NM_000034	10116	rno-miR-34b	3	155	162	0.003	0.047	-0.108	0.018	-0.118	-0.405	96
116634	79868	ALG13	NM_018466	10116	rno-miR-350	3	133	140	-0.008	-0.097	-0.081	0.042	0.08	-0.311	99
116635	79868	ALG13	NM_001039210	10116	rno-miR-350	3	152	159	-0.008	-0.097	-0.076	0.042	0.08	-0.306	99
116641	79868	ALG13	NM_001099922	10116	rno-miR-19a	3	590	597	0.003	-0.003	-0.104	0.008	0.025	-0.318	95
116642	79868	ALG13	NM_001099922	10116	rno-miR-19b	3	590	597	0.003	-0.003	-0.104	0.008	0.025	-0.318	96
116689	85365	ALG2	NM_033087	10116	rno-miR-124	3	338	345	-0.018	-0.042	-0.029	0.021	-0.059	-0.374	97
116794	29929	ALG6	NM_013339	10116	rno-miR-133b	3	123	130	0.003	-0.022	-0.083	-0.019	-0.063	-0.431	97
116795	29929	ALG6	NM_013339	10116	rno-miR-133a	3	123	130	0.003	-0.022	-0.083	-0.019	-0.063	-0.431	97
116797	29929	ALG6	NM_013339	10116	rno-miR-125b-5p	3	294	301	-0.018	-0.097	-0.04	0.023	-0.115	-0.494	99
116798	29929	ALG6	NM_013339	10116	rno-miR-351	3	294	301	-0.018	-0.097	-0.04	0.023	-0.115	-0.494	99
116799	29929	ALG6	NM_013339	10116	rno-miR-125a-5p	3	294	301	-0.008	-0.097	-0.04	0.023	-0.115	-0.484	99
116800	29929	ALG6	NM_013339	10116	rno-miR-345-5p	3	919	926	0.003	0.108	-0.057	-0.019	-0.126	-0.338	91
118070	79796	ALG9	NM_024740	10116	rno-miR-1193-3p	3	567	574	0.003	-0.044	0.029	-0.016	-0.067	-0.342	95
118071	79796	ALG9	NM_001077692	10116	rno-miR-1193-3p	3	567	574	0.003	-0.044	0.029	-0.016	-0.067	-0.342	95
118072	79796	ALG9	NM_001077690	10116	rno-miR-1193-3p	3	567	574	0.003	-0.044	0.029	-0.016	-0.067	-0.342	95
118073	79796	ALG9	NM_001077691	10116	rno-miR-1193-3p	3	567	574	0.003	-0.044	0.029	-0.016	-0.067	-0.342	95
119216	57538	ALPK3	NM_020778	10116	rno-miR-298	3	299	306	0.013	0.036	-0.039	0.05	-0.121	-0.308	93
119505	249	ALPL	NM_001177520	10116	rno-miR-204	3	644	651	0.003	-0.049	-0.103	0.034	0.002	-0.36	98
119506	249	ALPL	NM_001177520	10116	rno-miR-211	3	644	651	0.003	-0.049	-0.103	0.034	0.002	-0.36	98
119507	249	ALPL	NM_001127501	10116	rno-miR-211	3	644	651	0.003	-0.049	-0.103	0.034	0.002	-0.36	98
119508	249	ALPL	NM_001127501	10116	rno-miR-204	3	644	651	0.003	-0.049	-0.103	0.034	0.002	-0.36	98
119509	249	ALPL	NM_000478	10116	rno-miR-204	3	644	651	0.003	-0.049	-0.103	0.034	0.002	-0.36	98
119510	249	ALPL	NM_000478	10116	rno-miR-211	3	644	651	0.003	-0.049	-0.103	0.034	0.002	-0.36	98
119673	57679	ALS2	NM_020919	10116	rno-miR-505	3	83	90	0.003	-0.027	-0.093	0.019	0.016	-0.329	98
119674	57679	ALS2	NM_020919	10116	rno-miR-24	2	128	134	-0.007	-0.111	-0.044	0.028	-0.069	-0.323	93
119754	151254	ALS2CR11	NM_001168221	10116	rno-miR-628	3	126	133	0.003	-0.022	-0.101	0	-0.068	-0.435	99
119755	151254	ALS2CR11	NM_152525	10116	rno-miR-628	3	126	133	0.003	-0.022	-0.101	0	-0.068	-0.435	99
119758	151254	ALS2CR11	NM_001168216	10116	rno-miR-628	3	465	472	0.003	-0.022	-0.101	0	-0.068	-0.435	99
120147	79800	ALS2CR8	NM_001104586	10116	rno-miR-541	3	1929	1936	-0.039	-0.089	-0.053	-0.024	-0.004	-0.456	99
120148	79800	ALS2CR8	NM_024744	10116	rno-miR-541	3	1929	1936	-0.039	-0.089	-0.053	-0.024	-0.004	-0.456	99
120149	79800	ALS2CR8	NM_024744	10116	rno-miR-145	3	1967	1974	0.013	-0.066	-0.062	0.014	-0.003	-0.351	97
120150	79800	ALS2CR8	NM_001104586	10116	rno-miR-145	3	1967	1974	0.013	-0.066	-0.062	0.014	-0.003	-0.351	97
120157	79800	ALS2CR8	NM_024744	10116	rno-miR-30d	3	2120	2127	-0.008	-0.098	-0.101	0.015	0.096	-0.343	99
120158	79800	ALS2CR8	NM_024744	10116	rno-miR-30c	3	2120	2127	0.024	-0.098	-0.101	0.015	0.096	-0.311	99
120159	79800	ALS2CR8	NM_024744	10116	rno-miR-30e	3	2120	2127	0.013	-0.098	-0.101	0.015	0.096	-0.322	99
120160	79800	ALS2CR8	NM_024744	10116	rno-miR-30a	3	2120	2127	-0.018	-0.098	-0.101	0.015	0.096	-0.353	99
120161	79800	ALS2CR8	NM_024744	10116	rno-miR-30b-5p	3	2120	2127	0.024	-0.098	-0.101	0.015	0.096	-0.311	99
120162	79800	ALS2CR8	NM_024744	10116	rno-miR-384-5p	3	2120	2127	0.013	-0.098	-0.101	0.015	0.096	-0.322	99
120163	79800	ALS2CR8	NM_001104586	10116	rno-miR-30c	3	2120	2127	0.024	-0.098	-0.101	0.015	0.096	-0.311	99
120164	79800	ALS2CR8	NM_001104586	10116	rno-miR-30b-5p	3	2120	2127	0.024	-0.098	-0.101	0.015	0.096	-0.311	99
120165	79800	ALS2CR8	NM_001104586	10116	rno-miR-30d	3	2120	2127	-0.008	-0.098	-0.101	0.015	0.096	-0.343	99
120166	79800	ALS2CR8	NM_001104586	10116	rno-miR-30e	3	2120	2127	0.013	-0.098	-0.101	0.015	0.096	-0.322	99
120167	79800	ALS2CR8	NM_001104586	10116	rno-miR-30a	3	2120	2127	-0.018	-0.098	-0.101	0.015	0.096	-0.353	99
120168	79800	ALS2CR8	NM_001104586	10116	rno-miR-384-5p	3	2120	2127	0.013	-0.098	-0.101	0.015	0.096	-0.322	99
120660	60529	ALX4	NM_021926	10116	rno-miR-3541	3	174	181	-0.008	0.108	-0.07	0.056	-0.199	-0.36	89
120665	60529	ALX4	NM_021926	10116	rno-miR-199a-3p	3	2541	2548	-0.018	-0.042	-0.052	-0.02	0.013	-0.366	98
120855	55626	AMBRA1	NM_017749	10116	rno-miR-3573-5p	2	1012	1018	0.003	-0.094	-0.062	0.018	-0.121	-0.376	92
123706	9949	AMMECR1	NM_001025580	10116	rno-miR-138	3	3932	3939	0.003	-0.033	-0.02	0.011	-0.118	-0.404	95
123707	9949	AMMECR1	NM_001171689	10116	rno-miR-138	3	3932	3939	0.003	-0.033	-0.02	0.011	-0.118	-0.404	95
123708	9949	AMMECR1	NM_015365	10116	rno-miR-138	3	3932	3939	0.003	-0.033	-0.02	0.011	-0.118	-0.404	95
125895	154810	AMOTL1	NM_130847	10116	rno-miR-3554	3	312	319	-0.029	-0.026	-0.035	-0.039	-0.016	-0.392	97
125903	154810	AMOTL1	NM_130847	10116	rno-miR-345-5p	2	4738	4744	-0.025	-0.063	-0.04	-0.013	-0.073	-0.334	91
125907	154810	AMOTL1	NM_130847	10116	rno-miR-195	2	4764	4770	-0.035	-0.095	-0.043	0.019	-0.048	-0.322	95
125911	154810	AMOTL1	NM_130847	10116	rno-miR-16	2	4764	4770	-0.035	-0.095	-0.043	0.019	-0.048	-0.322	95
125912	154810	AMOTL1	NM_130847	10116	rno-miR-124	3	4779	4786	0.003	-0.097	-0.085	0.021	-0.059	-0.464	99
127612	275	AMT	NM_001164712	10116	rno-miR-98	3	124	131	0.003	0.067	-0.083	-0.014	-0.049	-0.323	94
127613	275	AMT	NM_001164712	10116	rno-let-7d	3	124	131	0.013	0.067	-0.083	-0.014	-0.049	-0.313	93
127614	275	AMT	NM_001164712	10116	rno-let-7b	3	124	131	-0.008	0.067	-0.083	-0.014	-0.049	-0.334	95
127615	275	AMT	NM_001164712	10116	rno-let-7i	3	124	131	0.003	0.067	-0.083	-0.014	-0.049	-0.323	94
127616	275	AMT	NM_001164712	10116	rno-let-7a	3	124	131	0.013	0.067	-0.083	-0.014	-0.049	-0.313	93
127617	275	AMT	NM_001164712	10116	rno-let-7c	3	124	131	0.013	0.067	-0.083	-0.014	-0.049	-0.313	93
127618	275	AMT	NM_001164712	10116	rno-let-7f	3	124	131	0.013	0.067	-0.083	-0.014	-0.049	-0.313	93
127619	275	AMT	NM_001164712	10116	rno-let-7e	3	124	131	0.013	0.067	-0.083	-0.014	-0.049	-0.313	93
127691	51321	AMZ2	NM_016627	10116	rno-miR-935	3	17	24	0.003	-0.025	-0.11	-0.004	0.038	-0.345	98
127692	51321	AMZ2	NM_001033570	10116	rno-miR-935	3	17	24	0.003	-0.025	-0.11	-0.004	0.038	-0.345	98
127693	51321	AMZ2	NM_001033574	10116	rno-miR-935	3	17	24	0.003	-0.025	-0.11	-0.004	0.038	-0.345	98
127694	51321	AMZ2	NM_001033569	10116	rno-miR-935	3	17	24	0.003	-0.025	-0.11	-0.004	0.038	-0.345	98
127695	51321	AMZ2	NM_001033572	10116	rno-miR-935	3	17	24	0.003	-0.025	-0.11	-0.004	0.038	-0.345	98
127696	51321	AMZ2	NM_001033571	10116	rno-miR-935	3	17	24	0.003	-0.025	-0.11	-0.004	0.038	-0.345	98
129040	119504	ANAPC16	NM_173473	10116	rno-miR-326	3	17	24	0.003	0.03	-0.11	0.043	-0.115	-0.396	98
129041	119504	ANAPC16	NM_173473	10116	rno-miR-330	3	17	24	0.003	0.03	-0.11	0.043	-0.115	-0.396	98
129042	119504	ANAPC16	NM_001242547	10116	rno-miR-326	3	17	24	0.003	0.03	-0.11	0.043	-0.115	-0.396	98
129043	119504	ANAPC16	NM_001242547	10116	rno-miR-330	3	17	24	0.003	0.03	-0.11	0.043	-0.115	-0.396	98
129044	119504	ANAPC16	NM_001242548	10116	rno-miR-326	3	17	24	0.003	0.03	-0.11	0.043	-0.115	-0.396	98
129045	119504	ANAPC16	NM_001242548	10116	rno-miR-330	3	17	24	0.003	0.03	-0.11	0.043	-0.115	-0.396	98
129046	119504	ANAPC16	NM_001242546	10116	rno-miR-326	3	17	24	0.003	0.03	-0.11	0.043	-0.115	-0.396	98
129047	119504	ANAPC16	NM_001242546	10116	rno-miR-330	3	17	24	0.003	0.03	-0.11	0.043	-0.115	-0.396	98
129048	119504	ANAPC16	NM_001242548	10116	rno-miR-345-5p	3	298	305	0.024	0.015	-0.039	-0.019	-0.126	-0.392	94
129049	119504	ANAPC16	NM_001242547	10116	rno-miR-345-5p	3	298	305	0.024	0.015	-0.039	-0.019	-0.126	-0.392	94
129050	119504	ANAPC16	NM_001242546	10116	rno-miR-345-5p	3	298	305	0.024	0.015	-0.039	-0.019	-0.126	-0.392	94
129051	119504	ANAPC16	NM_173473	10116	rno-miR-345-5p	3	298	305	0.024	0.015	-0.039	-0.019	-0.126	-0.392	94
130103	285	ANGPT2	NM_001147	10116	rno-miR-542-3p	3	263	270	0.003	0.012	-0.048	0.014	-0.042	-0.308	95
130104	285	ANGPT2	NM_001118887	10116	rno-miR-542-3p	3	263	270	0.003	0.012	-0.048	0.014	-0.042	-0.308	95
130105	285	ANGPT2	NM_001118888	10116	rno-miR-542-3p	3	263	270	0.003	0.012	-0.048	0.014	-0.042	-0.308	95
130109	285	ANGPT2	NM_001147	10116	rno-miR-145	3	305	312	0.013	-0.053	-0.037	0.014	-0.003	-0.313	95
130110	285	ANGPT2	NM_001118888	10116	rno-miR-145	3	305	312	0.013	-0.053	-0.037	0.014	-0.003	-0.313	95
130111	285	ANGPT2	NM_001118887	10116	rno-miR-145	3	305	312	0.013	-0.053	-0.037	0.014	-0.003	-0.313	95
130260	9068	ANGPTL1	NM_004673	10116	rno-miR-19a	3	63	70	-0.008	-0.006	-0.098	0.008	0.025	-0.326	96
130261	9068	ANGPTL1	NM_004673	10116	rno-miR-19b	3	63	70	-0.018	-0.006	-0.098	0.008	0.025	-0.336	97
130511	23452	ANGPTL2	NM_012098	10116	rno-miR-221	3	1300	1307	-0.029	0.055	-0.09	-0.018	0.005	-0.324	94
130512	23452	ANGPTL2	NM_012098	10116	rno-miR-222	3	1300	1307	-0.039	0.055	-0.09	-0.018	0.005	-0.334	95
130513	23452	ANGPTL2	NM_012098	10116	rno-miR-592	3	1373	1380	0.013	-0.008	-0.108	0.01	0.016	-0.324	98
130611	51129	ANGPTL4	NM_001039667	10116	rno-miR-672	3	477	484	-0.008	-0.08	-0.112	0.01	-0.036	-0.473	99
130612	51129	ANGPTL4	NM_139314	10116	rno-miR-672	3	477	484	-0.008	-0.08	-0.112	0.01	-0.036	-0.473	99
130616	253935	ANGPTL5	NM_178127	10116	rno-miR-3573-3p	3	290	297	0.013	-0.049	-0.055	0.004	0.009	-0.325	98
134579	286	ANK1	NM_020480	10116	rno-miR-103	3	1799	1806	-0.018	0.024	-0.065	0.018	-0.066	-0.354	97
134580	286	ANK1	NM_020476	10116	rno-miR-103	3	1799	1806	-0.018	0.024	-0.065	0.018	-0.066	-0.354	97
134581	286	ANK1	NM_020475	10116	rno-miR-103	3	1799	1806	-0.018	0.024	-0.065	0.018	-0.066	-0.354	97
134582	286	ANK1	NM_020477	10116	rno-miR-107	3	1799	1806	-0.018	0.024	-0.065	0.018	-0.066	-0.354	97
134583	286	ANK1	NM_020476	10116	rno-miR-107	3	1799	1806	-0.018	0.024	-0.065	0.018	-0.066	-0.354	97
134584	286	ANK1	NM_020480	10116	rno-miR-107	3	1799	1806	-0.018	0.024	-0.065	0.018	-0.066	-0.354	97
134585	286	ANK1	NM_020475	10116	rno-miR-107	3	1799	1806	-0.018	0.024	-0.065	0.018	-0.066	-0.354	97
134586	286	ANK1	NM_020477	10116	rno-miR-103	3	1799	1806	-0.018	0.024	-0.065	0.018	-0.066	-0.354	97
134587	286	ANK1	NM_001142446	10116	rno-miR-103	3	1799	1806	-0.018	0.024	-0.065	0.018	-0.066	-0.354	97
134588	286	ANK1	NM_001142446	10116	rno-miR-107	3	1799	1806	-0.018	0.024	-0.065	0.018	-0.066	-0.354	97
134589	286	ANK1	NM_001142445	10116	rno-miR-103	3	1799	1806	-0.018	0.024	-0.065	0.018	-0.066	-0.354	97
134590	286	ANK1	NM_001142445	10116	rno-miR-107	3	1799	1806	-0.018	0.024	-0.065	0.018	-0.066	-0.354	97
134599	286	ANK1	NM_020478	10116	rno-miR-107	3	1852	1859	-0.018	0.024	-0.065	0.018	-0.066	-0.354	97
134600	286	ANK1	NM_020478	10116	rno-miR-103	3	1852	1859	-0.018	0.024	-0.065	0.018	-0.066	-0.354	97
134601	286	ANK1	NM_000037	10116	rno-miR-103	3	1852	1859	-0.018	0.024	-0.065	0.018	-0.066	-0.354	97
134602	286	ANK1	NM_000037	10116	rno-miR-107	3	1852	1859	-0.018	0.024	-0.065	0.018	-0.066	-0.354	97
134611	286	ANK1	NM_001142446	10116	rno-miR-138	2	1955	1961	-0.035	-0.08	-0.056	0.006	-0.068	-0.353	91
134612	286	ANK1	NM_001142445	10116	rno-miR-138	2	1955	1961	-0.035	-0.08	-0.056	0.006	-0.068	-0.353	91
134613	286	ANK1	NM_020480	10116	rno-miR-138	2	1955	1961	-0.035	-0.08	-0.056	0.006	-0.068	-0.353	91
134614	286	ANK1	NM_020476	10116	rno-miR-138	2	1955	1961	-0.035	-0.08	-0.056	0.006	-0.068	-0.353	91
134615	286	ANK1	NM_020475	10116	rno-miR-138	2	1955	1961	-0.035	-0.08	-0.056	0.006	-0.068	-0.353	91
134616	286	ANK1	NM_020477	10116	rno-miR-138	2	1955	1961	-0.035	-0.08	-0.056	0.006	-0.068	-0.353	91
134617	286	ANK1	NM_020480	10116	rno-miR-3582	3	1956	1963	-0.029	-0.004	-0.104	0.03	-0.084	-0.438	99
134618	286	ANK1	NM_020476	10116	rno-miR-3582	3	1956	1963	-0.029	-0.004	-0.104	0.03	-0.084	-0.438	99
134619	286	ANK1	NM_020477	10116	rno-miR-3582	3	1956	1963	-0.029	-0.004	-0.104	0.03	-0.084	-0.438	99
134620	286	ANK1	NM_020475	10116	rno-miR-3582	3	1956	1963	-0.029	-0.004	-0.104	0.03	-0.084	-0.438	99
134621	286	ANK1	NM_001142446	10116	rno-miR-3582	3	1956	1963	-0.029	-0.004	-0.104	0.03	-0.084	-0.438	99
134622	286	ANK1	NM_001142445	10116	rno-miR-3582	3	1956	1963	-0.029	-0.004	-0.104	0.03	-0.084	-0.438	99
134625	286	ANK1	NM_000037	10116	rno-miR-138	2	2008	2014	-0.035	-0.08	-0.056	0.006	-0.068	-0.353	91
134626	286	ANK1	NM_020478	10116	rno-miR-138	2	2008	2014	-0.035	-0.08	-0.056	0.006	-0.068	-0.353	91
134627	286	ANK1	NM_020478	10116	rno-miR-3582	3	2009	2016	-0.029	-0.004	-0.104	0.03	-0.084	-0.438	99
134628	286	ANK1	NM_000037	10116	rno-miR-3582	3	2009	2016	-0.029	-0.004	-0.104	0.03	-0.084	-0.438	99
135907	287	ANK2	NM_001148	10116	rno-miR-17-2-3p	3	2026	2033	-0.008	0.016	-0.044	0.019	-0.059	-0.323	96
135908	287	ANK2	NM_020977	10116	rno-miR-17-2-3p	3	2026	2033	-0.008	0.016	-0.044	0.019	-0.059	-0.323	96
135909	287	ANK2	NM_001127493	10116	rno-miR-17-2-3p	3	2026	2033	-0.008	0.016	-0.044	0.019	-0.059	-0.323	96
135940	287	ANK2	NM_020977	10116	rno-miR-3592	3	2231	2238	0.003	-0.047	-0.096	-0.011	0.026	-0.372	99
135941	287	ANK2	NM_001127493	10116	rno-miR-3592	3	2231	2238	0.003	-0.047	-0.096	-0.011	0.026	-0.372	99
135942	287	ANK2	NM_001148	10116	rno-miR-3592	3	2231	2238	0.003	-0.047	-0.096	-0.011	0.026	-0.372	99
139559	288	ANK3	NM_001149	10116	rno-miR-3120	3	548	555	0.003	-0.116	0.024	0.035	-0.001	-0.302	97
139560	288	ANK3	NM_001204404	10116	rno-miR-3120	3	548	555	0.003	-0.116	0.024	0.035	-0.001	-0.302	97
139561	288	ANK3	NM_001204403	10116	rno-miR-3120	3	548	555	0.003	-0.116	0.024	0.035	-0.001	-0.302	97
139562	288	ANK3	NM_020987	10116	rno-miR-3120	3	548	555	0.003	-0.116	0.024	0.035	-0.001	-0.302	97
140339	51479	ANKFY1	NM_016376	10116	rno-miR-3576	3	122	129	0.013	0.03	-0.083	0.013	-0.06	-0.334	96
140352	51479	ANKFY1	NM_016376	10116	rno-miR-337	3	570	577	-0.018	-0.05	0.03	0.019	-0.071	-0.337	96
141008	54882	ANKHD1	NM_017747	10116	rno-miR-384-5p	3	314	321	0.003	-0.108	-0.083	0.015	0.096	-0.324	99
141009	54882	ANKHD1	NM_017747	10116	rno-miR-30b-5p	3	314	321	-0.029	-0.108	-0.083	0.015	0.096	-0.356	99
141010	54882	ANKHD1	NM_017747	10116	rno-miR-30a	3	314	321	0.003	-0.108	-0.083	0.015	0.096	-0.324	99
141011	54882	ANKHD1	NM_017747	10116	rno-miR-30d	3	314	321	0.003	-0.108	-0.083	0.015	0.096	-0.324	99
141012	54882	ANKHD1	NM_017747	10116	rno-miR-30e	3	314	321	0.003	-0.108	-0.083	0.015	0.096	-0.324	99
141013	54882	ANKHD1	NM_017747	10116	rno-miR-30c	3	314	321	-0.029	-0.108	-0.083	0.015	0.096	-0.356	99
141016	54882	ANKHD1	NM_017747	10116	rno-miR-23b	3	390	397	-0.018	-0.092	-0.103	0.039	0.074	-0.347	99
141017	54882	ANKHD1	NM_017747	10116	rno-miR-23a	3	390	397	-0.018	-0.092	-0.103	0.039	0.074	-0.347	99
141037	404734	ANKHD1-EIF4EBP3	NM_020690	10116	rno-miR-22	3	168	175	-0.018	0.029	-0.076	0.003	-0.143	-0.452	98
141748	126549	ANKLE1	NM_152363	10116	rno-miR-1	3	268	275	-0.018	0.005	-0.113	0.01	0.016	-0.347	99
141749	126549	ANKLE1	NM_152363	10116	rno-miR-206	3	268	275	-0.018	0.005	-0.113	0.01	0.016	-0.347	99
142077	55608	ANKRD10	NM_017664	10116	rno-miR-3566	3	755	762	0.003	-0.026	-0.071	-0.034	-0.009	-0.384	97
142078	55608	ANKRD10	NM_017664	10116	rno-miR-543	3	758	765	0.045	-0.044	-0.072	-0.059	-0.059	-0.436	98
142252	29123	ANKRD11	NM_013275	10116	rno-miR-365	2	572	578	-0.016	-0.092	-0.03	-0.015	-0.032	-0.305	91
142256	29123	ANKRD11	NM_013275	10116	rno-miR-142-3p	3	609	616	-0.008	-0.017	-0.068	-0.045	0.007	-0.378	97
142257	29123	ANKRD11	NM_013275	10116	rno-miR-760-3p	3	615	622	-0.018	-0.061	-0.069	0.029	-0.121	-0.487	99
142261	29123	ANKRD11	NM_013275	10116	rno-miR-101b	3	743	750	0.003	-0.078	-0.102	0.011	0.007	-0.406	99
142262	29123	ANKRD11	NM_013275	10116	rno-miR-101a	3	743	750	-0.018	-0.078	-0.102	0.011	0.007	-0.427	99
142264	29123	ANKRD11	NM_013275	10116	rno-miR-466c	2	751	757	-0.035	-0.098	-0.056	-0.01	0.01	-0.309	95
144530	23253	ANKRD12	NM_001083625	10116	rno-miR-133a	3	627	634	-0.018	-0.035	0.044	-0.019	-0.063	-0.338	92
144531	23253	ANKRD12	NM_001083625	10116	rno-miR-133b	3	627	634	-0.018	-0.035	0.044	-0.019	-0.063	-0.338	92
144532	23253	ANKRD12	NM_015208	10116	rno-miR-133b	3	627	634	-0.018	-0.035	0.044	-0.019	-0.063	-0.338	92
144533	23253	ANKRD12	NM_015208	10116	rno-miR-133a	3	627	634	-0.018	-0.035	0.044	-0.019	-0.063	-0.338	92
144534	23253	ANKRD12	NM_001204056	10116	rno-miR-133b	3	627	634	-0.018	-0.035	0.044	-0.019	-0.063	-0.338	92
144535	23253	ANKRD12	NM_001204056	10116	rno-miR-133a	3	627	634	-0.018	-0.035	0.044	-0.019	-0.063	-0.338	92
144883	88455	ANKRD13A	NM_033121	10116	rno-miR-22	3	707	714	0.003	0.004	0.064	0.003	-0.143	-0.316	94
144892	88455	ANKRD13A	NM_033121	10116	rno-miR-540	3	1438	1445	0.003	0.032	-0.038	0	-0.071	-0.321	94
145296	124930	ANKRD13B	NM_152345	10116	rno-miR-29a	3	859	866	-0.018	0.022	-0.053	-0.003	-0.085	-0.384	95
145297	124930	ANKRD13B	NM_152345	10116	rno-miR-29b	3	859	866	-0.018	0.022	-0.053	-0.003	-0.085	-0.384	94
145298	124930	ANKRD13B	NM_152345	10116	rno-miR-29c	3	859	866	-0.018	0.022	-0.053	-0.003	-0.085	-0.384	95
146112	81573	ANKRD13C	NM_030816	10116	rno-miR-665	3	295	302	0.003	-0.032	-0.04	0.054	-0.115	-0.377	98
147072	26057	ANKRD17	NM_032217	10116	rno-miR-101a	3	296	303	-0.008	-0.047	-0.039	0.011	0.007	-0.323	95
147073	26057	ANKRD17	NM_198889	10116	rno-miR-101a	3	296	303	-0.008	-0.047	-0.039	0.011	0.007	-0.323	95
147097	26057	ANKRD17	NM_198889	10116	rno-miR-352	3	1236	1243	0.003	-0.016	-0.077	-0.038	0.004	-0.371	98
147098	26057	ANKRD17	NM_032217	10116	rno-miR-352	3	1236	1243	0.003	-0.016	-0.077	-0.038	0.004	-0.371	98
147099	26057	ANKRD17	NM_032217	10116	rno-miR-3593-3p	3	1342	1349	0.013	-0.068	-0.104	0.001	0.022	-0.383	99
147100	26057	ANKRD17	NM_198889	10116	rno-miR-3593-3p	3	1342	1349	0.013	-0.068	-0.104	0.001	0.022	-0.383	99
147227	200539	ANKRD23	NM_144994	10116	rno-miR-3545-5p	3	174	181	0.003	0.118	-0.07	-0.026	-0.126	-0.348	88
147352	84079	ANKRD27	NM_032139	10116	rno-miR-3541	2	851	857	0.003	-0.061	-0.046	0.034	-0.117	-0.307	85
147354	84079	ANKRD27	NM_032139	10116	rno-miR-96	3	918	925	-0.008	-0.062	-0.104	0.009	-0.06	-0.472	99
148924	23243	ANKRD28	NM_015199	10116	rno-miR-133b	3	429	436	-0.018	-0.053	-0.006	-0.019	-0.063	-0.406	96
148925	23243	ANKRD28	NM_015199	10116	rno-miR-133a	3	429	436	-0.018	-0.053	-0.006	-0.019	-0.063	-0.406	96
148926	23243	ANKRD28	NM_001195099	10116	rno-miR-133b	3	429	436	-0.018	-0.053	-0.006	-0.019	-0.063	-0.406	96
148927	23243	ANKRD28	NM_001195099	10116	rno-miR-133a	3	429	436	-0.018	-0.053	-0.006	-0.019	-0.063	-0.406	96
148928	23243	ANKRD28	NM_001195098	10116	rno-miR-133a	3	429	436	-0.018	-0.053	-0.006	-0.019	-0.063	-0.406	96
148929	23243	ANKRD28	NM_001195098	10116	rno-miR-133b	3	429	436	-0.018	-0.053	-0.006	-0.019	-0.063	-0.406	96
149211	147463	ANKRD29	NM_173505	10116	rno-miR-3558-3p	3	216	223	-0.018	-0.03	-0.06	0.02	-0.063	-0.398	98
149270	84250	ANKRD32	NM_032290	10116	rno-miR-291a-3p	3	118	125	-0.029	-0.086	-0.084	0.028	0.001	-0.417	99
149271	84250	ANKRD32	NM_032290	10116	rno-miR-105	3	118	125	0.003	-0.086	-0.084	0.028	0.001	-0.385	99
149629	651746	ANKRD33B	NM_001164440	10116	rno-miR-349	3	4913	4920	-0.018	-0.003	-0.062	0.015	-0.137	-0.452	98
149974	390616	ANKRD34C	NM_001146341	10116	rno-miR-484	3	2921	2928	0.003	-0.067	-0.033	0.026	-0.121	-0.439	99
149975	390616	ANKRD34C	NM_001146341	10116	rno-miR-344a-5p	3	2921	2928	-0.018	-0.067	-0.033	0.026	-0.121	-0.46	99
149976	390616	ANKRD34C	NM_001146341	10116	rno-miR-344a	3	2921	2928	-0.018	-0.067	-0.033	0.026	-0.121	-0.46	99
150434	91369	ANKRD40	NM_052855	10116	rno-miR-201	3	24	31	-0.029	0.02	-0.108	-0.003	-0.008	-0.375	98
150461	91369	ANKRD40	NM_052855	10116	rno-miR-3584-5p	3	1964	1971	0.003	0.003	-0.083	0.046	-0.124	-0.402	98
150708	134548	ANKRD43	NM_175873	10116	rno-miR-3566	3	484	491	-0.018	-0.072	0.008	-0.034	-0.009	-0.372	96
150709	134548	ANKRD43	NM_175873	10116	rno-let-7b	3	591	598	-0.018	-0.061	0.035	-0.014	-0.049	-0.354	96
150710	134548	ANKRD43	NM_175873	10116	rno-let-7e	3	591	598	-0.018	-0.061	0.035	-0.014	-0.049	-0.354	96
150711	134548	ANKRD43	NM_175873	10116	rno-let-7f	3	591	598	-0.018	-0.061	0.035	-0.014	-0.049	-0.354	96
150712	134548	ANKRD43	NM_175873	10116	rno-miR-98	3	591	598	-0.018	-0.061	0.035	-0.014	-0.049	-0.354	96
150713	134548	ANKRD43	NM_175873	10116	rno-let-7d	3	591	598	-0.018	-0.061	0.035	-0.014	-0.049	-0.354	96
150714	134548	ANKRD43	NM_175873	10116	rno-let-7i	3	591	598	-0.018	-0.061	0.035	-0.014	-0.049	-0.354	96
150715	134548	ANKRD43	NM_175873	10116	rno-let-7c	3	591	598	-0.018	-0.061	0.035	-0.014	-0.049	-0.354	96
150716	134548	ANKRD43	NM_175873	10116	rno-let-7a	3	591	598	-0.018	-0.061	0.035	-0.014	-0.049	-0.354	96
151227	91526	ANKRD44	NM_001195144	10116	rno-miR-3582	3	65	72	-0.008	-0.025	-0.098	0.03	-0.084	-0.432	99
151228	91526	ANKRD44	NM_001195144	10116	rno-miR-133a	3	80	87	-0.008	-0.019	-0.094	-0.019	-0.063	-0.45	97
151229	91526	ANKRD44	NM_001195144	10116	rno-miR-133b	3	80	87	0.003	-0.019	-0.094	-0.019	-0.063	-0.439	97
151258	91526	ANKRD44	NM_001195144	10116	rno-miR-199a-3p	3	2669	2676	0.003	0.014	-0.089	-0.02	0.013	-0.326	96
151567	54851	ANKRD49	NM_017704	10116	rno-miR-342-3p	3	47	54	-0.008	-0.027	-0.102	0.019	-0.042	-0.407	99
151569	54851	ANKRD49	NM_017704	10116	rno-miR-489	3	146	153	-0.018	0.019	-0.077	-0.004	0.006	-0.321	96
151572	54851	ANKRD49	NM_017704	10116	rno-miR-29b	2	262	268	-0.035	-0.083	-0.025	-0.003	-0.048	-0.314	90
151573	54851	ANKRD49	NM_017704	10116	rno-miR-29a	2	262	268	-0.035	-0.083	-0.025	-0.003	-0.048	-0.314	90
151574	54851	ANKRD49	NM_017704	10116	rno-miR-29c	2	262	268	-0.035	-0.083	-0.025	-0.003	-0.048	-0.314	90
151575	54851	ANKRD49	NM_017704	10116	rno-miR-3065-3p	3	263	270	-0.029	-0.078	-0.048	0.013	-0.118	-0.507	99
155021	283373	ANKRD52	NM_173595	10116	rno-miR-22	3	496	503	-0.05	0.118	0.011	0.003	-0.143	-0.308	93
155211	283373	ANKRD52	NM_173595	10116	rno-miR-764	3	4794	4801	0.003	-0.005	-0.012	-0.011	-0.068	-0.34	93
155221	283373	ANKRD52	NM_173595	10116	rno-miR-702-3p	3	4914	4921	-0.008	0.033	-0.042	0.012	-0.202	-0.454	95
155222	283373	ANKRD52	NM_173595	10116	rno-miR-3065-3p	3	4951	4958	0.003	0.099	-0.052	0.013	-0.118	-0.302	92
155226	283373	ANKRD52	NM_173595	10116	rno-miR-342-5p	3	5045	5052	0.003	0.02	-0.075	0.019	-0.202	-0.482	98
155308	129138	ANKRD54	NM_138797	10116	rno-miR-138	3	377	384	0.003	0.005	-0.019	0.011	-0.118	-0.365	92
155589	65124	ANKRD57	NM_023016	10116	rno-miR-17-2-3p	3	1719	1726	0.024	-0.064	0	0.019	-0.059	-0.327	96
156474	23294	ANKS1A	NM_015245	10116	rno-miR-365	3	559	566	-0.018	-0.034	0.027	-0.023	-0.06	-0.355	94
158142	56899	ANKS1B	NM_001204065	10116	rno-miR-223	3	1487	1494	-0.039	-0.049	-0.035	-0.016	0.017	-0.369	98
158143	56899	ANKS1B	NM_001204067	10116	rno-miR-223	3	1487	1494	-0.039	-0.049	-0.035	-0.016	0.017	-0.369	98
158144	56899	ANKS1B	NM_001204066	10116	rno-miR-223	3	1487	1494	-0.039	-0.049	-0.035	-0.016	0.017	-0.369	98
158145	56899	ANKS1B	NM_001204070	10116	rno-miR-223	3	1487	1494	-0.039	-0.049	-0.035	-0.016	0.017	-0.369	98
158146	56899	ANKS1B	NM_001204079	10116	rno-miR-223	3	1487	1494	-0.039	-0.049	-0.035	-0.016	0.017	-0.369	98
158147	56899	ANKS1B	NM_001204069	10116	rno-miR-223	3	1487	1494	-0.039	-0.049	-0.035	-0.016	0.017	-0.369	98
158148	56899	ANKS1B	NM_001204080	10116	rno-miR-223	3	1487	1494	-0.039	-0.049	-0.035	-0.016	0.017	-0.369	98
158149	56899	ANKS1B	NM_181670	10116	rno-miR-223	3	1487	1494	-0.039	-0.049	-0.035	-0.016	0.017	-0.369	98
158166	56899	ANKS1B	NM_001204068	10116	rno-miR-223	3	1581	1588	-0.039	-0.049	-0.035	-0.016	0.017	-0.369	98
158187	56899	ANKS1B	NM_001204065	10116	rno-miR-218a	2	1775	1781	-0.016	-0.119	-0.058	0.004	0.004	-0.305	96
158188	56899	ANKS1B	NM_001204070	10116	rno-miR-218a	2	1775	1781	-0.016	-0.119	-0.058	0.004	0.004	-0.305	96
158189	56899	ANKS1B	NM_001204066	10116	rno-miR-218a	2	1775	1781	-0.016	-0.119	-0.058	0.004	0.004	-0.305	96
158190	56899	ANKS1B	NM_001204069	10116	rno-miR-218a	2	1775	1781	-0.016	-0.119	-0.058	0.004	0.004	-0.305	96
158191	56899	ANKS1B	NM_001204080	10116	rno-miR-218a	2	1775	1781	-0.016	-0.119	-0.058	0.004	0.004	-0.305	96
158192	56899	ANKS1B	NM_001204079	10116	rno-miR-218a	2	1775	1781	-0.016	-0.119	-0.058	0.004	0.004	-0.305	96
158193	56899	ANKS1B	NM_001204067	10116	rno-miR-218a	2	1775	1781	-0.016	-0.119	-0.058	0.004	0.004	-0.305	96
158194	56899	ANKS1B	NM_181670	10116	rno-miR-218a	2	1775	1781	-0.016	-0.119	-0.058	0.004	0.004	-0.305	96
158195	56899	ANKS1B	NM_001204068	10116	rno-miR-218a	2	1869	1875	-0.016	-0.119	-0.058	0.004	0.004	-0.305	96
158532	54443	ANLN	NM_018685	10116	rno-miR-3553	3	124	131	0.003	-0.056	-0.083	-0.001	0.075	-0.309	99
158533	54443	ANLN	NM_018685	10116	rno-miR-217	3	138	145	0.003	-0.093	-0.079	0.005	-0.007	-0.418	99
158722	55107	ANO1	NM_018043	10116	rno-miR-19a	3	180	187	-0.008	-0.036	-0.069	0.008	0.025	-0.327	96
158723	55107	ANO1	NM_018043	10116	rno-miR-19b	3	180	187	-0.008	-0.036	-0.069	0.008	0.025	-0.327	96
158780	55129	ANO10	NM_001204832	10116	rno-miR-935	3	525	532	0.003	-0.013	-0.103	-0.004	0.038	-0.326	97
158781	55129	ANO10	NM_001204834	10116	rno-miR-935	3	525	532	0.003	-0.013	-0.103	-0.004	0.038	-0.326	97
158782	55129	ANO10	NM_001204833	10116	rno-miR-935	3	525	532	0.003	-0.013	-0.103	-0.004	0.038	-0.326	97
158783	55129	ANO10	NM_018075	10116	rno-miR-935	3	525	532	0.003	-0.013	-0.103	-0.004	0.038	-0.326	97
158784	55129	ANO10	NM_001204831	10116	rno-miR-935	3	591	598	0.003	-0.013	-0.103	-0.004	0.038	-0.326	97
159223	121601	ANO4	NM_178826	10116	rno-miR-297	3	607	614	-0.05	-0.049	-0.069	-0.007	0.063	-0.359	99
160300	196527	ANO6	NM_001025356	10116	rno-miR-20a	3	25	32	0.003	-0.035	-0.108	0.042	0.026	-0.319	98
160301	196527	ANO6	NM_001025356	10116	rno-miR-93	3	25	32	0.003	-0.035	-0.108	0.042	0.026	-0.319	98
160302	196527	ANO6	NM_001025356	10116	rno-miR-106b	3	25	32	-0.008	-0.035	-0.108	0.042	0.026	-0.33	98
160303	196527	ANO6	NM_001025356	10116	rno-miR-20b-5p	3	25	32	0.003	-0.035	-0.108	0.042	0.026	-0.319	98
160304	196527	ANO6	NM_001025356	10116	rno-miR-17-5p	3	25	32	-0.008	-0.035	-0.108	0.042	0.026	-0.33	98
160305	196527	ANO6	NM_001142678	10116	rno-miR-20b-5p	3	25	32	0.003	-0.035	-0.108	0.042	0.026	-0.319	98
160306	196527	ANO6	NM_001142678	10116	rno-miR-106b	3	25	32	-0.008	-0.035	-0.108	0.042	0.026	-0.33	98
160307	196527	ANO6	NM_001142678	10116	rno-miR-93	3	25	32	0.003	-0.035	-0.108	0.042	0.026	-0.319	98
160308	196527	ANO6	NM_001142678	10116	rno-miR-20a	3	25	32	0.003	-0.035	-0.108	0.042	0.026	-0.319	98
160309	196527	ANO6	NM_001142678	10116	rno-miR-17-5p	3	25	32	-0.008	-0.035	-0.108	0.042	0.026	-0.33	98
160310	196527	ANO6	NM_001204803	10116	rno-miR-106b	3	25	32	-0.008	-0.035	-0.108	0.042	0.026	-0.33	98
160311	196527	ANO6	NM_001204803	10116	rno-miR-20b-5p	3	25	32	0.003	-0.035	-0.108	0.042	0.026	-0.319	98
160312	196527	ANO6	NM_001204803	10116	rno-miR-93	3	25	32	0.003	-0.035	-0.108	0.042	0.026	-0.319	98
160313	196527	ANO6	NM_001204803	10116	rno-miR-17-5p	3	25	32	-0.008	-0.035	-0.108	0.042	0.026	-0.33	98
160314	196527	ANO6	NM_001204803	10116	rno-miR-20a	3	25	32	0.003	-0.035	-0.108	0.042	0.026	-0.319	98
161558	81611	ANP32E	NM_001136479	10116	rno-miR-3583-5p	3	1720	1727	0.003	-0.044	-0.042	-0.011	0.015	-0.326	95
161559	81611	ANP32E	NM_001136478	10116	rno-miR-3583-5p	3	1720	1727	0.003	-0.044	-0.042	-0.011	0.015	-0.326	95
161560	81611	ANP32E	NM_030920	10116	rno-miR-3583-5p	3	1720	1727	0.003	-0.044	-0.042	-0.011	0.015	-0.326	95
161641	290	ANPEP	NM_001150	10116	rno-miR-351	3	224	231	-0.029	0.045	-0.072	0.023	-0.115	-0.395	97
161642	290	ANPEP	NM_001150	10116	rno-miR-125a-5p	3	224	231	0.024	0.045	-0.072	0.023	-0.115	-0.342	94
161643	290	ANPEP	NM_001150	10116	rno-miR-125b-5p	3	224	231	0.024	0.045	-0.072	0.023	-0.115	-0.342	94
162815	118429	ANTXR2	NM_058172	10116	rno-miR-124	3	556	563	-0.018	-0.03	0.026	0.021	-0.059	-0.307	94
163093	93550	ANUBL1	NM_174890	10116	rno-miR-182	3	94	101	0.013	-0.046	-0.091	0.017	0.004	-0.35	97
163094	93550	ANUBL1	NM_001128324	10116	rno-miR-182	3	94	101	0.013	-0.046	-0.091	0.017	0.004	-0.35	97
163412	311	ANXA11	NM_001157	10116	rno-miR-182	3	526	533	-0.039	-0.033	-0.065	0.017	0.004	-0.363	97
163413	311	ANXA11	NM_145868	10116	rno-miR-182	3	526	533	-0.039	-0.033	-0.065	0.017	0.004	-0.363	97
163414	311	ANXA11	NM_145869	10116	rno-miR-182	3	526	533	-0.039	-0.033	-0.065	0.017	0.004	-0.363	97
163418	311	ANXA11	NM_001157	10116	rno-miR-124	3	650	657	0.003	-0.034	-0.096	0.021	-0.059	-0.412	98
163419	311	ANXA11	NM_145869	10116	rno-miR-124	3	650	657	0.003	-0.034	-0.096	0.021	-0.059	-0.412	98
163420	311	ANXA11	NM_145868	10116	rno-miR-124	3	650	657	0.003	-0.034	-0.096	0.021	-0.059	-0.412	98
163445	312	ANXA13	NM_004306	10116	rno-miR-218a	3	209	216	0.003	-0.013	-0.061	0.008	-0.001	-0.311	96
163446	312	ANXA13	NM_001003954	10116	rno-miR-218a	3	209	216	0.003	-0.013	-0.061	0.008	-0.001	-0.311	96
164039	310	ANXA7	NM_004034	10116	rno-miR-323	3	219	226	-0.008	-0.07	-0.092	0.016	0.09	-0.311	99
164040	310	ANXA7	NM_001156	10116	rno-miR-323	3	219	226	-0.008	-0.07	-0.092	0.016	0.09	-0.311	99
164483	55435	AP1AR	NM_018569	10116	rno-miR-99b	3	791	798	0.013	-0.102	0.056	-0.183	-0.066	-0.529	95
164484	55435	AP1AR	NM_018569	10116	rno-miR-99a	3	791	798	-0.008	-0.102	0.056	-0.183	-0.066	-0.55	97
164485	55435	AP1AR	NM_018569	10116	rno-miR-100	3	791	798	0.003	-0.102	0.056	-0.183	-0.066	-0.539	96
164486	55435	AP1AR	NM_001128426	10116	rno-miR-100	3	791	798	0.003	-0.102	0.056	-0.183	-0.066	-0.539	96
164487	55435	AP1AR	NM_001128426	10116	rno-miR-99b	3	791	798	0.013	-0.102	0.056	-0.183	-0.066	-0.529	95
164488	55435	AP1AR	NM_001128426	10116	rno-miR-99a	3	791	798	-0.008	-0.102	0.056	-0.183	-0.066	-0.55	97
164493	55435	AP1AR	NM_001128426	10116	rno-miR-3554	3	1367	1374	0.024	-0.035	-0.09	-0.039	-0.016	-0.403	97
164494	55435	AP1AR	NM_018569	10116	rno-miR-3554	3	1367	1374	0.024	-0.035	-0.09	-0.039	-0.016	-0.403	97
165293	164	AP1G1	NM_001030007	10116	rno-miR-702-5p	3	27	34	0.003	0.012	-0.107	-0.013	-0.063	-0.415	98
165294	164	AP1G1	NM_001128	10116	rno-miR-702-5p	3	27	34	0.003	0.012	-0.107	-0.013	-0.063	-0.415	98
165295	164	AP1G1	NM_001128	10116	rno-miR-3085	3	263	270	0.003	0.014	-0.048	0.039	-0.112	-0.351	96
165296	164	AP1G1	NM_001030007	10116	rno-miR-3085	3	263	270	0.003	0.014	-0.048	0.039	-0.112	-0.351	96
165347	164	AP1G1	NM_001030007	10116	rno-miR-324-5p	3	3863	3870	0.013	-0.055	-0.092	-0.025	-0.128	-0.534	99
165348	164	AP1G1	NM_001128	10116	rno-miR-324-5p	3	3863	3870	0.013	-0.055	-0.092	-0.025	-0.128	-0.534	99
165353	164	AP1G1	NM_001128	10116	rno-miR-3593-3p	3	3900	3907	0.003	-0.068	-0.101	0.001	0.022	-0.39	99
165354	164	AP1G1	NM_001030007	10116	rno-miR-3593-3p	3	3900	3907	0.003	-0.068	-0.101	0.001	0.022	-0.39	99
165396	8906	AP1G2	NM_003917	10116	rno-miR-138	3	43	50	-0.008	0.147	-0.103	0.011	-0.118	-0.318	88
165677	1174	AP1S1	NM_001283	10116	rno-miR-331	3	515	522	-0.018	0.089	-0.063	0.023	-0.191	-0.407	93
165895	8905	AP1S2	NM_003916	10116	rno-miR-204	3	152	159	0.024	-0.066	-0.076	0.034	0.002	-0.329	97
165896	8905	AP1S2	NM_003916	10116	rno-miR-211	3	152	159	0.013	-0.066	-0.076	0.034	0.002	-0.34	97
165900	8905	AP1S2	NM_003916	10116	rno-miR-764	3	624	631	0.024	-0.068	0.043	-0.011	-0.068	-0.327	93
166657	161	AP2A2	NM_001242837	10116	rno-miR-211	3	261	268	0.013	-0.087	-0.048	0.034	0.002	-0.333	97
166658	161	AP2A2	NM_001242837	10116	rno-miR-204	3	261	268	0.013	-0.087	-0.048	0.034	0.002	-0.333	97
166659	161	AP2A2	NM_012305	10116	rno-miR-211	3	261	268	0.013	-0.087	-0.048	0.034	0.002	-0.333	97
166660	161	AP2A2	NM_012305	10116	rno-miR-204	3	261	268	0.013	-0.087	-0.048	0.034	0.002	-0.333	97
167173	163	AP2B1	NM_001030006	10116	rno-miR-874	3	1762	1769	0.024	-0.007	0.021	0.014	-0.138	-0.333	94
167174	163	AP2B1	NM_001282	10116	rno-miR-874	3	1762	1769	0.024	-0.007	0.021	0.014	-0.138	-0.333	94
167361	1173	AP2M1	NM_001025205	10116	rno-miR-193	3	341	348	0.013	0.079	-0.088	-0.021	-0.143	-0.407	94
167362	1173	AP2M1	NM_004068	10116	rno-miR-193	3	341	348	0.013	0.079	-0.088	-0.021	-0.143	-0.407	94
167476	8546	AP3B1	NM_003664	10116	rno-miR-9	3	192	199	-0.018	-0.034	-0.066	0.019	0.032	-0.314	98
168672	26985	AP3M1	NM_012095	10116	rno-miR-370	3	335	342	0.003	0.029	-0.03	0.033	-0.112	-0.324	94
168673	26985	AP3M1	NM_207012	10116	rno-miR-370	3	335	342	0.003	0.029	-0.03	0.033	-0.112	-0.324	94
168726	26985	AP3M1	NM_207012	10116	rno-miR-29a	3	2149	2156	0.003	-0.02	0.041	-0.003	-0.085	-0.311	90
168727	26985	AP3M1	NM_207012	10116	rno-miR-29c	3	2149	2156	0.003	-0.02	0.041	-0.003	-0.085	-0.311	90
168728	26985	AP3M1	NM_207012	10116	rno-miR-29b	3	2149	2156	0.003	-0.02	0.041	-0.003	-0.085	-0.311	90
168729	26985	AP3M1	NM_012095	10116	rno-miR-29b	3	2149	2156	0.003	-0.02	0.041	-0.003	-0.085	-0.311	90
168730	26985	AP3M1	NM_012095	10116	rno-miR-29c	3	2149	2156	0.003	-0.02	0.041	-0.003	-0.085	-0.311	90
168731	26985	AP3M1	NM_012095	10116	rno-miR-29a	3	2149	2156	0.003	-0.02	0.041	-0.003	-0.085	-0.311	90
168995	1176	AP3S1	NM_001284	10116	rno-miR-101a	3	121	128	-0.018	-0.007	-0.084	0.011	0.007	-0.338	96
168996	1176	AP3S1	NM_001284	10116	rno-miR-101b	3	121	128	0.003	-0.007	-0.084	0.011	0.007	-0.317	95
168998	1176	AP3S1	NM_001284	10116	rno-miR-674-5p	3	176	183	0.003	-0.033	-0.07	0.026	-0.036	-0.357	98
169004	1176	AP3S1	NM_001284	10116	rno-miR-137	3	511	518	-0.029	-0.088	-0.099	-0.001	0.069	-0.395	99
169482	23431	AP4E1	NM_007347	10116	rno-miR-152	3	2350	2357	0.013	0.011	-0.071	0.006	-0.06	-0.348	95
169483	23431	AP4E1	NM_007347	10116	rno-miR-148b-3p	3	2350	2357	0.013	0.011	-0.071	0.006	-0.06	-0.348	95
169485	23431	AP4E1	NM_007347	10116	rno-miR-33	3	2414	2421	0.003	-0.038	-0.087	0.006	0.023	-0.34	98
170394	317	APAF1	NM_181861	10116	rno-miR-673	3	81	88	0.003	-0.071	-0.094	0.036	-0.068	-0.441	99
170395	317	APAF1	NM_181868	10116	rno-miR-673	3	81	88	0.003	-0.071	-0.094	0.036	-0.068	-0.441	99
170396	317	APAF1	NM_001160	10116	rno-miR-673	3	81	88	0.003	-0.071	-0.094	0.036	-0.068	-0.441	99
170397	317	APAF1	NM_013229	10116	rno-miR-673	3	81	88	0.003	-0.071	-0.094	0.036	-0.068	-0.441	99
170418	317	APAF1	NM_181869	10116	rno-miR-673	3	166	173	0.003	-0.071	-0.072	0.036	-0.068	-0.419	99
170987	320	APBA1	NM_001163	10116	rno-miR-185	3	164	171	-0.018	0.055	-0.073	0.041	-0.074	-0.316	96
170989	320	APBA1	NM_001163	10116	rno-miR-24	3	547	554	-0.008	-0.047	0.024	0.047	-0.121	-0.352	95
171401	321	APBA2	NM_001130414	10116	rno-miR-128	3	1145	1152	0.003	-0.044	-0.081	0.038	-0.033	-0.364	99
171402	321	APBA2	NM_005503	10116	rno-miR-128	3	1145	1152	0.003	-0.044	-0.081	0.038	-0.033	-0.364	99
171407	321	APBA2	NM_001130414	10116	rno-miR-224	3	1149	1156	-0.008	-0.02	-0.082	0.009	0.017	-0.331	98
171408	321	APBA2	NM_005503	10116	rno-miR-224	3	1149	1156	-0.008	-0.02	-0.082	0.009	0.017	-0.331	98
171564	322	APBB1	NM_001164	10116	rno-miR-199a-5p	3	184	191	-0.029	-0.009	-0.068	0.01	-0.059	-0.402	98
171565	322	APBB1	NM_145689	10116	rno-miR-199a-5p	3	184	191	-0.029	-0.009	-0.068	0.01	-0.059	-0.402	98
176168	323	APBB2	NM_004307	10116	rno-miR-141	3	126	133	-0.06	0.009	-0.082	0.026	0.026	-0.328	98
176169	323	APBB2	NM_004307	10116	rno-miR-200a	3	126	133	-0.039	0.009	-0.082	0.026	0.026	-0.307	98
176170	323	APBB2	NM_173075	10116	rno-miR-200a	3	126	133	-0.039	0.009	-0.082	0.026	0.026	-0.307	98
176171	323	APBB2	NM_173075	10116	rno-miR-141	3	126	133	-0.06	0.009	-0.082	0.026	0.026	-0.328	98
176172	323	APBB2	NM_001166052	10116	rno-miR-141	3	126	133	-0.06	0.009	-0.082	0.026	0.026	-0.328	98
176173	323	APBB2	NM_001166050	10116	rno-miR-141	3	126	133	-0.06	0.009	-0.082	0.026	0.026	-0.328	98
176174	323	APBB2	NM_001166050	10116	rno-miR-200a	3	126	133	-0.039	0.009	-0.082	0.026	0.026	-0.307	98
176175	323	APBB2	NM_001166052	10116	rno-miR-200a	3	126	133	-0.039	0.009	-0.082	0.026	0.026	-0.307	98
176176	323	APBB2	NM_001166051	10116	rno-miR-141	3	126	133	-0.06	0.009	-0.082	0.026	0.026	-0.328	98
176177	323	APBB2	NM_001166053	10116	rno-miR-200a	3	126	133	-0.039	0.009	-0.082	0.026	0.026	-0.307	98
176178	323	APBB2	NM_001166051	10116	rno-miR-200a	3	126	133	-0.039	0.009	-0.082	0.026	0.026	-0.307	98
176179	323	APBB2	NM_001166054	10116	rno-miR-141	3	126	133	-0.06	0.009	-0.082	0.026	0.026	-0.328	98
176180	323	APBB2	NM_001166054	10116	rno-miR-200a	3	126	133	-0.039	0.009	-0.082	0.026	0.026	-0.307	98
176181	323	APBB2	NM_001166053	10116	rno-miR-141	3	126	133	-0.06	0.009	-0.082	0.026	0.026	-0.328	98
177027	10307	APBB3	NM_006051	10116	rno-miR-3594-5p	3	210	217	-0.018	0.026	-0.097	0.047	-0.196	-0.485	98
177028	10307	APBB3	NM_133172	10116	rno-miR-3594-5p	3	210	217	-0.018	0.026	-0.097	0.047	-0.196	-0.485	98
177029	10307	APBB3	NM_133173	10116	rno-miR-3594-5p	3	210	217	-0.018	0.026	-0.097	0.047	-0.196	-0.485	98
177030	10307	APBB3	NM_133174	10116	rno-miR-3594-5p	3	210	217	-0.018	0.026	-0.097	0.047	-0.196	-0.485	98
177031	10307	APBB3	NM_133172	10116	rno-let-7f	3	227	234	-0.05	-0.001	-0.102	-0.014	-0.049	-0.463	99
177032	10307	APBB3	NM_133172	10116	rno-let-7b	3	227	234	-0.039	-0.001	-0.102	-0.014	-0.049	-0.452	99
177033	10307	APBB3	NM_133172	10116	rno-miR-98	3	227	234	-0.039	-0.001	-0.102	-0.014	-0.049	-0.452	99
177034	10307	APBB3	NM_133172	10116	rno-let-7d	3	227	234	-0.018	-0.001	-0.102	-0.014	-0.049	-0.431	99
177035	10307	APBB3	NM_133172	10116	rno-let-7c	3	227	234	-0.039	-0.001	-0.102	-0.014	-0.049	-0.452	99
177036	10307	APBB3	NM_133172	10116	rno-let-7e	3	227	234	-0.039	-0.001	-0.102	-0.014	-0.049	-0.452	99
177037	10307	APBB3	NM_133172	10116	rno-let-7a	3	227	234	-0.039	-0.001	-0.102	-0.014	-0.049	-0.452	99
177038	10307	APBB3	NM_133172	10116	rno-let-7i	3	227	234	-0.039	-0.001	-0.102	-0.014	-0.049	-0.452	99
177039	10307	APBB3	NM_133174	10116	rno-let-7f	3	227	234	-0.05	-0.001	-0.102	-0.014	-0.049	-0.463	99
177040	10307	APBB3	NM_133174	10116	rno-let-7e	3	227	234	-0.039	-0.001	-0.102	-0.014	-0.049	-0.452	99
177041	10307	APBB3	NM_133173	10116	rno-let-7d	3	227	234	-0.018	-0.001	-0.102	-0.014	-0.049	-0.431	99
177042	10307	APBB3	NM_133174	10116	rno-let-7i	3	227	234	-0.039	-0.001	-0.102	-0.014	-0.049	-0.452	99
177043	10307	APBB3	NM_133174	10116	rno-miR-98	3	227	234	-0.039	-0.001	-0.102	-0.014	-0.049	-0.452	99
177044	10307	APBB3	NM_133173	10116	rno-let-7f	3	227	234	-0.05	-0.001	-0.102	-0.014	-0.049	-0.463	99
177045	10307	APBB3	NM_133173	10116	rno-let-7i	3	227	234	-0.039	-0.001	-0.102	-0.014	-0.049	-0.452	99
177046	10307	APBB3	NM_133173	10116	rno-miR-98	3	227	234	-0.039	-0.001	-0.102	-0.014	-0.049	-0.452	99
177047	10307	APBB3	NM_133173	10116	rno-let-7b	3	227	234	-0.039	-0.001	-0.102	-0.014	-0.049	-0.452	99
177048	10307	APBB3	NM_133173	10116	rno-let-7e	3	227	234	-0.039	-0.001	-0.102	-0.014	-0.049	-0.452	99
177049	10307	APBB3	NM_133173	10116	rno-let-7c	3	227	234	-0.039	-0.001	-0.102	-0.014	-0.049	-0.452	99
177050	10307	APBB3	NM_133173	10116	rno-let-7a	3	227	234	-0.039	-0.001	-0.102	-0.014	-0.049	-0.452	99
177051	10307	APBB3	NM_133174	10116	rno-let-7c	3	227	234	-0.039	-0.001	-0.102	-0.014	-0.049	-0.452	99
177052	10307	APBB3	NM_133174	10116	rno-let-7b	3	227	234	-0.039	-0.001	-0.102	-0.014	-0.049	-0.452	99
177053	10307	APBB3	NM_133174	10116	rno-let-7a	3	227	234	-0.039	-0.001	-0.102	-0.014	-0.049	-0.452	99
177054	10307	APBB3	NM_133174	10116	rno-let-7d	3	227	234	-0.018	-0.001	-0.102	-0.014	-0.049	-0.431	99
177055	10307	APBB3	NM_006051	10116	rno-let-7i	3	227	234	-0.039	-0.001	-0.102	-0.014	-0.049	-0.452	99
177056	10307	APBB3	NM_006051	10116	rno-let-7c	3	227	234	-0.039	-0.001	-0.102	-0.014	-0.049	-0.452	99
177057	10307	APBB3	NM_006051	10116	rno-let-7b	3	227	234	-0.039	-0.001	-0.102	-0.014	-0.049	-0.452	99
177058	10307	APBB3	NM_006051	10116	rno-let-7a	3	227	234	-0.039	-0.001	-0.102	-0.014	-0.049	-0.452	99
177059	10307	APBB3	NM_006051	10116	rno-let-7d	3	227	234	-0.018	-0.001	-0.102	-0.014	-0.049	-0.431	99
177060	10307	APBB3	NM_006051	10116	rno-let-7f	3	227	234	-0.05	-0.001	-0.102	-0.014	-0.049	-0.463	99
177061	10307	APBB3	NM_006051	10116	rno-miR-98	3	227	234	-0.039	-0.001	-0.102	-0.014	-0.049	-0.452	99
177062	10307	APBB3	NM_006051	10116	rno-let-7e	3	227	234	-0.039	-0.001	-0.102	-0.014	-0.049	-0.452	99
178644	324	APC	NM_001127510	10116	rno-miR-142-3p	3	303	310	0.003	-0.066	-0.038	-0.045	0.007	-0.386	97
178645	324	APC	NM_001127511	10116	rno-miR-142-3p	3	303	310	0.003	-0.066	-0.038	-0.045	0.007	-0.386	97
178646	324	APC	NM_000038	10116	rno-miR-142-3p	3	303	310	0.003	-0.066	-0.038	-0.045	0.007	-0.386	97
180394	8862	APLN	NM_017413	10116	rno-miR-3569	3	2204	2211	0.003	-0.043	-0.039	0.006	-0.071	-0.391	97
180447	187	APLNR	NM_005161	10116	rno-miR-3577	3	2026	2033	-0.008	0.051	-0.082	0.021	-0.121	-0.386	95
180471	333	APLP1	NM_001024807	10116	rno-miR-30b-3p	3	264	271	0.003	-0.036	-0.108	0.001	-0.064	-0.451	99
180472	333	APLP1	NM_005166	10116	rno-miR-30b-3p	3	264	271	0.003	-0.036	-0.108	0.001	-0.064	-0.451	99
181291	334	APLP2	NM_001642	10116	rno-miR-665	3	120	127	-0.018	-0.01	-0.084	0.054	-0.115	-0.42	99
181292	334	APLP2	NM_001142276	10116	rno-miR-665	3	120	127	-0.018	-0.01	-0.084	0.054	-0.115	-0.42	99
181293	334	APLP2	NM_001142277	10116	rno-miR-665	3	120	127	-0.018	-0.01	-0.084	0.054	-0.115	-0.42	99
181294	334	APLP2	NM_001142278	10116	rno-miR-665	3	120	127	-0.018	-0.01	-0.084	0.054	-0.115	-0.42	99
182132	139322	APOOL	NM_198450	10116	rno-miR-223	3	79	86	0.003	-0.005	-0.094	-0.016	0.017	-0.342	97
182135	139322	APOOL	NM_198450	10116	rno-miR-501	3	3298	3305	0.003	-0.076	-0.069	0.001	0.081	-0.307	98
184228	351	APP	NM_201414	10116	rno-miR-142-3p	3	231	238	0.003	-0.051	-0.056	-0.045	0.007	-0.389	97
184229	351	APP	NM_201413	10116	rno-miR-142-3p	3	231	238	0.003	-0.051	-0.056	-0.045	0.007	-0.389	97
184230	351	APP	NM_001136130	10116	rno-miR-142-3p	3	231	238	0.003	-0.051	-0.056	-0.045	0.007	-0.389	97
184231	351	APP	NM_001136016	10116	rno-miR-142-3p	3	231	238	0.003	-0.051	-0.056	-0.045	0.007	-0.389	97
184232	351	APP	NM_001136131	10116	rno-miR-142-3p	3	231	238	0.003	-0.051	-0.056	-0.045	0.007	-0.389	97
184233	351	APP	NM_001136129	10116	rno-miR-142-3p	3	231	238	0.003	-0.051	-0.056	-0.045	0.007	-0.389	97
184234	351	APP	NM_001204301	10116	rno-miR-142-3p	3	231	238	0.003	-0.051	-0.056	-0.045	0.007	-0.389	97
184235	351	APP	NM_001204303	10116	rno-miR-142-3p	3	231	238	0.003	-0.051	-0.056	-0.045	0.007	-0.389	97
184236	351	APP	NM_001204302	10116	rno-miR-142-3p	3	231	238	0.003	-0.051	-0.056	-0.045	0.007	-0.389	97
184237	351	APP	NM_000484	10116	rno-miR-142-3p	3	231	238	0.003	-0.051	-0.056	-0.045	0.007	-0.389	97
184238	351	APP	NM_000484	10116	rno-miR-101a	3	256	263	-0.008	-0.083	-0.05	0.011	0.007	-0.37	98
184239	351	APP	NM_000484	10116	rno-miR-101b	3	256	263	0.024	-0.083	-0.05	0.011	0.007	-0.338	96
184240	351	APP	NM_001204301	10116	rno-miR-101b	3	256	263	0.024	-0.083	-0.05	0.011	0.007	-0.338	96
184241	351	APP	NM_001204301	10116	rno-miR-101a	3	256	263	-0.008	-0.083	-0.05	0.011	0.007	-0.37	98
184242	351	APP	NM_001204302	10116	rno-miR-101b	3	256	263	0.024	-0.083	-0.05	0.011	0.007	-0.338	96
184243	351	APP	NM_001204303	10116	rno-miR-101a	3	256	263	-0.008	-0.083	-0.05	0.011	0.007	-0.37	98
184244	351	APP	NM_001204302	10116	rno-miR-101a	3	256	263	-0.008	-0.083	-0.05	0.011	0.007	-0.37	98
184245	351	APP	NM_001204303	10116	rno-miR-101b	3	256	263	0.024	-0.083	-0.05	0.011	0.007	-0.338	96
184246	351	APP	NM_001136016	10116	rno-miR-101a	3	256	263	-0.008	-0.083	-0.05	0.011	0.007	-0.37	98
184247	351	APP	NM_001136129	10116	rno-miR-101a	3	256	263	-0.008	-0.083	-0.05	0.011	0.007	-0.37	98
184248	351	APP	NM_001136129	10116	rno-miR-101b	3	256	263	0.024	-0.083	-0.05	0.011	0.007	-0.338	96
184249	351	APP	NM_001136131	10116	rno-miR-101b	3	256	263	0.024	-0.083	-0.05	0.011	0.007	-0.338	96
184250	351	APP	NM_001136130	10116	rno-miR-101b	3	256	263	0.024	-0.083	-0.05	0.011	0.007	-0.338	96
184251	351	APP	NM_001136130	10116	rno-miR-101a	3	256	263	-0.008	-0.083	-0.05	0.011	0.007	-0.37	98
184252	351	APP	NM_001136131	10116	rno-miR-101a	3	256	263	-0.008	-0.083	-0.05	0.011	0.007	-0.37	98
184253	351	APP	NM_001136016	10116	rno-miR-101b	3	256	263	0.024	-0.083	-0.05	0.011	0.007	-0.338	96
184254	351	APP	NM_201414	10116	rno-miR-101b	3	256	263	0.024	-0.083	-0.05	0.011	0.007	-0.338	96
184255	351	APP	NM_201413	10116	rno-miR-101a	3	256	263	-0.008	-0.083	-0.05	0.011	0.007	-0.37	98
184256	351	APP	NM_201413	10116	rno-miR-101b	3	256	263	0.024	-0.083	-0.05	0.011	0.007	-0.338	96
184257	351	APP	NM_201414	10116	rno-miR-101a	3	256	263	-0.008	-0.083	-0.05	0.011	0.007	-0.37	98
185124	10513	APPBP2	NM_006380	10116	rno-miR-27a	3	51	58	-0.008	-0.041	-0.101	0.035	-0.009	-0.371	99
185126	10513	APPBP2	NM_006380	10116	rno-miR-27b	3	51	58	0.003	-0.041	-0.101	0.035	-0.009	-0.36	98
185139	10513	APPBP2	NM_006380	10116	rno-miR-217	3	443	450	0.003	-0.068	-0.002	0.005	-0.007	-0.316	95
185163	10513	APPBP2	NM_006380	10116	rno-miR-770	3	3453	3460	0.024	-0.023	0.013	-0.007	-0.124	-0.364	93
185813	55198	APPL2	NM_018171	10116	rno-miR-3541	3	152	159	-0.018	0.021	-0.076	0.056	-0.199	-0.463	98
185817	55198	APPL2	NM_018171	10116	rno-miR-24	3	637	644	-0.06	-0.009	-0.051	0.047	-0.121	-0.441	99
185821	55198	APPL2	NM_018171	10116	rno-miR-137	3	863	870	-0.008	-0.095	-0.108	-0.001	0.069	-0.39	99
186353	358	AQP1	NM_198098	10116	rno-miR-759	3	81	88	-0.018	0	-0.094	0.018	-0.036	-0.377	98
186354	358	AQP1	NM_001185062	10116	rno-miR-759	3	81	88	-0.018	0	-0.094	0.018	-0.036	-0.377	98
186355	358	AQP1	NM_001185061	10116	rno-miR-759	3	81	88	-0.018	0	-0.094	0.018	-0.036	-0.377	98
186356	358	AQP1	NM_001185060	10116	rno-miR-759	3	81	88	-0.018	0	-0.094	0.018	-0.036	-0.377	98
186507	282679	AQP11	NM_173039	10116	rno-miR-27a	3	136	143	-0.029	0.02	-0.08	0.035	-0.009	-0.31	96
186508	282679	AQP11	NM_173039	10116	rno-miR-27b	3	136	143	-0.029	0.02	-0.08	0.035	-0.009	-0.31	96
186713	359	AQP2	NM_000486	10116	rno-miR-3541	3	221	228	0.003	0.125	-0.058	0.056	-0.199	-0.32	86
187663	367	AR	NM_000044	10116	rno-miR-3559-5p	3	122	129	-0.029	-0.014	-0.083	0.017	-0.051	-0.407	99
187664	367	AR	NM_001011645	10116	rno-miR-3559-5p	3	122	129	-0.029	-0.014	-0.083	0.017	-0.051	-0.407	99
187665	367	AR	NM_001011645	10116	rno-miR-878	3	125	132	-0.029	0.035	-0.083	-0.015	0.015	-0.324	96
187666	367	AR	NM_000044	10116	rno-miR-878	3	125	132	-0.029	0.035	-0.083	-0.015	0.015	-0.324	96
187742	369	ARAF	NM_001654	10116	rno-miR-342-5p	3	320	327	0.024	0.035	-0.09	0.019	-0.202	-0.461	96
187828	116985	ARAP1	NM_001040118	10116	rno-miR-3576	3	82	89	0.034	0.045	-0.094	0.013	-0.06	-0.309	94
187829	116985	ARAP1	NM_001135190	10116	rno-miR-3576	3	82	89	0.034	0.045	-0.094	0.013	-0.06	-0.309	94
187830	116985	ARAP1	NM_015242	10116	rno-miR-3576	3	82	89	0.034	0.045	-0.094	0.013	-0.06	-0.309	94
187837	116985	ARAP1	NM_001040118	10116	rno-miR-504	3	244	251	-0.018	0.078	-0.053	-0.006	-0.121	-0.367	93
187838	116985	ARAP1	NM_001135190	10116	rno-miR-504	3	244	251	-0.018	0.078	-0.053	-0.006	-0.121	-0.367	93
187839	116985	ARAP1	NM_015242	10116	rno-miR-504	3	244	251	-0.018	0.078	-0.053	-0.006	-0.121	-0.367	93
188157	116984	ARAP2	NM_015230	10116	rno-miR-711	3	429	436	0.013	-0.068	-0.006	-0.028	-0.146	-0.482	98
188197	64411	ARAP3	NM_022481	10116	rno-miR-346	3	59	66	-0.018	0.034	-0.099	-0.015	-0.126	-0.471	98
188296	23237	ARC	NM_015193	10116	rno-miR-19a	3	1409	1416	0.013	-0.047	-0.064	0.008	0.025	-0.312	95
188297	23237	ARC	NM_015193	10116	rno-miR-19b	3	1409	1416	0.013	-0.047	-0.064	0.008	0.025	-0.312	95
189019	372	ARCN1	NM_001655	10116	rno-miR-206	3	1735	1742	0.013	-0.074	-0.076	0.01	0.016	-0.358	99
189020	372	ARCN1	NM_001655	10116	rno-miR-1	3	1735	1742	0.003	-0.074	-0.076	0.01	0.016	-0.368	99
189021	372	ARCN1	NM_001142281	10116	rno-miR-206	3	1735	1742	0.013	-0.074	-0.076	0.01	0.016	-0.358	99
189022	372	ARCN1	NM_001142281	10116	rno-miR-1	3	1735	1742	0.003	-0.074	-0.076	0.01	0.016	-0.368	99
189094	374	AREG	NM_001657	10116	rno-miR-34b	3	30	37	0.003	0.03	-0.107	0.018	-0.118	-0.421	97
189095	374	AREG	NM_001657	10116	rno-miR-449a	3	30	37	-0.029	0.03	-0.107	0.018	-0.118	-0.453	98
189096	374	AREG	NM_001657	10116	rno-miR-449c-5p	3	30	37	0.003	0.03	-0.107	0.018	-0.118	-0.421	97
189097	374	AREG	NM_001657	10116	rno-miR-34a	3	30	37	-0.008	0.03	-0.107	0.018	-0.118	-0.432	98
189098	374	AREG	NM_001657	10116	rno-miR-34c	3	30	37	0.003	0.03	-0.107	0.018	-0.118	-0.421	97
189716	375	ARF1	NM_001658	10116	rno-miR-153	3	219	226	0.003	-0.008	-0.059	-0.012	0.01	-0.313	94
189717	375	ARF1	NM_001024227	10116	rno-miR-153	3	219	226	0.003	-0.008	-0.059	-0.012	0.01	-0.313	94
189718	375	ARF1	NM_001024228	10116	rno-miR-153	3	219	226	0.003	-0.008	-0.059	-0.012	0.01	-0.313	94
189719	375	ARF1	NM_001024226	10116	rno-miR-153	3	219	226	0.003	-0.008	-0.059	-0.012	0.01	-0.313	94
190274	378	ARF4	NM_001660	10116	rno-miR-221	3	396	403	0.003	-0.061	-0.014	-0.018	0.005	-0.332	95
190275	378	ARF4	NM_001660	10116	rno-miR-222	3	396	403	-0.008	-0.061	-0.014	-0.018	0.005	-0.343	96
190353	381	ARF5	NM_001662	10116	rno-miR-29b	3	369	376	0.013	0.096	-0.101	-0.003	-0.085	-0.327	91
190354	381	ARF5	NM_001662	10116	rno-miR-29c	3	369	376	0.013	0.096	-0.101	-0.003	-0.085	-0.327	91
190355	381	ARF5	NM_001662	10116	rno-miR-29a	3	369	376	0.013	0.096	-0.101	-0.003	-0.085	-0.327	91
190566	382	ARF6	NM_001663	10116	rno-miR-544	3	2604	2611	-0.029	-0.049	-0.109	0.03	-0.005	-0.409	99
190857	84364	ARFGAP2	NM_001242832	10116	rno-miR-298	3	840	847	-0.018	-0.024	-0.038	0.05	-0.121	-0.398	98
190858	84364	ARFGAP2	NM_032389	10116	rno-miR-298	3	840	847	-0.018	-0.024	-0.038	0.05	-0.121	-0.398	98
190859	84364	ARFGAP2	NM_032389	10116	rno-miR-342-5p	3	875	882	0.003	0.03	-0.047	0.019	-0.202	-0.444	96
190860	84364	ARFGAP2	NM_001242832	10116	rno-miR-342-5p	3	875	882	0.003	0.03	-0.047	0.019	-0.202	-0.444	96
191181	10565	ARFGEF1	NM_006421	10116	rno-miR-122	3	150	157	0.013	0.03	-0.076	0.016	-0.067	-0.331	97
191182	10565	ARFGEF1	NM_006421	10116	rno-miR-674-3p	3	364	371	0.003	-0.035	-0.022	0.008	-0.067	-0.36	97
191191	10565	ARFGEF1	NM_006421	10116	rno-miR-741-5p	3	941	948	0.003	-0.068	-0.04	-0.013	0.06	-0.305	95
191192	10565	ARFGEF1	NM_006421	10116	rno-miR-376c	3	941	948	-0.018	-0.068	-0.04	-0.013	0.06	-0.326	96
191194	10565	ARFGEF1	NM_006421	10116	rno-miR-27a	3	1028	1035	0.003	-0.041	-0.062	0.035	-0.009	-0.321	97
191196	10565	ARFGEF1	NM_006421	10116	rno-miR-27b	3	1028	1035	0.003	-0.041	-0.062	0.035	-0.009	-0.321	97
191200	10565	ARFGEF1	NM_006421	10116	rno-miR-741-5p	3	1137	1144	-0.018	-0.066	-0.09	-0.013	0.06	-0.374	99
191201	10565	ARFGEF1	NM_006421	10116	rno-miR-376c	3	1137	1144	-0.018	-0.066	-0.09	-0.013	0.06	-0.374	98
191206	10565	ARFGEF1	NM_006421	10116	rno-miR-192	3	1204	1211	-0.018	-0.081	-0.107	-0.037	-0.018	-0.508	99
191207	10565	ARFGEF1	NM_006421	10116	rno-miR-215	3	1204	1211	-0.018	-0.081	-0.107	-0.037	-0.018	-0.508	99
191508	10564	ARFGEF2	NM_006420	10116	rno-miR-376c	3	3099	3106	-0.018	-0.12	-0.094	-0.013	0.06	-0.432	99
191509	10564	ARFGEF2	NM_006420	10116	rno-miR-741-5p	3	3099	3106	-0.018	-0.12	-0.094	-0.013	0.06	-0.432	99
192081	27236	ARFIP1	NM_001025593	10116	rno-miR-152	3	280	287	0.024	-0.073	-0.044	0.006	-0.06	-0.394	97
192082	27236	ARFIP1	NM_001025593	10116	rno-miR-148b-3p	3	280	287	0.024	-0.073	-0.044	0.006	-0.06	-0.394	97
192083	27236	ARFIP1	NM_001025595	10116	rno-miR-148b-3p	3	280	287	0.024	-0.073	-0.044	0.006	-0.06	-0.394	97
192084	27236	ARFIP1	NM_001025595	10116	rno-miR-152	3	280	287	0.024	-0.073	-0.044	0.006	-0.06	-0.394	97
192085	27236	ARFIP1	NM_014447	10116	rno-miR-148b-3p	3	280	287	0.024	-0.073	-0.044	0.006	-0.06	-0.394	97
192086	27236	ARFIP1	NM_014447	10116	rno-miR-152	3	280	287	0.024	-0.073	-0.044	0.006	-0.06	-0.394	97
193346	55082	ARGLU1	NM_018011	10116	rno-miR-499	3	682	689	0.013	-0.105	-0.109	-0.011	0.068	-0.391	99
193602	392	ARHGAP1	NM_004308	10116	rno-miR-3594-5p	3	177	184	-0.008	0.114	-0.07	0.047	-0.196	-0.36	91
193610	392	ARHGAP1	NM_004308	10116	rno-miR-449c-5p	3	328	335	0.003	0.026	-0.031	0.018	-0.118	-0.349	92
193611	392	ARHGAP1	NM_004308	10116	rno-miR-449a	3	328	335	-0.008	0.026	-0.031	0.018	-0.118	-0.36	93
193612	392	ARHGAP1	NM_004308	10116	rno-miR-34a	3	328	335	-0.008	0.026	-0.031	0.018	-0.118	-0.36	92
193613	392	ARHGAP1	NM_004308	10116	rno-miR-34b	3	328	335	-0.018	0.026	-0.031	0.018	-0.118	-0.37	94
193614	392	ARHGAP1	NM_004308	10116	rno-miR-34c	3	328	335	-0.018	0.026	-0.031	0.018	-0.118	-0.37	94
193616	392	ARHGAP1	NM_004308	10116	rno-miR-27b	3	1316	1323	-0.018	-0.01	-0.091	0.035	-0.009	-0.34	98
193617	392	ARHGAP1	NM_004308	10116	rno-miR-27a	3	1316	1323	-0.018	-0.01	-0.091	0.035	-0.009	-0.34	98
193725	9824	ARHGAP11A	NM_014783	10116	rno-miR-135b	3	660	667	-0.008	-0.075	-0.053	-0.004	-0.001	-0.388	99
193726	9824	ARHGAP11A	NM_014783	10116	rno-miR-135a	3	660	667	-0.008	-0.075	-0.053	-0.004	-0.001	-0.388	99
194057	94134	ARHGAP12	NM_018287	10116	rno-miR-199a-5p	3	266	273	-0.029	-0.072	-0.047	0.01	-0.059	-0.444	99
195137	57569	ARHGAP20	NM_020809	10116	rno-miR-3120	3	1888	1895	-0.029	-0.092	-0.046	0.035	-0.001	-0.38	99
195141	57569	ARHGAP20	NM_020809	10116	rno-miR-544	3	2055	2062	0.003	-0.01	-0.088	0.03	-0.005	-0.317	97
195142	57569	ARHGAP20	NM_020809	10116	rno-miR-15b	3	2064	2071	0.003	-0.024	-0.09	0.032	-0.085	-0.411	99
195143	57569	ARHGAP20	NM_020809	10116	rno-miR-16	3	2064	2071	0.024	-0.024	-0.09	0.032	-0.085	-0.39	97
195144	57569	ARHGAP20	NM_020809	10116	rno-miR-497	3	2064	2071	0.003	-0.024	-0.09	0.032	-0.085	-0.411	99
195145	57569	ARHGAP20	NM_020809	10116	rno-miR-195	3	2064	2071	0.024	-0.024	-0.09	0.032	-0.085	-0.39	97
195146	57569	ARHGAP20	NM_020809	10116	rno-miR-322	3	2064	2071	0.003	-0.024	-0.09	0.032	-0.085	-0.411	99
195355	57584	ARHGAP21	NM_020824	10116	rno-miR-194	3	34	41	0.024	-0.027	-0.106	0.001	0.038	-0.317	97
195359	57584	ARHGAP21	NM_020824	10116	rno-miR-183	3	352	359	-0.008	-0.027	-0.025	-0.009	-0.066	-0.382	96
195369	57584	ARHGAP21	NM_020824	10116	rno-miR-199a-5p	3	747	754	0.013	-0.092	-0.108	0.01	-0.059	-0.483	99
196563	83478	ARHGAP24	NM_031305	10116	rno-miR-547	3	158	165	0.013	-0.006	-0.074	-0.013	0.011	-0.316	94
196564	83478	ARHGAP24	NM_001025616	10116	rno-miR-547	3	158	165	0.013	-0.006	-0.074	-0.013	0.011	-0.316	94
196565	83478	ARHGAP24	NM_001042669	10116	rno-miR-547	3	158	165	0.013	-0.006	-0.074	-0.013	0.011	-0.316	94
198058	23092	ARHGAP26	NM_015071	10116	rno-miR-3593-5p	3	220	227	-0.039	-0.034	-0.059	0.041	-0.205	-0.543	99
198059	23092	ARHGAP26	NM_001135608	10116	rno-miR-3593-5p	3	220	227	-0.039	-0.034	-0.059	0.041	-0.205	-0.543	99
198761	9411	ARHGAP29	NM_004815	10116	rno-miR-291b	3	576	583	-0.039	-0.066	0.031	0.001	-0.001	-0.321	96
198898	257106	ARHGAP30	NM_001025598	10116	rno-miR-592	3	173	180	0.024	-0.044	-0.071	0.01	0.016	-0.312	97
198899	257106	ARHGAP30	NM_181720	10116	rno-miR-592	3	173	180	0.024	-0.044	-0.071	0.01	0.016	-0.312	97
198900	257106	ARHGAP30	NM_181720	10116	rno-miR-105	3	182	189	-0.05	-0.056	-0.068	0.028	0.001	-0.392	99
198901	257106	ARHGAP30	NM_181720	10116	rno-miR-291a-3p	3	182	189	-0.039	-0.056	-0.068	0.028	0.001	-0.381	99
198902	257106	ARHGAP30	NM_001025598	10116	rno-miR-291a-3p	3	182	189	-0.039	-0.056	-0.068	0.028	0.001	-0.381	99
198903	257106	ARHGAP30	NM_001025598	10116	rno-miR-105	3	182	189	-0.05	-0.056	-0.068	0.028	0.001	-0.392	99
199096	57514	ARHGAP31	NM_020754	10116	rno-miR-542-3p	3	2131	2138	-0.05	-0.008	0.012	0.014	-0.042	-0.321	96
200572	158763	ARHGAP36	NM_144967	10116	rno-miR-330	3	339	346	-0.018	-0.008	-0.029	0.043	-0.115	-0.374	97
200573	158763	ARHGAP36	NM_144967	10116	rno-miR-326	3	339	346	0.024	-0.008	-0.029	0.043	-0.115	-0.332	94
200583	158763	ARHGAP36	NM_144967	10116	rno-miR-628	3	762	769	0.024	-0.032	-0.029	0	-0.068	-0.352	97
200584	158763	ARHGAP36	NM_144967	10116	rno-miR-125a-3p	3	813	820	-0.018	-0.08	-0.042	0.02	-0.063	-0.43	99
200724	80728	ARHGAP39	NM_025251	10116	rno-miR-678	3	185	192	0.003	0.126	-0.068	-0.105	-0.117	-0.408	90
200901	143872	ARHGAP42	NM_152432	10116	rno-miR-3561-5p	3	70	77	0.013	-0.043	-0.097	0.019	-0.042	-0.397	99
200902	143872	ARHGAP42	NM_152432	10116	rno-miR-138	3	126	133	0.003	-0.044	-0.082	0.011	-0.118	-0.477	99
200903	143872	ARHGAP42	NM_152432	10116	rno-miR-3575	3	128	135	0.003	-0.028	-0.082	0.04	-0.112	-0.426	99
201064	9912	ARHGAP44	NM_014859	10116	rno-miR-770	3	226	233	-0.039	0.038	-0.057	-0.007	-0.124	-0.436	97
202711	394	ARHGAP5	NM_001173	10116	rno-miR-542-3p	3	296	303	0.003	-0.094	-0.039	0.014	-0.042	-0.405	99
202712	394	ARHGAP5	NM_001030055	10116	rno-miR-542-3p	3	296	303	0.003	-0.094	-0.039	0.014	-0.042	-0.405	99
203949	397	ARHGDIB	NM_001175	10116	rno-miR-532-3p	3	387	394	-0.018	-0.008	-0.101	0.038	-0.121	-0.457	99
206152	23365	ARHGEF12	NM_015313	10116	rno-miR-22	2	171	177	-0.081	0.008	-0.038	0.001	-0.083	-0.313	94
206153	23365	ARHGEF12	NM_001198665	10116	rno-miR-22	2	171	177	-0.081	0.008	-0.038	0.001	-0.083	-0.313	94
206184	23365	ARHGEF12	NM_015313	10116	rno-miR-193	3	1010	1017	0.003	-0.085	0.141	-0.021	-0.143	-0.352	92
206185	23365	ARHGEF12	NM_001198665	10116	rno-miR-193	3	1010	1017	0.003	-0.085	0.141	-0.021	-0.143	-0.352	92
206823	9828	ARHGEF17	NM_014786	10116	rno-miR-615	3	283	290	-0.018	0.087	-0.043	-0.002	-0.205	-0.428	89
207158	23370	ARHGEF18	NM_015318	10116	rno-miR-137	3	1422	1429	-0.039	-0.054	-0.111	-0.001	0.069	-0.383	99
207159	23370	ARHGEF18	NM_001130955	10116	rno-miR-137	3	1422	1429	-0.039	-0.054	-0.111	-0.001	0.069	-0.383	99
207582	9181	ARHGEF2	NM_004723	10116	rno-miR-547	3	601	608	0.003	-0.052	-0.011	-0.013	0.011	-0.309	94
207583	9181	ARHGEF2	NM_001162383	10116	rno-miR-547	3	601	608	0.003	-0.052	-0.011	-0.013	0.011	-0.309	94
207584	9181	ARHGEF2	NM_001162384	10116	rno-miR-547	3	601	608	0.003	-0.052	-0.011	-0.013	0.011	-0.309	94
207832	26084	ARHGEF26	NM_015595	10116	rno-miR-3557-3p	3	1261	1268	-0.018	-0.101	-0.044	0.035	-0.063	-0.438	99
209460	50650	ARHGEF3	NM_001128616	10116	rno-miR-138	3	1234	1241	-0.018	-0.027	0.031	0.011	-0.118	-0.368	92
209461	50650	ARHGEF3	NM_001128615	10116	rno-miR-138	3	1234	1241	-0.018	-0.027	0.031	0.011	-0.118	-0.368	92
209462	50650	ARHGEF3	NM_019555	10116	rno-miR-138	3	1234	1241	-0.018	-0.027	0.031	0.011	-0.118	-0.368	92
209466	50650	ARHGEF3	NM_001128615	10116	rno-miR-182	3	1265	1272	-0.05	-0.109	0.023	0.017	0.004	-0.362	97
209467	50650	ARHGEF3	NM_001128616	10116	rno-miR-182	3	1265	1272	-0.05	-0.109	0.023	0.017	0.004	-0.362	97
209468	50650	ARHGEF3	NM_019555	10116	rno-miR-182	3	1265	1272	-0.05	-0.109	0.023	0.017	0.004	-0.362	97
209694	100271715	ARHGEF33	NM_001145451	10116	rno-miR-297	3	142	149	0.003	-0.048	-0.078	-0.007	0.063	-0.314	97
210011	54848	ARHGEF38	NM_001242729	10116	rno-let-7d	3	39	46	-0.008	0.002	-0.104	-0.014	-0.049	-0.42	99
210012	54848	ARHGEF38	NM_001242729	10116	rno-let-7a	3	39	46	0.024	0.002	-0.104	-0.014	-0.049	-0.388	98
210013	54848	ARHGEF38	NM_001242729	10116	rno-let-7c	3	39	46	0.024	0.002	-0.104	-0.014	-0.049	-0.388	98
210014	54848	ARHGEF38	NM_001242729	10116	rno-let-7f	3	39	46	0.013	0.002	-0.104	-0.014	-0.049	-0.399	98
210015	54848	ARHGEF38	NM_001242729	10116	rno-let-7i	3	39	46	0.013	0.002	-0.104	-0.014	-0.049	-0.399	98
210016	54848	ARHGEF38	NM_001242729	10116	rno-miR-98	3	39	46	0.024	0.002	-0.104	-0.014	-0.049	-0.388	98
210017	54848	ARHGEF38	NM_001242729	10116	rno-let-7b	3	39	46	0.024	0.002	-0.104	-0.014	-0.049	-0.388	98
210018	54848	ARHGEF38	NM_001242729	10116	rno-let-7e	3	39	46	0.024	0.002	-0.104	-0.014	-0.049	-0.388	98
210291	50649	ARHGEF4	NM_015320	10116	rno-miR-3561-5p	3	686	693	-0.018	-0.032	-0.06	0.019	-0.042	-0.38	99
210293	50649	ARHGEF4	NM_015320	10116	rno-miR-342-3p	3	715	722	0.045	-0.017	-0.068	0.019	-0.042	-0.31	95
210299	50649	ARHGEF4	NM_032995	10116	rno-miR-3561-5p	3	1232	1239	-0.018	-0.032	-0.06	0.019	-0.042	-0.38	99
210301	50649	ARHGEF4	NM_032995	10116	rno-miR-342-3p	3	1261	1268	0.045	-0.017	-0.068	0.019	-0.042	-0.31	95
210467	7984	ARHGEF5	NM_005435	10116	rno-miR-199a-5p	3	190	197	-0.018	0.053	-0.066	0.01	-0.059	-0.327	94
210768	9459	ARHGEF6	NM_004840	10116	rno-miR-3548	2	2008	2014	0.012	-0.157	-0.061	0.002	-0.032	-0.356	97
212314	8874	ARHGEF7	NM_145735	10116	rno-miR-3564	3	113	120	-0.029	-0.009	-0.086	0.039	0.022	-0.31	99
212315	8874	ARHGEF7	NM_001113512	10116	rno-miR-3564	3	113	120	-0.029	-0.009	-0.086	0.039	0.022	-0.31	99
212316	8874	ARHGEF7	NM_001113511	10116	rno-miR-3564	3	113	120	-0.029	-0.009	-0.086	0.039	0.022	-0.31	99
212377	8874	ARHGEF7	NM_145735	10116	rno-miR-182	3	2127	2134	0.003	-0.076	-0.05	0.017	0.004	-0.349	97
212378	8874	ARHGEF7	NM_001113512	10116	rno-miR-182	3	2127	2134	0.003	-0.076	-0.05	0.017	0.004	-0.349	97
212379	8874	ARHGEF7	NM_001113511	10116	rno-miR-182	3	2127	2134	0.003	-0.076	-0.05	0.017	0.004	-0.349	97
213362	23229	ARHGEF9	NM_001173479	10116	rno-miR-880	2	2592	2598	0.003	-0.12	-0.059	-0.005	-0.002	-0.303	96
213363	23229	ARHGEF9	NM_001173480	10116	rno-miR-880	2	2592	2598	0.003	-0.12	-0.059	-0.005	-0.002	-0.303	96
213364	23229	ARHGEF9	NM_015185	10116	rno-miR-880	2	2592	2598	0.003	-0.12	-0.059	-0.005	-0.002	-0.303	96
214205	8289	ARID1A	NM_006015	10116	rno-miR-345-5p	3	620	627	-0.018	0.067	0.042	-0.019	-0.126	-0.301	89
214206	8289	ARID1A	NM_139135	10116	rno-miR-345-5p	3	620	627	-0.018	0.067	0.042	-0.019	-0.126	-0.301	89
214211	8289	ARID1A	NM_139135	10116	rno-miR-31	3	953	960	-0.039	0.051	-0.023	0.005	-0.063	-0.316	94
214212	8289	ARID1A	NM_006015	10116	rno-miR-31	3	953	960	-0.039	0.051	-0.023	0.005	-0.063	-0.316	94
214917	57492	ARID1B	NM_017519	10116	rno-miR-1193-5p	3	129	136	-0.029	-0.046	-0.082	0.005	0.075	-0.324	99
214918	57492	ARID1B	NM_020732	10116	rno-miR-1193-5p	3	129	136	-0.029	-0.046	-0.082	0.005	0.075	-0.324	99
215814	196528	ARID2	NM_152641	10116	rno-miR-802	3	51	58	0.003	-0.017	-0.101	0.001	0.038	-0.323	97
215819	196528	ARID2	NM_152641	10116	rno-miR-3576	3	279	286	0.003	0.023	-0.044	0.013	-0.06	-0.312	95
215820	196528	ARID2	NM_152641	10116	rno-miR-376b-5p	3	379	386	0.003	-0.078	-0.019	-0.024	0.059	-0.306	96
215860	196528	ARID2	NM_152641	10116	rno-miR-741-5p	3	2591	2598	0.024	-0.093	-0.059	-0.013	0.06	-0.328	96
215861	196528	ARID2	NM_152641	10116	rno-miR-376c	3	2591	2598	0.003	-0.093	-0.059	-0.013	0.06	-0.349	97
215864	196528	ARID2	NM_152641	10116	rno-miR-532-5p	3	2705	2712	0.003	-0.02	-0.088	-0.016	-0.001	-0.369	97
215865	196528	ARID2	NM_152641	10116	rno-miR-511	3	2705	2712	0.003	-0.02	-0.088	-0.016	-0.001	-0.369	97
218821	5926	ARID4A	NM_002892	10116	rno-miR-3590-5p	3	260	267	0.013	-0.065	-0.049	-0.006	-0.053	-0.407	97
218822	5926	ARID4A	NM_023001	10116	rno-miR-3590-5p	3	260	267	0.013	-0.065	-0.049	-0.006	-0.053	-0.407	97
218823	5926	ARID4A	NM_023000	10116	rno-miR-3590-5p	3	260	267	0.013	-0.065	-0.049	-0.006	-0.053	-0.407	97
218881	5926	ARID4A	NM_002892	10116	rno-miR-7b	3	627	634	-0.008	-0.07	0.044	0.024	-0.045	-0.302	96
218882	5926	ARID4A	NM_002892	10116	rno-miR-7a	3	627	634	-0.008	-0.07	0.044	0.024	-0.045	-0.302	96
218883	5926	ARID4A	NM_023000	10116	rno-miR-7b	3	627	634	-0.008	-0.07	0.044	0.024	-0.045	-0.302	96
218884	5926	ARID4A	NM_023000	10116	rno-miR-7a	3	627	634	-0.008	-0.07	0.044	0.024	-0.045	-0.302	96
218885	5926	ARID4A	NM_023001	10116	rno-miR-7b	3	627	634	-0.008	-0.07	0.044	0.024	-0.045	-0.302	96
218886	5926	ARID4A	NM_023001	10116	rno-miR-7a	3	627	634	-0.008	-0.07	0.044	0.024	-0.045	-0.302	96
218887	5926	ARID4A	NM_023001	10116	rno-miR-764	3	651	658	-0.05	-0.075	0.05	-0.011	-0.068	-0.401	97
218888	5926	ARID4A	NM_023000	10116	rno-miR-764	3	651	658	-0.05	-0.075	0.05	-0.011	-0.068	-0.401	97
218889	5926	ARID4A	NM_002892	10116	rno-miR-764	3	651	658	-0.05	-0.075	0.05	-0.011	-0.068	-0.401	97
218950	5926	ARID4A	NM_002892	10116	rno-miR-3558-3p	3	1303	1310	-0.018	-0.026	-0.009	0.02	-0.063	-0.343	96
218951	5926	ARID4A	NM_023000	10116	rno-miR-3558-3p	3	1303	1310	-0.018	-0.026	-0.009	0.02	-0.063	-0.343	96
218952	5926	ARID4A	NM_023001	10116	rno-miR-3558-3p	3	1303	1310	-0.018	-0.026	-0.009	0.02	-0.063	-0.343	96
221026	51742	ARID4B	NM_001206794	10116	rno-miR-291b	3	24	31	0.013	-0.009	-0.108	0.001	-0.001	-0.351	97
221027	51742	ARID4B	NM_016374	10116	rno-miR-291b	3	24	31	0.013	-0.009	-0.108	0.001	-0.001	-0.351	97
221028	51742	ARID4B	NM_031371	10116	rno-miR-291b	3	24	31	0.013	-0.009	-0.108	0.001	-0.001	-0.351	97
221095	51742	ARID4B	NM_031371	10116	rno-miR-409-5p	3	548	555	0.003	-0.067	0.024	-0.056	-0.047	-0.39	97
221096	51742	ARID4B	NM_001206794	10116	rno-miR-409-5p	3	548	555	0.003	-0.067	0.024	-0.056	-0.047	-0.39	97
221097	51742	ARID4B	NM_016374	10116	rno-miR-409-5p	3	548	555	0.003	-0.067	0.024	-0.056	-0.047	-0.39	97
221185	51742	ARID4B	NM_016374	10116	rno-miR-3570	3	1613	1620	0.024	-0.093	-0.101	0.014	0.09	-0.313	99
221186	51742	ARID4B	NM_031371	10116	rno-miR-3570	3	1613	1620	0.024	-0.093	-0.101	0.014	0.09	-0.313	99
221187	51742	ARID4B	NM_001206794	10116	rno-miR-3570	3	1613	1620	0.024	-0.093	-0.101	0.014	0.09	-0.313	99
221833	84159	ARID5B	NM_032199	10116	rno-miR-24	3	3826	3833	0.013	-0.017	-0.072	0.047	-0.121	-0.397	97
222158	25820	ARIH1	NM_005744	10116	rno-miR-219-5p	3	2994	3001	-0.008	0.018	-0.073	-0.043	0.032	-0.321	94
222373	10425	ARIH2	NM_006321	10116	rno-miR-3541	3	255	262	0.003	0.04	-0.05	0.056	-0.199	-0.397	92
222772	392509	ARL13A	NM_001162490	10116	rno-miR-466c	3	205	212	0.003	-0.008	-0.062	-0.014	0.01	-0.318	96
222919	200894	ARL13B	NM_182896	10116	rno-miR-433	3	1752	1759	0.034	-0.078	-0.102	0.004	0.064	-0.325	99
222920	200894	ARL13B	NM_144996	10116	rno-miR-433	3	1899	1906	0.034	-0.078	-0.102	0.004	0.064	-0.325	99
222921	200894	ARL13B	NM_001174150	10116	rno-miR-433	3	1899	1906	0.034	-0.078	-0.102	0.004	0.064	-0.325	99
222922	200894	ARL13B	NM_001174151	10116	rno-miR-433	3	1899	1906	0.034	-0.078	-0.102	0.004	0.064	-0.325	99
223542	23568	ARL2BP	NM_012106	10116	rno-miR-485	3	421	428	-0.018	0.022	-0.008	0.059	-0.121	-0.313	95
224004	403	ARL3	NM_004311	10116	rno-miR-540	3	69	76	0.013	0.016	-0.097	0	-0.071	-0.386	97
224012	403	ARL3	NM_004311	10116	rno-miR-298	3	215	222	0.003	-0.095	-0.06	0.05	-0.121	-0.47	99
224029	403	ARL3	NM_004311	10116	rno-miR-3559-5p	3	3050	3057	-0.008	-0.029	-0.105	0.017	-0.051	-0.423	99
226133	10123	ARL4C	NM_005737	10116	rno-miR-3593-5p	3	2237	2244	0.003	0.094	-0.068	0.041	-0.205	-0.382	91
226134	10123	ARL4C	NM_005737	10116	rno-miR-673	3	2393	2400	0.024	-0.047	-0.107	0.036	-0.068	-0.409	99
227738	23204	ARL6IP1	NM_015161	10116	rno-miR-532-3p	3	443	450	0.003	0.027	-0.002	0.038	-0.121	-0.302	93
227744	23204	ARL6IP1	NM_015161	10116	rno-miR-328b-3p	3	1075	1082	0.034	0.033	-0.021	-0.003	-0.164	-0.368	93
227745	23204	ARL6IP1	NM_015161	10116	rno-miR-328a	3	1075	1082	0.024	0.033	-0.021	-0.003	-0.164	-0.378	94
227751	23204	ARL6IP1	NM_015161	10116	rno-miR-148b-3p	3	1148	1155	0.003	-0.003	-0.039	0.006	-0.06	-0.34	94
227752	23204	ARL6IP1	NM_015161	10116	rno-miR-152	3	1148	1155	0.003	-0.003	-0.039	0.006	-0.06	-0.34	94
227834	10550	ARL6IP5	NM_006407	10116	rno-miR-138	3	612	619	0.003	-0.029	0.04	0.011	-0.118	-0.34	90
228313	55207	ARL8B	NM_018184	10116	rno-miR-878	3	182	189	-0.018	-0.017	-0.068	-0.015	0.015	-0.35	97
228316	55207	ARL8B	NM_018184	10116	rno-miR-298	3	1845	1852	0.003	-0.051	-0.037	0.05	-0.121	-0.403	98
228317	55207	ARL8B	NM_018184	10116	rno-miR-802	3	1868	1875	-0.008	-0.05	-0.043	0.001	0.038	-0.309	97
228611	55156	ARMC1	NM_018120	10116	rno-miR-103	3	126	133	0.003	-0.08	-0.082	0.018	-0.066	-0.454	99
228612	55156	ARMC1	NM_018120	10116	rno-miR-107	3	126	133	0.003	-0.08	-0.082	0.018	-0.066	-0.454	99
228622	55156	ARMC1	NM_018120	10116	rno-miR-505	3	1570	1577	-0.06	-0.05	-0.045	0.019	0.016	-0.367	99
228826	79637	ARMC7	NM_024585	10116	rno-miR-3541	3	1041	1048	0.003	-0.019	-0.085	0.056	-0.199	-0.491	99
229684	25852	ARMC8	NM_014154	10116	rno-miR-511	3	54	61	-0.06	-0.034	-0.101	-0.016	-0.001	-0.459	99
229685	25852	ARMC8	NM_014154	10116	rno-miR-532-5p	3	54	61	0.003	-0.034	-0.101	-0.016	-0.001	-0.396	98
229686	25852	ARMC8	NM_213654	10116	rno-miR-532-5p	3	54	61	0.003	-0.034	-0.101	-0.016	-0.001	-0.396	98
229687	25852	ARMC8	NM_213654	10116	rno-miR-511	3	54	61	-0.06	-0.034	-0.101	-0.016	-0.001	-0.459	99
229703	25852	ARMC8	NM_213654	10116	rno-miR-361	3	205	212	0.003	-0.048	-0.062	-0.008	0.056	-0.306	96
229704	25852	ARMC8	NM_014154	10116	rno-miR-361	3	205	212	0.003	-0.048	-0.062	-0.008	0.056	-0.306	96
229714	25852	ARMC8	NM_015396	10116	rno-miR-103	3	278	285	0.003	0.029	-0.044	0.018	-0.066	-0.307	95
229715	25852	ARMC8	NM_015396	10116	rno-miR-107	3	278	285	0.003	0.029	-0.044	0.018	-0.066	-0.307	95
229716	25852	ARMC8	NM_015396	10116	rno-miR-3552	3	282	289	0.013	0.045	-0.043	0.029	-0.144	-0.347	93
229753	25852	ARMC8	NM_014154	10116	rno-miR-409-3p	3	1468	1475	0.013	-0.061	-0.083	-0.017	0.019	-0.376	99
229754	25852	ARMC8	NM_213654	10116	rno-miR-409-3p	3	1468	1475	0.013	-0.061	-0.083	-0.017	0.019	-0.376	99
229821	51309	ARMCX1	NM_016608	10116	rno-miR-21	3	313	320	-0.018	-0.092	-0.096	-0.029	0.07	-0.412	99
230409	51566	ARMCX3	NM_016607	10116	rno-miR-338	3	348	355	0.003	-0.091	-0.026	0.019	-0.06	-0.402	99
230410	51566	ARMCX3	NM_177948	10116	rno-miR-338	3	348	355	0.003	-0.091	-0.026	0.019	-0.06	-0.402	99
230411	51566	ARMCX3	NM_177947	10116	rno-miR-338	3	348	355	0.003	-0.091	-0.026	0.019	-0.06	-0.402	99
230508	64860	ARMCX5	NM_022838	10116	rno-miR-216b-3p	3	262	269	0.003	-0.101	-0.1	0	0.071	-0.374	99
230509	64860	ARMCX5	NM_001168478	10116	rno-miR-216b-3p	3	262	269	0.003	-0.101	-0.1	0	0.071	-0.374	99
230510	64860	ARMCX5	NM_001168479	10116	rno-miR-216b-3p	3	262	269	0.003	-0.101	-0.1	0	0.071	-0.374	99
230511	64860	ARMCX5	NM_001168485	10116	rno-miR-216b-3p	3	262	269	0.003	-0.101	-0.1	0	0.071	-0.374	99
230512	64860	ARMCX5	NM_001168480	10116	rno-miR-216b-3p	3	262	269	0.003	-0.101	-0.1	0	0.071	-0.374	99
230513	64860	ARMCX5	NM_001168482	10116	rno-miR-216b-3p	3	262	269	0.003	-0.101	-0.1	0	0.071	-0.374	99
231703	405	ARNT	NM_001197325	10116	rno-miR-3552	3	740	747	-0.029	-0.066	0.073	0.029	-0.144	-0.384	96
231704	405	ARNT	NM_001668	10116	rno-miR-3552	3	740	747	-0.029	-0.066	0.073	0.029	-0.144	-0.384	96
231705	405	ARNT	NM_178427	10116	rno-miR-3552	3	740	747	-0.029	-0.066	0.073	0.029	-0.144	-0.384	96
231763	405	ARNT	NM_001197325	10116	rno-miR-222	3	1815	1822	0.003	-0.036	-0.015	-0.018	0.005	-0.308	94
231766	405	ARNT	NM_001668	10116	rno-miR-222	3	1815	1822	0.003	-0.036	-0.015	-0.018	0.005	-0.308	94
231767	405	ARNT	NM_178427	10116	rno-miR-222	3	1815	1822	0.003	-0.036	-0.015	-0.018	0.005	-0.308	94
231984	9915	ARNT2	NM_014862	10116	rno-miR-105	3	3375	3382	-0.018	0.001	-0.07	0.028	0.001	-0.305	98
232298	406	ARNTL	NM_001178	10116	rno-miR-505	3	265	272	0.013	-0.086	-0.054	0.019	0.016	-0.339	98
232299	406	ARNTL	NM_001030273	10116	rno-miR-505	3	265	272	0.013	-0.086	-0.054	0.019	0.016	-0.339	98
232300	406	ARNTL	NM_001030272	10116	rno-miR-505	3	265	272	0.013	-0.086	-0.054	0.019	0.016	-0.339	98
232307	406	ARNTL	NM_001030273	10116	rno-miR-142-3p	3	351	358	0.003	-0.062	-0.076	-0.045	0.007	-0.42	98
232308	406	ARNTL	NM_001030272	10116	rno-miR-142-3p	3	351	358	0.003	-0.062	-0.076	-0.045	0.007	-0.42	98
232309	406	ARNTL	NM_001178	10116	rno-miR-142-3p	3	351	358	0.003	-0.062	-0.076	-0.045	0.007	-0.42	98
232674	10093	ARPC4	NM_001198780	10116	rno-miR-702-3p	3	135	142	-0.039	0.075	-0.08	0.012	-0.202	-0.481	97
232675	10093	ARPC4	NM_005718	10116	rno-miR-702-3p	3	135	142	-0.039	0.075	-0.08	0.012	-0.202	-0.481	97
232676	10093	ARPC4	NM_001024959	10116	rno-miR-702-3p	3	135	142	-0.039	0.075	-0.08	0.012	-0.202	-0.481	97
232677	10093	ARPC4	NM_001024960	10116	rno-miR-702-3p	3	135	142	-0.039	0.075	-0.08	0.012	-0.202	-0.481	97
232876	10092	ARPC5	NM_005717	10116	rno-miR-190	3	151	158	0.013	-0.084	-0.076	-0.035	0.08	-0.349	97
232877	10092	ARPC5	NM_005717	10116	rno-miR-190b	3	151	158	0.003	-0.084	-0.076	-0.035	0.08	-0.359	98
232879	10092	ARPC5	NM_005717	10116	rno-miR-22	3	417	424	0.013	-0.016	-0.009	0.003	-0.143	-0.399	97
232919	81873	ARPC5L	NM_030978	10116	rno-miR-343	3	146	153	0.024	-0.01	-0.077	0.04	-0.124	-0.394	97
233632	10776	ARPP19	NM_006628	10116	rno-miR-148b-3p	3	177	184	-0.018	0.039	-0.07	0.006	-0.06	-0.35	95
233633	10776	ARPP19	NM_006628	10116	rno-miR-152	3	177	184	-0.018	0.039	-0.07	0.006	-0.06	-0.35	95
233634	10776	ARPP19	NM_006628	10116	rno-miR-409-3p	3	203	210	0.013	-0.025	-0.063	-0.017	0.019	-0.32	97
233968	10777	ARPP21	NM_016300	10116	rno-miR-500	3	155	162	0.003	-0.068	-0.075	-0.029	-0.066	-0.482	99
233973	10777	ARPP21	NM_016300	10116	rno-miR-3597-3p	3	363	370	-0.018	0.002	-0.073	-0.008	-0.014	-0.358	96
234601	408	ARRB1	NM_020251	10116	rno-miR-22	3	411	418	0.013	-0.022	-0.01	0.003	-0.143	-0.406	97
234602	408	ARRB1	NM_004041	10116	rno-miR-22	3	411	418	0.013	-0.022	-0.01	0.003	-0.143	-0.406	97
234749	409	ARRB2	NM_004313	10116	rno-miR-365	3	135	142	0.003	-0.022	-0.08	-0.023	-0.06	-0.429	98
234750	409	ARRB2	NM_199004	10116	rno-miR-365	3	135	142	0.003	-0.022	-0.08	-0.023	-0.06	-0.429	98
235368	57561	ARRDC3	NM_020801	10116	rno-miR-19a	3	299	306	-0.018	-0.053	-0.039	0.008	0.025	-0.324	96
235369	57561	ARRDC3	NM_020801	10116	rno-miR-19b	3	299	306	-0.018	-0.053	-0.039	0.008	0.025	-0.324	96
235405	57561	ARRDC3	NM_020801	10116	rno-miR-3595	3	2362	2369	0.003	-0.081	-0.063	0.006	0.08	-0.302	98
235406	57561	ARRDC3	NM_020801	10116	rno-miR-92a	3	2387	2394	0.003	-0.099	-0.07	0.001	0.019	-0.393	99
235407	57561	ARRDC3	NM_020801	10116	rno-miR-32	3	2387	2394	0.024	-0.099	-0.07	0.001	0.019	-0.372	97
235408	57561	ARRDC3	NM_020801	10116	rno-miR-25	3	2387	2394	-0.018	-0.099	-0.07	0.001	0.019	-0.414	99
235409	57561	ARRDC3	NM_020801	10116	rno-miR-92b	3	2387	2394	0.003	-0.099	-0.07	0.001	0.019	-0.393	99
235410	57561	ARRDC3	NM_020801	10116	rno-miR-363	3	2387	2394	0.003	-0.099	-0.07	0.001	0.019	-0.393	99
235413	57561	ARRDC3	NM_020801	10116	rno-miR-29a	2	2446	2452	-0.016	-0.091	-0.045	-0.003	-0.048	-0.323	91
235414	57561	ARRDC3	NM_020801	10116	rno-miR-29b	2	2446	2452	-0.016	-0.091	-0.045	-0.003	-0.048	-0.323	91
235415	57561	ARRDC3	NM_020801	10116	rno-miR-29c	2	2446	2452	-0.016	-0.091	-0.045	-0.003	-0.048	-0.323	91
235416	57561	ARRDC3	NM_020801	10116	rno-miR-3065-3p	3	2447	2454	-0.008	-0.094	-0.085	0.013	-0.118	-0.539	99
235740	91947	ARRDC4	NM_183376	10116	rno-miR-19b	3	2223	2230	0.003	-0.042	-0.071	0.008	0.025	-0.324	96
235741	91947	ARRDC4	NM_183376	10116	rno-miR-19a	3	2223	2230	0.003	-0.042	-0.071	0.008	0.025	-0.324	96
235742	91947	ARRDC4	NM_183376	10116	rno-miR-3581	3	2354	2361	0.003	-0.059	-0.104	-0.004	-0.121	-0.532	99
236095	340075	ARSI	NM_001012301	10116	rno-miR-125b-5p	3	57	64	0.003	0.029	-0.1	0.023	-0.115	-0.407	98
236096	340075	ARSI	NM_001012301	10116	rno-miR-351	3	57	64	0.003	0.029	-0.1	0.023	-0.115	-0.407	98
236097	340075	ARSI	NM_001012301	10116	rno-miR-125a-5p	3	57	64	0.013	0.029	-0.1	0.023	-0.115	-0.397	97
236320	79642	ARSJ	NM_024590	10116	rno-miR-10a-5p	3	318	325	0.013	-0.051	-0.034	-0.008	-0.084	-0.411	97
236481	421	ARVCF	NM_001670	10116	rno-miR-224	3	638	645	0.024	-0.056	-0.082	0.009	0.017	-0.335	98
236817	170302	ARX	NM_139058	10116	rno-miR-702-5p	3	60	67	0.003	0.048	-0.099	-0.013	-0.063	-0.371	97
236820	170302	ARX	NM_139058	10116	rno-miR-34a	3	233	240	0.003	0.097	-0.055	0.018	-0.118	-0.302	87
236821	170302	ARX	NM_139058	10116	rno-miR-449c-5p	3	233	240	-0.008	0.097	-0.055	0.018	-0.118	-0.313	88
236822	170302	ARX	NM_139058	10116	rno-miR-449a	3	233	240	-0.008	0.097	-0.055	0.018	-0.118	-0.313	89
236823	170302	ARX	NM_139058	10116	rno-miR-34b	3	233	240	-0.008	0.097	-0.055	0.018	-0.118	-0.313	88
236824	170302	ARX	NM_139058	10116	rno-miR-34c	3	233	240	-0.008	0.097	-0.055	0.018	-0.118	-0.313	88
236825	170302	ARX	NM_139058	10116	rno-miR-339-3p	2	402	408	0.021	-0.089	-0.005	-0.082	-0.104	-0.379	84
236850	170302	ARX	NM_139058	10116	rno-miR-139-5p	3	808	815	0.003	-0.031	-0.082	-0.006	0.013	-0.35	98
237299	50807	ASAP1	NM_018482	10116	rno-miR-217	3	360	367	-0.008	-0.021	-0.023	0.005	-0.007	-0.301	94
237304	50807	ASAP1	NM_018482	10116	rno-miR-101b	3	2478	2485	0.003	-0.054	-0.097	0.011	0.007	-0.377	98
237305	50807	ASAP1	NM_018482	10116	rno-miR-101a	3	2478	2485	-0.018	-0.054	-0.097	0.011	0.007	-0.398	99
237811	8853	ASAP2	NM_001135191	10116	rno-miR-582	3	2286	2293	-0.06	0.037	-0.079	0.009	0.026	-0.314	97
237812	8853	ASAP2	NM_003887	10116	rno-miR-582	3	2286	2293	-0.06	0.037	-0.079	0.009	0.026	-0.314	97
237917	55616	ASAP3	NM_017707	10116	rno-miR-615	3	33	40	-0.008	0.017	-0.106	-0.002	-0.205	-0.551	99
237918	55616	ASAP3	NM_001143778	10116	rno-miR-615	3	33	40	-0.008	0.017	-0.106	-0.002	-0.205	-0.551	99
238344	142685	ASB15	NM_080928	10116	rno-miR-216b-3p	3	95	102	0.003	-0.054	-0.09	0	0.071	-0.317	98
238762	140459	ASB6	NM_017873	10116	rno-miR-344b-5p	3	1548	1555	-0.008	0.077	-0.069	-0.005	-0.126	-0.378	94
238763	140459	ASB6	NM_001202403	10116	rno-miR-344b-5p	3	1548	1555	-0.008	0.077	-0.069	-0.005	-0.126	-0.378	94
238764	140459	ASB6	NM_001202403	10116	rno-miR-345-5p	3	1688	1695	0.003	0.032	-0.105	-0.019	-0.126	-0.462	98
238765	140459	ASB6	NM_017873	10116	rno-miR-345-5p	3	1688	1695	0.003	0.032	-0.105	-0.019	-0.126	-0.462	98
238766	140459	ASB6	NM_177999	10116	rno-miR-344b-5p	3	2108	2115	-0.008	0.077	-0.069	-0.005	-0.126	-0.378	94
238767	140459	ASB6	NM_177999	10116	rno-miR-345-5p	3	2248	2255	0.003	0.032	-0.105	-0.019	-0.126	-0.462	98
239156	140460	ASB7	NM_198243	10116	rno-miR-153	3	76	83	0.013	0.003	-0.095	-0.012	0.01	-0.328	95
239160	140460	ASB7	NM_198243	10116	rno-miR-3541	3	155	162	0.003	-0.042	-0.075	0.056	-0.199	-0.504	99
239181	140460	ASB7	NM_198243	10116	rno-miR-323	3	3130	3137	0.003	-0.075	-0.1	0.016	0.09	-0.313	99
239428	84164	ASCC2	NM_032204	10116	rno-miR-124	3	94	101	-0.008	0.033	-0.091	0.021	-0.059	-0.351	96
239429	84164	ASCC2	NM_001242906	10116	rno-miR-124	3	94	101	-0.008	0.033	-0.091	0.021	-0.059	-0.351	96
239772	429	ASCL1	NM_004316	10116	rno-miR-298	3	813	820	0.013	-0.082	-0.008	0.05	-0.121	-0.395	98
240110	25842	ASF1A	NM_014034	10116	rno-miR-105	3	271	278	0.013	-0.127	-0.046	0.028	0.001	-0.378	99
240111	25842	ASF1A	NM_014034	10116	rno-miR-291a-3p	3	271	278	0.003	-0.127	-0.046	0.028	0.001	-0.388	99
240113	25842	ASF1A	NM_014034	10116	rno-miR-3557-3p	3	393	400	0.013	-0.094	-0.015	0.035	-0.063	-0.371	98
240122	25842	ASF1A	NM_014034	10116	rno-miR-350	3	1238	1245	0.003	-0.102	-0.077	0.042	0.08	-0.301	99
240911	55870	ASH1L	NM_018489	10116	rno-miR-3541	3	1054	1061	-0.029	0.074	0.043	0.056	-0.199	-0.302	85
240926	55870	ASH1L	NM_018489	10116	rno-miR-219-5p	3	1282	1289	0.003	-0.107	-0.015	-0.043	0.032	-0.377	98
240936	55870	ASH1L	NM_018489	10116	rno-miR-322	3	1505	1512	-0.008	-0.107	-0.071	0.032	-0.085	-0.486	99
240937	55870	ASH1L	NM_018489	10116	rno-miR-15b	3	1505	1512	0.003	-0.107	-0.071	0.032	-0.085	-0.475	99
240938	55870	ASH1L	NM_018489	10116	rno-miR-497	3	1505	1512	0.013	-0.107	-0.071	0.032	-0.085	-0.465	99
240939	55870	ASH1L	NM_018489	10116	rno-miR-195	3	1505	1512	-0.039	-0.107	-0.071	0.032	-0.085	-0.517	99
240940	55870	ASH1L	NM_018489	10116	rno-miR-16	3	1505	1512	-0.039	-0.107	-0.071	0.032	-0.085	-0.517	99
243323	444	ASPH	NM_032467	10116	rno-miR-497	3	49	56	0.003	0.002	-0.102	0.032	-0.085	-0.397	98
243324	444	ASPH	NM_032467	10116	rno-miR-16	3	49	56	0.003	0.002	-0.102	0.032	-0.085	-0.397	98
243325	444	ASPH	NM_032467	10116	rno-miR-322	3	49	56	0.003	0.002	-0.102	0.032	-0.085	-0.397	98
243326	444	ASPH	NM_032467	10116	rno-miR-195	3	49	56	0.003	0.002	-0.102	0.032	-0.085	-0.397	98
243327	444	ASPH	NM_032467	10116	rno-miR-15b	3	49	56	0.003	0.002	-0.102	0.032	-0.085	-0.397	98
243328	444	ASPH	NM_020164	10116	rno-miR-497	3	49	56	0.003	0.002	-0.102	0.032	-0.085	-0.397	98
243329	444	ASPH	NM_020164	10116	rno-miR-16	3	49	56	0.003	0.002	-0.102	0.032	-0.085	-0.397	98
243330	444	ASPH	NM_020164	10116	rno-miR-195	3	49	56	0.003	0.002	-0.102	0.032	-0.085	-0.397	98
243331	444	ASPH	NM_020164	10116	rno-miR-15b	3	49	56	0.003	0.002	-0.102	0.032	-0.085	-0.397	98
243332	444	ASPH	NM_020164	10116	rno-miR-322	3	49	56	0.003	0.002	-0.102	0.032	-0.085	-0.397	98
243355	444	ASPH	NM_032467	10116	rno-miR-3547	3	127	134	0.003	-0.094	-0.082	-0.02	-0.126	-0.566	99
243356	444	ASPH	NM_020164	10116	rno-miR-3547	3	127	134	0.003	-0.094	-0.082	-0.02	-0.126	-0.566	99
243374	444	ASPH	NM_001164750	10116	rno-miR-27b	3	332	339	0.003	-0.063	-0.03	0.035	-0.009	-0.311	96
243375	444	ASPH	NM_001164750	10116	rno-miR-27a	3	332	339	0.003	-0.063	-0.03	0.035	-0.009	-0.311	96
243376	444	ASPH	NM_004318	10116	rno-miR-27b	3	332	339	0.003	-0.063	-0.03	0.035	-0.009	-0.311	96
243377	444	ASPH	NM_004318	10116	rno-miR-27a	3	332	339	0.003	-0.063	-0.03	0.035	-0.009	-0.311	96
243394	444	ASPH	NM_001164756	10116	rno-miR-29c	2	561	567	-0.016	-0.091	-0.027	-0.003	-0.048	-0.305	90
243395	444	ASPH	NM_001164756	10116	rno-miR-29a	2	561	567	-0.016	-0.091	-0.027	-0.003	-0.048	-0.305	90
243396	444	ASPH	NM_001164756	10116	rno-miR-29b	2	561	567	-0.016	-0.091	-0.027	-0.003	-0.048	-0.305	90
243929	54829	ASPN	NM_017680	10116	rno-miR-26a	3	52	59	-0.008	-0.044	-0.101	0.02	0.067	-0.313	98
243933	54829	ASPN	NM_017680	10116	rno-miR-101a	3	295	302	-0.008	-0.039	-0.04	0.011	0.007	-0.316	95
243935	54829	ASPN	NM_017680	10116	rno-miR-101b	3	424	431	-0.018	-0.084	-0.007	0.011	0.007	-0.338	96
243936	54829	ASPN	NM_017680	10116	rno-miR-101a	3	424	431	0.003	-0.084	-0.007	0.011	0.007	-0.317	95
243940	54829	ASPN	NM_001193335	10116	rno-miR-101b	3	599	606	-0.018	-0.084	0.01	0.011	0.007	-0.321	96
244198	460	ASTN1	NM_004319	10116	rno-miR-487b	2	2933	2939	-0.007	-0.115	-0.054	-0.117	0.022	-0.391	89
244222	23245	ASTN2	NM_198186	10116	rno-miR-764	3	20	27	0.024	0.065	-0.109	-0.011	-0.068	-0.346	94
244223	23245	ASTN2	NM_014010	10116	rno-miR-764	3	20	27	0.024	0.065	-0.109	-0.011	-0.068	-0.346	94
244841	55252	ASXL2	NM_018263	10116	rno-miR-291b	3	200	207	-0.039	-0.054	-0.064	0.001	-0.001	-0.404	99
245194	29028	ATAD2	NM_014109	10116	rno-miR-3596d	3	1090	1097	-0.018	-0.118	-0.108	0.04	0.139	-0.312	99
246293	54454	ATAD2B	NM_001242338	10116	rno-miR-24	3	55	62	0.003	0	-0.1	0.047	-0.121	-0.418	99
246294	54454	ATAD2B	NM_017552	10116	rno-miR-24	3	55	62	0.003	0	-0.1	0.047	-0.121	-0.418	99
246299	54454	ATAD2B	NM_017552	10116	rno-miR-29a	3	141	148	0.003	-0.042	-0.079	-0.003	-0.085	-0.453	97
246300	54454	ATAD2B	NM_017552	10116	rno-miR-29c	3	141	148	0.003	-0.042	-0.079	-0.003	-0.085	-0.453	97
246301	54454	ATAD2B	NM_017552	10116	rno-miR-29b	3	141	148	0.003	-0.042	-0.079	-0.003	-0.085	-0.453	97
246302	54454	ATAD2B	NM_001242338	10116	rno-miR-29c	3	141	148	0.003	-0.042	-0.079	-0.003	-0.085	-0.453	97
246303	54454	ATAD2B	NM_001242338	10116	rno-miR-29b	3	141	148	0.003	-0.042	-0.079	-0.003	-0.085	-0.453	97
246304	54454	ATAD2B	NM_001242338	10116	rno-miR-29a	3	141	148	0.003	-0.042	-0.079	-0.003	-0.085	-0.453	97
246307	54454	ATAD2B	NM_017552	10116	rno-miR-29a	3	256	263	-0.029	-0.017	-0.05	-0.003	-0.085	-0.431	97
246308	54454	ATAD2B	NM_017552	10116	rno-miR-29c	3	256	263	-0.029	-0.017	-0.05	-0.003	-0.085	-0.431	97
246309	54454	ATAD2B	NM_017552	10116	rno-miR-29b	3	256	263	-0.029	-0.017	-0.05	-0.003	-0.085	-0.431	97
246310	54454	ATAD2B	NM_001242338	10116	rno-miR-29c	3	256	263	-0.029	-0.017	-0.05	-0.003	-0.085	-0.431	97
246311	54454	ATAD2B	NM_001242338	10116	rno-miR-29b	3	256	263	-0.029	-0.017	-0.05	-0.003	-0.085	-0.431	97
246312	54454	ATAD2B	NM_001242338	10116	rno-miR-29a	3	256	263	-0.029	-0.017	-0.05	-0.003	-0.085	-0.431	97
246351	54454	ATAD2B	NM_001242338	10116	rno-miR-29b	3	2922	2929	-0.018	-0.046	-0.018	-0.003	-0.085	-0.417	96
246352	54454	ATAD2B	NM_001242338	10116	rno-miR-29a	3	2922	2929	-0.029	-0.046	-0.018	-0.003	-0.085	-0.428	96
246353	54454	ATAD2B	NM_001242338	10116	rno-miR-29c	3	2922	2929	-0.018	-0.046	-0.018	-0.003	-0.085	-0.417	96
246354	54454	ATAD2B	NM_017552	10116	rno-miR-29b	3	2922	2929	-0.018	-0.046	-0.018	-0.003	-0.085	-0.417	96
246355	54454	ATAD2B	NM_017552	10116	rno-miR-29c	3	2922	2929	-0.018	-0.046	-0.018	-0.003	-0.085	-0.417	96
246356	54454	ATAD2B	NM_017552	10116	rno-miR-29a	3	2922	2929	-0.029	-0.046	-0.018	-0.003	-0.085	-0.428	96
246365	54454	ATAD2B	NM_017552	10116	rno-miR-673	3	3274	3281	0.013	-0.088	-0.107	0.036	-0.068	-0.461	99
246366	54454	ATAD2B	NM_001242338	10116	rno-miR-673	3	3274	3281	0.013	-0.088	-0.107	0.036	-0.068	-0.461	99
246367	54454	ATAD2B	NM_001242338	10116	rno-miR-26b	3	3283	3290	-0.008	-0.084	-0.109	0.02	0.067	-0.361	99
246368	54454	ATAD2B	NM_001242338	10116	rno-miR-26a	3	3283	3290	-0.008	-0.084	-0.109	0.02	0.067	-0.361	99
246369	54454	ATAD2B	NM_017552	10116	rno-miR-26b	3	3283	3290	-0.008	-0.084	-0.109	0.02	0.067	-0.361	99
246370	54454	ATAD2B	NM_017552	10116	rno-miR-26a	3	3283	3290	-0.008	-0.084	-0.109	0.02	0.067	-0.361	99
246598	79969	ATAT1	NM_001031722	10116	rno-miR-137	3	96	103	0.003	-0.034	-0.108	-0.001	0.069	-0.318	97
246902	1386	ATF2	NM_001880	10116	rno-miR-204	3	46	53	-0.008	0.002	-0.103	0.034	0.002	-0.32	96
246903	1386	ATF2	NM_001880	10116	rno-miR-211	3	46	53	0.003	0.002	-0.103	0.034	0.002	-0.309	96
246904	1386	ATF2	NM_001880	10116	rno-miR-26a	3	110	117	0.013	-0.086	-0.086	0.02	0.067	-0.319	98
246905	1386	ATF2	NM_001880	10116	rno-miR-26b	3	110	117	0.013	-0.086	-0.086	0.02	0.067	-0.319	98
246906	1386	ATF2	NM_001880	10116	rno-miR-802	3	316	323	-0.018	-0.018	-0.114	0.001	0.038	-0.358	99
249029	11016	ATF7	NM_006856	10116	rno-miR-124	3	4480	4487	0.003	-0.054	-0.105	0.021	-0.059	-0.441	99
249030	11016	ATF7	NM_001130059	10116	rno-miR-124	3	4480	4487	0.003	-0.054	-0.105	0.021	-0.059	-0.441	99
249031	11016	ATF7	NM_001130060	10116	rno-miR-124	3	4480	4487	0.003	-0.054	-0.105	0.021	-0.059	-0.441	99
249032	11016	ATF7	NM_001130059	10116	rno-miR-103	3	4491	4498	-0.018	-0.098	-0.107	0.018	-0.066	-0.518	99
249033	11016	ATF7	NM_001130059	10116	rno-miR-107	3	4491	4498	-0.018	-0.098	-0.107	0.018	-0.066	-0.518	99
249034	11016	ATF7	NM_001130060	10116	rno-miR-103	3	4491	4498	-0.018	-0.098	-0.107	0.018	-0.066	-0.518	99
249035	11016	ATF7	NM_001130060	10116	rno-miR-107	3	4491	4498	-0.018	-0.098	-0.107	0.018	-0.066	-0.518	99
249036	11016	ATF7	NM_006856	10116	rno-miR-103	3	4491	4498	-0.018	-0.098	-0.107	0.018	-0.066	-0.518	99
249037	11016	ATF7	NM_006856	10116	rno-miR-107	3	4491	4498	-0.018	-0.098	-0.107	0.018	-0.066	-0.518	99
249082	55729	ATF7IP	NM_018179	10116	rno-miR-124	3	603	610	0.003	0.039	-0.108	0.021	-0.059	-0.351	96
251526	22863	ATG14	NM_014924	10116	rno-miR-135b	3	1465	1472	0.003	-0.054	-0.043	-0.004	-0.001	-0.346	98
251527	22863	ATG14	NM_014924	10116	rno-miR-135a	3	1465	1472	0.003	-0.054	-0.043	-0.004	-0.001	-0.346	98
253135	55054	ATG16L1	NM_001190267	10116	rno-miR-106b	3	824	831	-0.018	-0.061	-0.053	0.042	0.026	-0.311	98
253137	55054	ATG16L1	NM_001190267	10116	rno-miR-20a	3	824	831	-0.018	-0.061	-0.053	0.042	0.026	-0.311	98
253138	55054	ATG16L1	NM_001190267	10116	rno-miR-17-5p	3	824	831	-0.018	-0.061	-0.053	0.042	0.026	-0.311	98
253139	55054	ATG16L1	NM_001190266	10116	rno-miR-20a	3	824	831	-0.018	-0.061	-0.053	0.042	0.026	-0.311	98
253140	55054	ATG16L1	NM_001190266	10116	rno-miR-17-5p	3	824	831	-0.018	-0.061	-0.053	0.042	0.026	-0.311	98
253141	55054	ATG16L1	NM_001190267	10116	rno-miR-20b-5p	3	824	831	-0.018	-0.061	-0.053	0.042	0.026	-0.311	98
253143	55054	ATG16L1	NM_001190266	10116	rno-miR-20b-5p	3	824	831	-0.018	-0.061	-0.053	0.042	0.026	-0.311	98
253144	55054	ATG16L1	NM_001190266	10116	rno-miR-106b	3	824	831	-0.018	-0.061	-0.053	0.042	0.026	-0.311	98
253145	55054	ATG16L1	NM_030803	10116	rno-miR-20a	3	824	831	-0.018	-0.061	-0.053	0.042	0.026	-0.311	98
253147	55054	ATG16L1	NM_030803	10116	rno-miR-106b	3	824	831	-0.018	-0.061	-0.053	0.042	0.026	-0.311	98
253148	55054	ATG16L1	NM_030803	10116	rno-miR-20b-5p	3	824	831	-0.018	-0.061	-0.053	0.042	0.026	-0.311	98
253149	55054	ATG16L1	NM_030803	10116	rno-miR-17-5p	3	824	831	-0.018	-0.061	-0.053	0.042	0.026	-0.311	98
253150	55054	ATG16L1	NM_017974	10116	rno-miR-20b-5p	3	824	831	-0.018	-0.061	-0.053	0.042	0.026	-0.311	98
253151	55054	ATG16L1	NM_017974	10116	rno-miR-17-5p	3	824	831	-0.018	-0.061	-0.053	0.042	0.026	-0.311	98
253152	55054	ATG16L1	NM_017974	10116	rno-miR-20a	3	824	831	-0.018	-0.061	-0.053	0.042	0.026	-0.311	98
253154	55054	ATG16L1	NM_017974	10116	rno-miR-106b	3	824	831	-0.018	-0.061	-0.053	0.042	0.026	-0.311	98
253155	55054	ATG16L1	NM_198890	10116	rno-miR-106b	3	824	831	-0.018	-0.061	-0.053	0.042	0.026	-0.311	98
253157	55054	ATG16L1	NM_198890	10116	rno-miR-20a	3	824	831	-0.018	-0.061	-0.053	0.042	0.026	-0.311	98
253158	55054	ATG16L1	NM_198890	10116	rno-miR-17-5p	3	824	831	-0.018	-0.061	-0.053	0.042	0.026	-0.311	98
253159	55054	ATG16L1	NM_198890	10116	rno-miR-20b-5p	3	824	831	-0.018	-0.061	-0.053	0.042	0.026	-0.311	98
257431	79065	ATG9A	NM_001077198	10116	rno-miR-29a	3	244	251	-0.018	0.088	-0.053	-0.003	-0.085	-0.318	91
257435	79065	ATG9A	NM_024085	10116	rno-miR-29a	3	244	251	-0.018	0.088	-0.053	-0.003	-0.085	-0.318	91
257457	79065	ATG9A	NM_024085	10116	rno-miR-28	3	878	885	0.003	0.096	-0.076	-0.003	-0.087	-0.314	95
257458	79065	ATG9A	NM_024085	10116	rno-miR-708	3	878	885	-0.029	0.096	-0.076	-0.003	-0.087	-0.346	97
257459	79065	ATG9A	NM_001077198	10116	rno-miR-28	3	878	885	0.003	0.096	-0.076	-0.003	-0.087	-0.314	95
257460	79065	ATG9A	NM_001077198	10116	rno-miR-708	3	878	885	-0.029	0.096	-0.076	-0.003	-0.087	-0.346	97
257490	285973	ATG9B	NM_173681	10116	rno-miR-485	3	1247	1254	0.013	0.055	-0.073	0.059	-0.121	-0.314	95
258206	64225	ATL2	NM_001135673	10116	rno-miR-582	3	80	87	0.003	-0.047	-0.094	0.009	0.026	-0.35	98
258207	64225	ATL2	NM_001135673	10116	rno-miR-139-5p	3	82	89	-0.018	-0.037	-0.094	-0.006	0.013	-0.389	99
258208	64225	ATL2	NM_022374	10116	rno-miR-103	3	111	118	0.003	0.025	-0.086	0.018	-0.066	-0.353	96
258209	64225	ATL2	NM_022374	10116	rno-miR-107	3	111	118	0.003	0.025	-0.086	0.018	-0.066	-0.353	96
258212	64225	ATL2	NM_022374	10116	rno-miR-19b	3	384	391	-0.029	-0.051	-0.017	0.008	0.025	-0.311	95
258213	64225	ATL2	NM_022374	10116	rno-miR-19a	3	384	391	-0.029	-0.051	-0.017	0.008	0.025	-0.311	95
258613	23300	ATMIN	NM_015251	10116	rno-miR-742	3	1484	1491	0.003	-0.041	-0.05	0.029	0.005	-0.301	97
258725	1822	ATN1	NM_001007026	10116	rno-miR-3541	3	138	145	-0.029	0.104	-0.079	0.056	-0.199	-0.394	92
258726	1822	ATN1	NM_001940	10116	rno-miR-3541	3	138	145	-0.029	0.104	-0.079	0.056	-0.199	-0.394	92
258727	1822	ATN1	NM_001940	10116	rno-miR-3577	3	150	157	-0.018	0.049	-0.076	0.021	-0.121	-0.392	96
258728	1822	ATN1	NM_001007026	10116	rno-miR-3577	3	150	157	-0.018	0.049	-0.076	0.021	-0.121	-0.392	96
258729	1822	ATN1	NM_001007026	10116	rno-miR-3577	3	190	197	-0.018	0.074	-0.066	0.021	-0.121	-0.357	94
258730	1822	ATN1	NM_001940	10116	rno-miR-3577	3	190	197	-0.018	0.074	-0.066	0.021	-0.121	-0.357	94
258731	1822	ATN1	NM_001940	10116	rno-miR-3576	3	293	300	0.003	-0.005	-0.062	0.013	-0.06	-0.358	97
258732	1822	ATN1	NM_001007026	10116	rno-miR-3576	3	293	300	0.003	-0.005	-0.062	0.013	-0.06	-0.358	97
258758	220202	ATOH7	NM_145178	10116	rno-miR-673	3	155	162	-0.029	-0.051	-0.075	0.036	-0.068	-0.434	99
259028	84913	ATOH8	NM_032827	10116	rno-miR-485	3	86	93	0.003	0.002	-0.093	0.059	-0.121	-0.397	98
259038	84913	ATOH8	NM_032827	10116	rno-miR-331	3	846	853	-0.029	0.072	0.044	0.023	-0.191	-0.328	89
259170	57194	ATP10A	NM_024490	10116	rno-miR-19a	3	60	67	0.003	-0.085	-0.099	0.008	0.025	-0.395	99
259171	57194	ATP10A	NM_024490	10116	rno-miR-19b	3	60	67	0.003	-0.085	-0.099	0.008	0.025	-0.395	99
259173	57194	ATP10A	NM_024490	10116	rno-miR-547	3	128	135	0.003	-0.018	-0.082	-0.013	0.011	-0.346	96
259175	57194	ATP10A	NM_024490	10116	rno-miR-449c-3p	3	156	163	0.003	-0.102	-0.075	0.005	0.082	-0.334	99
259176	57194	ATP10A	NM_024490	10116	rno-miR-668	3	227	234	0.013	-0.073	-0.057	-0.013	-0.051	-0.428	99
259177	57194	ATP10A	NM_024490	10116	rno-miR-143	3	263	270	0.013	-0.101	-0.048	0.017	0.003	-0.363	99
260500	23250	ATP11A	NM_032189	10116	rno-miR-544	3	3171	3178	-0.029	-0.112	0.006	0.03	-0.005	-0.357	98
260514	23250	ATP11A	NM_015205	10116	rno-miR-544	3	3352	3359	-0.029	-0.112	0.006	0.03	-0.005	-0.357	98
261285	286410	ATP11C	NM_001010986	10116	rno-miR-761	3	387	394	-0.008	-0.068	-0.017	0.051	-0.112	-0.401	99
261286	286410	ATP11C	NM_001010986	10116	rno-miR-214	3	387	394	-0.008	-0.068	-0.017	0.051	-0.112	-0.401	98
261289	286410	ATP11C	NM_173694	10116	rno-miR-214	3	453	460	-0.008	-0.068	0	0.051	-0.112	-0.384	98
261290	286410	ATP11C	NM_173694	10116	rno-miR-761	3	453	460	-0.008	-0.068	0	0.051	-0.112	-0.384	98
261307	286410	ATP11C	NM_001010986	10116	rno-miR-138	3	2114	2121	0.013	-0.06	-0.04	0.011	-0.118	-0.441	98
261308	286410	ATP11C	NM_173694	10116	rno-miR-138	3	2180	2187	0.013	-0.06	-0.04	0.011	-0.118	-0.441	98
261309	286410	ATP11C	NM_001010986	10116	rno-miR-217	3	2188	2195	0.024	-0.026	-0.059	0.005	-0.007	-0.31	95
261312	286410	ATP11C	NM_173694	10116	rno-miR-217	3	2254	2261	0.024	-0.026	-0.059	0.005	-0.007	-0.31	95
261882	79572	ATP13A3	NM_024524	10116	rno-miR-195	2	2797	2803	-0.016	-0.096	-0.044	0.019	-0.048	-0.305	94
261883	79572	ATP13A3	NM_024524	10116	rno-miR-16	2	2797	2803	-0.016	-0.096	-0.044	0.019	-0.048	-0.305	94
261885	79572	ATP13A3	NM_024524	10116	rno-miR-3570	3	2844	2851	0.003	-0.068	-0.095	0.014	0.09	-0.303	98
262769	481	ATP1B1	NM_001677	10116	rno-miR-122	3	528	535	-0.018	-0.005	0.019	0.016	-0.067	-0.302	95
262784	481	ATP1B1	NM_001677	10116	rno-miR-3572	3	933	940	-0.008	-0.079	-0.06	-0.004	0.071	-0.327	98
262791	481	ATP1B1	NM_001677	10116	rno-miR-217	3	1007	1014	0.024	0.001	-0.079	0.005	-0.007	-0.303	95
262792	481	ATP1B1	NM_001677	10116	rno-miR-3544	3	1081	1088	0.024	0.052	-0.097	0.015	-0.061	-0.314	96
263038	482	ATP1B2	NM_001678	10116	rno-miR-1188-3p	3	122	129	0.003	0.016	-0.083	0.016	-0.129	-0.424	98
263932	23439	ATP1B4	NM_001142447	10116	rno-miR-3085	3	93	100	0.024	-0.02	-0.091	0.039	-0.112	-0.407	99
263933	23439	ATP1B4	NM_012069	10116	rno-miR-3085	3	93	100	0.024	-0.02	-0.091	0.039	-0.112	-0.407	99
263936	23439	ATP1B4	NM_001142447	10116	rno-miR-497	3	252	259	-0.008	-0.027	-0.051	0.032	-0.085	-0.386	98
263937	23439	ATP1B4	NM_001142447	10116	rno-miR-16	3	252	259	-0.039	-0.027	-0.051	0.032	-0.085	-0.417	98
263938	23439	ATP1B4	NM_001142447	10116	rno-miR-15b	3	252	259	-0.008	-0.027	-0.051	0.032	-0.085	-0.386	98
263939	23439	ATP1B4	NM_001142447	10116	rno-miR-322	3	252	259	0.003	-0.027	-0.051	0.032	-0.085	-0.375	97
263940	23439	ATP1B4	NM_001142447	10116	rno-miR-195	3	252	259	-0.039	-0.027	-0.051	0.032	-0.085	-0.417	98
263941	23439	ATP1B4	NM_012069	10116	rno-miR-497	3	252	259	-0.008	-0.027	-0.051	0.032	-0.085	-0.386	98
263942	23439	ATP1B4	NM_012069	10116	rno-miR-195	3	252	259	-0.039	-0.027	-0.051	0.032	-0.085	-0.417	98
263943	23439	ATP1B4	NM_012069	10116	rno-miR-16	3	252	259	-0.039	-0.027	-0.051	0.032	-0.085	-0.417	98
263944	23439	ATP1B4	NM_012069	10116	rno-miR-15b	3	252	259	-0.008	-0.027	-0.051	0.032	-0.085	-0.386	98
263945	23439	ATP1B4	NM_012069	10116	rno-miR-322	3	252	259	0.003	-0.027	-0.051	0.032	-0.085	-0.375	97
263984	23439	ATP1B4	NM_001142447	10116	rno-miR-29b	3	2419	2426	0.003	-0.032	0.029	-0.003	-0.085	-0.335	92
263985	23439	ATP1B4	NM_001142447	10116	rno-miR-29a	3	2419	2426	0.003	-0.032	0.029	-0.003	-0.085	-0.335	92
263986	23439	ATP1B4	NM_001142447	10116	rno-miR-29c	3	2419	2426	0.003	-0.032	0.029	-0.003	-0.085	-0.335	92
263987	23439	ATP1B4	NM_012069	10116	rno-miR-29c	3	2419	2426	0.003	-0.032	0.029	-0.003	-0.085	-0.335	92
263988	23439	ATP1B4	NM_012069	10116	rno-miR-29a	3	2419	2426	0.003	-0.032	0.029	-0.003	-0.085	-0.335	92
263989	23439	ATP1B4	NM_012069	10116	rno-miR-29b	3	2419	2426	0.003	-0.032	0.029	-0.003	-0.085	-0.335	92
264846	488	ATP2A2	NM_001681	10116	rno-miR-544	3	16	23	-0.039	-0.017	-0.11	0.03	-0.005	-0.388	99
264850	488	ATP2A2	NM_001681	10116	rno-miR-298	3	77	84	-0.018	0.062	-0.095	0.05	-0.121	-0.369	97
264857	488	ATP2A2	NM_170665	10116	rno-miR-3575	3	309	316	-0.029	0.032	-0.036	0.04	-0.112	-0.352	97
264858	488	ATP2A2	NM_170665	10116	rno-miR-628	3	321	328	0.024	-0.027	-0.033	0	-0.068	-0.351	97
264864	488	ATP2A2	NM_001681	10116	rno-miR-142-3p	3	462	469	-0.008	-0.049	-0.036	-0.045	0.007	-0.378	97
264887	488	ATP2A2	NM_001681	10116	rno-miR-363	3	598	605	-0.039	0.018	-0.071	0.001	0.019	-0.319	95
264897	488	ATP2A2	NM_170665	10116	rno-miR-142-3p	3	2399	2406	-0.008	-0.049	-0.036	-0.045	0.007	-0.378	97
264903	488	ATP2A2	NM_170665	10116	rno-miR-363	3	2535	2542	-0.039	0.018	-0.071	0.001	0.019	-0.319	95
266338	490	ATP2B1	NM_001682	10116	rno-miR-532-3p	3	205	212	-0.029	0.056	-0.062	0.038	-0.121	-0.365	96
266340	490	ATP2B1	NM_001682	10116	rno-miR-3594-5p	3	359	366	0.003	-0.007	-0.024	0.047	-0.196	-0.424	95
266356	490	ATP2B1	NM_001001323	10116	rno-miR-3594-5p	3	645	652	0.003	-0.007	0.049	0.047	-0.196	-0.351	91
266393	490	ATP2B1	NM_001682	10116	rno-miR-30b-3p	3	2730	2737	0.003	-0.064	-0.011	0.001	-0.064	-0.382	97
266395	490	ATP2B1	NM_001001323	10116	rno-miR-30b-3p	3	3016	3023	0.003	-0.064	-0.011	0.001	-0.064	-0.382	97
268438	491	ATP2B2	NM_001001331	10116	rno-miR-3592	3	4554	4561	0.013	-0.055	-0.104	-0.011	0.026	-0.378	99
268439	491	ATP2B2	NM_001683	10116	rno-miR-3592	3	4554	4561	0.013	-0.055	-0.104	-0.011	0.026	-0.378	99
269133	492	ATP2B3	NM_001001344	10116	rno-miR-3590-5p	3	1951	1958	0.024	-0.067	0.039	-0.006	-0.053	-0.31	92
269140	492	ATP2B3	NM_021949	10116	rno-miR-3590-5p	3	2246	2253	0.024	-0.067	0.039	-0.006	-0.053	-0.31	92
270380	493	ATP2B4	NM_001684	10116	rno-miR-741-5p	3	3774	3781	-0.008	-0.032	-0.062	-0.013	0.06	-0.302	95
270381	493	ATP2B4	NM_001684	10116	rno-miR-376c	3	3774	3781	-0.018	-0.032	-0.062	-0.013	0.06	-0.312	95
270388	493	ATP2B4	NM_001684	10116	rno-miR-152	3	3952	3959	0.024	0	-0.107	0.006	-0.06	-0.384	96
270389	493	ATP2B4	NM_001684	10116	rno-miR-148b-3p	3	3952	3959	0.013	0	-0.107	0.006	-0.06	-0.395	97
270391	493	ATP2B4	NM_001001396	10116	rno-miR-376c	3	4051	4058	-0.018	-0.032	-0.062	-0.013	0.06	-0.312	95
270392	493	ATP2B4	NM_001001396	10116	rno-miR-741-5p	3	4051	4058	-0.008	-0.032	-0.062	-0.013	0.06	-0.302	95
270395	493	ATP2B4	NM_001001396	10116	rno-miR-148b-3p	3	4229	4236	0.013	0	-0.107	0.006	-0.06	-0.395	97
270396	493	ATP2B4	NM_001001396	10116	rno-miR-152	3	4229	4236	0.024	0	-0.107	0.006	-0.06	-0.384	96
271573	27032	ATP2C1	NM_014382	10116	rno-miR-183	3	469	476	-0.018	-0.015	0.004	-0.009	-0.066	-0.351	95
271574	27032	ATP2C1	NM_001199179	10116	rno-miR-183	3	469	476	-0.018	-0.015	0.004	-0.009	-0.066	-0.351	95
271575	27032	ATP2C1	NM_001199184	10116	rno-miR-183	3	469	476	-0.018	-0.015	0.004	-0.009	-0.066	-0.351	95
271576	27032	ATP2C1	NM_001199181	10116	rno-miR-183	3	469	476	-0.018	-0.015	0.004	-0.009	-0.066	-0.351	95
271953	517	ATP5G2	NM_001002031	10116	rno-miR-144	3	134	141	-0.008	-0.1	-0.109	0.021	0.064	-0.379	99
271954	517	ATP5G2	NM_005176	10116	rno-miR-144	3	134	141	-0.008	-0.1	-0.109	0.021	0.064	-0.379	99
272426	10159	ATP6AP2	NM_005765	10116	rno-miR-148b-3p	3	282	289	0.013	-0.088	-0.043	0.006	-0.06	-0.419	98
272427	10159	ATP6AP2	NM_005765	10116	rno-miR-152	3	282	289	0.013	-0.088	-0.043	0.006	-0.06	-0.419	98
272430	10159	ATP6AP2	NM_005765	10116	rno-miR-133b	2	841	847	0.003	-0.09	-0.056	-0.013	-0.034	-0.31	89
272431	10159	ATP6AP2	NM_005765	10116	rno-miR-133a	2	841	847	0.003	-0.09	-0.056	-0.013	-0.034	-0.31	89
272432	10159	ATP6AP2	NM_005765	10116	rno-miR-668	3	858	865	0.045	-0.103	-0.109	-0.013	-0.051	-0.478	99
272895	527	ATP6V0C	NM_001694	10116	rno-miR-344b-5p	3	66	73	0.003	0.04	-0.098	-0.005	-0.126	-0.433	97
272896	527	ATP6V0C	NM_001198569	10116	rno-miR-344b-5p	3	66	73	0.003	0.04	-0.098	-0.005	-0.126	-0.433	97
273027	8992	ATP6V0E1	NM_003945	10116	rno-miR-431	3	344	351	0.003	-0.018	-0.077	-0.011	-0.042	-0.392	98
273406	523	ATP6V1A	NM_001690	10116	rno-miR-376b-3p	3	2060	2067	0.003	-0.139	-0.107	-0.016	0.056	-0.45	99
273957	528	ATP6V1C1	NM_001695	10116	rno-miR-96	3	617	624	-0.008	-0.077	0.042	0.009	-0.06	-0.341	95
274402	9296	ATP6V1F	NM_004231	10116	rno-miR-185	3	176	183	0.013	0.029	-0.1	0.041	-0.074	-0.338	97
274403	9296	ATP6V1F	NM_001198909	10116	rno-miR-185	3	176	183	0.013	0.029	-0.1	0.041	-0.074	-0.338	97
274618	51606	ATP6V1H	NM_213620	10116	rno-miR-150	3	357	364	-0.008	-0.037	-0.104	0.055	-0.057	-0.398	99
274619	51606	ATP6V1H	NM_213619	10116	rno-miR-150	3	357	364	-0.008	-0.037	-0.104	0.055	-0.057	-0.398	99
274620	51606	ATP6V1H	NM_015941	10116	rno-miR-150	3	357	364	-0.008	-0.037	-0.104	0.055	-0.057	-0.398	99
274942	538	ATP7A	NM_000052	10116	rno-miR-152	3	36	43	-0.05	0.048	-0.105	0.006	-0.06	-0.408	97
274943	538	ATP7A	NM_000052	10116	rno-miR-148b-3p	3	36	43	-0.05	0.048	-0.105	0.006	-0.06	-0.408	97
274945	538	ATP7A	NM_000052	10116	rno-miR-124	3	474	481	0.024	-0.084	0.005	0.021	-0.059	-0.34	96
274962	538	ATP7A	NM_000052	10116	rno-miR-32	3	2881	2888	-0.018	-0.054	-0.088	0.001	0.019	-0.387	98
274963	538	ATP7A	NM_000052	10116	rno-miR-92b	3	2881	2888	-0.029	-0.054	-0.088	0.001	0.019	-0.398	99
274964	538	ATP7A	NM_000052	10116	rno-miR-363	3	2881	2888	0.003	-0.054	-0.088	0.001	0.019	-0.366	98
274965	538	ATP7A	NM_000052	10116	rno-miR-92a	3	2881	2888	-0.029	-0.054	-0.088	0.001	0.019	-0.398	99
274966	538	ATP7A	NM_000052	10116	rno-miR-25	3	2881	2888	0.013	-0.054	-0.088	0.001	0.019	-0.356	98
275949	10396	ATP8A1	NM_006095	10116	rno-miR-31	3	257	264	0.003	-0.016	-0.049	0.005	-0.063	-0.367	97
275950	10396	ATP8A1	NM_001105529	10116	rno-miR-31	3	257	264	0.003	-0.016	-0.049	0.005	-0.063	-0.367	97
276138	51761	ATP8A2	NM_016529	10116	rno-miR-3554	3	480	487	-0.008	-0.029	0.007	-0.039	-0.016	-0.332	93
276403	5205	ATP8B1	NM_005603	10116	rno-miR-363	3	1032	1039	0.013	-0.021	-0.086	0.001	0.019	-0.321	95
276404	5205	ATP8B1	NM_005603	10116	rno-miR-92b	3	1032	1039	0.024	-0.021	-0.086	0.001	0.019	-0.31	95
276405	5205	ATP8B1	NM_005603	10116	rno-miR-92a	3	1032	1039	0.024	-0.021	-0.086	0.001	0.019	-0.31	95
276406	5205	ATP8B1	NM_005603	10116	rno-miR-32	3	1032	1039	-0.039	-0.021	-0.086	0.001	0.019	-0.373	97
276407	5205	ATP8B1	NM_005603	10116	rno-miR-25	3	1032	1039	0.003	-0.021	-0.086	0.001	0.019	-0.331	96
276700	57198	ATP8B2	NM_020452	10116	rno-miR-3573-5p	3	391	398	0.003	-0.005	-0.015	0.031	-0.205	-0.438	96
276711	57198	ATP8B2	NM_020452	10116	rno-miR-9	3	1383	1390	0.013	-0.069	-0.051	0.019	0.032	-0.303	98
276716	57198	ATP8B2	NM_020452	10116	rno-miR-3541	3	1498	1505	0.003	-0.054	-0.08	0.056	-0.199	-0.521	99
276718	57198	ATP8B2	NM_020452	10116	rno-miR-674-3p	3	1526	1533	0.003	-0.067	-0.087	0.008	-0.067	-0.457	99
276719	57198	ATP8B2	NM_020452	10116	rno-miR-3597-3p	3	1527	1534	0.003	-0.012	-0.088	-0.008	-0.014	-0.366	96
277482	64756	ATPAF1	NM_001042546	10116	rno-miR-3561-3p	3	38	45	0.003	0.064	-0.105	-0.007	-0.063	-0.355	96
277483	64756	ATPAF1	NM_022745	10116	rno-miR-3561-3p	3	38	45	0.003	0.064	-0.105	-0.007	-0.063	-0.355	96
277490	64756	ATPAF1	NM_022745	10116	rno-miR-361	3	187	194	0.024	-0.076	-0.067	-0.008	0.056	-0.318	96
277491	64756	ATPAF1	NM_001042546	10116	rno-miR-361	3	187	194	0.024	-0.076	-0.067	-0.008	0.056	-0.318	96
277753	89978	ATPBD4	NM_001141972	10116	rno-miR-30b-3p	3	191	198	-0.018	-0.049	-0.066	0.001	-0.064	-0.443	99
278256	8455	ATRN	NM_139321	10116	rno-miR-3552	3	801	808	-0.029	-0.078	0.088	0.029	-0.144	-0.381	96
278276	8455	ATRN	NM_139321	10116	rno-miR-880	3	3621	3628	0.003	-0.074	-0.057	-0.007	-0.01	-0.392	98
279435	546	ATRX	NM_138270	10116	rno-miR-582	3	82	89	0.003	-0.06	-0.094	0.009	0.026	-0.363	99
279436	546	ATRX	NM_000489	10116	rno-miR-582	3	82	89	0.003	-0.06	-0.094	0.009	0.026	-0.363	99
282123	6310	ATXN1	NM_000332	10116	rno-miR-101a	3	57	64	-0.008	-0.004	-0.1	0.011	0.007	-0.341	96
282124	6310	ATXN1	NM_000332	10116	rno-miR-101b	3	57	64	0.003	-0.004	-0.1	0.011	0.007	-0.33	96
282125	6310	ATXN1	NM_001128164	10116	rno-miR-101a	3	57	64	-0.008	-0.004	-0.1	0.011	0.007	-0.341	96
282126	6310	ATXN1	NM_001128164	10116	rno-miR-101b	3	57	64	0.003	-0.004	-0.1	0.011	0.007	-0.33	96
282283	6310	ATXN1	NM_001128164	10116	rno-miR-18a	3	6846	6853	0.024	-0.11	-0.014	-0.024	-0.059	-0.43	98
282284	6310	ATXN1	NM_000332	10116	rno-miR-18a	3	6846	6853	0.024	-0.11	-0.014	-0.024	-0.059	-0.43	98
282290	6310	ATXN1	NM_000332	10116	rno-miR-301b	3	6958	6965	-0.018	-0.005	-0.042	-0.002	-0.001	-0.315	96
282292	6310	ATXN1	NM_000332	10116	rno-miR-301a	3	6958	6965	-0.018	-0.005	-0.042	-0.002	-0.001	-0.315	96
282294	6310	ATXN1	NM_001128164	10116	rno-miR-301a	3	6958	6965	-0.018	-0.005	-0.042	-0.002	-0.001	-0.315	96
282295	6310	ATXN1	NM_001128164	10116	rno-miR-301b	3	6958	6965	-0.018	-0.005	-0.042	-0.002	-0.001	-0.315	96
282315	6310	ATXN1	NM_000332	10116	rno-miR-96	2	7238	7244	-0.025	-0.088	-0.061	0.005	-0.032	-0.321	94
282316	6310	ATXN1	NM_001128164	10116	rno-miR-96	2	7238	7244	-0.025	-0.088	-0.061	0.005	-0.032	-0.321	94
283767	342371	ATXN1L	NM_001137675	10116	rno-miR-1188-3p	3	42	49	0.003	0.073	-0.104	0.016	-0.129	-0.388	96
283771	342371	ATXN1L	NM_001137675	10116	rno-miR-324-3p	3	100	107	0.003	0.016	-0.089	0.039	-0.118	-0.396	98
283773	342371	ATXN1L	NM_001137675	10116	rno-miR-206	3	261	268	0.003	-0.037	-0.048	0.01	0.016	-0.303	97
283830	342371	ATXN1L	NM_001137675	10116	rno-miR-3541	3	4315	4322	-0.008	0.015	0.028	0.056	-0.199	-0.355	89
283842	342371	ATXN1L	NM_001137675	10116	rno-miR-101a	3	4682	4689	-0.018	-0.115	-0.065	0.011	0.007	-0.427	99
283843	342371	ATXN1L	NM_001137675	10116	rno-miR-101b	3	4682	4689	-0.018	-0.115	-0.065	0.011	0.007	-0.427	99
283854	342371	ATXN1L	NM_001137675	10116	rno-miR-325-5p	2	4872	4878	0.003	-0.114	-0.061	-0.038	0.022	-0.308	93
284124	6311	ATXN2	NM_002973	10116	rno-miR-145	3	263	270	-0.008	-0.009	-0.048	0.014	-0.003	-0.301	94
284126	6311	ATXN2	NM_002973	10116	rno-miR-497	3	344	351	0.003	-0.049	-0.054	0.032	-0.085	-0.4	98
284127	6311	ATXN2	NM_002973	10116	rno-miR-16	3	344	351	-0.018	-0.049	-0.054	0.032	-0.085	-0.421	98
284128	6311	ATXN2	NM_002973	10116	rno-miR-322	3	344	351	0.003	-0.049	-0.054	0.032	-0.085	-0.4	98
284129	6311	ATXN2	NM_002973	10116	rno-miR-195	3	344	351	-0.018	-0.049	-0.054	0.032	-0.085	-0.421	98
284130	6311	ATXN2	NM_002973	10116	rno-miR-15b	3	344	351	-0.008	-0.049	-0.054	0.032	-0.085	-0.411	99
288889	4287	ATXN3	NM_030660	10116	rno-miR-32	3	235	242	0.003	-0.064	-0.055	0.001	0.019	-0.343	96
288890	4287	ATXN3	NM_030660	10116	rno-miR-92b	3	235	242	0.045	-0.064	-0.055	0.001	0.019	-0.301	94
288891	4287	ATXN3	NM_030660	10116	rno-miR-363	3	235	242	0.024	-0.064	-0.055	0.001	0.019	-0.322	95
288892	4287	ATXN3	NM_030660	10116	rno-miR-92a	3	235	242	0.013	-0.064	-0.055	0.001	0.019	-0.333	97
288893	4287	ATXN3	NM_030660	10116	rno-miR-25	3	235	242	0.013	-0.064	-0.055	0.001	0.019	-0.333	96
288894	4287	ATXN3	NM_004993	10116	rno-miR-32	3	235	242	0.003	-0.064	-0.055	0.001	0.019	-0.343	96
288895	4287	ATXN3	NM_004993	10116	rno-miR-25	3	235	242	0.013	-0.064	-0.055	0.001	0.019	-0.333	96
288896	4287	ATXN3	NM_004993	10116	rno-miR-92a	3	235	242	0.013	-0.064	-0.055	0.001	0.019	-0.333	97
288897	4287	ATXN3	NM_004993	10116	rno-miR-363	3	235	242	0.024	-0.064	-0.055	0.001	0.019	-0.322	95
288898	4287	ATXN3	NM_004993	10116	rno-miR-92b	3	235	242	0.045	-0.064	-0.055	0.001	0.019	-0.301	94
288899	4287	ATXN3	NM_001127696	10116	rno-miR-32	3	235	242	0.003	-0.064	-0.055	0.001	0.019	-0.343	96
288900	4287	ATXN3	NM_001127697	10116	rno-miR-25	3	235	242	0.013	-0.064	-0.055	0.001	0.019	-0.333	96
288901	4287	ATXN3	NM_001127696	10116	rno-miR-92a	3	235	242	0.013	-0.064	-0.055	0.001	0.019	-0.333	97
288902	4287	ATXN3	NM_001127696	10116	rno-miR-25	3	235	242	0.013	-0.064	-0.055	0.001	0.019	-0.333	96
288903	4287	ATXN3	NM_001127696	10116	rno-miR-363	3	235	242	0.024	-0.064	-0.055	0.001	0.019	-0.322	95
288904	4287	ATXN3	NM_001127697	10116	rno-miR-92a	3	235	242	0.013	-0.064	-0.055	0.001	0.019	-0.333	97
288905	4287	ATXN3	NM_001127697	10116	rno-miR-363	3	235	242	0.024	-0.064	-0.055	0.001	0.019	-0.322	95
288906	4287	ATXN3	NM_001127697	10116	rno-miR-92b	3	235	242	0.045	-0.064	-0.055	0.001	0.019	-0.301	94
288907	4287	ATXN3	NM_001127697	10116	rno-miR-32	3	235	242	0.003	-0.064	-0.055	0.001	0.019	-0.343	96
288908	4287	ATXN3	NM_001127696	10116	rno-miR-92b	3	235	242	0.045	-0.064	-0.055	0.001	0.019	-0.301	94
288909	4287	ATXN3	NM_001164781	10116	rno-miR-92b	3	235	242	0.045	-0.064	-0.055	0.001	0.019	-0.301	94
288910	4287	ATXN3	NM_001164780	10116	rno-miR-32	3	235	242	0.003	-0.064	-0.055	0.001	0.019	-0.343	96
288911	4287	ATXN3	NM_001164781	10116	rno-miR-363	3	235	242	0.024	-0.064	-0.055	0.001	0.019	-0.322	95
288912	4287	ATXN3	NM_001164779	10116	rno-miR-92b	3	235	242	0.045	-0.064	-0.055	0.001	0.019	-0.301	94
288913	4287	ATXN3	NM_001164780	10116	rno-miR-25	3	235	242	0.013	-0.064	-0.055	0.001	0.019	-0.333	96
288914	4287	ATXN3	NM_001164780	10116	rno-miR-92a	3	235	242	0.013	-0.064	-0.055	0.001	0.019	-0.333	97
288915	4287	ATXN3	NM_001164779	10116	rno-miR-363	3	235	242	0.024	-0.064	-0.055	0.001	0.019	-0.322	95
288916	4287	ATXN3	NM_001164779	10116	rno-miR-25	3	235	242	0.013	-0.064	-0.055	0.001	0.019	-0.333	96
288917	4287	ATXN3	NM_001164780	10116	rno-miR-363	3	235	242	0.024	-0.064	-0.055	0.001	0.019	-0.322	95
288918	4287	ATXN3	NM_001164781	10116	rno-miR-25	3	235	242	0.013	-0.064	-0.055	0.001	0.019	-0.333	96
288919	4287	ATXN3	NM_001164780	10116	rno-miR-92b	3	235	242	0.045	-0.064	-0.055	0.001	0.019	-0.301	94
288920	4287	ATXN3	NM_001164779	10116	rno-miR-32	3	235	242	0.003	-0.064	-0.055	0.001	0.019	-0.343	96
288921	4287	ATXN3	NM_001164781	10116	rno-miR-32	3	235	242	0.003	-0.064	-0.055	0.001	0.019	-0.343	96
288922	4287	ATXN3	NM_001164781	10116	rno-miR-92a	3	235	242	0.013	-0.064	-0.055	0.001	0.019	-0.333	97
288923	4287	ATXN3	NM_001164779	10116	rno-miR-92a	3	235	242	0.013	-0.064	-0.055	0.001	0.019	-0.333	97
288956	4287	ATXN3	NM_001164774	10116	rno-miR-32	3	371	378	0.003	-0.064	-0.021	0.001	0.019	-0.309	93
288960	4287	ATXN3	NM_001164777	10116	rno-miR-32	3	371	378	0.003	-0.064	-0.021	0.001	0.019	-0.309	93
288963	4287	ATXN3	NM_001164782	10116	rno-miR-32	3	371	378	0.003	-0.064	-0.021	0.001	0.019	-0.309	93
288970	4287	ATXN3	NM_001164778	10116	rno-miR-32	3	371	378	0.003	-0.064	-0.021	0.001	0.019	-0.309	93
288977	4287	ATXN3	NM_001164776	10116	rno-miR-32	3	371	378	0.003	-0.064	-0.021	0.001	0.019	-0.309	93
289261	4287	ATXN3	NM_030660	10116	rno-miR-199a-5p	3	3425	3432	0.003	-0.089	-0.034	0.01	-0.059	-0.416	98
289262	4287	ATXN3	NM_001164781	10116	rno-miR-199a-5p	3	3425	3432	0.003	-0.089	-0.034	0.01	-0.059	-0.416	98
289263	4287	ATXN3	NM_001164780	10116	rno-miR-199a-5p	3	3425	3432	0.003	-0.089	-0.034	0.01	-0.059	-0.416	98
289264	4287	ATXN3	NM_001164779	10116	rno-miR-199a-5p	3	3425	3432	0.003	-0.089	-0.034	0.01	-0.059	-0.416	98
289265	4287	ATXN3	NM_004993	10116	rno-miR-199a-5p	3	3425	3432	0.003	-0.089	-0.034	0.01	-0.059	-0.416	98
289266	4287	ATXN3	NM_001127697	10116	rno-miR-199a-5p	3	3425	3432	0.003	-0.089	-0.034	0.01	-0.059	-0.416	98
289267	4287	ATXN3	NM_001127696	10116	rno-miR-199a-5p	3	3425	3432	0.003	-0.089	-0.034	0.01	-0.059	-0.416	98
289268	4287	ATXN3	NM_001127696	10116	rno-miR-1912-3p	3	3463	3470	0.003	-0.082	-0.044	0.046	0.017	-0.307	98
289269	4287	ATXN3	NM_001127697	10116	rno-miR-1912-3p	3	3463	3470	0.003	-0.082	-0.044	0.046	0.017	-0.307	98
289270	4287	ATXN3	NM_030660	10116	rno-miR-1912-3p	3	3463	3470	0.003	-0.082	-0.044	0.046	0.017	-0.307	98
289271	4287	ATXN3	NM_004993	10116	rno-miR-1912-3p	3	3463	3470	0.003	-0.082	-0.044	0.046	0.017	-0.307	98
289272	4287	ATXN3	NM_001164780	10116	rno-miR-1912-3p	3	3463	3470	0.003	-0.082	-0.044	0.046	0.017	-0.307	98
289273	4287	ATXN3	NM_001164779	10116	rno-miR-1912-3p	3	3463	3470	0.003	-0.082	-0.044	0.046	0.017	-0.307	98
289274	4287	ATXN3	NM_001164781	10116	rno-miR-1912-3p	3	3463	3470	0.003	-0.082	-0.044	0.046	0.017	-0.307	98
289285	4287	ATXN3	NM_001164782	10116	rno-miR-199a-5p	3	3561	3568	0.003	-0.089	-0.034	0.01	-0.059	-0.416	98
289286	4287	ATXN3	NM_001164776	10116	rno-miR-199a-5p	3	3561	3568	0.003	-0.089	-0.034	0.01	-0.059	-0.416	98
289287	4287	ATXN3	NM_001164777	10116	rno-miR-199a-5p	3	3561	3568	0.003	-0.089	-0.034	0.01	-0.059	-0.416	98
289288	4287	ATXN3	NM_001164778	10116	rno-miR-199a-5p	3	3561	3568	0.003	-0.089	-0.034	0.01	-0.059	-0.416	98
289289	4287	ATXN3	NM_001164774	10116	rno-miR-199a-5p	3	3561	3568	0.003	-0.089	-0.034	0.01	-0.059	-0.416	98
289297	4287	ATXN3	NM_001164777	10116	rno-miR-1912-3p	3	3599	3606	0.003	-0.082	-0.044	0.046	0.017	-0.307	98
289298	4287	ATXN3	NM_001164774	10116	rno-miR-1912-3p	3	3599	3606	0.003	-0.082	-0.044	0.046	0.017	-0.307	98
289299	4287	ATXN3	NM_001164782	10116	rno-miR-1912-3p	3	3599	3606	0.003	-0.082	-0.044	0.046	0.017	-0.307	98
289300	4287	ATXN3	NM_001164778	10116	rno-miR-1912-3p	3	3599	3606	0.003	-0.082	-0.044	0.046	0.017	-0.307	98
289301	4287	ATXN3	NM_001164776	10116	rno-miR-1912-3p	3	3599	3606	0.003	-0.082	-0.044	0.046	0.017	-0.307	98
291140	6314	ATXN7	NM_001177387	10116	rno-miR-199a-5p	3	100	107	0.003	0.035	-0.089	0.01	-0.059	-0.347	95
291144	6314	ATXN7	NM_001128149	10116	rno-miR-199a-5p	3	192	199	0.003	0.035	-0.066	0.01	-0.059	-0.324	94
291145	6314	ATXN7	NM_000333	10116	rno-miR-199a-5p	3	192	199	0.003	0.035	-0.066	0.01	-0.059	-0.324	94
291248	6314	ATXN7	NM_001177387	10116	rno-miR-1912-5p	3	3526	3533	0.013	-0.033	-0.043	-0.016	0.016	-0.31	94
291252	6314	ATXN7	NM_001128149	10116	rno-miR-1912-5p	3	3618	3625	0.013	-0.033	-0.043	-0.016	0.016	-0.31	94
291253	6314	ATXN7	NM_000333	10116	rno-miR-1912-5p	3	3618	3625	0.013	-0.033	-0.043	-0.016	0.016	-0.31	94
291263	6314	ATXN7	NM_001177387	10116	rno-miR-188	3	3710	3717	0.003	-0.008	-0.09	-0.021	-0.004	-0.367	98
291271	6314	ATXN7	NM_000333	10116	rno-miR-188	3	3802	3809	0.003	-0.008	-0.09	-0.021	-0.004	-0.367	98
291272	6314	ATXN7	NM_001128149	10116	rno-miR-188	3	3802	3809	0.003	-0.008	-0.09	-0.021	-0.004	-0.367	98
293106	222255	ATXN7L1	NM_152749	10116	rno-miR-764	3	138	145	0.024	0.072	-0.079	-0.011	-0.068	-0.309	91
293123	222255	ATXN7L1	NM_020725	10116	rno-miR-335	3	381	388	0.003	-0.017	-0.018	0.009	-0.036	-0.306	96
293124	222255	ATXN7L1	NM_138495	10116	rno-miR-335	3	381	388	0.003	-0.017	-0.018	0.009	-0.036	-0.306	96
293213	222255	ATXN7L1	NM_138495	10116	rno-miR-674-5p	3	2815	2822	0.003	-0.073	-0.075	0.026	-0.036	-0.402	99
293214	222255	ATXN7L1	NM_020725	10116	rno-miR-674-5p	3	2815	2822	0.003	-0.073	-0.075	0.026	-0.036	-0.402	99
293481	127002	ATXN7L2	NM_153340	10116	rno-miR-327	3	133	140	-0.008	-0.051	-0.098	0.001	-0.03	-0.433	99
293483	127002	ATXN7L2	NM_153340	10116	rno-miR-15b	3	158	165	0.003	-0.04	-0.104	0.032	-0.085	-0.441	99
293484	127002	ATXN7L2	NM_153340	10116	rno-miR-16	3	158	165	0.003	-0.04	-0.104	0.032	-0.085	-0.441	99
293485	127002	ATXN7L2	NM_153340	10116	rno-miR-497	3	158	165	0.003	-0.04	-0.104	0.032	-0.085	-0.441	99
293486	127002	ATXN7L2	NM_153340	10116	rno-miR-322	3	158	165	0.013	-0.04	-0.104	0.032	-0.085	-0.431	99
293487	127002	ATXN7L2	NM_153340	10116	rno-miR-195	3	158	165	-0.018	-0.04	-0.104	0.032	-0.085	-0.462	99
294950	56970	ATXN7L3	NM_001098833	10116	rno-miR-298	3	165	172	-0.018	0.014	-0.073	0.05	-0.121	-0.395	98
294951	56970	ATXN7L3	NM_020218	10116	rno-miR-298	3	165	172	-0.018	0.014	-0.073	0.05	-0.121	-0.395	98
295586	549	AUH	NM_001698	10116	rno-miR-23b	3	261	268	-0.008	-0.107	-0.057	0.039	0.074	-0.306	99
295633	550	AUP1	NM_181575	10116	rno-miR-3541	3	97	104	0.003	-0.003	-0.102	0.056	-0.199	-0.492	99
296509	57099	AVEN	NM_020371	10116	rno-miR-98	3	111	118	-0.029	0.056	-0.086	-0.014	-0.049	-0.369	97
296510	57099	AVEN	NM_020371	10116	rno-let-7b	3	111	118	-0.029	0.056	-0.086	-0.014	-0.049	-0.369	97
296511	57099	AVEN	NM_020371	10116	rno-let-7c	3	111	118	-0.029	0.056	-0.086	-0.014	-0.049	-0.369	97
296512	57099	AVEN	NM_020371	10116	rno-let-7e	3	111	118	-0.029	0.056	-0.086	-0.014	-0.049	-0.369	97
296513	57099	AVEN	NM_020371	10116	rno-let-7i	3	111	118	-0.029	0.056	-0.086	-0.014	-0.049	-0.369	97
296514	57099	AVEN	NM_020371	10116	rno-let-7d	3	111	118	-0.029	0.056	-0.086	-0.014	-0.049	-0.369	97
296515	57099	AVEN	NM_020371	10116	rno-let-7f	3	111	118	-0.018	0.056	-0.086	-0.014	-0.049	-0.358	96
296516	57099	AVEN	NM_020371	10116	rno-let-7a	3	111	118	-0.029	0.056	-0.086	-0.014	-0.049	-0.369	97
296600	23080	AVL9	NM_015060	10116	rno-miR-24	2	235	241	0.003	-0.106	-0.058	0.028	-0.069	-0.322	93
297426	558	AXL	NM_021913	10116	rno-miR-449c-5p	3	44	51	-0.029	0.123	-0.103	0.018	-0.118	-0.356	93
297427	558	AXL	NM_021913	10116	rno-miR-449a	3	44	51	-0.008	0.123	-0.103	0.018	-0.118	-0.335	91
297428	558	AXL	NM_021913	10116	rno-miR-34b	3	44	51	-0.05	0.123	-0.103	0.018	-0.118	-0.377	94
297429	558	AXL	NM_021913	10116	rno-miR-34a	3	44	51	-0.05	0.123	-0.103	0.018	-0.118	-0.377	94
297430	558	AXL	NM_021913	10116	rno-miR-34c	3	44	51	-0.05	0.123	-0.103	0.018	-0.118	-0.377	94
297431	558	AXL	NM_001699	10116	rno-miR-34b	3	44	51	-0.05	0.123	-0.103	0.018	-0.118	-0.377	94
297432	558	AXL	NM_001699	10116	rno-miR-34c	3	44	51	-0.05	0.123	-0.103	0.018	-0.118	-0.377	94
297433	558	AXL	NM_001699	10116	rno-miR-34a	3	44	51	-0.05	0.123	-0.103	0.018	-0.118	-0.377	94
297434	558	AXL	NM_001699	10116	rno-miR-449c-5p	3	44	51	-0.029	0.123	-0.103	0.018	-0.118	-0.356	93
297435	558	AXL	NM_001699	10116	rno-miR-449a	3	44	51	-0.008	0.123	-0.103	0.018	-0.118	-0.335	91
297621	64343	AZI2	NM_022461	10116	rno-miR-540	3	1111	1118	-0.008	0.004	-0.037	0	-0.071	-0.359	96
298885	148789	B3GALNT2	NM_152490	10116	rno-miR-19a	3	85	92	0.013	-0.015	-0.093	0.008	0.025	-0.309	95
298886	148789	B3GALNT2	NM_152490	10116	rno-miR-19b	3	85	92	0.013	-0.015	-0.093	0.008	0.025	-0.309	95
298898	148789	B3GALNT2	NM_152490	10116	rno-miR-3588	3	2028	2035	0.024	-0.024	-0.108	0.003	0.026	-0.326	98
299427	145173	B3GALTL	NM_194318	10116	rno-miR-542-3p	3	248	255	0.013	0.004	-0.052	0.014	-0.042	-0.31	95
300143	11041	B3GNT1	NM_006876	10116	rno-miR-199a-5p	3	103	110	0.003	0.019	-0.088	0.01	-0.059	-0.362	96
300150	11041	B3GNT1	NM_006876	10116	rno-let-7i	3	235	242	-0.008	0.033	-0.055	-0.014	-0.049	-0.34	95
300151	11041	B3GNT1	NM_006876	10116	rno-let-7e	3	235	242	0.003	0.033	-0.055	-0.014	-0.049	-0.329	94
300152	11041	B3GNT1	NM_006876	10116	rno-let-7f	3	235	242	-0.008	0.033	-0.055	-0.014	-0.049	-0.34	95
[truncated: 22,594 more rows]

## Sheet: Mouse(<-0.3)
ID	Gene ID	Gene Symbol	Transcript ID	Gene Tax ID	miRNA	Site Type	UTR_start	UTR end	3prime pairing	local AU	position	TA	SPS	context+ score	context+ score percentile
[truncated: 43,132 more rows]

[truncated: 6 more sheets: Dog(<-0.3), human_target(<-0.3), rat_target(<-0.3), mouse_target(<-0.3), dog_target(<-0.3), conserved_target]
