# Supplementary material for: Investigating MicroRNA and transcription factor co-regulatory networks in colorectal cancer
Source: BMC Bioinformatics. 2017 Sep 2;18:388. doi: 10.1186/s12859-017-1796-4 (PMC5581471; doi:10.1186/s12859-017-1796-4)
Supplement: Supplementary file 2 — Table S1. Shows the CRC-related genes compiling from four sources. Table S2. shows the CRC-related miRNAs compiling from three sources. Table S3. shows merged 3-node FFLs including TF-FFLs, miRNA-FFLs and composite-FFLs. Table S4. shows the regulation information of the CRC-specific miRNA-TF mediated regulatory network. Table S5. shows the degree distribution of all nodes in the miRNA-SNW, TF-SNW and composite-SNW. Table S6. shows the regulation information of the CRC-specific significant FFLs. Table S7. shows the degree distribution of all nodes in the CRC-specific significant FFLs. Table S8. shows the miRNA targets predicted by using TargetScan. Table S9. shows the miRNA targets predicted by using miRanda. (ZIP 62739 kb) [file 12859_2017_1796_MOESM2_ESM.zip › Additional file 2 - Tables S1 through S9/S9_Table.xlsx]

## Sheet: dysregulated_miRNA
dysregulated_miRNA
hsa-let-7a
hsa-let-7a-1
hsa-let-7a-2
hsa-let-7a-3
hsa-let-7b
hsa-let-7c
hsa-let-7d
hsa-let-7e
hsa-let-7f-1
hsa-let-7f-2
hsa-let-7g
hsa-let-7i
hsa-miR-1
hsa-miR-100
hsa-miR-101-1
hsa-miR-101-2
hsa-miR-103-1
hsa-miR-103a-1
hsa-miR-103a-2
hsa-miR-103b-1
hsa-miR-103b-2
hsa-miR-105-1
hsa-miR-106a
hsa-miR-106b
hsa-miR-107
hsa-miR-10a
hsa-miR-10b
hsa-miR-1-1
hsa-miR-1179
hsa-miR-1-2
hsa-miR-122
hsa-miR-124-1
hsa-miR-124-2
hsa-miR-124-3
hsa-miR-124a
hsa-miR-125a
hsa-miR-125b-1
hsa-miR-125b-2
hsa-miR-126
hsa-miR-127
hsa-miR-1275
hsa-miR-128-1
hsa-miR-128-2
hsa-miR-128b
hsa-miR-129
hsa-miR-1290
hsa-miR-129-1
hsa-miR-129-2
hsa-miR-130a
hsa-miR-130b
hsa-miR-132
hsa-miR-133a
hsa-miR-133a-1
hsa-miR-133a-2
hsa-miR-133b
hsa-miR-134
hsa-miR-135a-1
hsa-miR-135a-2
hsa-miR-135b
hsa-miR-137
hsa-miR-138-1
hsa-miR-139
hsa-miR-140
hsa-miR-141
hsa-miR-142
hsa-miR-143
hsa-miR-144
hsa-miR-145
hsa-miR-146a
hsa-miR-146b
hsa-miR-147
hsa-miR-148a
hsa-miR-148b
hsa-miR-149
hsa-miR-150
hsa-miR-151
hsa-miR-152
hsa-miR-153-1
hsa-miR-155
hsa-miR-15a
hsa-miR-15b
hsa-miR-16-1
hsa-miR-16-2
hsa-miR-17
hsa-miR-17-5p
hsa-miR-17-92
hsa-miR-181a
hsa-miR-181a-1
hsa-miR-181a-2
hsa-miR-181b
hsa-miR-181b-1
hsa-miR-181c
hsa-miR-182
hsa-miR-183
hsa-miR-184
hsa-miR-185
hsa-miR-186
hsa-miR-187
hsa-miR-18a
hsa-miR-18a*
hsa-miR-18b
hsa-miR-190
hsa-miR-191
hsa-miR-1915
hsa-miR-192
hsa-miR-193a
hsa-miR-194
hsa-miR-194-1
hsa-miR-194-2
hsa-miR-195
hsa-miR-196a
hsa-miR-197
hsa-miR-198
hsa-miR-199a-1
hsa-miR-199a-2
hsa-miR-199b
hsa-miR-19a
hsa-miR-19b
hsa-miR-19b-1
hsa-miR-19b-2
hsa-miR-200a
hsa-miR-200b
hsa-miR-200c
hsa-miR-203
hsa-miR-204
hsa-miR-205
hsa-miR-206
hsa-miR-208a
hsa-miR-20a
hsa-miR-21
hsa-miR-210
hsa-miR-211
hsa-miR-212
hsa-miR-214
hsa-miR-215
hsa-miR-216a
hsa-miR-218-1
hsa-miR-218-2
hsa-miR-219-1
hsa-miR-22
hsa-miR-221
hsa-miR-222
hsa-miR-223
hsa-miR-224
hsa-miR-23a
hsa-miR-23b
hsa-miR-24-1
hsa-miR-24-2
hsa-miR-25
hsa-miR-26a
hsa-miR-26a-1
hsa-miR-26a-2
hsa-miR-26b
hsa-miR-27a
hsa-miR-27b
hsa-miR-28
hsa-miR-296
hsa-miR-297
hsa-miR-29a
hsa-miR-29b
hsa-miR-29b-1
hsa-miR-29b-2
hsa-miR-29c
hsa-miR-301a
hsa-miR-302b
hsa-miR-30a
hsa-miR-30a-3p
hsa-miR-30a-5p
hsa-miR-30c
hsa-miR-30c-1
hsa-miR-30c-2
hsa-miR-30d
hsa-miR-30e
hsa-miR-31
hsa-miR-32
hsa-miR-320
hsa-miR-320a
hsa-miR-325
hsa-miR-326
hsa-miR-328
hsa-miR-330
hsa-miR-331
hsa-miR-335
hsa-miR-337
hsa-miR-338
hsa-miR-339
hsa-miR-33a
hsa-miR-340
hsa-miR-342
hsa-miR-345
hsa-miR-346
hsa-miR-34a
hsa-miR-34b
hsa-miR-34c
hsa-miR-362
hsa-miR-365-1
hsa-miR-365a
hsa-miR-365b
hsa-miR-370
hsa-miR-372
hsa-miR-373
hsa-miR-374a
hsa-miR-375
hsa-miR-378*
hsa-miR-378a
hsa-miR-422a
hsa-miR-422b
hsa-miR-423
hsa-miR-424
hsa-miR-429
hsa-miR-432
hsa-miR-449a
hsa-miR-451
hsa-miR-451a
hsa-miR-454
hsa-miR-455
hsa-miR-483
hsa-miR-484
hsa-miR-486
hsa-miR-492
hsa-miR-493
hsa-miR-497
hsa-miR-498
hsa-miR-499a
hsa-miR-502
hsa-miR-506
hsa-miR-518c
hsa-miR-542
hsa-miR-552
hsa-miR-574
hsa-miR-584
hsa-miR-608
hsa-miR-615
hsa-miR-622
hsa-miR-625
hsa-miR-629
hsa-miR-630
hsa-miR-638
hsa-miR-652
hsa-miR-708
hsa-miR-7-1
hsa-miR-7-2
hsa-miR-7-3
hsa-miR-760
hsa-miR-9-1
hsa-miR-92
hsa-miR-9-2
hsa-miR-92a-1
hsa-miR-92a-2
hsa-miR-92b
hsa-miR-93
hsa-miR-9-3
hsa-miR-95
hsa-miR-96
hsa-miR-98
hsa-miR-99a
hsa-miR-99b

## Sheet: human_target
#mirbase_acc	mirna_name	gene_id	gene_symbol	transcript_id	ext_transcript_id	mirna_alignment	alignment	gene_alignment	mirna_start	mirna_end	gene_start	gene_end	genome_coordinates	conservation	align_score	seed_cat	energy	mirsvr_score
MIMAT0000062	hsa-let-7a	1756	DMD	uc004dda.1	NM_004006	uuGA-UAUGUUGGAUGAUGGAGu	|| ||:| |::| |||||||	uuCUCAUGCUAUUU-CUACCUCa	2	21	1920	1941	[hg19:X:31138095-31138116:-]	0.6567	157	7	-19.21	-0.9519
MIMAT0000062	hsa-let-7a	197131	UBR1	uc001zqq.2	NM_174916	uugauAUGUUGGAUGAUGGAGu	| ||||: ||:||||	---gcUCCAACU--CUGCCUCa	2	18	1	17	[hg19:15:43237510-43237526:-]	0.7024	134	0	-17.14	-0.1098
MIMAT0000062	hsa-let-7a	90025	UBE2CBP	uc003pjq.2	AL137544	uugauauGUUGGAUGAUGGAGu	||:|| |||||||	caaacccCAGCC-CCUACCUCu	2	16	329	349	[hg19:6:83728339-83728359:-]	0.5602	149	7	-18.23	-0.2004
MIMAT0000062	hsa-let-7a	643853	TMPPE	uc003cfk.2	NM_001039770	uugAUAUGUUGGAU-GAUGGAGu	|| :| | || |||||||	ggaUAAUUAUCGUAUCUACCUCa	2	20	1183	1205	[hg19:3:33133121-33133143:-]	0.5374	150	7	-17.72	-0.8926
MIMAT0000062	hsa-let-7a	92667	C20orf72	uc010gco.2	AK309995	uugauauGUUGG-AUGAUGGAGu	||:|: |:|||||||	gaaauccCAGCUAUGCUACCUCu	2	16	1081	1103	[hg19:20:17970959-17970981:+]	0.5308	154	7	-18.79	-0.3412
MIMAT0000062	hsa-let-7a	1982	EIF4G2	uc001mjc.2	NM_001418	uugAUAUGUUGGAU-----GAUGGAGu	||||: :|||: |||||||	uagUAUAUUGCCUGUAUUUCUACCUCu	2	20	460	486	[hg19:11:10818877-10818903:-]	0.8096	150	7	-18.92	-1.2912
MIMAT0000062	hsa-let-7a	23670	TMEM2	uc011lsa.1	NM_013390	uuGAUAUGUUGGAUGAUGGAGu	:|| | ||: |:|||||||	cuUUACAAAAUAUGCUACCUCa	2	21	1456	1477	[hg19:9:74298636-74298657:-]	0.7522	164	7	-21.47	-1.1604
MIMAT0000062	hsa-let-7a	58	ACTA1	uc001htm.2	NM_001100	uugAUAU-GUUGGAUGAUGGAGu	|| | :|||:||:||||||	acaUACAUUAACUUAUUACCUCa	2	20	147	169	[hg19:1:229567077-229567099:-]	0.5745	154	6	-22.89	-0.5012
MIMAT0000062	hsa-let-7a	51136	RNFT1	uc010wop.1	AK294806	uuGAUAUGU-UGGAUGA-UGGAGu	:|: || |||| || |||||	ugUUGGUCAGACCUCCUGACCUCg	2	21	338	361	[hg19:17:58037064-58037087:-]	0.5067	123	0	-18.41	-0.1785
MIMAT0000062	hsa-let-7a	27000	DNAJC2	uc003vbr.1	BC032854	uuGAUAUGUUGGAUGA-UGGAGu	||:| || :|| || |||||	aaCUGU-CAUUCU-CUCACCUCu	2	21	2326	2346	[hg19:7:102975811-102975831:-]	0.5362	120	0	-17.23	-0.2463
MIMAT0000062	hsa-let-7a	57157	PHTF2	uc003ugv.2	BC032334	uugAUA--UGUUGGAUGA-UGGAGu	||| ::||||| || |||||	uuaUAUUAGUAACCUUCUGACCUCa	2	20	63	87	[hg19:7:77567230-77567254:+]	0.4933	130	0	-20.4	-1.173
MIMAT0000062	hsa-let-7a	65082	VPS33A	uc001ucd.2	NM_022916	uuGAUAUGUUGGAUGAUGGAGu	||: | ||: ||||||||	uaCUGCAGAAUAAACUACCUCu	2	21	27	48	[hg19:12:122716745-122716766:-]	0.55	160	7	-18.74	-1.0557
MIMAT0000062	hsa-let-7a	54101	RIPK4	uc002yzn.1	NM_020639	uugaUAUGUUGGAUGAU-GGAGu	||::::|| ||| ||||	aaagAUGUGGCCAUCUAGCCUCg	2	19	1129	1151	[hg19:21:43159847-43159869:-]	0.4653	122	0	-17.44	-0.1872
MIMAT0000062	hsa-let-7a	387787	LIPT2	uc010rrk.1	NM_001144869	uugAUAUGUUGGAU-GAUGGAGu	||| : || | |||||||	uuaUAUCUUCCCCACCUACCUCa	2	20	167	189	[hg19:11:74202991-74203013:-]	0.6095	150	7	-17.41	-0.9046
MIMAT0000062	hsa-let-7a	55108	BSDC1	uc001bvj.2	AK300231	uuGAUAUGUUGGA--UGAUGGAGu	||:| :| :|| ||||||||	uaCUGU-UAUUCUUCACUACCUCu	2	21	620	642	[hg19:1:32833292-32833314:-]	0.526	153	7	-19.61	-0.3823
MIMAT0000062	hsa-let-7a	55108	BSDC1	uc001bvj.2	AK300231	uuGAUAUGUUGG-A-UGAUGGAGu	:| |:|| :: | ||||||||	uaUUUUGCACUUGUGACUACCUCa	2	21	911	934	[hg19:1:32833000-32833023:-]	0.5651	150	7	-19.05	-0.4039
MIMAT0000062	hsa-let-7a	27031	NPHP3	uc003epe.1	NM_153240	uugauauGUUGGAUGAUGGAGu	|||:: |||||||	ucuggccCAAUUCUCUACCUCa	2	16	723	744	[hg19:3:132400010-132400031:-]	0.5823	151	7	-20.87	-1.046
MIMAT0000062	hsa-let-7a	23779	ARHGAP8	uc003bfl.2	BC010490	uugAUAUGUUGGAUGAUGGAGu	||||: | :|||||||	cugUAUAUUUCGAGCUACCUCc	2	20	1299	1320	[hg19:22:45258489-45258510:+]	0.4913	155	7	-17.89	-0.141
MIMAT0000062	hsa-let-7a	23779	ARHGAP8	uc003bfl.2	BC010490	uuGAUAU-GUUGGA--UGAUGGAGu	||| : |: ||| :|||||||	aaCUACGUCGUCCUCCGCUACCUCa	2	21	923	947	[hg19:22:45255673-45255697:+]	0.6346	150	7	-22.54	-0.1371
MIMAT0000062	hsa-let-7a	23209	MLC1	uc003bjg.1	NM_139202	uugauaUGUUGGAUGAUGGAGu	:|: ||| |||||||	cacccaGCGCCCU-CUACCUCc	2	17	1060	1080	[hg19:22:50498932-50498952:-]	0.5012	150	7	-18	-0.1309
MIMAT0000062	hsa-let-7a	993	CDC25A	uc003csh.1	NM_001789	uuGAUAUGUUGGAUGAUGGAGu	:||| | | ||||||||	uaUUAUCCCAGGGACUACCUCg	2	21	538	559	[hg19:3:48199876-48199897:-]	0.6168	156	7	-19.08	-0.2393
MIMAT0000062	hsa-let-7a	84836	ABHD14B	uc011bdy.1	NM_001146314	uuGAUAUGUUG-GAUGAUGGAGu	||:| :: | :| |||||||	guCUGUUUGUCUUUUCUACCUCu	2	21	140	162	[hg19:3:52003280-52003302:-]	0.495	151	7	-17.68	-0.9435
MIMAT0000062	hsa-let-7a	84836	ABHD14B	uc011bdy.1	NM_001146314	uugauauGUUGG-AUGA-UGGAGu	:|||| |:|| |||||	ggacuccUAACCAUGCUAACCUCa	2	16	591	614	[hg19:3:52002828-52002851:-]	0.4764	122	0	-21.31	-0.1497
MIMAT0000062	hsa-let-7a	405	ARNT	uc001evr.1	NM_001668	uugaUAUGUUGGAUGAU-GGAGu	|||||: :||||| ||||	gcggAUACAGGUUACUACCCUCa	2	19	1310	1332	[hg19:1:150783165-150783187:-]	0.6815	138	0	-23.74	-0.5545
MIMAT0000062	hsa-let-7a	2256	FGF11	uc002ggz.2	NM_004112	uugaUAUGU-UGGAU-GAUGGAGu	||: | ||:|| |||||||	ggacAUGAAUACUUAGCUACCUCa	2	19	1176	1199	[hg19:17:7347641-7347664:+]	0.6612	156	7	-20.84	-0.3436
MIMAT0000062	hsa-let-7a	10332	CLEC4M	uc002mic.2	NM_001144911	uugauauguuGGAUGAU-GGAGu	|||:||| ||||	uaguuguuucCCUGCUAGCCUCa	2	13	110	132	[hg19:19:7833872-7833894:+]	0.4913	120	0	-21.03	-0.1894
MIMAT0000062	hsa-let-7a	256471	MFSD8	uc003ifp.2	NM_152778	uugAUAUGUUGGAUGAUGGAGu	|:| :|||:| |||||||	guaUGUUUAACUU-CUACCUCu	2	20	1103	1123	[hg19:4:128840662-128840682:-]	0.5721	161	7	-18.29	-0.7573
MIMAT0000062	hsa-let-7a	64067	NPAS3	uc001wrs.2	NM_173159	uugAUAUGUUGGA-UGAUGGAGu	|:||:| :|| |||||||	uggUGUAUAUUCUCCCUACCUCu	2	20	1739	1761	[hg19:14:34272054-34272076:+]	0.6401	158	7	-17.87	-0.1302
MIMAT0000062	hsa-let-7a	5552	SRGN	uc001joz.2	NM_002727	uuGAUAUGUUGGAUGAUGGAGu	:|:|:| ::| | ||||||	agUUGUGCUGUC-AAUACCUCa	2	21	588	608	[hg19:10:70864464-70864484:+]	0.6634	126	6	-17.5	-0.1699
MIMAT0000062	hsa-let-7a	56261	GPCPD1	uc002wme.3	NM_019593	uugauAUGUU-GGAU---GAUGGAGu	| ||| |:|| |||||||	caaacUCCAAGCUUACAGCUACCUCa	2	18	2771	2796	[hg19:20:5525511-5525536:-]	0.5977	147	7	-19.63	-0.1919
MIMAT0000062	hsa-let-7a	9758	FRMPD4	uc004cuz.1	NM_014728	uugauauGUUGGAUGAUGG-AGu	|| |||:||||| ||	cugauccCAUCCUGCUACCAUCa	2	16	67	89	[hg19:X:12738719-12738741:+]	0.7461	127	0	-19.83	-0.9109
MIMAT0000062	hsa-let-7a	79794	C12orf49	uc001tvz.1	NM_024738	uugauAUGUUGGAUGAUGGAGu	| | |||||||||||	uuagcUUCCUCCUACUACCUCu	2	18	1522	1543	[hg19:12:117154072-117154093:-]	0.5559	161	7	-23.95	-0.8189
MIMAT0000062	hsa-let-7a	4833	NME4	uc002cha.2	CR592051	uugauaUGUUGGAUGAUGGAGu	| :||| ||||||||	ccacgcAGGACCAACUACCUCc	2	17	1407	1428	[hg19:16:450372-450393:+]	0.5204	160	7	-18.32	-0.1276
MIMAT0000062	hsa-let-7a	113791	PIK3IP1	uc003akm.2	NM_052880	uugauaUGUUGGAUGA-UGGAGu	|| |||||| |||||	gauggaACUCCCUACUGACCUCu	2	17	470	492	[hg19:22:31678578-31678600:-]	0.628	128	0	-18.98	-0.2723
MIMAT0000062	hsa-let-7a	113791	PIK3IP1	uc003akm.2	NM_052880	uugAUAUGU--UGGAU-GAUGGAGu	|||||| ::|| ||||||	cuaUAUACAUGUUUUAUAUACCUCa	2	20	1397	1421	[hg19:22:31677649-31677673:-]	0.6431	125	6	-18.94	-0.2395
MIMAT0000062	hsa-let-7a	1107	CHD3	uc002gjd.2	NM_001005271	uuGAUAUGUUG--GAUGAU-GGAGu	||: | :|| |||||| ||||	ucCUGGAAGACUUCUACUACCCUCc	2	21	828	852	[hg19:17:7815731-7815755:+]	0.5735	127	0	-17.69	-0.3121
MIMAT0000062	hsa-let-7a	5287	PIK3C2B	uc001haw.2	NM_002646	uugaUAUGUU-GGAUGAUGGAGu	| :|:| :|| |||||||	guucAAGCGAUUCUCCUACCUCa	2	19	1482	1504	[hg19:1:204392476-204392498:-]	0.5053	153	7	-18.98	-0.1275
MIMAT0000062	hsa-let-7a	139716	GAB3	uc004fmk.1	NM_001081573	uugauauGUUGGAUGAUGGAGu	|| :| |||||||	gcaagcuCAUUCCUCUACCUCa	2	16	806	827	[hg19:X:153905628-153905649:-]	0.5589	147	7	-19.94	-0.5562
MIMAT0000062	hsa-let-7a	90379	DCAF15	uc002mxu.2	BC068994	uugauauguuGGAUGAUGGAGu	|| ||||||||	gacacugacuCCAACUACCUCc	2	13	527	548	[hg19:19:14071824-14071845:+]	0.6397	152	7	-19.2	-0.1464
MIMAT0000062	hsa-let-7a	2047	EPHB1	uc010htz.1	AK309741	uugAUAUGUUGGAUGAUGGAGu	| |: ::|| |||||||	uggUCUGAGGCCCCCUACCUCa	2	20	599	620	[hg19:3:134670474-134670495:+]	0.797	151	7	-20.1	-0.2314
MIMAT0000062	hsa-let-7a	5937	RBMS1	uc002ubo.2	NM_016836	uugAUA-UGUUGGAU-GAUGGAGu	||| |: | :|| |||||||	gugUAUGAUCAGUUAUCUACCUCa	2	20	1738	1761	[hg19:2:161129522-161129545:-]	0.7902	153	7	-17.88	-1.1957
MIMAT0000062	hsa-let-7a	80862	NCRNA00171	uc011fvf.1	BX648746	uugaUAUGUUGGAUGAUGGAGu	|| || | | |||||||	cugcAUCCAUCAU-CUACCUCa	2	19	1981	2001	[hg19:6_dbb_hap3:1316471-1316491:-]	0.58	152	7	-17.14	-1.0888
MIMAT0000062	hsa-let-7a	55870	ASH1L	uc001fkt.2	NM_018489	uuGAU-AUGUUGGA-UGAUGGAGu	||: |:| ||| |||||||	aaCUGCUGCCCCCUCCCUACCUCu	2	21	588	611	[hg19:1:155306840-155306863:-]	0.6807	150	7	-19.51	-0.2458
MIMAT0000062	hsa-let-7a	8648	NCOA1	uc002rfk.2	NM_003743	uuGAUAUGUUGGAUGAUGGAGu	:| |:| ||| :|||||||	caUUCUGC-ACCAGCUACCUCu	2	21	1501	1521	[hg19:2:24992761-24992781:+]	0.6796	158	7	-19.12	-0.1554
MIMAT0000062	hsa-let-7a	55260	TMEM143	uc002pix.1	NM_018273	uuGAUAUGUUGGAUGAUGGAGu	:| ||||: ||||||||	cuUUCUACAG-AAACUACCUCg	2	21	742	762	[hg19:19:48835714-48835734:-]	0.635	154	7	-19.3	-0.7011
MIMAT0000062	hsa-let-7a	56063	C1orf91	uc009vub.1	AY358586	uugauaUGUUGGAUGAUGGAGu	|:|| | :|||||||	auggggAUAA-CAGCUACCUCa	2	17	310	330	[hg19:1:32682315-32682335:-]	0.6028	150	7	-18.81	-0.6806
MIMAT0000062	hsa-let-7a	357	SHROOM2	uc004csu.1	NM_001649	uuGAUAUGUUGGAUGA-UGGAGu	|| || : ||| || |||||	agCUUUA-GUCCUUCUCACCUCa	2	21	709	730	[hg19:X:9915686-9915707:+]	0.525	122	0	-17.06	-0.4518
MIMAT0000062	hsa-let-7a	9187	SLC24A1	uc010ujf.1	NM_004727	uuGAUA---UGUUGGAUGAUG-GAGu	|||| |||| || |||| |||	agCUAUAAGACAAGCUCCUACGCUCa	2	21	329	354	[hg19:15:65946746-65946771:+]	0.5477	131	0	-20.4	-0.2139
MIMAT0000062	hsa-let-7a	3888	KRT82	uc001sai.1	NM_033033	uugAUAUGUUGGAUGAUGGAGu	|:|: ::|: ||||||||	aggUGUG-GGCUGACUACCUCc	2	20	911	931	[hg19:12:52787828-52787848:-]	0.5167	153	7	-17.72	-0.1158
MIMAT0000062	hsa-let-7a	55208	DCUN1D2	uc001vtr.1	NM_001014283	uuGAUAUGUUGGAUGAUGGAGu	||:| ::||| |||||||	caCUGU-UGACC--CUACCUCa	2	21	1417	1435	[hg19:13:114110909-114110927:-]	0.558	151	7	-20.3	-0.1044
MIMAT0000062	hsa-let-7a	3643	INSR	uc002mgd.1	NM_000208	uuGAUAUGUUGGAU--GAUGGAGu	:| | ||:| | |||||||	cuUUUUUCAGCACAGUCUACCUCa	2	21	2377	2400	[hg19:19:7114667-7114690:-]	0.6489	147	7	-17.8	-0.3863
MIMAT0000062	hsa-let-7a	85364	ZCCHC3	uc002wdf.2	NM_033089	uugauauGUUGGAUGAUGGAGu	|| :| ||||||||	cggugcuCAUUCCACUACCUCu	2	16	859	880	[hg19:20:280301-280322:+]	0.795	155	7	-17.42	-0.908
MIMAT0000062	hsa-let-7a	3920	LAMP2	uc004est.3	NM_002294	uuGAUAUGUUGGAUGAUGGAGu	:|:|:: :|| |||||||	ugUUGUGU-UUCU-CUACCUCa	2	21	847	866	[hg19:X:119564312-119564331:-]	0.5834	144	7	-19.33	-0.2355
MIMAT0000062	hsa-let-7a	942	CD86	uc003eet.2	NM_175862	uuGAUA-UG-UUGGAUGAUGGAGu	||:| || || | ||||||||	acCUGUGACUAAACAACUACCUCc	2	21	419	442	[hg19:3:121838800-121838823:+]	0.6051	162	7	-19.13	-0.4648
MIMAT0000062	hsa-let-7a	92591	ASB16	uc002ifl.1	NM_080863	uugaUAUGUUGGAUGA-UGGAGu	| || ||||:|| |||||	cuugAGAC-ACCUGCUGACCUCu	2	19	441	462	[hg19:17:42256199-42256220:+]	0.5388	128	0	-19.37	-0.1254
MIMAT0000062	hsa-let-7a	8470	SORBS2	uc003iyg.2	AM393190	uuGAUAUGUUGGAUGAU-GGAGu	|| | ||:| |||| ||||	caCU-UUCAGCAGACUAGCCUCu	2	21	1603	1624	[hg19:4:186507157-186507178:-]	0.6423	122	0	-19.07	-0.2305
MIMAT0000062	hsa-let-7a	3159	HMGA1	uc011dsp.1	M23619	uuGAUAUGUUGGAUGAUGGAGu	||:| | || ||||||||	cuCUGUUC-ACAAACUACCUCu	2	21	1409	1429	[hg19:6:34213608-34213628:+]	0.658	158	7	-18.92	-0.8287
MIMAT0000062	hsa-let-7a	79370	BCL2L14	uc001rac.2	NM_138723	uuGAUAUGU-UGGAUGA-UGGAGu	:|| | | ::||:|| |||||	cgUUACAGAUGUCUGCUGACCUCa	2	21	327	350	[hg19:12:12252249-12252272:+]	0.6546	123	0	-19.55	-0.8004
MIMAT0000062	hsa-let-7a	53353	LRP1B	uc002tvj.1	NM_018557	uugAUAUGU-UGGAUGAUGGAgu	|:|:|| :| ||||||||	cuaUGUGCAUGCAUACUACCUau	3	20	1491	1513	[hg19:2:140989242-140989264:-]	0.779	146	0	-17.66	-0.1275
MIMAT0000062	hsa-let-7a	5094	PCBP2	uc001sdc.3	NM_005016	uuGAUAUGUUGGAUGA-UGGAGu	|||| ||::|| || |||||	ugCUAU-CAGUCUCCUAACCUCc	2	21	1183	1204	[hg19:12:53874409-53874430:+]	0.6805	134	0	-19.23	-0.1503
MIMAT0000062	hsa-let-7a	80254	CEP63	uc003eqo.1	NM_025180	uugauauguuGGA-UGAUGGAGu	||| |||||||	cuucugguuuCCUCUCUACCUCa	2	13	1259	1281	[hg19:3:134281636-134281658:+]	0.5082	143	7	-20.26	-0.223
MIMAT0000062	hsa-let-7a	84698	CAPS2	uc001sxm.3	AF251056	uugauAUGUUGGAUGAUGGAGu	|:: ::|:|||||||	cacauUGUUUUUUGCUACCUCu	2	18	385	406	[hg19:12:75672264-75672285:-]	0.5261	149	7	-18.14	-0.5609
MIMAT0000062	hsa-let-7a	54438	GFOD1	uc003nat.1	NM_018988	uugauauguuGGA-UGAUGGAGu	||| |||||||	ggguugcuucCCUCCCUACCUCa	2	13	314	336	[hg19:6:13364639-13364661:-]	0.5945	143	7	-18.16	-0.3437
MIMAT0000062	hsa-let-7a	4673	NAP1L1	uc001sxx.2	NM_004537	uuGAUAUGUUGGAUGAUGGAGu	||:| :| |: ||||||||	uaCUGUUUACCUAACUACCUCa	2	21	1187	1208	[hg19:12:76441001-76441022:-]	0.5614	164	7	-26.22	-0.4779
MIMAT0000062	hsa-let-7a	64881	PCDH20	uc001vid.3	NM_022843	uugaUAUGUUGGAUGAUGGAGu	| | :::||:||||||	aaacAGAAUGUUUAUUACCUCa	2	19	528	549	[hg19:13:61984827-61984848:-]	0.6586	138	6	-18.21	-0.2083
MIMAT0000062	hsa-let-7a	2696	GIPR	uc010xxq.1	BC143302	uuGAUAUGUUGGAUGAUGGAGu	| | || ::||:|||||||	gcCGAGACCGUCUGCUACCUCg	2	21	665	686	[hg19:19:46178017-46178038:+]	0.6681	164	7	-22.94	-0.1054
MIMAT0000062	hsa-let-7a	2696	GIPR	uc010xxq.1	BC143302	uugauaUGUUGGAUGAUGGAGu	||:| : ||||||||	gcccucACGA-UGACUACCUCu	2	17	91	111	[hg19:19:46172770-46172790:+]	0.542	150	7	-17.29	-0.1511
MIMAT0000062	hsa-let-7a	10052	GJC1	uc002ihl.2	NM_001080383	uuGAUAU-GUUGGAUGAUGGAGu	:|| | ||:|| |||||||	ucUUACAGAAAUCU-CUACCUCa	2	21	5854	5875	[hg19:17:42876120-42876141:-]	0.6583	153	7	-20.3	-0.2002
MIMAT0000062	hsa-let-7a	3817	KLK2	uc002ptu.2	NM_001002231	uuGAUAUGUUGGAUGAUGGAGu	||:| | ||| |||||||	ccCUGUCCCACC-CCUACCUCu	2	21	156	176	[hg19:19:51381820-51381840:+]	0.4987	158	7	-17.98	-0.1132
MIMAT0000062	hsa-let-7a	1837	DTNA	uc002kyb.3	NM_032978	uuGAUAUGUUGGAUGA-UGGAGu	||:| : : |||| |||||	ggCUGUUUCUUAUACUGACCUCa	2	21	2164	2186	[hg19:18:32448289-32448311:+]	0.5831	120	0	-17.37	-0.5641
MIMAT0000062	hsa-let-7a	4585	MUC4	uc011bto.1	NM_018406	uugauAUGUUGGAU--GAUGGAGu	|::::|||| |||||||	gcagcUGUGGCCUAGGCUACCUCa	2	18	5	28	[hg19:3:195474019-195474042:-]	0.5631	156	7	-23.98	-0.5206
MIMAT0000062	hsa-let-7a	493869	GPX8	uc003jpq.2	NM_001008397	uugaUAUGUUG-GAUGAUGGAGu	|| ||:: |:|||||||	gcaaAUUCAGUAAUGCUACCUCa	2	19	1299	1321	[hg19:5:54461345-54461367:+]	0.5388	153	7	-18.32	-0.49
MIMAT0000062	hsa-let-7a	6895	TARBP2	uc001sds.2	CR626705	uugaUAUGUUGGAUGAUGGAGu	:|:| |:|| |||||||	guggGUGCCAUCU-CUACCUCu	2	19	292	312	[hg19:12:53900022-53900042:+]	0.6513	156	7	-18.41	-0.6065
MIMAT0000062	hsa-let-7a	137872	ADHFE1	uc003xwf.3	BC110290	uugaUAUGUU---GGAUGAUGGAGu	|| ||| || ||||||||	acggAUUCAAGUGCCAACUACCUCa	2	19	339	363	[hg19:8:67356973-67356983,67359499-67359512:+]	0.6747	157	7	-19.1	-0.7398
MIMAT0000062	hsa-let-7a	10009	ZBTB33	uc004esn.1	NM_006777	uugauaUGUUGGAUGAU-GGAGu	|| |||:||| ||||	acagcaACCUCCUGCUACCCUCc	2	17	523	545	[hg19:X:119389812-119389834:+]	0.5791	124	0	-18.09	-0.1163
MIMAT0000062	hsa-let-7a	10332	CLEC4M	uc010dvt.2	NM_001144909	uugauauguuGGAUGAU-GGAGu	|||:||| ||||	---uuguuucCCUGCUAGCCUCa	2	13	1	20	[hg19:19:7833875-7833894:+]	0.4913	120	0	-19.05	-0.1069
MIMAT0000062	hsa-let-7a	6509	SLC1A4	uc010yqa.1	NM_003038	uugauAUGUUGGAU-GAUGGAGu	|:| |:|| |||||||	ucaccUGCCUCUUACCUACCUCa	2	18	1292	1314	[hg19:2:65249572-65249594:+]	0.647	152	7	-18.21	-0.3803
MIMAT0000062	hsa-let-7a	23042	PDXDC1	uc002ddc.2	BC053946	uugauaugUUGGAUGAUGGAGu	|: || |||||||	aaacggcgAGACU-CUACCUCa	2	15	295	315	[hg19:16:15233128-15233148:+]	0.5125	144	7	-19.78	-1.0759
MIMAT0000062	hsa-let-7a	56181	FAM54B	uc001bku.3	AK056721	uuGAUAUGUUGGAU--GAU-GGAGu	||: |||||| | ||| ||||	uaCUGAACAACCAAAUCUACCCUCc	2	21	772	796	[hg19:1:26159137-26159161:+]	0.6612	131	0	-20.44	-0.5286
MIMAT0000062	hsa-let-7a	9363	RAB33A	uc010nre.2	AK094927	uuGAUAUGUUGGAUGA-UGGAGu	||:| | |||||| |||||	ugCUGU-CUUCCUACUGACCUCc	2	21	1066	1087	[hg19:X:129313510-129313531:+]	0.5754	130	0	-20.9	-0.1921
MIMAT0000062	hsa-let-7a	54901	CDKAL1	uc003ndg.2	CR623381	uuGA-UAUGUU-GGAUGAUGGAGu	|| | :||: ||| |||||||	gaCUCAAGCAGUCCUCCUACCUCa	2	21	1344	1367	[hg19:6:21232332-21232355:+]	0.5088	158	7	-22.5	-0.1416
MIMAT0000062	hsa-let-7a	153	ADRB1	uc001lba.2	NM_000684	uuGAUAUGUUGGAUGAUGGAGu	||: : :|::| |||||||	ggCUGAGGGAUUU-CUACCUCa	2	21	691	711	[hg19:10:115806016-115806036:+]	0.6745	150	7	-19.78	-0.8964
MIMAT0000062	hsa-let-7a	727851	RGPD8	uc010fkk.1	BC037274	uuGAUAUGUUGGAUGAUGGAGu	|| || |:: |||||||||	uuCUUUAAAGUAUACUACCUCa	2	21	781	802	[hg19:2:113126953-113126974:-]	0.5424	168	7	-18.08	-1.2254
MIMAT0000062	hsa-let-7a	6895	TARBP2	uc001sdv.2	CR593716	uugaUAUGUUGGAUGAUGGAGu	:|:| |:|| |||||||	guggGUGCCAUCU-CUACCUCu	2	19	1340	1360	[hg19:12:53900022-53900042:+]	0.6513	156	7	-18.41	-0.3914
MIMAT0000062	hsa-let-7a	25894	PLEKHG4	uc010cef.2	NM_001129728	uuGAUAUGUUGGA--UGAUGGAGu	||: || |||| :|||||||	ggCUG-AC-ACCUGGGCUACCUCc	2	21	84	105	[hg19:16:67322795-67322816:+]	0.5603	151	7	-20.34	-0.1082
MIMAT0000062	hsa-let-7a	91664	ZNF845	uc010ydv.1	NM_138374	uugaUAUGUUGGAUGA-UGGAGu	:||||| || || |||||	caagGUACAAGCUUCUCACCUCc	2	19	1080	1102	[hg19:19:53857921-53857943:+]	0.4921	134	0	-17.09	-0.7778
MIMAT0000062	hsa-let-7a	3596	IL13	uc003kxj.1	NM_002188	uugAUAUGUU-GGAUGAUGGAGu	|| | || :||:|||||||	gugUACAGAAUUCUGCUACCUCa	2	20	552	574	[hg19:5:131996526-131996548:+]	0.5773	162	7	-26.87	-0.4958
MIMAT0000062	hsa-let-7a	145497	C14orf166B	uc010tvh.1	BC143896	uuGAUAUGUUGGAUGAUGGAGu	| | | || ||||||||||	uaCAAGAGAA-CUACUACCUCc	2	21	253	273	[hg19:14:77302629-77302649:+]	0.6764	162	7	-19.18	-0.7442
MIMAT0000062	hsa-let-7a	122481	AK7	uc001yfm.1	BC023986	uuGAUAUGUUGGAUGAUG-GAGu	:|| | :|||:|||| |||	ccUUACCCUGCCUGCUACUCUCu	2	21	609	631	[hg19:14:96865239-96865261:+]	0.5411	128	0	-18.84	-0.1175
MIMAT0000062	hsa-let-7a	56834	GPR137	uc001nzi.2	BC033920	uugauaugUUGGAUGAUGGAGu	|:|| :|||||||	cacaccggAGCCAGCUACCUCu	2	15	237	258	[hg19:11:64056905-64056926:+]	0.6914	154	7	-17.63	-0.2051
MIMAT0000062	hsa-let-7a	22824	HSPA4L	uc003ifm.2	NM_014278	uugauaUGUUGGAUGAUGGAGu	:|||| ||||||:	uaguugGCAACAGUCUACCUUa	2	17	266	287	[hg19:4:128754295-128754316:+]	0.6437	136	0	-18.79	-0.1457
MIMAT0000062	hsa-let-7a	23351	KHNYN	uc001wph.3	NM_015299	uugaUAUGUUGGAUGA--UGGAGu	||:||| :|||| |||||	cuugAUGCAAGUUACUUAACCUCu	2	19	3936	3959	[hg19:14:24910427-24910450:+]	0.564	122	0	-19.05	-0.2053
MIMAT0000062	hsa-let-7a	571	BACH1	uc002ynj.2	NM_001186	uugaUAUGUUGG-AUGAUGGAGu	| ::|||: ||||||||	auacAAGUAACUACACUACCUCa	2	19	2266	2288	[hg19:21:30717420-30717442:+]	0.7145	153	7	-19.15	-1.0348
MIMAT0000062	hsa-let-7a	5080	PAX6	uc009yjr.2	NM_001127612	uuGAUAUGU-UG-GAUGAUGGAGu	| :|:|| || :| |||||||	gcCGGUGCAGACAUUUCUACCUCc	2	21	2334	2357	[hg19:11:31809125-31809148:-]	0.5947	154	7	-17.32	-0.1348
MIMAT0000062	hsa-let-7a	51292	GMPR2	uc001wnw.2	NM_001002002	uuGAUAUGUUGG-AUGAUGGAGu	:|:||:| :: | ||||||	guUUGUAUAUUUGAAAUACCUCa	2	21	415	437	[hg19:14:24708399-24708421:+]	0.6187	123	6	-17.35	-0.3527
MIMAT0000062	hsa-let-7a	7594	ZNF43	uc002nqj.2	NM_003423	uugauauGUUGGAUGA-UGGAGu	|:|:|| || |||||	auggucuCGAUCUUCUGACCUCa	2	16	2338	2360	[hg19:19:21988049-21988071:-]	0.5324	123	0	-18.12	-0.1849
MIMAT0000062	hsa-let-7a	8908	GYG2	uc004cqs.1	NM_003918	uuGAUAUGUUGGA-UGAUGGAGu	|| ||| ||| ||||||||	guCUCUAC--CCUCACUACCUCa	2	21	812	832	[hg19:X:2800066-2800086:+]	0.4978	160	7	-21.24	-0.6738
MIMAT0000062	hsa-let-7a	64853	AIDA	uc001hnn.2	NM_022831	uuGAUAUGUUGGAUG-AUGGAGu	|| || |||||:| ||||||	acCU-UAAAACCUGCAUACCUCu	2	21	888	909	[hg19:1:222842326-222842347:-]	0.6161	138	6	-20.18	-0.3838
MIMAT0000062	hsa-let-7a	23126	POGZ	uc001eyd.1	NM_015100	uuGAUAUGUUGGAUGAUGGAGu	:|:| : ||| :||||||	uuUUGUUUCCCCUUUUACCUCa	2	21	352	373	[hg19:1:151376905-151376926:-]	0.6647	140	6	-17.57	-0.1854
MIMAT0000062	hsa-let-7a	22899	ARHGEF15	uc002glc.2	NM_173728	uugauauguuggAUGAUGGAGu	|||||||||	ugucaguggagaUACUACCUCu	2	11	86	107	[hg19:17:8224397-8224418:+]	0.6203	150	7	-17.34	-0.2957
MIMAT0000062	hsa-let-7a	2329	FMO4	uc001gho.2	NM_002022	uuGAUAUGUUGGAUGAUGGAGu	|| | :| |||:|||||||	auCU-UCUACCCUGCUACCUCa	2	21	188	208	[hg19:1:171311166-171311186:+]	0.5142	162	7	-23.48	-0.9003
MIMAT0000062	hsa-let-7a	64857	PLEKHG2	uc010xuz.1	NM_022835	uuGAUAU-GUUGGAUG-AUGGAGu	:|:|| | ||: || ||||||	ucUUGUACCCACUCACAUACCUCa	2	21	995	1018	[hg19:19:39916929-39916952:+]	0.4986	127	6	-18.88	-0.1351
MIMAT0000062	hsa-let-7a	8578	SCARF1	uc002fsz.1	NM_003693	uugauauGUUGGAUGA-UGGAGu	|:|:|| || |||||	auggucuCGAUCUCCUGACCUCg	2	16	566	588	[hg19:17:1537464-1537486:-]	0.5018	123	0	-18.06	-0.1031
MIMAT0000062	hsa-let-7a	79842	ZBTB3	uc001nuz.2	NM_024784	uugauauGUUGGAUGA-UGGAGu	|:|:|| || |||||	auggucuCGAUCUCCUGACCUCg	2	16	683	705	[hg19:11:62518857-62518879:-]	0.5033	123	0	-18.06	-0.1044
MIMAT0000062	hsa-let-7a	148898	C1orf213	uc001bgw.2	NM_138479	uuGAUAUGUUGGAUGAUGGAGu	:||||| |:| |||||||	aaUUAUACCAUC--CUACCUCa	2	21	540	559	[hg19:1:23696711-23696730:+]	0.5659	161	7	-21.32	-0.5165
MIMAT0000062	hsa-let-7a	4668	NAGA	uc003bbw.3	NM_000262	uugauaUGUUGGAUGAUGGAGu	|||: |||||||	cuuaggACAGAAGCCUACCUCa	2	17	1389	1410	[hg19:22:42454873-42454894:-]	0.5888	144	7	-17.82	-0.2859
MIMAT0000062	hsa-let-7a	275	AMT	uc003cww.2	NM_000481	uugaUAUGUUGGAU------GAUGGAGu	||| |||||: |||||||	gaggAUAAAACCUGCCCAACCUACCUCa	2	19	346	373	[hg19:3:49454600-49454627:-]	0.5947	149	7	-20.09	-0.6996
MIMAT0000062	hsa-let-7a	26258	PLDN	uc001zvq.2	NM_012388	uugaUAUGUUGGAUGAUGGAGu	||: ||:| ||||||||	uaagAUGGAAUC-ACUACCUCu	2	19	1600	1620	[hg19:15:45900312-45900332:+]	0.6021	160	7	-19.48	-0.1839
MIMAT0000062	hsa-let-7a	51804	SIX4	uc001xfc.2	NM_017420	uuGAUAUGUUGGAUGA-UGGAGu	|| ||: ||| || |||||	-aCUUUAUUUCCUCCUCACCUCu	2	21	1	22	[hg19:14:61180103-61180124:-]	0.5555	128	0	-17.02	-0.343
MIMAT0000062	hsa-let-7a	284023	LOC284023	uc002gjl.2	NR_024349	uugauauGUUGGAUGA-UGGAGu	|:|:|| || |||||	auggucuCGAUCUCCUGACCUCa	2	16	1627	1649	[hg19:17:7817191-7817213:-]	0.5039	123	0	-18.12	-0.1365
MIMAT0000062	hsa-let-7a	9054	NFS1	uc002xdx.2	BC018471	uugauauGUUGGAUGA-UGGAGu	|:|:|| || |||||	auggucuCGAUCUCCUGACCUCg	2	16	31	53	[hg19:20:34282593-34282615:-]	0.5062	123	0	-18.06	-0.2033
MIMAT0000062	hsa-let-7a	84245	MRI1	uc002mxe.2	NM_001031727	uugauaugUUGGAUGA-UGGAGu	|:|:|||| |||||	gugccuugAGCUUACUGACCUCa	2	15	1706	1728	[hg19:19:13884801-13884823:+]	0.5101	126	0	-18.81	-0.2182
MIMAT0000062	hsa-let-7a	4904	YBX1	uc001chs.2	NM_004559	uuGAUAUGUUGGAUGAUGG-AGu	|| ||| |:|| ||||| ||	ggCU-UACCAUCU-CUACCAUCa	2	21	6	26	[hg19:1:43166692-43166712:+]	0.7909	124	0	-17.54	-1.2161
MIMAT0000062	hsa-let-7a	6579	SLCO1A2	uc001rer.2	NM_021094	uuGAUAUGUUGG-AUGAUG-GAGu	||: :|| :: |||||| |||	uuCUGAGCACUUGUACUACUCUCa	2	21	2483	2506	[hg19:12:21419976-21419999:-]	0.577	123	0	-17.1	-0.128
MIMAT0000062	hsa-let-7a	169981	SPIN3	uc004dux.1	NM_001010862	uuGAUAUGUUGGAUGA-UGGAGu	||: || |||| || |||||	agCUGAAC-ACCU-CUCACCUCa	2	21	292	312	[hg19:X:57020292-57020312:-]	0.7258	124	0	-21.43	-0.3963
MIMAT0000062	hsa-let-7a	51701	NLK	uc010crj.2	NM_016231	uugauaUGUUGGAUGAUGGAGu	| ::||| |||||||	aaaucgAAGGCCU-CUACCUCc	2	17	1103	1123	[hg19:17:26522765-26522785:+]	0.8297	150	7	-17.01	-0.7911
MIMAT0000062	hsa-let-7a	7180	CRISP2	uc003ozo.2	NM_001142407	uugauauguuGGAUGAUGGAgu	||||||||||	cauugccauuCCUACUACCUga	3	13	350	371	[hg19:6:49660115-49660136:-]	0.5748	140	0	-20.05	-0.1469
MIMAT0000062	hsa-let-7a	57722	IGDCC4	uc002aou.1	NM_020962	uuGAUAUGUUGGA-UGAUGGAGu	||| ||||| | ||||||||	cuCUA-ACAACGUGACUACCUCa	2	21	830	851	[hg19:15:65675496-65675517:-]	0.6138	169	7	-23.49	-0.4937
MIMAT0000062	hsa-let-7a	4803	NGF	uc001efu.1	NM_002506	uuGAUAUGUUGGAUGAUGGAGu	||: :| |: |||||||	ucCUGGGCCCCUCCCUACCUCa	2	21	40	61	[hg19:1:115828630-115828651:-]	0.5468	148	7	-18.56	-0.5282
MIMAT0000062	hsa-let-7a	55023	PHIP	uc003pir.2	NM_017934	uugaUAUGUU-GGAUGAUG-GAGu	| |||| :||:|||| |||	gaaaAGACAAUUCUGCUACACUCu	2	19	327	350	[hg19:6:79650060-79650083:-]	0.6855	129	0	-18.05	-0.1027
MIMAT0000062	hsa-let-7a	84529	C15orf41	uc001zjd.2	CR612493	uugAUAUGU-UGGAUGAUGGAGu	|| || ||| ||||||||	ccgUAGUCACACC-ACUACCUCu	2	20	119	140	[hg19:15:37100773-37100794:+]	0.668	156	7	-17.98	-0.6717
MIMAT0000062	hsa-let-7a	65084	TMEM135	uc001pch.2	NM_022918	uugaUAUGUUGGAUGAUGGAGu	|| :| |:| |||||||	aaugAU-UACCUUUCUACCUCu	2	19	2106	2126	[hg19:11:87034481-87034501:+]	0.6007	152	7	-18.74	-0.9365
MIMAT0000062	hsa-let-7a	100289635	ZNF605	uc001ulh.2	NM_183238	uuGAUAUGUUGG---AUGAUGGAGu	:|||: |::| |||||||||	acUUAUGAAGUCUUUUACUACCUCu	2	21	3056	3080	[hg19:12:133498879-133498903:-]	0.5948	159	7	-18.45	-0.2531
MIMAT0000062	hsa-let-7a	100113392	SNORD11B	uc010ftq.1	NR_003694	uugAUAUGUUGGAUGAUGGAGu	|:| ||::| ||||||||	gggUGUUCAGUC-ACUACCUCa	2	20	72	92	[hg19:2:203156111-203156131:+]	0.6495	161	7	-21.86	-1.1102
MIMAT0000062	hsa-let-7a	254251	LCORL	uc003gpq.2	NM_153686	uugauauguUGGAUGAUGGAGu	||| ||||||||	cagguggauACCAACUACCUCg	2	14	381	402	[hg19:4:17846942-17846963:-]	0.6141	157	7	-20.61	-0.3618
MIMAT0000062	hsa-let-7a	5653	KLK6	uc002pui.2	NM_001012964	uugaUAUGUUGGAUGAUGGAGu	||:::|| | |||||||	ugacAUGUGACAU-CUACCUCc	2	19	4	24	[hg19:19:51462396-51462416:-]	0.5224	156	7	-17.63	-0.1834
MIMAT0000062	hsa-let-7a	10793	ZNF273	uc003tto.2	NM_021148	uugauaUGUUGGAU--GAUGGAGu	|||| ||| |||||||	uaugccACAAACUAACCUACCUCa	2	17	1521	1544	[hg19:7:64390937-64390960:+]	0.5498	159	7	-17.73	-0.4685
MIMAT0000062	hsa-let-7a	57579	FAM135A	uc003pfj.2	NM_001162529	uugauauguugGAUGAUGGAGu	| |:||||||	uagcgacuggaCAAUUACCUCa	2	12	15	36	[hg19:6:71269639-71269660:+]	0.6199	131	6	-17.8	-0.1139
MIMAT0000062	hsa-let-7a	727764	MAFIP	uc003jaa.2	AF289559	uugauauGUUGG--AUGAUGGAGu	|| || |:|||||||	cucacccCACCCUGUGCUACCUCa	2	16	841	864	[hg19:4_gl000194_random:54417-54440:-]	0.5311	150	7	-18.79	-0.1351
MIMAT0000062	hsa-let-7a	8555	CDC14B	uc004awj.2	NM_033331	uugAUAUGUUGGAUGA-UGGAGu	||||:|: |||| |||||	gaaUAUAUAG--UACUCACCUCa	2	20	1176	1196	[hg19:9:99264839-99264859:-]	0.4943	128	0	-17.16	-0.231
MIMAT0000062	hsa-let-7a	79993	ELOVL7	uc010iwk.2	NM_001104558	uugaUAUGUUG--GAUGA-UGGAGu	||||||| || || |||||	caucAUACAACCUCUCCUAACCUCc	2	19	2233	2257	[hg19:5:60048194-60048218:-]	0.5545	133	0	-19.81	-0.2095
MIMAT0000062	hsa-let-7a	10229	COQ7	uc002dfr.2	NM_016138	uugauaugUUGGAUGAU-GGAGu	:|||| ||| ||||	gcagccugGACCUCCUAGCCUCa	2	15	375	397	[hg19:16:19089855-19089877:+]	0.5078	122	0	-18.6	-0.11
MIMAT0000062	hsa-let-7a	84246	MED10	uc003jdo.2	NM_032286	uuGAUAUGUUGGAUGAUGGAgu	:| |||||| | ||||||	agUUUUACAACAUUCUACCUaa	3	21	326	347	[hg19:5:6372269-6372290:-]	0.5297	152	0	-17.5	-0.3967
MIMAT0000062	hsa-let-7a	286140	RNF5P1	uc011epw.1	NR_003129	uugauauguuGGA-UGAUGGAGu	||| ||||||||	gcuuccgcccCCUCACUACCUCc	2	13	411	433	[hg19:6_apd_hap1:3463255-3463277:+]	0.6253	151	7	-17.56	-1.0102
MIMAT0000062	hsa-let-7a	27342	RABGEF1	uc003tvh.2	NM_014504	uugAUAUGUUGG--AUGAUG-GAGu	|| ::|:|| |||||| |||	uugUAGGUAGCCCUUACUACACUCa	2	20	37	61	[hg19:7:66274308-66274332:+]	0.5714	126	0	-18.27	-0.4632
MIMAT0000062	hsa-let-7a	200879	LIPH	uc003fpm.2	NM_139248	uuGAUAUG-UUGGAUGAUGGAGu	| | || :|| | |||||||	aaCGAAACUGACGU-CUACCUCa	2	21	430	451	[hg19:3:185226127-185226148:-]	0.5402	149	7	-19.02	-0.4859
MIMAT0000062	hsa-let-7a	83448	PUS7L	uc001rnr.3	NM_001098614	uugaUAU-GUUG-GAU-GAUGGAGu	||: :||| :|: |||||||	gggcAUGUUAACAUUGCCUACCUCa	2	19	1517	1541	[hg19:12:44122638-44122662:-]	0.56	147	7	-17.04	-0.2662
MIMAT0000062	hsa-let-7a	8028	MLLT10	uc001iqt.2	BC129946	uuGAUAUGUUGGAUGAUGGAGu	:|: |||: :| :||||||	caUUGCACAG-UUCUUACCUCa	2	21	1287	1307	[hg19:10:22032199-22032219:+]	0.8279	138	6	-18.29	-0.2416
MIMAT0000062	hsa-let-7a	81790	RNF170	uc003xpm.2	NM_030954	uuGAUAUGUUGGAUGAUGGAGu	||||:||: : |||||||	ggCUAUGCAGAUACCUACCUCa	2	21	2737	2758	[hg19:8:42708544-42708565:-]	0.6166	164	7	-24.96	-0.4314
MIMAT0000062	hsa-let-7a	91608	RASL10B	uc002hju.2	NM_033315	uuGAUAUGUUGGAUGAUGGAGu	||: |:: :| |||||||	gcCUGGCCGGGUUUCUACCUCu	2	21	1232	1253	[hg19:17:34069556-34069577:+]	0.7284	152	7	-17.79	-0.3113
MIMAT0000062	hsa-let-7a	64766	S100PBP	uc001bwd.2	AK022965	uuGAUAUGUUGGAUGAUGGAGu	|| | ||| ||||||||	acCUCUUCAA---ACUACCUCa	2	21	337	355	[hg19:1:33292035-33292053:+]	0.7351	152	7	-17.22	-0.7111
MIMAT0000062	hsa-let-7a	57486	NLN	uc003juf.2	NM_020726	uugauauguUGGAUG-AUGGAGu	:|||:| ||||||	cucuccuuuGCCUGCAUACCUCa	2	14	484	506	[hg19:5:65119227-65119249:+]	0.669	121	6	-20.08	-0.3191
MIMAT0000062	hsa-let-7a	55315	SLC29A3	uc001jrs.3	BC063019	uuGAUAUGUUGGAUGAUGGAGu	|| :||| | :|||||||	ggCUCAGCAA-CGGCUACCUCa	2	21	497	517	[hg19:10:73122205-73122225:+]	0.7468	154	7	-21.3	-0.2177
MIMAT0000062	hsa-let-7a	27079	RPUSD2	uc001zmd.1	NM_152260	uuGAUAUGU-UGGAUGAUGGAGu	||: || ||:|:|||||||	acCUGCUCAUACUUGCUACCUCc	2	21	122	144	[hg19:15:40866582-40866604:+]	0.5557	163	7	-21.94	-0.3843
MIMAT0000062	hsa-let-7a	1798	DPAGT1	uc001pvi.2	NM_001382	uuGAUAUGUUGGAUGAUG-GAGu	:| |:||||:|:|||| |||	cuUUCUGCAACUUGCUACUCUCu	2	21	213	235	[hg19:11:118967473-118967495:-]	0.5886	140	0	-20.97	-0.2098
MIMAT0000062	hsa-let-7a	9556	C14orf2	uc010aww.1	AK310120	uugauAUGUUGGAUGAUGGAGu	| ||| || |||||||	cugguUUCAAACUCCUACCUCa	2	18	829	850	[hg19:14:104379451-104379472:-]	0.5209	161	7	-18.77	-0.2001
MIMAT0000062	hsa-let-7a	27343	POLL	uc001ktj.1	NM_013274	uugauauguuGGAUGAUGGAGu	||| |||||||	ggcugccaccCCUUCUACCUCa	2	13	220	241	[hg19:10:103338969-103338990:-]	0.4847	152	7	-20.94	-0.5023
MIMAT0000062	hsa-let-7a	5789	PTPRD	uc003zkk.2	NM_002839	uugAUAUGUUGGAUGAUGGAGu	||| :|: :|||||||	aagUAUCUAGAAGGCUACCUCa	2	20	2253	2274	[hg19:9:8315600-8315621:-]	0.6131	151	7	-17.8	-0.2871
MIMAT0000062	hsa-let-7a	114785	MBD6	uc001sol.1	AL834230	uugauaugUUGGAUGAUGGAGu	:||| |||||||	ccaaccugGACCACCUACCUCc	2	15	683	704	[hg19:12:57921310-57921331:+]	0.7751	150	7	-18.92	-0.1553
MIMAT0000062	hsa-let-7a	23305	ACSL6	uc003kvy.1	NM_001009185	uuGAUAUGUUGGA--UGAUGGAGu	||| :|||: | ||||||||	auCUAGGCAAUGUGGACUACCUCa	2	21	384	407	[hg19:5:131289520-131289543:-]	0.6954	163	7	-21.06	-1.1918
MIMAT0000062	hsa-let-7a	2628	GATM	uc001zvc.2	NM_001482	uugAUAUGUUGGAUGAUGGAGu	|| :|||| |||||||	uaaUAAUUAACCAUCUACCUCu	2	20	289	310	[hg19:15:45653997-45654018:-]	0.7108	159	7	-17.1	-1.2362
MIMAT0000062	hsa-let-7a	2628	GATM	uc001zvc.2	NM_001482	uugaUAUGUUGGAUGAUGGAGu	|||: || | :||||||	uuucAUAU-ACAUCUUACCUCa	2	19	668	688	[hg19:15:45653619-45653639:-]	0.6731	140	6	-17.49	-0.2961
MIMAT0000062	hsa-let-7a	55624	POMGNT1	uc001cpi.1	AK055301	uugaUAUGUUG-GAUGAUGGAGu	||| ||: ||||||||||	gaggAUAAAAUACUACUACCUCa	2	19	416	438	[hg19:1:46657293-46657315:-]	0.5038	169	7	-21.3	-0.8057
MIMAT0000062	hsa-let-7a	140883	ZNF280B	uc002zwc.1	NM_080764	uuGAUAUGUUGGAUGAUGGAGu	||: |:::|:|:|||||||	gcCUGCAUGGCUUGCUACCUCa	2	21	2776	2797	[hg19:22:22839295-22839316:-]	0.6681	168	7	-24.87	-0.472
MIMAT0000062	hsa-let-7a	9568	GABBR2	uc004ays.2	NM_005458	uugauauguuGGAU-GAUGGAGu	|||: |||||||	aaacaccuguCCUGCCUACCUCa	2	13	1308	1330	[hg19:9:101051536-101051558:-]	0.6992	147	7	-19.77	-0.4816
MIMAT0000062	hsa-let-7a	3696	ITGB8	uc003suu.2	NM_002214	uugauaUGUUGGAUGAUGGAGu	|:| | |:|||||||	ugcacaAUAUCAUGCUACCUCu	2	17	1592	1613	[hg19:7:20451212-20451233:+]	0.6652	156	7	-17.99	-0.1705
MIMAT0000062	hsa-let-7a	5018	OXA1L	uc001wgo.2	CR619654	uuGAUAUGUUGG-AUGAUGGAGu	||:| |: || ||||||||	ugCUGU-CGCCCACACUACCUCu	2	21	322	343	[hg19:14:23236535-23236556:+]	0.7015	153	7	-20.47	-0.3751
MIMAT0000062	hsa-let-7a	55159	RFWD3	uc002fda.2	NM_018124	uuGAUAUGUUGGA----UGAUGGAGu	| |||: |:| ||||||||	caCCAUAUUCCUUUGUCACUACCUCu	2	21	2329	2354	[hg19:16:74655472-74655497:-]	0.5175	147	7	-17.04	-0.5067
MIMAT0000062	hsa-let-7a	7169	TPM2	uc003zxr.2	CR590682	uugauauGUUGGAUGAUGGAGu	| :::| |||||||	agcagguCUGUUUUCUACCUCa	2	16	180	201	[hg19:9:35682504-35682525:-]	0.5879	147	7	-17.22	-1.1782
MIMAT0000062	hsa-let-7a	2752	GLUL	uc001gpd.1	NM_001033044	uugauaUGUUGGAUGAUGGAGu	|| ::|| |||||||	gcuucaACUGUCUCCUACCUCu	2	17	1181	1202	[hg19:1:182352338-182352359:-]	0.5894	156	7	-17.17	-0.2097
MIMAT0000062	hsa-let-7a	84750	FUT10	uc003xje.2	NM_032664	uuGAUAUGUUGG----AUGA-UGGAGu	||||| | :| |||| |||||	agCUAUAGAUUCUUGAUACUCACCUCa	2	21	329	355	[hg19:8:33229740-33229766:-]	0.6038	123	0	-19.01	-0.7442
MIMAT0000062	hsa-let-7a	6453	ITSN1	uc002ysx.2	DQ679756	uuGAUAUGUUGGAUGAUGGAGu	||: | |:| :||||||	caCUGCAGAGCAGUUUACCUCa	2	21	149	170	[hg19:21:35209441-35209462:+]	0.7394	136	6	-18.97	-0.1151
MIMAT0000062	hsa-let-7a	286140	RNF5P1	uc011jqq.1	NR_003129	uugauauguuGGA-UGAUGGAGu	||| ||||||||	gcuuccgcccCCUCACUACCUCc	2	13	411	433	[hg19:6_ssto_hap7:3496242-3496264:+]	0.6253	151	7	-17.56	-1.0102
MIMAT0000062	hsa-let-7a	29777	ABT1	uc003nii.2	NM_013375	uuGAUAUGUUGGAU-GAUGGAGu	|| |:| |||: |||||||	ugCUCUGCUUCCUGUCUACCUCa	2	21	33	55	[hg19:6:26598906-26598928:+]	0.571	159	7	-23.2	-0.741
MIMAT0000062	hsa-let-7a	388428	LOC388428	uc010wuk.1	BC171777	uugauauguuGGAUGAUGGAGu	:| ||||||||	ccaggguccuUCAACUACCUCa	2	13	252	273	[hg19:17:79155355-79155376:+]	0.5718	148	7	-17.76	-1.0493
MIMAT0000062	hsa-let-7a	100130155	LOC100130155	uc003xvd.2	AK124256	uuGAUAUGUU--GGAUGAUGGAGu	|| || || | |||||||||	ucCUUUAGAAUUCAUACUACCUCa	2	21	748	771	[hg19:8:65294252-65294275:+]	0.5663	163	7	-19.06	-0.7997
MIMAT0000062	hsa-let-7a	54978	C2orf18	uc002rhp.1	NM_017877	uugauauGUUGGAUGA-UGGAGu	|||:|| || |||||	auggucuCAAUCUCCUGACCUCa	2	16	1219	1241	[hg19:2:27002598-27002620:+]	0.5136	127	0	-18.18	-0.1217
MIMAT0000062	hsa-let-7a	56181	FAM54B	uc001bkq.3	NM_001099625	uuGAUAUGUUGGAU--GAU-GGAGu	||: |||||| | ||| ||||	uaCUGAACAACCAAAUCUACCCUCc	2	21	620	644	[hg19:1:26159137-26159161:+]	0.6612	131	0	-20.44	-0.5612
MIMAT0000062	hsa-let-7a	388591	RNF207	uc001amg.2	NM_207396	uugaUAUGUU-GGAUGAUGGAGu	| :|:| :|| |||||||	guucAAGCGAUUCUCCUACCUCa	2	19	485	507	[hg19:1:6279952-6279974:+]	0.5065	153	7	-18.98	-0.1457
MIMAT0000062	hsa-let-7a	79947	DHDDS	uc001bmk.2	NM_024887	uuGAUAUGUUGGAUGAU-GGAGu	|||| ||:|| ||| ||||	ugCUAUUGAAUCU-CUACCCUCu	2	21	546	567	[hg19:1:26796168-26796189:+]	0.7081	130	0	-17.37	-0.1931
MIMAT0000062	hsa-let-7a	23590	PDSS1	uc001isw.2	BC063635	uugauaUGUUGGAU-GAUGGAGu	|||| | | |||||||	ugugcaACAAACAACCUACCUCg	2	17	4	26	[hg19:10:27035270-27035292:+]	0.7701	155	7	-20.4	-0.5249
MIMAT0000062	hsa-let-7a	84068	SLC10A7	uc010ioz.2	DQ871036	uugauauGUUGGAU-GAUGGAGu	||||:|| |||||||	ccgccccCAACUUAUCUACCUCu	2	16	1889	1911	[hg19:4:147175789-147175811:-]	0.5998	162	7	-19.57	-0.7881
MIMAT0000062	hsa-let-7a	5342	PLGLB2	uc002ssd.2	NM_002665	uugaUAUGUU-GGAUGAUGGAGu	| :|:| :|| |||||||	guucAAGCGAUUCUCCUACCUCa	2	19	2292	2314	[hg19:2:87237930-87237952:-]	0.5943	153	7	-18.98	-0.1799
MIMAT0000062	hsa-let-7a	80216	ALPK1	uc003iaq.2	AK026323	uuGA-UAUGUUGGAUGA-UGGAGu	|| | | ::|||:|| |||||	gaCUCACAAGGCCUGCUCACCUCa	2	21	336	359	[hg19:4:113335785-113335808:+]	0.525	127	0	-22.48	-0.3006
MIMAT0000062	hsa-let-7a	25914	RTTN	uc002lkn.2	AL117635	uuGAUAUGUUGGAUGAUGGAGu	||: | :|| |:|||||||	acCUG-AAGACGUGCUACCUCu	2	21	93	113	[hg19:18:67671284-67671304:-]	0.5011	158	7	-19.71	-0.3389
MIMAT0000062	hsa-let-7a	442213	C6orf138	uc003ozf.2	BC136779	uugauauGUUGGAUGA-UGGAGu	|:|:|| || |||||	auggucuCGAUCUCCUGACCUCa	2	16	949	971	[hg19:6:47868672-47868694:-]	0.5	123	0	-18.12	-0.1169
MIMAT0000062	hsa-let-7a	9374	PPT2	uc011iup.1	NM_138717	uugauAUGU-UGGA--UGAUGGAGu	| || :||| |||||||	acaauUCCAGGCCUCCCCUACCUCa	2	18	192	216	[hg19:6_qbl_hap6:3391939-3391963:+]	0.7594	143	7	-18.47	-0.6936
MIMAT0000062	hsa-let-7a	10562	OLFM4	uc001vhl.2	NM_006418	uuGAUAUGUUGGAUGAUGGAGu	| :|| ||:|| |||||||	guCAGUAGAAUCUUCUACCUCa	2	21	694	715	[hg19:13:53625600-53625621:+]	0.5907	168	7	-21.66	-1.118
MIMAT0000062	hsa-let-7a	9208	LRRFIP1	uc002vxc.2	NM_001137550	uugauAUGUUGGAUGAUGGAGu	| ||::|| |||||||	aagccUUCAGUCU-CUACCUCu	2	18	1974	1994	[hg19:2:238690149-238690169:+]	0.5396	155	7	-19.18	-0.1878
MIMAT0000062	hsa-let-7a	79175	ZNF343	uc002wge.1	NM_024325	uugauauGUUGGAUGAUGGAGu	||| : ||||||||	gcuacccCAAGUCACUACCUCa	2	16	1171	1192	[hg19:20:2462615-2462636:-]	0.5056	155	7	-19.69	-0.4058
MIMAT0000062	hsa-let-7a	7504	XK	uc004ddq.2	NM_021083	uuGAUAUGUUGGAUGAUGGAGu	:| | |||| |||||||	ccUUUUCCAAC---CUACCUCa	2	21	2991	3009	[hg19:X:37590706-37590724:+]	0.6227	148	7	-17.03	-0.3565
MIMAT0000062	hsa-let-7a	64225	ATL2	uc010ynm.1	AK294049	uugAUAUGUUG----GAUGAUGGAGu	|||::||| :| :||||||	uuaUAUGUAACUCUUUUUUUACCUCa	2	20	308	333	[hg19:2:38523292-38523317:-]	0.6367	138	6	-20.19	-0.3812
MIMAT0000062	hsa-let-7a	375287	RBM43	uc002txh.2	NM_198557	uugaUAUGUU--GGAUGA-UGGAGu	|||||| |: ||| |||||	ugggAUACAAAGCUGACUCACCUCa	2	19	1701	1725	[hg19:2:152105695-152105719:-]	0.5197	129	0	-18.75	-0.1459
MIMAT0000062	hsa-let-7a	10076	PTPRU	uc001bru.2	NM_005704	uugAUA-UGUUGGAU-GAUGGAGu	||| || ||: | |||||||	agaUAUGACUACUGACCUACCUCg	2	20	1044	1067	[hg19:1:29653217-29653240:+]	0.7727	157	7	-17.76	-0.277
MIMAT0000062	hsa-let-7a	10910	SUGT1	uc001vhc.2	NM_001130912	uuGAUAUGUUGGAUGAUGGAGu	:||||| :|| :||||||	gaUUAUAC-UUCU-UUACCUCu	2	21	102	121	[hg19:13:53262072-53262091:+]	0.6253	140	6	-18.57	-0.1867
MIMAT0000062	hsa-let-7a	5218	CDK14	uc003ukz.1	NM_012395	uugaUAUGUUGGAUGAUGGAGu	| :|:|::| |||||||	ugagAAGCGAUUU-CUACCUCg	2	19	2715	2735	[hg19:7:90839166-90839186:+]	0.6476	152	7	-19.67	-0.1253
MIMAT0000062	hsa-let-7a	83259	PCDH11Y	uc004fql.1	NM_032971	uuGAUAUG-UUGG-AUGAUG-GAGu	||: || |:|| ||||| |||	agCUGAACUAGCCAAACUACUCUCu	2	21	421	445	[hg19:Y:4972823-4972847:+]	0.6119	122	0	-18.19	-0.4936
MIMAT0000062	hsa-let-7a	1756	DMD	uc004dcp.1	NM_004018	uuGA-UAUGUUGGAUGAUGGAGu	|| ||:| |::| |||||||	uuCUCAUGCUAUUU-CUACCUCa	2	21	1834	1855	[hg19:X:31138095-31138116:-]	0.6567	157	7	-19.21	-0.968
MIMAT0000062	hsa-let-7a	1876	E2F6	uc002rbh.2	NM_198256	uugaUAUG--UUG--GAUGAUGGAGu	|||| |:| :| |||||||	ucacAUACCUAGCUGUUUCUACCUCa	2	19	999	1024	[hg19:2:11585579-11585604:-]	0.6206	148	7	-19.14	-0.9282
MIMAT0000062	hsa-let-7a	85407	NKD1	uc002egg.1	NM_033119	uugAUAUGUUGGAUGAUGGAGu	|| |||: ||:|||||||	agaUAAACAG-CUGCUACCUCu	2	20	414	434	[hg19:16:50668106-50668126:+]	0.6697	165	7	-20.31	-0.9355
MIMAT0000062	hsa-let-7a	9825	SPATA2	uc002xuw.2	NM_006038	uuGAUAUGUUGGAUGAUGGAGu	|||| :| | |||||||	aaCUAUCUAUACACCUACCUCc	2	21	1003	1024	[hg19:20:48521132-48521153:-]	0.539	156	7	-19.56	-0.1026
MIMAT0000062	hsa-let-7a	9654	TTLL4	uc002viy.2	NM_014640	uuGAUAUG--UUGG--AUGAUGGAGu	:|:||| |||: | |||||||	ucUUGUACUGAACUGAUUCUACCUCc	2	21	965	990	[hg19:2:219620077-219620102:+]	0.5736	154	7	-17.22	-0.6018
MIMAT0000062	hsa-let-7a	9654	TTLL4	uc002viy.2	NM_014640	uugauauguUGGAUGAUGGAGu	|:| :|||||||	agcaugggcAUCAGCUACCUCa	2	14	31	52	[hg19:2:219619143-219619164:+]	0.6475	149	7	-17.55	-0.2968
MIMAT0000062	hsa-let-7a	54849	DEF8	uc002fpn.1	NM_207514	uugauauguuGGAU--GAUGGAGu	|||: |||||||	gggcagggguCCUGACCUACCUCa	2	13	1529	1552	[hg19:16:90033900-90033923:+]	0.4918	143	7	-18.74	-0.1676
MIMAT0000062	hsa-let-7a	79895	ATP8B4	uc001zxu.2	NM_024837	uugauaUGUUGGAU-GAUGGAGu	||| ||| |||||||	augaggACAUACUACCUACCUCa	2	17	1228	1250	[hg19:15:50151141-50151163:-]	0.6171	155	7	-18.57	-0.6859
MIMAT0000062	hsa-let-7a	58985	IL22RA1	uc001biq.1	NM_021258	uugaUA-UGUUGGAUGAUGGAGu	|| |:|| | |||||||	ggggAUCAUAA-CACCUACCUCa	2	19	921	942	[hg19:1:24446353-24446374:-]	0.619	147	7	-17.57	-0.6911
MIMAT0000062	hsa-let-7a	2559	GABRA6	uc003lyu.2	NM_000811	uuGAUAUGUUGGAUGAUGGAGu	||:|:| :|| :||||||	cgCUGUGC--UCUUUUACCUCa	2	21	538	557	[hg19:5:161129317-161129336:+]	0.6565	141	6	-21.31	-0.2716
MIMAT0000062	hsa-let-7a	93986	FOXP2	uc003vgz.2	NM_148898	uuGAUAUGUUGGAUGAUGGAGu	||:||| :|| :||||||	aaCUGUAC--UCU-UUACCUCc	2	21	751	769	[hg19:7:114330732-114330750:+]	0.7411	139	6	-18.76	-0.1486
MIMAT0000062	hsa-let-7a	4602	MYB	uc003qfd.2	AY787472	uugauaugUUGGAUGAUGGAGu	|| |:|||||||	guccccugAAGAUGCUACCUCa	2	15	1742	1763	[hg19:6:135521321-135521337,135521428-135521432:+]	0.7106	150	7	-17.65	-0.3219
MIMAT0000062	hsa-let-7a	23608	MKRN1	uc003vvt.2	NM_013446	uugAUAUG-UUGGAUGA-UGGAGu	|: || :::||:|| |||||	gugUGAACUGGUCUGCUGACCUCa	2	20	15	38	[hg19:7:140154279-140154302:-]	0.6262	122	0	-20.52	-0.1044
MIMAT0000062	hsa-let-7a	64600	PLA2G2F	uc009vpp.1	NM_022819	uugaUAUGU-UGGAUGAUGGAGu	||| | :||| |||||||	augaAUAAAGGCCUCCUACCUCa	2	19	1957	1979	[hg19:1:20476851-20476873:+]	0.4983	161	7	-20.05	-0.3077
MIMAT0000062	hsa-let-7a	254122	SNX32	uc001ofr.2	NM_152760	uugauaUGUUGGAUGAU-GGAGu	|||:||| ||| ||||	ugaggaACAGCCU-CUACCCUCa	2	17	265	286	[hg19:11:65621071-65621092:+]	0.4919	126	0	-21.53	-0.2535
MIMAT0000062	hsa-let-7a	5089	PBX2	uc003oav.1	NM_002586	uugauauGUUGGAUGAUGGAGu	||: : |||||||	ucugacuCAGAUAUCUACCUCg	2	16	598	619	[hg19:6:32153540-32153561:-]	0.6777	143	7	-18.81	-0.3733
MIMAT0000062	hsa-let-7a	283521	FLJ37307	uc010tgq.1	NR_027047	uugAUAUGUUGGAUGAUGGAGu	| |:||: | |||||||	cagUUUGCAG-AUCCUACCUCa	2	20	1554	1574	[hg19:13:52389313-52389333:-]	0.5496	149	7	-17.51	-0.1143
MIMAT0000062	hsa-let-7a	57475	PLEKHH1	uc001xjl.1	NM_020715	uuGAU--AUGUUG-GAUGAUGGAGu	||| |: :|| :| |||||||	auCUAGCUGAGACAUUUCUACCUCg	2	21	1757	1781	[hg19:14:68055709-68055733:+]	0.5954	150	7	-20.22	-0.4257
MIMAT0000062	hsa-let-7a	10336	PCGF3	uc003gbe.2	NM_006315	uugaUAUGUUGGAU-GAUGGAGu	|||: ||||: |||||||	auaaAUAUUACCUGUCUACCUCa	2	19	1764	1786	[hg19:4:761631-761653:+]	0.6096	165	7	-22.76	-0.5369
MIMAT0000062	hsa-let-7a	85027	C5orf62	uc003lsw.2	NM_032947	uugauauguuGGAUGAUGGAGu	|:| |||||||	gaucccugccCUUUCUACCUCa	2	13	393	414	[hg19:5:150175389-150175410:+]	0.7082	148	7	-17.45	-0.99
MIMAT0000062	hsa-let-7a	51434	ANAPC7	uc001tqp.3	NM_001137664	uugAUAUGUUGGAUGAUGGAGu	| ||:| |: :||||||:	uugUCUAUAUCUAGCUACCUUa	2	20	455	476	[hg19:12:110813391-110813412:-]	0.5917	143	0	-18.28	-0.1772
MIMAT0000062	hsa-let-7a	255520	ELMOD2	uc003iik.2	NM_153702	uuGAUAUGUUGGAU---GAUGGAGu	||:||: :||| ||||| |	caCUGUAUCUUCUAUUUCUACCACa	2	21	7	31	[hg19:4:141471536-141471560:+]	0.6353	123	0	-18.23	-0.5359
MIMAT0000062	hsa-let-7a	55582	KIF27	uc004ana.2	NM_017576	uugauauGUUGGA-UGAUGGAGu	||| :| ||||||||	uaaagcuCAAGUUCACUACCUCu	2	16	65	87	[hg19:9:86451829-86451851:-]	0.5615	154	7	-17.59	-1.047
MIMAT0000062	hsa-let-7a	8743	TNFSF10	uc003fie.2	DQ848564	uuGAUAUGUUGGAUGAUGGAGu	|| | :: || |||||||	auCUUUCAGGACU-CUACCUCa	2	21	617	637	[hg19:3:172224037-172224057:-]	0.5425	146	7	-18.81	-0.9332
MIMAT0000062	hsa-let-7a	9374	PPT2	uc003nzw.2	NM_138717	uugauAUGU-UGGA--UGAUGGAGu	| || :||| |||||||	acaauUCCAGGCCUCCCCUACCUCa	2	18	192	216	[hg19:6:32130919-32130943:+]	0.5862	143	7	-18.47	-0.3553
MIMAT0000062	hsa-let-7a	3222	HOXC5	uc001set.2	NR_003084	uugauAUGUUGGAUGAUGGAGu	| :|||| :|||||||	uccacUUUAACC-GCUACCUCa	2	18	624	644	[hg19:12:54428128-54428148:+]	0.7327	155	7	-23.64	-0.5762
MIMAT0000062	hsa-let-7a	285	ANGPT2	uc003wql.3	AK310171	uugauauGUUGGAUGA-UGGAGu	|:| ||:|| |||||	cuggucuCGAACUGCUGACCUCa	2	16	624	646	[hg19:8:6365754-6365776:-]	0.5065	123	0	-19.12	-0.1813
MIMAT0000062	hsa-let-7a	23457	ABCB9	uc001udm.3	NM_019625	uuGAUAUGUUGGAUGAUGGAGu	| ||| |:: |||||||||	guCAAUAAAGUGUACUACCUCu	2	21	889	910	[hg19:12:123413548-123413569:-]	0.5621	168	7	-17.11	-0.3735
MIMAT0000062	hsa-let-7a	5600	MAPK11	uc003bkr.2	NM_002751	uuGAUAUGUUGGAUGAUGGAGu	||: | :|: |||||||	ccCUGGCCCGCUCUCUACCUCu	2	21	974	995	[hg19:22:50702382-50702403:-]	0.514	148	7	-18.08	-0.1183
MIMAT0000062	hsa-let-7a	285074	LOC285074	uc010fgw.2	NR_026846	uuGAUAUGUUGGAUGA-UGGAGu	||| :| ||| ||| |||||	ccCUA-GCCACC-ACUGACCUCa	2	21	119	139	[hg19:2:87257882-87257902:-]	0.7081	124	0	-18.21	-0.8599
MIMAT0000062	hsa-let-7a	9069	CLDN12	uc003ukr.2	NM_012129	uuGAUA-UGUUGGAUGAUGGAGu	:|:| || :|| |||||||	uuUUGUGACUUUCUUCUACCUCa	2	21	535	557	[hg19:7:90043260-90043282:+]	0.5898	155	7	-19.82	-1.0365
MIMAT0000062	hsa-let-7a	55128	TRIM68	uc001lzf.1	NM_018073	uugauauGUUGGAUGA-UGGAGu	|:|:|| || |||||	auggucuCGAUCUCCUGACCUCa	2	16	976	998	[hg19:11:4620508-4620530:-]	0.5053	123	0	-18.12	-0.1556
MIMAT0000062	hsa-let-7a	89866	SEC16B	uc009wwy.1	AK098627	uugaUAUGUUGG--AUGAUGGAGu	|||| || | |||||||	guuaAUACCUCCCUUUCUACCUCa	2	19	912	935	[hg19:1:177898171-177898194:-]	0.7009	153	7	-20.3	-0.8863
MIMAT0000062	hsa-let-7a	57715	SEMA4G	uc001krx.2	BC128579	uugauAUGUUGG-AUGAUGGAGu	||| |: | |||||||	gcuccUACCCCUGUCCUACCUCa	2	18	372	394	[hg19:10:102745022-102745044:+]	0.6837	148	7	-19.24	-0.4477
MIMAT0000062	hsa-let-7a	51733	UPB1	uc003aaf.2	NM_016327	uuGAUAUGUUGGAUGAUGGAGu	:|||::|| :| :||||||	ugUUAUGUAAAUU-UUACCUCa	2	21	262	282	[hg19:22:24922024-24922044:+]	0.4722	146	6	-17.77	-0.1943
MIMAT0000062	hsa-let-7a	55785	FGD6	uc001tdp.3	NM_018351	uugaUA-UGUUGGAUGAUGGAGu	|| :| | || |||||||	aaacAUGGCCAGCUUCUACCUCa	2	19	517	539	[hg19:12:95474757-95474779:-]	0.6463	153	7	-21.92	-0.371
MIMAT0000062	hsa-let-7a	994	CDC25B	uc002wjn.2	NM_021873	uuGAUAUGUU--GGAUGAUGGAGu	||: :| | |||:|||||||	gcCUGCGCCAGUCCUGCUACCUCc	2	21	4	27	[hg19:20:3785612-3785635:+]	0.6166	159	7	-22.83	-0.152
MIMAT0000062	hsa-let-7a	170680	PSORS1C2	uc011gaa.1	NM_014069	uuGAUAUG--UUGGAUGAUGGAGu	||| :| | :|| |||||||	gcCUAAGCCUACUCUCCUACCUCg	2	21	222	245	[hg19:6_dbb_hap3:2402621-2402644:-]	0.6553	155	7	-19.27	-0.2053
MIMAT0000062	hsa-let-7a	3671	ISLR	uc002axh.1	NM_201526	uuGAUAUGUUGGAUGAUGGAGu	|| ||| ::| |||||||	gaCUUCACAUUUUCCUACCUCu	2	21	101	122	[hg19:15:74468587-74468608:+]	0.5233	160	7	-18.65	-0.5095
MIMAT0000062	hsa-let-7a	55139	ANKZF1	uc010zkv.1	AK303077	uuGAUAUGUUG--GAUGAU-GGAGu	:|||:|| | || ||| ||||	ucUUAUGCAUCUGCUUCUACCCUCu	2	21	393	417	[hg19:2:220099480-220099504:+]	0.5334	127	0	-17.63	-0.3883
MIMAT0000062	hsa-let-7a	54482	CCDC76	uc001dsv.2	NM_019083	uugaUA-UGUUG-GAU-GAUGGAGu	|| ||||: || |||||||	gaugAUAACAAUAAUACCUACCUCa	2	19	1275	1299	[hg19:1:100615651-100615675:+]	0.5542	151	7	-17.06	-0.8339
MIMAT0000062	hsa-let-7a	10620	ARID3B	uc002ayd.2	NM_006465	uuGAUAUGUUGGAUGAUGGAGu	| ||| ||||| |||||||	uuCAAUA-AACCU-CUACCUCu	2	21	2330	2349	[hg19:15:74890445-74890464:+]	0.6728	164	7	-18.69	-0.9216
MIMAT0000062	hsa-let-7a	6821	SUOX	uc001siz.2	NM_001032387	uugAUAUGUUGG---AUGAUGGAGu	||||| |:| |||||||||	guaUAUACUAUCUUAUACUACCUCu	2	20	380	404	[hg19:12:56399191-56399215:+]	0.5723	166	7	-20.16	-0.7916
MIMAT0000062	hsa-let-7a	7049	TGFBR3	uc001doh.2	NM_003243	uuGAUAUGUUGGAUGAUGGAGu	:|:||| : : ||||||||	uuUUGUACUG-UAACUACCUCa	2	21	2981	3001	[hg19:1:92146295-92146315:-]	0.6989	154	7	-19.43	-0.8602
MIMAT0000062	hsa-let-7a	8292	COLQ	uc003bzx.2	NM_005677	uuGAUAUGU-UGGAUGAUGGAGu	||: || | || |||||||	ucCUGGCCAGAGCU-CUACCUCu	2	21	947	968	[hg19:3:15492183-15492204:-]	0.4522	149	7	-17.35	-0.1299
MIMAT0000062	hsa-let-7a	57553	MICAL3	uc002znm.2	BC046364	uuGAUAUGUUGGAUGAUGGAGu	| :||| |:|| |||||||	aaCAGUACCAUCU-CUACCUCu	2	21	429	449	[hg19:22:18346971-18346991:-]	0.5451	162	7	-20	-0.1299
MIMAT0000062	hsa-let-7a	57508	INTS2	uc002izn.2	NM_020748	uugauAUGUUGGAU--GAUGGAGu	||| ||: : |||||||	gggguUACUACUGGCCCUACCUCa	2	18	1596	1619	[hg19:17:59943299-59943322:-]	0.6542	148	7	-20.19	-0.3717
MIMAT0000062	hsa-let-7a	148281	SYT6	uc001eev.2	NM_205848	uugaUAUGUUGG--AUGA-UGGAGu	:||:|||| | || |||||	gugaGUAUAACCCAUUCUAACCUCu	2	19	2138	2162	[hg19:1:114632594-114632618:-]	0.5341	125	0	-17.02	-0.1109
MIMAT0000062	hsa-let-7a	286140	RNF5P1	uc011hyb.1	NR_003129	uugauauguuGGA-UGAUGGAGu	||| ||||||||	gcuuccgcccCCUCACUACCUCc	2	13	411	433	[hg19:6_mcf_hap5:3528341-3528363:+]	0.6253	151	7	-17.56	-1.0102
MIMAT0000062	hsa-let-7a	1728	NQO1	uc002exp.2	NM_000903	uugauaugUUGGAUGAUGGAGu	| || |||||||	cucaggugAUCCGCCUACCUCa	2	15	857	878	[hg19:16:69744001-69744022:-]	0.5138	146	7	-17.52	-0.1102
MIMAT0000062	hsa-let-7a	401589	LOC401589	uc004dpp.2	BC137157	uuGAUAUGUUGGAUGAU-GGAGu	|| ||| ||| ||| ||||	cuCUUUACCACCCUCUAGCCUCu	2	21	258	280	[hg19:X:51795664-51795686:-]	0.6366	132	0	-17.11	-0.3532
MIMAT0000062	hsa-let-7a	9615	GDA	uc010mow.1	AF019638	uugaUAUGUUGGAUGAUGGAGu	| ||:: ||:|||||||	uggcACACGG-CUGCUACCUCu	2	19	1013	1033	[hg19:9:74842866-74842886:+]	0.7324	156	7	-19.48	-0.2182
MIMAT0000062	hsa-let-7a	2145	EZH1	uc002iaz.2	NM_001991	uugauauGUUGGAUGAUGGAGu	|| |:|||||||||	gacagguCACCUUACUACCUCc	2	16	534	555	[hg19:17:40853995-40854016:-]	0.5471	163	7	-19.15	-0.1082
MIMAT0000062	hsa-let-7a	275	AMT	uc011bcn.1	AK293594	uugaUAUGUUGGAU------GAUGGAGu	||| |||||: |||||||	gaggAUAAAACCUGCCCAACCUACCUCa	2	19	516	543	[hg19:3:49454600-49454627:-]	0.5947	149	7	-20.09	-0.6609
MIMAT0000062	hsa-let-7a	123207	C15orf40	uc010uor.1	NM_001160113	uuGAUAUGUUGGAUGAUGGAGu	|| ||: ||:|||||||	auCUUGACGCACUGCUACCUCu	2	21	265	286	[hg19:15:83676876-83676897:-]	0.5079	160	7	-20.96	-0.1697
MIMAT0000062	hsa-let-7a	1789	DNMT3B	uc010geh.2	AF129268	uugAUAUGUUGGAUGAU-GGAGu	|: : |::||:||| ||||	agaUGAGAAGUCUGCUACCCUCa	2	20	1524	1546	[hg19:20:31396646-31396668:+]	0.4558	123	0	-20	-0.3097
MIMAT0000062	hsa-let-7a	84836	ABHD14B	uc011bdz.1	AK298813	uuGAUAUGUUG-GAUGAUGGAGu	||:| :: | :| |||||||	guCUGUUUGUCUUUUCUACCUCu	2	21	543	565	[hg19:3:52003280-52003302:-]	0.495	151	7	-17.68	-0.9748
MIMAT0000062	hsa-let-7a	160364	CLEC12A	uc001qwr.3	NM_138337	uugaUAUGUUGGAUGAUGGAGu	||:| |::||:||||||	ggacAUGC-AUUUAUUACCUCu	2	19	500	520	[hg19:12:10138125-10138145:+]	0.537	148	6	-19.95	-0.1819
MIMAT0000062	hsa-let-7a	5648	MASP1	uc003frh.1	NM_001879	uuGAUAUGUUGGAU-GAUGGAGu	|||||| |:|| |||||||	ugCUAUAC--CUUACCUACCUCg	2	21	291	311	[hg19:3:186937548-186937568:-]	0.621	164	7	-23.13	-0.601
MIMAT0000062	hsa-let-7a	10479	SLC9A6	uc004ezk.2	NM_001042537	uuGAUAUGUUGGAUGA-UGGAGu	||:| |:: :|||| |||||	uuCUGU-CGGGUUACUGACCUCa	2	21	1835	1856	[hg19:X:135128718-135128739:+]	0.6831	126	0	-22.64	-0.7638
MIMAT0000062	hsa-let-7a	3558	IL2	uc003ier.2	NM_000586	uugAUAUGUUGGAUGAUGGAgu	|:||:::::|:||||||	gaaUGUAUGGUUUGCUACCUau	3	20	75	96	[hg19:4:123372811-123372832:-]	0.6541	147	0	-19.61	-0.1162
MIMAT0000062	hsa-let-7a	54901	CDKAL1	uc003ndf.1	AK024151	uuGA-UAUGUU-GGAUGAUGGAGu	|| | :||: ||| |||||||	gaCUCAAGCAGUCCUCCUACCUCa	2	21	1062	1085	[hg19:6:21232332-21232355:+]	0.5088	158	7	-22.5	-0.1626
MIMAT0000062	hsa-let-7a	134957	STXBP5	uc003qlx.2	AL834152	uuGAUAUGUUGGAUGAU-GGAGu	| ||:||| | ||| ||||	aaCCAUGCAAAC--CUAUCCUCa	2	21	1030	1050	[hg19:6:147612260-147612280:+]	0.8281	121	0	-19.55	-0.1068
MIMAT0000062	hsa-let-7a	401237	FLJ22536	uc010jpp.1	AK310212	uugauauGUUGGAUGA-UGGAGu	|||:|| || |||||	auggucuCAAUCUCCUGACCUCg	2	16	732	754	[hg19:6:21758654-21758676:+]	0.509	127	0	-18.12	-0.1114
MIMAT0000062	hsa-let-7a	80095	ZNF606	uc002qqx.1	AK056696	uuGAUA--UGUUGG-AUGAUG-GAGu	||:| || ||| |:|||| |||	ccCUGUUAACCACCAUGCUACACUCu	2	21	2208	2233	[hg19:19:58509059-58509084:-]	0.6087	126	0	-17.65	-0.2007
MIMAT0000062	hsa-let-7a	57862	ZNF410	uc001xoz.1	NM_021188	uuGAUAUGUUGG-AU-GAUGGAGu	||: : |||: || |||||||	ggCUGGGAAACUGUACCUACCUCu	2	21	219	242	[hg19:14:74398463-74398486:+]	0.6221	154	7	-18.21	-0.4674
MIMAT0000062	hsa-let-7a	5476	CTSA	uc002xqi.2	AK172808	uuGAUAUGUUGGAUGAUGGAGu	| :||| || :|||||||	gcCAGUAC-UCCGGCUACCUCa	2	21	571	591	[hg19:20:44520350-44520370:+]	0.693	154	7	-20.61	-0.1657
MIMAT0000062	hsa-let-7a	5476	CTSA	uc002xqi.2	AK172808	uugauAUGUUGGAUGAUGGAGu	|:| || |||||||	acagcUGCUUCCACCUACCUCa	2	18	1438	1459	[hg19:20:44523687-44523708:+]	0.6457	149	7	-18.35	-0.4264
MIMAT0000062	hsa-let-7a	79822	ARHGAP28	uc002kne.2	NM_001010000	uuGAUAUGUUGGA--UGAUGGAGu	|||||||:: | ||||||||	guCUAUACAGUAUAAACUACCUCa	2	21	2783	2806	[hg19:18:6914936-6914959:+]	0.6407	171	7	-25.48	-0.9575
MIMAT0000062	hsa-let-7a	6007	RHD	uc001bka.2	AY751494	uugauAUGUUGGAUGAUGGAGu	|:|||||| |||||||	cucacUGCAACCU-CUACCUCc	2	18	180	200	[hg19:1:25655807-25655827:+]	0.5018	167	7	-23.29	-0.1663
MIMAT0000062	hsa-let-7a	9632	SEC24C	uc010qkn.1	AK298598	uuGAUAUGUUGGAUGAU-GGAGu	||:||::: || ||| ||||	guCUGUAUGG-CUCCUAUCCUCa	2	21	286	307	[hg19:10:75519824-75519845:+]	0.7362	126	0	-18.33	-0.2969
MIMAT0000062	hsa-let-7a	7020	TFAP2A	uc011dii.1	AK296737	uuGAUA-UGUUGGAUGAUG-GAGu	|||| | |||||:|||| |||	gcCUAUCAGAACCUGCUACACUCc	2	21	507	530	[hg19:6:10409487-10409510:-]	0.6868	143	0	-22.4	-1.1222
MIMAT0000062	hsa-let-7a	1842	ECM2	uc004ash.2	NM_001393	uuGAUAUGUUGGAUGAUGGAGu	|| | ||:::| |||||||	auCUCU-CAGUUUCCUACCUCu	2	21	204	224	[hg19:9:95258373-95258393:-]	0.5215	158	7	-17.84	-0.4277
MIMAT0000062	hsa-let-7a	8226	HDHD1A	uc011mhm.1	NM_001135565	uuGAUAUGUU--GGAUGAUGGAGu	:|: | || ::|:|||||||	caUUGGAAAAUGUUUGCUACCUCa	2	21	810	833	[hg19:X:6967504-6967527:-]	0.5607	151	7	-19.14	-0.7855
MIMAT0000062	hsa-let-7a	58488	PCTP	uc010dch.2	AK058120	uuGAUAUGUUGGAUGAUGGAGu	||:| ||: ||||||||	gcCUGU-CAG--AACUACCUCa	2	21	1042	1060	[hg19:17:53853432-53853450:+]	0.679	147	7	-20.43	-0.9411
MIMAT0000062	hsa-let-7a	230	ALDOC	uc002hbp.2	NM_005165	uuGAUAUGUUGGAUGAUGGAGu	||: :: || |||||||	ggCUGGGUCUCCCCCUACCUCu	2	21	236	257	[hg19:17:26900287-26900308:-]	0.5909	148	7	-18.01	-0.301
MIMAT0000062	hsa-let-7a	11046	SLC35D2	uc004awc.2	NM_007001	uugaUAUGUU--GGAUGAUGGAGu	||:||| ||||||||	caaaAUGCAAAGAGAACUACCUCa	2	19	125	148	[hg19:9:99083376-99083399:-]	0.5577	149	7	-19.7	-1.0466
MIMAT0000062	hsa-let-7a	23093	TTLL5	uc001xry.1	BX647530	uuGAU-AUGUUGGAUGA-UGGAGu	||: |||||||| || |||||	auCUGUUACAACCU-CUGACCUCu	2	21	2076	2098	[hg19:14:76249590-76249612:+]	0.6445	137	0	-23.15	-0.1811
MIMAT0000062	hsa-let-7a	51571	FAM49B	uc003yss.2	NM_016623	uugauAUGUUGGAUGAUGGAGu	|:||| :|||||:|||	gugauUGCAA-UUACUAUCUCa	2	18	71	91	[hg19:8:130854297-130854317:-]	0.6807	147	0	-18.54	-0.1906
MIMAT0000062	hsa-let-7a	9988	DMTF1	uc003uih.2	NM_001142327	uuGAU-AUGUUGGAUGAUGGAGu	||: ||::||:| :||||||	ugCUGCUAUGACUUUUUACCUCc	2	21	138	160	[hg19:7:86824594-86824616:+]	0.6688	151	6	-17.76	-0.1475
MIMAT0000062	hsa-let-7a	114571	SLC22A9	uc001nwx.2	BC022379	uuGAUAUGUU-GGAUGA-UGGAGu	|| |:::| |:| || |||||	uaCUUUGUGAUCUUUCUGACCUCa	2	21	918	941	[hg19:11:63141509-63141532:+]	0.638	123	0	-19.42	-0.6254
MIMAT0000062	hsa-let-7a	284565	NBPF15	uc010oxu.1	AF420437	uugauaUGUUGGAUGAUGGAGu	|:||::|::||||||	aaggcaAUAAUUUGUUACCUCa	2	17	56	77	[hg19:1:144174550-144174571:+]	0.5749	148	6	-20.41	-0.2254
MIMAT0000062	hsa-let-7a	573	BAG1	uc003zsj.2	NM_004323	uuGAUAUGUUG--GAUGAUGGAGu	|| |:| | ||||||||||	guCUUUGCUCCUGCUACUACCUCu	2	21	2295	2318	[hg19:9:33252899-33252922:-]	0.5552	159	7	-19.49	-0.1444
MIMAT0000062	hsa-let-7a	6543	SLC8A2	uc002pgx.2	NM_015063	uuGAUAUGUUGGA--UGAUGGAGu	| | |: ||| ||||||||	ccCCACUCGCCCUCCACUACCUCu	2	21	719	742	[hg19:19:47932604-47932627:-]	0.6276	151	7	-17.76	-0.1579
MIMAT0000062	hsa-let-7a	84866	TMEM25	uc001ptm.2	NM_001144038	uuGAU-AUG-UUGGAUGAU-GGAGu	||| ||| :: |||||| ||||	gaCUACUACUGGACUACUAGCCUCc	2	21	396	420	[hg19:11:118417258-118417282:+]	0.507	130	0	-19.46	-0.3853
MIMAT0000062	hsa-let-7a	2571	GAD1	uc002ugi.2	NM_000817	uugAUAUGUUGG-AUG-AUGGAGu	|:||||::: ||| ||||||	auaUGUACAGUUAUACAUACCUCu	2	20	214	237	[hg19:2:171716606-171716629:+]	0.594	134	6	-19.98	-0.6255
MIMAT0000062	hsa-let-7a	5289	PIK3C3	uc002lar.1	AK022653	uugauAUGUUGGAU---GA-UGGAGu	|| |||||: || |||||	cugccUAAAACCUGUUUCUCACCUCa	2	18	886	911	[hg19:18:39630466-39630491:+]	0.5226	120	0	-18.27	-0.9968
MIMAT0000062	hsa-let-7a	10125	RASGRP1	uc001zke.3	NM_005739	uugauAUGUUGGA-UGAUGGAGu	| | |:| ||||||||	cuggcUCCUUCUUCACUACCUCa	2	18	478	500	[hg19:15:38782255-38782277:-]	0.5833	148	7	-19.22	-0.7514
MIMAT0000062	hsa-let-7a	64089	SNX16	uc003ycn.2	NM_152836	uuGAUAUGUUGGAUGAUGGAGu	|| | ||: |||||||||	cuCU-UUCAGAAUACUACCUCc	2	21	746	766	[hg19:8:82712966-82712986:-]	0.5843	158	7	-19.29	-0.8247
MIMAT0000062	hsa-let-7a	6594	SMARCA1	uc004eun.3	NM_003069	uuGAUAUGUU--GGAUGAUGGAgu	:| ||||| |:| ||||||	uaUUUUACAAUGCUUUCUACCUga	3	21	282	305	[hg19:X:128580981-128581004:-]	0.739	143	0	-17.05	-0.3866
MIMAT0000062	hsa-let-7a	23646	PLD3	uc002onj.3	NM_012268	uuGAUAUGUUGGAUGAUGGAGu	|| | | |||| |||||||	ugCUCUCCCACCU-CUACCUCc	2	21	127	147	[hg19:19:40884207-40884227:+]	0.6934	162	7	-17.43	-0.4377
MIMAT0000062	hsa-let-7a	388335	TMEM220	uc002gmx.2	NM_001004313	uugauaugUUGGAUGAUGGAGu	| ||| |||||||	cucaggugAUCCUCCUACCUCa	2	15	611	632	[hg19:17:10618138-10618159:-]	0.5046	154	7	-19.77	-0.1192
MIMAT0000062	hsa-let-7a	84083	ZRANB3	uc002tun.1	AK095362	uuGAUAUGU-UGGAUGAUGGAGu	||:|: | |:: |||||||:	uuCUGUGAAUAUUCACUACCUUa	2	21	122	144	[hg19:2:136026582-136026604:-]	0.8134	143	0	-18.78	-0.3926
MIMAT0000062	hsa-let-7a	3198	HOXA1	uc003syd.2	NM_153620	uuGA-UAUGUUGGA-UGAUGGAGu	|| | ||| :|| ||||||||	acCUCAGACACUCUGACUACCUCc	2	21	362	385	[hg19:7:27134065-27134088:-]	0.7495	162	7	-18.37	-0.5521
MIMAT0000062	hsa-let-7a	3198	HOXA1	uc003syd.2	NM_153620	uugauaugUUGGAUGAUGGAGu	:::|| |||||||	uuccccggGGUCUUCUACCUCa	2	15	346	367	[hg19:7:27134083-27134104:-]	0.7495	150	7	-18.1	-0.5533
MIMAT0000062	hsa-let-7a	126859	C1orf125	uc009wxg.2	BC146823	uuGAUAUGUUGGAUGAUGGAGu	||: | |||:|||||||||	ucCUG-AAAACUUACUACCUCc	2	21	489	509	[hg19:1:179338065-179338085:+]	0.7505	170	7	-22.33	-0.8527
MIMAT0000062	hsa-let-7a	23150	FRMD4B	uc003dnv.2	NM_015123	uuGAUAUGUUGG--AUGAUGGAGu	:|||: ::|: ||||||||	aaUUAUGAGGCUAAAACUACCUCa	2	21	1095	1118	[hg19:3:69219894-69219917:-]	0.6138	151	7	-20.44	-1.1969
MIMAT0000062	hsa-let-7a	84924	ZNF566	uc010xtf.1	NM_001145343	uugauAUGUUGGAU-GAUGGAGu	||:|| || |||||||	auaauUAUAA--UACCUACCUCa	2	18	923	943	[hg19:19:36938936-36938956:-]	0.555	149	7	-18.18	-0.2865
MIMAT0000062	hsa-let-7a	57594	HOMEZ	uc001wja.2	NM_020834	uuGAUAUG-UUGGA----UGAUGGAGu	:| ||| ||||| ||||||||	ggUUUUACAAACCUGUUAACUACCUCc	2	21	1226	1252	[hg19:14:23743532-23743558:-]	0.6358	158	7	-19.97	-0.7606
MIMAT0000062	hsa-let-7a	124446	TMEM219	uc010bzl.1	BC017488	uuGAUAUGUUGGAUGA-UGGAGu	||: ||| ||:|| |||||	ugCUGACCAAGCUGCUCACCUCg	2	21	597	619	[hg19:16:29979553-29979575:+]	0.7656	132	0	-22.13	-0.3056
MIMAT0000062	hsa-let-7a	80862	NCRNA00171	uc011hko.1	BX648746	uugaUAUGUUGGAUGAUGGAGu	|| || | | |||||||	cugcAUCCAUCAU-CUACCUCa	2	19	1981	2001	[hg19:6_mcf_hap5:1404642-1404662:-]	0.58	152	7	-17.14	-1.0888
MIMAT0000062	hsa-let-7a	23243	ANKRD28	uc003caj.1	NM_015199	uuGAUAUGUUGGAU--GAUGGAGu	|| | ||| : | |||||||	caCU-UCCAAGUGACUCUACCUCa	2	21	2097	2119	[hg19:3:15709658-15709680:-]	0.675	145	7	-17.52	-0.5954
MIMAT0000062	hsa-let-7a	9421	HAND1	uc003lvn.2	NM_004821	uugauauGUUGG---AUGAUGGAGu	||||| | |||||||	ccaucccCAACCCUUUUCUACCUCa	2	16	727	751	[hg19:5:153854615-153854639:-]	0.6103	150	7	-19.69	-1.1342
MIMAT0000062	hsa-let-7a	339047	LOC339047	uc002dew.3	BC039707	uugauAUG-UUGGAUGAUGGAGu	||| ::|| |||||||	ugcccUACUGGCC--CUACCUCa	2	18	54	74	[hg19:16:16443989-16444009:+]	0.5031	145	7	-18.39	-0.2876
MIMAT0000062	hsa-let-7a	54851	ANKRD49	uc001pey.2	AK057696	uuGAUAUGUUGGAUGAUGGAGu	||:|: | | |||||||	ucCUGUGGAUAGUCCUACCUCa	2	21	1746	1767	[hg19:11:94232340-94232361:+]	0.628	152	7	-18.75	-0.2224
MIMAT0000062	hsa-let-7a	5899	RALB	uc002tmm.2	CR601386	uuGAUAUGUUGGAUGAUGGAGu	| | || :||:|||||||	ugCCAGACCUUCUGCUACCUCu	2	21	1542	1563	[hg19:2:121051826-121051847:+]	0.6002	160	7	-21.1	-0.307
MIMAT0000062	hsa-let-7a	3984	LIMK1	uc003uac.1	AB209557	uugauAUGUUGGAUGAUGGAGu	|: : ||| |||||||	cuugcUGGGCCCUUCUACCUCu	2	18	1286	1307	[hg19:7:73524781-73524802:+]	0.5182	153	7	-18.59	-0.1435
MIMAT0000062	hsa-let-7a	6199	RPS6KB2	uc009yrq.2	CR602192	uugauaUGUUGGAUGAUGGAGu	:| |||| |||||||	cacggaGCUACCU-CUACCUCc	2	17	34	54	[hg19:11:67202517-67202537:+]	0.635	154	7	-18.1	-0.3055
MIMAT0000062	hsa-let-7a	201626	PDE12	uc003diw.3	NM_177966	uugauauGUUGGAUGAUGGAGu	| |||| |||||||	uuaggguCUACCU-CUACCUCa	2	16	843	863	[hg19:3:57546574-57546594:+]	0.5876	153	7	-19.48	-0.7861
MIMAT0000062	hsa-let-7a	4122	MAN2A2	uc002bqc.2	NM_006122	uuGAU--AUGUUGGAUGAUGGAGu	||| | :|:|| |||||||	caCUAAGUUAGAUCU-CUACCUCa	2	21	2139	2161	[hg19:15:91465156-91465178:+]	0.505	149	7	-20.52	-0.4508
MIMAT0000062	hsa-let-7a	1762	DMWD	uc002pdj.1	NM_004943	uugauauguuGGAUGA-UGGAGu	|||:|| |||||	cauaacccucCCUGCUGACCUCa	2	13	49	71	[hg19:19:46287430-46287452:-]	0.6005	120	0	-18.55	-0.5427
MIMAT0000062	hsa-let-7a	1200	TPP1	uc001mel.1	NM_000391	uuGAUAUGUUGGAU---GAUGGAGu	||: :| |||: |||||||	caCUGCGCCCCCUGUGCCUACCUCu	2	21	1586	1610	[hg19:11:6634167-6634191:-]	0.6069	147	7	-19.25	-0.2111
MIMAT0000062	hsa-let-7a	10125	RASGRP1	uc010bbg.2	AY634315	uugauAUGUUGGA-UGAUGGAGu	| | |:| ||||||||	cuggcUCCUUCUUCACUACCUCa	2	18	587	609	[hg19:15:38782255-38782277:-]	0.5833	148	7	-19.22	-0.7243
MIMAT0000062	hsa-let-7a	55545	MSX2P1	uc002ivn.2	NR_002307	uuGAUAUGUUGGAU--GAU-GGAGu	||: | |||||| ||| ||||	ggCUGCAAAACCUAUGCUACCCUCc	2	21	672	696	[hg19:17:56234991-56235015:+]	0.5236	131	0	-17.54	-0.1416
MIMAT0000062	hsa-let-7a	400804	LOC400804	uc001hmw.1	NR_024236	uuGAUAUGUU-GGAUG-AUGGAGu	:|| |:|| :|||| ||||||	auUUA-AUAAUUCUACGUACCUCa	2	21	1426	1448	[hg19:1:221505730-221505752:-]	0.5115	129	6	-18.74	-0.724
MIMAT0000062	hsa-let-7a	7753	ZNF202	uc001pzd.1	NM_003455	uugauauGUUGGAUGAUGGAGu	| :||| |||||||	agugcacCUGCCU-CUACCUCa	2	16	243	263	[hg19:11:123596442-123596462:-]	0.5243	149	7	-22.06	-0.4872
MIMAT0000062	hsa-let-7a	284443	ZNF493	uc002npu.2	NM_145326	uugaUAUGUU-GGAUGAUGGAGu	| :|:| :|| |||||||	guucAAGCGAUUCUCCUACCUCa	2	19	693	715	[hg19:19:21591023-21591045:+]	0.5383	153	7	-18.98	-0.2625
MIMAT0000062	hsa-let-7a	541565	C8orf58	uc003xce.2	NM_001013842	uugaUAUG--UUGGAU-GAUGGAGu	||:| : |||| |||||||	aaugAUGCCUGCCCUAUCUACCUCa	2	19	766	790	[hg19:8:22461585-22461609:+]	0.6343	152	7	-20.65	-1.1541
MIMAT0000062	hsa-let-7a	84914	ZNF587	uc002qqi.1	AK095812	uugaUAUGUU-GGAUGAUGGAGu	||:||| ||| |||||||	guucAUGCAAUCCUCCUACCUCa	2	19	224	246	[hg19:19:58371732-58371754:+]	0.52	169	7	-23.98	-0.2097
MIMAT0000062	hsa-let-7a	84914	ZNF587	uc002qqi.1	AK095812	uuGAUAUGUUGGAU-GAUGG-AGu	:|:||: |:||| ||||| ||	auUUGUAU-AUCUAUCUACCAUCa	2	21	1060	1082	[hg19:19:58372568-58372590:+]	0.512	125	0	-18.65	-0.7992
MIMAT0000062	hsa-let-7a	10207	INADL	uc001dac.2	AB044807	uugaUA-UGUUGGAUGAU-GGAGu	|| | || |||||| ||||	gugcAUGAAAAGCUACUACCCUCa	2	19	4857	4880	[hg19:1:62628981-62629004:+]	0.5963	129	0	-17.29	-0.2465
MIMAT0000062	hsa-let-7a	3817	KLK2	uc002ptv.2	NM_005551	uuGAUAUGUUGGAUGAUGGAGu	||:| | ||| |||||||	ccCUGUCCCACC-CCUACCUCu	2	21	5	25	[hg19:19:51381820-51381840:+]	0.4987	158	7	-17.98	-0.5231
MIMAT0000062	hsa-let-7a	286	ANK1	uc003xom.2	NM_001142446	uuGAUAUGUUGGAUG-AUGGAGu	|| ||||| || ||||||	ccCUCCCCAACCCACAUACCUCc	2	21	482	504	[hg19:8:41512742-41512764:-]	0.4955	132	6	-17.26	-0.1168
MIMAT0000062	hsa-let-7a	8660	IRS2	uc001vqv.2	NM_003749	uuGAUAUGUUGG----AUGAUGGAGu	| | ||:||| | |||||||	cuCAAAACGACCACAGUCCUACCUCa	2	21	435	460	[hg19:13:110408191-110408216:-]	0.6006	151	7	-20.36	-0.3305
MIMAT0000062	hsa-let-7a	57560	IFT80	uc011boy.1	NM_020800	uuGAUAUGUUGGAUGAUGGAGu	||: |:|| |||||||||	uuCUG-AUAA-AUACUACCUCa	2	21	597	616	[hg19:3:159975697-159975716:-]	0.5199	156	7	-20.29	-1.0373
MIMAT0000062	hsa-let-7a	403313	PPAPDC2	uc003zin.2	NM_203453	uuGAUAUGUUGGAUGAUGGAGu	||: |: ||| ||||||||	ucCUGAAU-ACCGACUACCUCu	2	21	1601	1621	[hg19:9:4664864-4664884:+]	0.6313	162	7	-19.32	-0.6073
MIMAT0000062	hsa-let-7a	55200	PLEKHG6	uc001qnr.2	NM_018173	uugAUAUGUUGGAUGAUGGAGu	| |:::||: |||||||	gcaUCUGUGACU--CUACCUCa	2	20	73	92	[hg19:12:6437384-6437403:+]	0.5605	148	7	-20.16	-0.9644
MIMAT0000062	hsa-let-7a	5918	RARRES1	uc003fci.2	NM_206963	uugAUAUGUUGGAUGAUGGAgu	| | :|||:|:||||||	ucaUUUUUAACUUGCUACCUac	3	20	519	540	[hg19:3:158414927-158414948:-]	0.5606	147	0	-19.6	-0.1371
MIMAT0000062	hsa-let-7a	441191	RNF216L	uc010ksr.2	NR_023385	uuGAUAUGUUGGAUGAUGGAGu	| :|:: |||| |||||||	gcCAGUGU-ACCUCCUACCUCa	2	21	2009	2029	[hg19:7:5037667-5037687:+]	0.6284	158	7	-20.64	-0.4375
MIMAT0000062	hsa-let-7a	4602	MYB	uc003qgb.2	AY787453	uugauaugUUGGAUGAUGGAGu	|| |:|||||||	guccccugAAGAUGCUACCUCa	2	15	1644	1665	[hg19:6:135521321-135521337,135521428-135521432:+]	0.7106	150	7	-17.65	-0.2971
MIMAT0000062	hsa-let-7a	3231	HOXD1	uc010fqy.2	BC028190	uugaUAUGUUGGAUGAUGGAGu	| :|::::| |||||||	aaaaAAGCGGUUU-CUACCUCu	2	19	819	839	[hg19:2:177055382-177055402:+]	0.6492	148	7	-18.06	-1.0026
MIMAT0000062	hsa-let-7a	100124692	LOC100124692	uc003vxa.2	NR_003717	uuGA-UAUGUUGGAUGAUGGAGu	|| |||:|| ||:|||||||	ugCUAAUAUAA-CUGCUACCUCu	2	21	3235	3256	[hg19:7:141920785-141920806:+]	0.5077	169	7	-22.66	-0.1837
MIMAT0000062	hsa-let-7a	114805	GALNT13	uc010fod.2	AK123152	uuGAUAUGUUGGAUGAUGGAGu	||| ::: | ||||||||	caCUAGGUGUC--ACUACCUCu	2	21	2699	2718	[hg19:2:155309614-155309633:+]	0.5733	149	7	-17.56	-0.2593
MIMAT0000062	hsa-let-7a	728689	EIF3CL	uc010byb.2	NM_001099661	uuGAUAUGUUGGAUGA-UGGAGu	:|: ||| :| || |||||	aaUUGAACACGUUCCUGACCUCa	2	21	193	215	[hg19:16:28390904-28390926:-]	0.548	120	0	-17.07	-0.3269
MIMAT0000062	hsa-let-7a	11285	B4GALT7	uc003mhy.2	NM_007255	uuGAUAUGUUGGAU--GA-UGGAGu	||: || |||| || |||||	ucCUGCUCACCCUACUCUGACCUCc	2	21	258	282	[hg19:5:177036954-177036978:+]	0.5462	123	0	-19.32	-0.2669
MIMAT0000062	hsa-let-7a	9692	KIAA0391	uc001wsy.1	NM_014672	uuGA-UAUGUU-GGAUGAUGGAGu	|| | :||| |:| |||||||	ggCUCAAGCAAUCUUCCUACCUCa	2	21	676	699	[hg19:14:35743448-35743471:+]	0.5128	158	7	-22.56	-0.4132
MIMAT0000062	hsa-let-7a	6442	SGCA	uc010wmi.1	AK300710	uugauaugUUGGA-UGAUGGAGu	:|||| :|||||||	ugaagagaGACCUGGCUACCUCc	2	15	786	808	[hg19:17:48248003-48248025:+]	0.6555	153	7	-18.43	-0.1335
MIMAT0000062	hsa-let-7a	57509	MTUS1	uc003wxv.2	NM_001001924	uugauaugUUGGAUGAUGGAGu	||||| |||||||	caaaagcaAACCUUCUACCUCc	2	15	1010	1031	[hg19:8:17502404-17502425:-]	0.5499	162	7	-18.71	-0.4509
MIMAT0000062	hsa-let-7a	25909	AHCTF1	uc009xgs.1	AL832213	uuGAUAUGUUGGAUGAUGGAGu	:|:|::||: |||||||	uuUUGUGUAAU---CUACCUCa	2	21	672	690	[hg19:1:247003542-247003560:-]	0.6212	148	7	-18.3	-1.2343
MIMAT0000062	hsa-let-7a	113878	DTX2	uc003ufh.3	NM_001102595	uuGAUAUGUUG-GAUGAUGGAGu	|| || :|: | :|||||||	ggCU-UAGGAUGCAGCUACCUCa	2	21	210	231	[hg19:7:76135128-76135149:+]	0.4984	149	7	-17.25	-0.2206
MIMAT0000062	hsa-let-7a	113878	DTX2	uc003ufh.3	NM_001102595	uugauauGUUG--GAUGAUGGAGu	||:| || :||||||	ucuggguCAGCUUCUUUUACCUCa	2	16	335	358	[hg19:7:76135253-76135276:+]	0.6036	134	6	-21.31	-0.2131
MIMAT0000062	hsa-let-7a	23358	USP24	uc001cyg.3	NM_015306	uugauauguuGGAUGAUGGAGu	:||:|||||||	ggaauuuuccUCUGCUACCUCu	2	13	2531	2552	[hg19:1:55532166-55532187:-]	0.6593	152	7	-18.23	-0.3219
MIMAT0000062	hsa-let-7a	8320	EOMES	uc010hfn.2	BC131712	uuGAUAU-GUUG-GAUGAUGGAGu	|| |: |||| || :||||||	ccCUUUGUCAACACU-UUACCUCa	2	21	162	184	[hg19:3:27759165-27759187:-]	0.8279	140	6	-18.76	-0.1018
MIMAT0000062	hsa-let-7a	3069	HDLBP	uc002waz.2	NM_203346	uugauauguuGGAUGAUGGAGu	|:| |||||||	caguugccuuCUUUCUACCUCa	2	13	893	914	[hg19:2:242168102-242168123:-]	0.443	148	7	-18.38	-0.208
MIMAT0000062	hsa-let-7a	23129	PLXND1	uc003emx.2	NM_015103	uugauaUGUUGGAUGAUGGAGu	| || || |||||||	cagcccAGAAACU-CUACCUCa	2	17	388	408	[hg19:3:129274747-129274767:-]	0.5267	150	7	-17.34	-0.4323
MIMAT0000062	hsa-let-7a	3796	KIF2A	uc003jsz.3	NM_001098511	uuGAUAUGU-UGGAUG-AUGGAGu	|| |:|: :| |:| ||||||	ucCUUUGCGUGCAUGCAUACCUCa	2	21	388	411	[hg19:5:61681784-61681807:+]	0.6763	123	6	-17.3	-0.7196
MIMAT0000062	hsa-let-7a	440295	GOLGA6L9	uc002bhb.3	BC041854	uugAUAUGUUGGAUGAUGGAGu	||| :: :|| |||||||	aagUAUUUGUUCU-CUACCUCa	2	20	3361	3381	[hg19:15:82730705-82730725:+]	0.5163	153	7	-17.24	-0.456
MIMAT0000062	hsa-let-7a	319089	C14orf25	uc001wug.2	BC038110	uugauAUGUUGGAUGAUGGAGu	|: ||:|| |||||||	gucccUGAAAUCUUCUACCUCu	2	18	3506	3527	[hg19:14:38510586-38510607:+]	0.5111	161	7	-18.4	-0.3437
MIMAT0000062	hsa-let-7a	9111	NMI	uc002txj.2	AK124323	uuGAUAUGUUGGAUGAUGGAGu	||| | || |:|||||||	uuCUACUCCACAUGCUACCUCc	2	21	207	228	[hg19:2:152135061-152135082:-]	0.6113	164	7	-17.04	-0.6718
MIMAT0000062	hsa-let-7a	7046	TGFBR1	uc004azc.2	NM_004612	uugauauGUUGG-AUGAUGGAGu	|||:: | |||||||	gggagguCAAUUGUUCUACCUCa	2	16	60	82	[hg19:9:101911647-101911669:+]	0.6732	150	7	-17.97	-0.4498
MIMAT0000062	hsa-let-7a	283298	OLFML1	uc001mfh.1	CR624488	uugauaugUUGGAUGAUGGAGu	|| ||||||||	ucagcccaAAGAGACUACCUCc	2	15	162	183	[hg19:11:7509900-7509921:+]	0.5807	146	7	-17.55	-0.6594
MIMAT0000062	hsa-let-7a	51524	TMEM138	uc001nrl.1	NM_016464	uugauauguUGGAUGAUGGAGu	:||| |||||||	cccuuccuuGCCUUCUACCUCu	2	14	198	219	[hg19:11:61136379-61136400:+]	0.4754	153	7	-17.69	-0.3531
MIMAT0000062	hsa-let-7a	253714	C6orf167	uc003ppb.2	NM_198468	uugAUAUGUUG--GAUGAUGGAGu	||| ::|| :| |||||||	gcaUAUUUGACUUUUUCUACCUCa	2	20	3869	3892	[hg19:6:97590790-97590813:-]	0.5097	154	7	-19.13	-0.5188
MIMAT0000062	hsa-let-7a	51279	C1RL	uc009zft.2	AK314299	uuGAUAUGU-UGGAUGAUGG-AGu	:|:|:|| || |||||| ||	cgUUGUGCACCCCGACUACCGUCa	2	21	68	91	[hg19:12:7249462-7249485:-]	0.6371	127	0	-22.2	-0.28
MIMAT0000062	hsa-let-7a	92736	OTOP2	uc002jmf.1	AK000063	uuGAU-AUGUUGGAUGAUGGAGu	||: |:||: | |||||||	ucCUGUUGCAGGAU-CUACCUCu	2	21	641	662	[hg19:17:72924021-72924042:+]	0.4984	149	7	-17.32	-0.1667
MIMAT0000062	hsa-let-7a	5451	POU2F1	uc010plg.1	AK302525	uuGAUAUGUUG-GAUGAUGGAGu	|| | :||| | ||||||||	auCU-UCUAACGCAACUACCUCa	2	21	830	851	[hg19:1:167353112-167353133:+]	0.8026	157	7	-19.24	-1.2337
MIMAT0000062	hsa-let-7a	5451	POU2F1	uc010plg.1	AK302525	uugauAUGUUGG-AUGAUGG-AGu	| ||:|| |||||| ||	augacUUCAGCCAAACUACCAUCu	2	18	1185	1208	[hg19:1:167365560-167365583:+]	0.8614	120	0	-18.56	-0.9688
MIMAT0000062	hsa-let-7a	9580	SOX13	uc001ham.2	NM_005686	uugauauGUUGGAUGAUGGAGu	||| :|:|||||||	uugucccCAAAUUGCUACCUCu	2	16	681	702	[hg19:1:204095943-204095964:+]	0.5354	159	7	-17.18	-0.1756
MIMAT0000062	hsa-let-7a	64137	ABCG4	uc001pvs.2	NM_022169	uuGAUAUGU-U--GGAU-GAUGGAGu	||:|||| | |||: |||||||	ucCUGUACACAUCCCUGUCUACCUCc	2	21	1426	1451	[hg19:11:119033242-119033267:+]	0.5113	161	7	-23.37	-0.2739
MIMAT0000062	hsa-let-7a	85364	ZCCHC3	uc002wdg.2	AK025768	uugauauGUUGGAUGAUGGAGu	|| :| ||||||||	cggugcuCAUUCCACUACCUCu	2	16	1380	1401	[hg19:20:280301-280322:+]	0.795	155	7	-17.42	-0.7987
MIMAT0000062	hsa-let-7a	25843	MOBKL3	uc002uun.3	NM_015387	uuGAUAUGUUGGAUGAUGGAGu	|| ||||: :| ||||||	ugCU-UACAGAUU-AUACCUCa	2	21	809	828	[hg19:2:198416179-198416198:+]	0.7059	124	6	-17.7	-0.2962
MIMAT0000062	hsa-let-7a	5063	PAK3	uc010npv.1	NM_001128168	uugauauguuGGAUGAUGGAGu	|||||| ||||	aagccuuuuuCCUACUCCCUCa	2	13	136	157	[hg19:X:110463811-110463832:+]	0.7205	128	0	-18.53	-0.1665
MIMAT0000062	hsa-let-7a	51669	TMEM66	uc003xhs.2	NM_016127	uuGAUAUGUUGGAUGAUGGAGu	||: |::| :||:||||||	agCUG-AUGAGUUAUUACCUCa	2	21	369	389	[hg19:8:29921015-29921035:-]	0.6275	146	6	-19.9	-0.1113
MIMAT0000062	hsa-let-7a	8509	NDST2	uc001jvl.1	AB208870	uugauauguuGGAUGAUGGAGu	||| |||||||	ggccccucccCCU-CUACCUCa	2	13	541	561	[hg19:10:75562099-75562119:-]	0.6135	146	7	-17.7	-0.2619
MIMAT0000062	hsa-let-7a	147687	ZNF417	uc002qqq.2	NM_152475	uugauaugUUGGAUGAUGGAGu	| :|| |||||||	uucaagugAUUCUCCUACCUCa	2	15	225	246	[hg19:19:58419672-58419693:-]	0.4996	150	7	-17.77	-0.1367
MIMAT0000062	hsa-let-7a	11062	DUS4L	uc003veh.2	NM_181581	uuGAUAUGUUGGAUGAUGGAgu	|| |:||:|| ||||||	agCUUAAUAAUCUCCUACCUaa	3	21	567	588	[hg19:7:107218572-107218593:+]	0.5303	148	0	-18.44	-0.1329
MIMAT0000062	hsa-let-7a	2589	GALNT1	uc002kzb.2	NM_020474	uuGAUAUGU-UGGAUGAUGGAGu	|||||:| |::| ||||||	uuCUAUAUAGAUUUUAUACCUCa	2	21	584	606	[hg19:18:33290318-33290340:+]	0.7246	139	6	-20.02	-0.1048
MIMAT0000062	hsa-let-7a	22823	MTF2	uc009wdj.2	NM_007358	uuGAU-AUGUUGGAUGAUGGAGu	||: ||| |: :||||||	aaCUGUUACUUCUGUUUACCUCc	2	21	1614	1636	[hg19:1:93604198-93604220:+]	0.8	135	6	-17.37	-0.1061
MIMAT0000062	hsa-let-7a	170680	PSORS1C2	uc011gwb.1	NM_014069	uuGAUAUG--UUGGAUGAUGGAGu	||| :| | :|| |||||||	gcCUAAGCCUACUCUCCUACCUCg	2	21	222	245	[hg19:6_mann_hap4:2453851-2453874:-]	0.6553	155	7	-19.27	-0.1969
MIMAT0000062	hsa-let-7a	254251	LCORL	uc011bxk.1	AK299939	uugauauguUGGAUGAUGGAGu	||| ||||||||	cagguggauACCAACUACCUCg	2	14	548	569	[hg19:4:17846942-17846963:-]	0.6141	157	7	-20.61	-0.3302
MIMAT0000062	hsa-let-7a	4000	LMNA	uc001fni.2	NM_170707	uugauAUGUUGGAUGA-UGGAGu	|:|: ||| || |||||	cuuccUGCGUCCUCCUCACCUCa	2	18	35	57	[hg19:1:156108932-156108954:+]	0.6263	125	0	-17.91	-0.1091
MIMAT0000062	hsa-let-7a	23095	KIF1B	uc009vmt.2	AK308121	uuGAUAUGU-UG-GAUGA-UGGAGu	||| ||| || :|:|| |||||	ucCUACACAGACAUUGCUGACCUCa	2	21	814	838	[hg19:1:10327570-10327594:+]	0.7341	130	0	-20.86	-0.6913
MIMAT0000062	hsa-let-7a	10734	STAG3	uc003utx.1	NM_012447	uugauauGUUGGAUGAUGGAGu	| ||: |||||||	cccagcuCCACUCCCUACCUCa	2	16	19	40	[hg19:7:99811657-99811678:+]	0.6075	147	7	-17.99	-0.7784
MIMAT0000062	hsa-let-7a	338739	LOC338739	uc001muk.2	BC043375	uugauauGUUGGAUGA-UGGAGu	|:|:|| || |||||	auggucuCGAUCUCCUGACCUCa	2	16	206	228	[hg19:11:33210944-33210966:+]	0.5066	123	0	-18.12	-0.1414
MIMAT0000062	hsa-let-7a	51239	ANKRD39	uc002sxd.3	NM_016466	uugauAUGUUGGAUGAUGGAGu	||:| || :||||||	aaaguUAUAUCC--UUACCUCa	2	18	242	261	[hg19:2:97513777-97513796:-]	0.6588	134	6	-17.22	-0.1524
MIMAT0000062	hsa-let-7a	131405	TRIM71	uc003cff.2	NM_001039111	uugaUAUGUUGGAU-GAUGGAGu	||| :||| |||||||	agugAUAAUUUCUAUCUACCUCa	2	19	237	259	[hg19:3:32933540-32933562:+]	0.7422	153	7	-18.93	-1.3398
MIMAT0000062	hsa-let-7a	131405	TRIM71	uc003cff.2	NM_001039111	uuGAUAUGUUGGAU----GAUGGAGu	| | |: :|:|| |||||||	uaCAACAUUGCUUAAGUCCUACCUCa	2	21	154	179	[hg19:3:32933457-32933482:+]	0.6838	143	7	-17.97	-1.2214
MIMAT0000062	hsa-let-7a	57089	ENTPD7	uc001kqa.3	NM_020354	uugauAUGUUGGAUGAUGGAGu	||: || | |||||||	augccUAUUACAU-CUACCUCa	2	18	4487	4507	[hg19:10:101468927-101468947:+]	0.5499	151	7	-18	-0.1554
MIMAT0000062	hsa-let-7a	147808	ZNF784	uc002qll.1	NM_203374	uugauauguuGGAU-GAUGGAGu	|||: |||||||	gauggagucuCCUGCCUACCUCa	2	13	445	467	[hg19:19:56132650-56132672:-]	0.4783	147	7	-19.62	-0.1704
MIMAT0000062	hsa-let-7a	7113	TMPRSS2	uc010gor.2	NM_001135099	uuGAUAUGUUGGAUGAUGGAGu	:| |||| :|:|||||||	guUUCUACACAUUGCUACCUCa	2	21	901	922	[hg19:21:42837147-42837168:-]	0.571	164	7	-21.25	-0.6927
MIMAT0000062	hsa-let-7a	987	LRBA	uc003ilx.1	BC064834	uuGAUAUGUUGGAUGAUGGAGu	:||||||| | ||||||:	uaUUAUACAA--UUCUACCUUu	2	21	869	888	[hg19:4:151934679-151934698:-]	0.5066	149	0	-19.44	-0.1772
MIMAT0000062	hsa-let-7a	79770	TXNDC15	uc003lac.1	NM_024715	uugAUA-UGUUGGAUGAUGGAGu	||| |||:|: |:||||||	agaUAUGACAGCUAAUUACCUCa	2	20	1449	1471	[hg19:5:134236824-134236846:+]	0.5505	154	6	-20.86	-0.1167
MIMAT0000062	hsa-let-7a	8292	COLQ	uc003cae.1	BC144004	uuGAUAUGU-UGGAUGAUGGAGu	||: || | || |||||||	ucCUGGCCAGAGCU-CUACCUCu	2	21	947	968	[hg19:3:15492183-15492204:-]	0.4522	149	7	-17.35	-0.1633
MIMAT0000062	hsa-let-7a	11326	VSIG4	uc010nkq.1	CR595142	uugauauguuGGAUGAUGGAGu	|||:|||||||	ggccuucuucCCUGCUACCUCu	2	13	317	338	[hg19:X:65242021-65242042:-]	0.663	156	7	-20	-0.4745
MIMAT0000062	hsa-let-7a	93377	OPALIN	uc001kmj.2	NM_033207	uuGAUAUGUUGG----AUGAUGGAGu	|| ||| ||| | |||||||	cuCUCUACCACCUUCUUCCUACCUCu	2	21	747	772	[hg19:10:98104926-98104951:-]	0.5358	155	7	-19.5	-0.2386
MIMAT0000062	hsa-let-7a	79230	ZNF557	uc002mgc.2	NM_001044387	uuGAUAUGUUGGAUGAUGGAGu	||: | | |:|||||||||	ucCUGAAAAUCUUACUACCUCg	2	21	2067	2088	[hg19:19:7085822-7085843:+]	0.5184	168	7	-21.83	-0.3587
MIMAT0000062	hsa-let-7a	9424	KCNK6	uc002oic.2	NM_004823	uuGAUAUGUUGG-AUGAUGGAGu	:|: :||::| ||||||||	ccUUGGGCAGUCACACUACCUCu	2	21	1070	1092	[hg19:19:38819113-38819135:+]	0.522	155	7	-19.04	-0.4465
MIMAT0000062	hsa-let-7a	143879	KBTBD3	uc001pjb.2	NM_152433	uugaUAUGUUGGAUGAUG-GAGu	||::|:::| |||| |||	ccaaAUGUAGUUUUCUACACUCa	2	19	1291	1313	[hg19:11:105922264-105922286:-]	0.5745	126	0	-17.08	-0.7408
MIMAT0000062	hsa-let-7a	84914	ZNF587	uc002qql.2	NM_032828	uuGAUAUGUUGGAU-GAUGG-AGu	:|:||: |:||| ||||| ||	auUUGUAU-AUCUAUCUACCAUCa	2	21	1060	1082	[hg19:19:58372568-58372590:+]	0.512	125	0	-18.65	-0.1307
MIMAT0000062	hsa-let-7a	399491	LOC399491	uc002ddh.2	AK131085	uugauAUG-UUGGAUGAUGGAGu	|:| ::|| |||||||	ugcccUGCUGGCC--CUACCUCa	2	18	54	74	[hg19:16:15198555-15198575:-]	0.6363	141	7	-17.88	-0.4064
MIMAT0000062	hsa-let-7a	6840	SVIL	uc001iut.1	NM_021738	uuGAUAUGUUGG-AUGAUGGAGu	| | ||||| | ||||||:	ugCGAAUCAACCUUUCUACCUUa	2	21	648	670	[hg19:10:29746506-29746528:-]	0.6008	143	0	-21.5	-0.2188
MIMAT0000062	hsa-let-7a	9860	LRIG2	uc001edf.1	NM_014813	uuGAUAUGUUGGAUGAUGGAGu	:| |:| |::|||||||||	aaUUUUGC-AUUUACUACCUCa	2	21	42	62	[hg19:1:113666765-113666785:+]	0.7113	162	7	-22.7	-1.3011
MIMAT0000062	hsa-let-7a	284565	NBPF15	uc010oxs.1	AF420437	uugauaUGUUGGAUGAUGGAGu	|:||::|::||||||	aaggcaAUAAUUUGUUACCUCa	2	17	56	77	[hg19:1:144166619-144166640:+]	0.5029	148	6	-20.41	-0.1532
MIMAT0000062	hsa-let-7a	79008	GIYD2	uc002dxg.2	NM_024044	uuGAUAUGUUGGAUGAUGGAGu	|| ||| ||| |||||||	ucCU-UACCCCCUCCUACCUCu	2	21	10	30	[hg19:16:30208797-30208817:+]	0.5536	162	7	-17.99	-1.0635
MIMAT0000062	hsa-let-7a	399967	PATE2	uc001qcu.2	NM_212555	uuGAUAUGUUGGAUGAUG-GAGu	:| | ||||| ||||| |||	ucUUUUUCAACC-ACUACGCUCu	2	21	27	48	[hg19:11:125647229-125647250:-]	0.5406	130	0	-18.7	-0.6005
MIMAT0000062	hsa-let-7a	399967	PATE2	uc001qcu.2	NM_212555	uuGAUA-UGUUGGAUGAU-GGAGu	||:| || |:| ||| ||||	uuCUGUGACUAUCCUCUAUCCUCa	2	21	346	369	[hg19:11:125646908-125646931:-]	0.6092	123	0	-19.53	-0.792
MIMAT0000062	hsa-let-7a	10562	OLFM4	uc001vhk.1	AK000683	uuGAUAUGUUGGAUGAUGGAGu	| :|| ||:|| |||||||	guCAGUAGAAUCUUCUACCUCa	2	21	1167	1188	[hg19:13:53625600-53625621:+]	0.5907	168	7	-21.66	-1.0487
MIMAT0000062	hsa-let-7a	83733	SLC25A18	uc002zmp.1	NM_031481	uuGAUAUGUUGGAU---GAUGGAGu	|| |:|: : || |||||||	ucCUCUGCGUUGUAGUGCUACCUCa	2	21	103	127	[hg19:22:18073105-18073129:+]	0.5154	147	7	-18.59	-0.6302
MIMAT0000062	hsa-let-7a	55113	XKR8	uc001bph.1	NM_018053	uuGAUAUGUUGGAUGAUGGAGu	| :|:: |||| |||||||	gcCAGUGU-ACCUCCUACCUCa	2	21	765	785	[hg19:1:28294476-28294496:+]	0.5427	158	7	-20.64	-0.5469
MIMAT0000062	hsa-let-7a	64794	DDX31	uc004cbs.1	AF335567	uugauaugUUGGAUGAUGGAGu	:|::| |||||||	aggaacugGAUUU-CUACCUCa	2	15	25	45	[hg19:9:135533644-135533664:-]	0.5538	144	7	-18.94	-1.1102
MIMAT0000062	hsa-let-7a	5087	PBX1	uc001gct.2	NM_002585	uuGAUAUGUUGGA-UGAUGGAGu	:||| :| :|| ||||||||	ucUUAU-UACUCUCACUACCUCu	2	21	477	498	[hg19:1:164816390-164816411:+]	0.6084	157	7	-17.69	-0.2109
MIMAT0000062	hsa-let-7a	4928	NUP98	uc001lyk.1	NM_005387	uugaUAUGUUGGAUGAUGGAGu	| :|| ||| |||||||	uguaAAGCAUCCU-CUACCUCu	2	19	586	606	[hg19:11:3733167-3733187:-]	0.6152	156	7	-18.18	-0.6329
MIMAT0000062	hsa-let-7a	100129046	LOC100129046	uc009wdn.2	AK307291	uuGAUAUGUUGGA-UGAUGGAGu	||| |||:::| |||||||	ucCUA-ACAGUUUCCCUACCUCc	2	21	1482	1503	[hg19:1:94065507-94065528:+]	0.5315	157	7	-18.08	-0.2051
MIMAT0000062	hsa-let-7a	7993	UBXN8	uc011lbb.1	AK296600	uuGAUAUGUUGGAUGAUGGAGu	|||| : : ||||||||	aaCUAUUUCUGUGACUACCUCa	2	21	349	370	[hg19:8:30608974-30608995:+]	0.752	152	7	-20.65	-1.2272
MIMAT0000062	hsa-let-7a	5511	PPP1R8	uc001bov.1	NM_014110	uuGAUAUGUUGGAUGAUGGAGu	||| :| :| ||||||||	ucCUAGGCCUUCCACUACCUCc	2	21	250	271	[hg19:1:28177207-28177228:+]	0.5666	160	7	-17.76	-0.37
MIMAT0000062	hsa-let-7a	93587	RG9MTD2	uc003hva.3	NM_001134666	uugaUAUGUUGGAUGAUGGAGu	:|: |: :|||||||||	gaagGUGAAGAUUACUACCUCu	2	19	2152	2173	[hg19:4:100468072-100468093:-]	0.5486	158	7	-17.35	-0.6122
MIMAT0000062	hsa-let-7a	7752	ZNF200	uc002cuk.2	NM_198088	uugauaUGUUGGAUGAUGGAGu	:::::| ||||||||	aaugggGUGGUC-ACUACCUCa	2	17	969	989	[hg19:16:3272903-3272923:-]	0.5973	146	7	-17.5	-0.3826
MIMAT0000062	hsa-let-7a	642502	LOC642502	uc001gah.2	NM_001089593	uugauaUGUUGGAU-GAUG-GAGu	|||:|:|: |||| |||	uugcccACAGCUUGCCUACUCUCg	2	17	229	252	[hg19:1:161332452-161332475:+]	0.7086	123	0	-18.91	-0.163
MIMAT0000062	hsa-let-7a	80862	NCRNA00171	uc011jek.1	BX648746	uugaUAUGUUGGAUGAUGGAGu	|| || | | |||||||	cugcAUCCAUCAU-CUACCUCa	2	19	1981	2001	[hg19:6_ssto_hap7:1353184-1353204:-]	0.6	152	7	-17.14	-1.1154
MIMAT0000062	hsa-let-7a	219771	CCNY	uc001iyw.3	NM_145012	uuGAUAUGUUGGAU----GAUGGAGu	||:|:| |||: |||||||	gcCUGUGC--CCUGGAUUCUACCUCu	2	21	2267	2290	[hg19:10:35860365-35860388:+]	0.6811	144	7	-20.13	-0.78
MIMAT0000062	hsa-let-7a	1138	CHRNA5	uc002bdz.2	CR619227	uugaUAUG-UUGGAUGA-UGGAGu	| || || :|:|| |||||	uaacAGACUAAGUUGCUAACCUCa	2	19	243	266	[hg19:15:78885701-78885724:+]	0.4206	121	0	-17.18	-0.6687
MIMAT0000062	hsa-let-7a	9881	TRANK1	uc003cgj.2	NM_014831	uugauaUGUUGG-AUGAUGGAGu	|||::: ||||||||	caagucACAGUUAGACUACCUCa	2	17	644	666	[hg19:3:36869100-36869122:-]	0.5632	151	7	-20.13	-0.5926
MIMAT0000062	hsa-let-7a	200424	TET3	uc002skb.3	NM_144993	uuGAUAUGUUGGAU-GAUGGAGu	||| |:: |: | |||||||	caCUACAUGUCUAACCUACCUCa	2	21	2776	2798	[hg19:2:74332079-74332101:+]	0.7011	155	7	-18.92	-0.2792
MIMAT0000062	hsa-let-7a	93380	MMGT1	uc004ezi.1	NM_173470	uuGAUAUGUUGGAUGAUGG-AGu	| |||: |||| ||||| ||	ucCCAUAU-ACCUUCUACCAUCa	2	21	558	579	[hg19:X:135046604-135046625:-]	0.6973	130	0	-17.76	-0.5149
MIMAT0000062	hsa-let-7a	90625	C21orf105	uc002zco.2	CR591419	uuGAUAUGUUGGAU--GAUGGAGu	|| | :|||:|| |||||||	ucCU-UCUAACUUAAGCUACCUCa	2	21	365	387	[hg19:21:44338247-44338269:-]	0.5061	157	7	-19	-0.7496
MIMAT0000062	hsa-let-7a	5903	RANBP2	uc002tem.3	NM_006267	uugaUAUGUUG-GAUGAUGGAGu	|| :: | ||||||||||	ugucAUCUGUCUCUACUACCUCa	2	19	685	707	[hg19:2:109401042-109401064:+]	0.6023	157	7	-22.91	-0.9037
MIMAT0000062	hsa-let-7a	7153	TOP2A	uc002huq.2	NM_001067	uugaUAUGUUGGAUGAUG-GAGu	| |:| :||||||| |||	guacAGAUACUCUACUACACUCa	2	19	478	500	[hg19:17:38545271-38545293:-]	0.6087	130	0	-20.86	-0.6302
MIMAT0000062	hsa-let-7a	26258	PLDN	uc001zvr.2	AK057545	uugaUAUGUUGGAUGAUGGAGu	||: ||:| ||||||||	uaagAUGGAAUC-ACUACCUCu	2	19	2340	2360	[hg19:15:45900312-45900332:+]	0.6021	160	7	-19.48	-0.1194
MIMAT0000062	hsa-let-7a	57596	BEGAIN	uc010txa.1	NM_001159531	uugauauGUUGGAU--GAUGGAGu	|: |:|| |||||||	cugacacCGUCUUACUCUACCUCa	2	16	679	702	[hg19:14:101003604-101003627:-]	0.4858	146	7	-17.89	-0.3056
MIMAT0000062	hsa-let-7a	79400	NOX5	uc010bif.1	AY166601	uuGAUAUG-UUGGAU--GAUGGAGu	:|: || ||||: |||||||	uaUUGGACUCACCUGUCCUACCUCc	2	21	786	810	[hg19:15:69329374-69329398:+]	0.6884	150	7	-19.51	-0.2415
MIMAT0000062	hsa-let-7a	4602	MYB	uc003qft.2	AY787445	uugauaugUUGGAUGAUGGAGu	|| |:|||||||	guccccugAAGAUGCUACCUCa	2	15	1694	1715	[hg19:6:135521321-135521337,135521428-135521432:+]	0.7106	150	7	-17.65	-0.3297
MIMAT0000062	hsa-let-7a	25875	LETMD1	uc010sna.1	AK304707	uugauaugUUGGAUGAUGGAGu	| ||| |||||||	uucaagugAUCCUCCUACCUCa	2	15	147	168	[hg19:12:51450533-51450554:+]	0.5133	154	7	-19.76	-0.2885
MIMAT0000062	hsa-let-7a	25914	RTTN	uc002lkp.2	NM_173630	uuGAUAUGUUGGAUGAUGGAGu	||: | :|| |:|||||||	acCUG-AAGACGUGCUACCUCu	2	21	83	103	[hg19:18:67671284-67671304:-]	0.5011	158	7	-19.71	-0.3408
MIMAT0000062	hsa-let-7a	8226	HDHD1A	uc010ndl.2	AK307088	uuGAUAUGUU--GGAUGAUGGAGu	:|: | || ::|:|||||||	caUUGGAAAAUGUUUGCUACCUCa	2	21	973	996	[hg19:X:6967504-6967527:-]	0.5607	151	7	-19.14	-0.7495
MIMAT0000062	hsa-let-7a	3690	ITGB3	uc002ilj.2	NM_000212	uuGAUAU-GUUGGAUGAUGGAGu	:|:|| : |||| |||||||	gaUUGUAUUUACCUUCUACCUCu	2	21	1048	1070	[hg19:17:45388618-45388640:+]	0.6703	163	7	-23.18	-0.5343
MIMAT0000062	hsa-let-7a	6891	TAP2	uc011ers.1	NM_000544	uuGAUAUGUUGGAUGAU-GGAGu	:||| | ||||||| ||||	acUUAU-CUUCCUACUAUCCUCu	2	21	2936	2957	[hg19:6_apd_hap1:4080670-4080691:-]	0.5704	130	0	-19.26	-0.7798
MIMAT0000062	hsa-let-7a	8663	EIF3C	uc002dqt.3	NM_001037808	uuGAUAUGUUGGAUGA-UGGAGu	:|: ||| :| || |||||	aaUUGAACACGUUCCUGACCUCa	2	21	193	215	[hg19:16:28747027-28747049:+]	0.5325	120	0	-17.07	-0.3036
MIMAT0000062	hsa-let-7a	26249	KLHL3	uc010jek.2	NM_017415	uuGAUAUGUUGG--AUGA-UGGAGu	:|||:||| : ||| |||||	uaUUAUGCAAAUAAAACUGACCUCa	2	21	2795	2819	[hg19:5:136954968-136954992:-]	0.7215	123	0	-19.59	-0.777
MIMAT0000062	hsa-let-7a	396	ARHGDIA	uc002kbt.1	CR612624	uuGAUAUGUUGGA-UGAU-GGAGu	| :|: ::||| |||| ||||	uaCCGUGGGGCCUCACUAGCCUCu	2	21	26	49	[hg19:17:79826206-79826229:-]	0.582	123	0	-19.12	-0.128
MIMAT0000062	hsa-let-7a	63910	SLC17A9	uc002yea.3	NM_022082	uugauauguuGGAUGAUGGAGu	|:| |||||||	uucuggcguuCUUUCUACCUCc	2	13	933	954	[hg19:20:61599785-61599806:+]	0.4856	148	7	-17.85	-0.271
MIMAT0000062	hsa-let-7a	6391	SDHC	uc001gag.2	NM_003001	uugauaUGUUGGAU-GAUG-GAGu	|||:|:|: |||| |||	uugcccACAGCUUGCCUACUCUCg	2	17	229	252	[hg19:1:161332452-161332475:+]	0.7086	123	0	-18.91	-0.163
MIMAT0000062	hsa-let-7a	2146	EZH2	uc003wfb.1	NM_004456	uugauauguUGGAUGAUGGAGu	|:||:|||||||	--------cAUCUGCUACCUCc	2	14	1	14	[hg19:7:148504724-148504737:-]	0.6879	157	7	-18.76	-0.1608
MIMAT0000062	hsa-let-7a	84220	RGPD5	uc010fjp.2	NM_005054	uuGAUAUGUUGGAUGAUGGAGu	|| || |:: |||||||||	uuCUUUAAAGUAUACUACCUCa	2	21	781	802	[hg19:2:110614254-110614275:+]	0.5308	168	7	-18.08	-1.1947
MIMAT0000062	hsa-let-7a	2582	GALE	uc009vqo.1	NM_001127621	uugauaUGUUGGA--UGAUGGAGu	| ::||| |||||||	caagccAAGGCCUCCCCUACCUCa	2	17	90	113	[hg19:1:24122326-24122349:-]	0.5156	143	7	-18.41	-0.1223
MIMAT0000062	hsa-let-7a	2327	FMO2	uc001ghk.1	NM_001460	uuGAUAUGUUGGAUGAUGGAGu	:|:| ||::| ||||||||	ucUUGU-CAGUC-ACUACCUCc	2	21	219	238	[hg19:1:171178311-171178330:+]	0.5038	156	7	-19.55	-0.2384
MIMAT0000062	hsa-let-7a	6330	SCN4B	uc001pse.2	NM_174934	uugaUAUGUUGGAU-GAUGGAGu	||| ||:|| |||||||	uguaAUAAUACUUACCUACCUCa	2	19	2149	2171	[hg19:11:118005571-118005593:-]	0.5957	161	7	-18.68	-0.2064
MIMAT0000062	hsa-let-7a	83849	SYT15	uc001jea.2	NM_031912	uuGAUAUG-UUGGAUGAUGGAGu	:||||| :| :| |||||||	ugUUAUACUGAGUUUCUACCUCu	2	21	1405	1427	[hg19:10:46960543-46960565:-]	0.5411	163	7	-18.76	-0.5766
MIMAT0000062	hsa-let-7a	51259	TMEM216	uc001nrn.1	NM_016499	uugauauguuGGAUGA-UGGAGu	|||:|| |||||	gaaccaguccCCUGCUGACCUCa	2	13	261	283	[hg19:11:61166009-61166031:+]	0.6143	120	0	-18.8	-0.5006
MIMAT0000062	hsa-let-7a	23347	SMCHD1	uc002klk.3	CR627458	uugaUAUGUUGGAUGAUGGAGu	| | :|:|| |||||||	uuggAAAAGAUCU-CUACCUCa	2	19	3895	3915	[hg19:18:2775914-2775922,2777804-2777815:+]	0.6968	152	7	-18.06	-0.1613
MIMAT0000062	hsa-let-7a	9444	QKI	uc003qui.2	NM_006775	uugauAUGUUGGAUGA-UGGAGu	||::|||| || |||||	---ccUAUGACCUUCUGACCUCu	2	18	1	20	[hg19:6:163991743-163991762:+]	0.883	133	0	-17.62	-0.762
MIMAT0000062	hsa-let-7a	4645	MYO5B	uc002leb.2	NM_001080467	uugaUAUGUUG-GAUGAUGG-AGu	|| |||| ||:||||| ||	aaaaAU-CAACACUGCUACCAUCa	2	19	2913	2935	[hg19:18:47349906-47349928:-]	0.5595	127	0	-20.94	-0.6119
MIMAT0000062	hsa-let-7a	145837	LOC145837	uc010bij.1	BC104435	uugaUAUGUUGGAUGAUGGAGu	||:| |:| |||||||	ggucAUGCCCCUUUCUACCUCu	2	19	660	681	[hg19:15:69840862-69840883:+]	0.5425	158	7	-17.31	-0.5263
MIMAT0000062	hsa-let-7a	5358	PLS3	uc010nqf.2	AK311397	uugauAUGUUGGAUGAUGGAGu	|:||:: :|||||||	uuugcUGCAGUGAGCUACCUCa	2	18	820	841	[hg19:X:114848821-114848842:+]	0.6635	153	7	-19.08	-0.8002
MIMAT0000062	hsa-let-7a	401541	CENPP	uc004arz.2	NM_001012267	uuGAUAUGUUGGAUGAUGGAGu	|| ||::|| ||||||||	uaCUCAACGGCC-ACUACCUCc	2	21	1176	1196	[hg19:9:95376607-95376627:+]	0.4889	162	7	-23.59	-0.1041
MIMAT0000062	hsa-let-7a	22795	NID2	uc001wzo.2	NM_007361	uuGAUA-UGUUGGAUGAUGGAGu	:|:| | || ||: ||||||	uuUUGUGAAAAGCUGAUACCUCa	2	21	149	171	[hg19:14:52472033-52472055:-]	0.6191	131	6	-17.12	-0.1821
MIMAT0000062	hsa-let-7a	8654	PDE5A	uc003idh.2	NM_001083	uuGAUAUGUUGGAUGAUGGAGu	:|:| :|||:| |||||||	auUUGU-UAACUU-CUACCUCc	2	21	1393	1412	[hg19:4:120418344-120418363:-]	0.5303	156	7	-17.08	-0.2009
MIMAT0000062	hsa-let-7a	134266	GRPEL2	uc003lqj.2	NM_152407	uugauaUGUUGGAUGAUGGAGu	|||| : ||||||||	guacucACAAAUCACUACCUCu	2	17	1180	1201	[hg19:5:148732025-148732046:+]	0.5059	160	7	-18.3	-0.3706
MIMAT0000062	hsa-let-7a	64061	TSPYL2	uc004drv.2	AB209182	uugaUAUGUUGG--AUGAUGGAGu	:|:||:|| | |||||||	aaggGUGCAGCCAGUUCUACCUCa	2	19	1797	1820	[hg19:X:53115916-53115939:+]	0.5973	157	7	-24.05	-0.1286
MIMAT0000062	hsa-let-7a	83640	FAM103A1	uc002bjl.1	NM_031452	uuGAUAUGUUG----GAUGAUGGAGu	:||||: :| || |||||||	gaUUAUAUUGCUUGACUUCUACCUCa	2	21	192	217	[hg19:15:83659011-83659036:+]	0.5955	151	7	-21.11	-1.2175
MIMAT0000062	hsa-let-7a	84918	LRP11	uc003qng.2	NM_032832	uugAUAUGUUGGAU-GAUG-GAGu	|||: :|||| |||| |||	uagUAUGGUGCCUAUCUACACUCa	2	20	1188	1211	[hg19:6:150140474-150140497:-]	0.5486	126	0	-19.22	-0.4999
MIMAT0000062	hsa-let-7a	115209	OMA1	uc009vzz.2	AK308847	uugauauGUUGGAUGAUGGAgu	:||:||:||||||	auugccuUAAUCUGCUACCUga	3	16	110	131	[hg19:1:58999482-58999503:-]	0.6069	143	0	-20.83	-0.1367
MIMAT0000062	hsa-let-7a	5008	OSM	uc003ahb.2	NM_020530	uuGAUAUGUU--GGAUGAUGGAGu	||: :||: || |||||||	agCUGGGCAGACCCCUCUACCUCc	2	21	142	165	[hg19:22:30659707-30659730:-]	0.5885	151	7	-21.03	-0.1047
MIMAT0000062	hsa-let-7a	10699	CORIN	uc003gxm.2	NM_006587	uuGAU-AUGUUGGAUGA-UGGAGu	||| |: |||||| |||||	aaCUAGGAUUCCCUACUAACCUCc	2	21	1342	1365	[hg19:4:47596373-47596396:-]	0.6292	127	0	-21.01	-0.3109
MIMAT0000062	hsa-let-7a	440295	GOLGA6L9	uc010bmh.2	NM_198181	uugAUAUGUUGGAUGAUGGAGu	||| :: :|| |||||||	aagUAUUUGUUCU-CUACCUCa	2	20	2094	2114	[hg19:15:83107230-83107250:+]	0.5366	153	7	-17.24	-0.7624
MIMAT0000062	hsa-let-7a	9969	MED13	uc002izo.2	NM_005121	uuGAUAUGUUGGAUGAU-GGAGu	||| :|::| |||| ||||	uaCUACUUAGUCAACUAUCCUCa	2	21	2914	2936	[hg19:17:60020893-60020915:-]	0.7606	128	0	-19.85	-0.5098
MIMAT0000062	hsa-let-7a	63892	THADA	uc002rtd.2	BX641038	uugauaUGUUGGAUGAUGGAGu	|| |||| |||||||	aagggaAC-ACCUCCUACCUCa	2	17	3774	3794	[hg19:2:43789741-43789761:-]	0.5283	158	7	-21.13	-0.1386
MIMAT0000062	hsa-let-7a	151126	ZNF385B	uc002unn.3	NM_152520	uugauAUGUUGGAUGAUGGAgu	||:|| :||||||||	auagcUAUAA-UUACUACCUgu	3	18	760	780	[hg19:2:180307197-180307217:-]	0.7313	143	0	-19	-0.2415
MIMAT0000062	hsa-let-7a	5433	POLR2D	uc002tpj.2	NM_004805	uuGAUAUGUUGGAUGAUGGAGu	| | || ::: ||||||||	aaCCACACUGUUGACUACCUCa	2	21	267	288	[hg19:2:128605393-128605414:-]	0.5079	156	7	-17.98	-0.6415
MIMAT0000062	hsa-let-7a	200010	SLC5A9	uc009vyt.1	AK311580	uuGAUAUGUUGGAUGAUGGAGu	|| ||||: | |||||||	gcCU-UACAGAC--CUACCUCa	2	21	1113	1131	[hg19:1:48713470-48713488:+]	0.571	151	7	-18.51	-0.5634
MIMAT0000062	hsa-let-7a	51107	APH1A	uc001etz.1	NM_016022	uuGAUAUGUUGGAUGAUGGAGu	| :| :| || ||||||||	guCGGUCUACCCCACUACCUCc	2	21	105	126	[hg19:1:150238796-150238817:-]	0.6886	160	7	-17.22	-0.4989
MIMAT0000062	hsa-let-7a	78997	GDAP1L1	uc002xlp.1	AK225166	uugaUAU-GUUGGA-U--GAUGGAGu	||: ||:|:| | |||||||	ggacAUGCCAGCUUCAUUCUACCUCc	2	19	522	547	[hg19:20:42893876-42893901:+]	0.5352	147	7	-17.96	-0.4953
MIMAT0000062	hsa-let-7a	140688	C20orf112	uc002wxu.3	NM_080616	uugauauGUUGGAUGAUGGAGu	| :: | |||||||	uggucacCUGUAUUCUACCUCa	2	16	778	799	[hg19:20:31034600-31034621:-]	0.6453	143	7	-18.29	-0.3131
MIMAT0000062	hsa-let-7a	9880	ZBTB39	uc001sml.1	NM_014830	uuGAUAUGUUGGAUGAUGGAGu	| :|| | |||||||||	cuCAGUAGCUCAUACUACCUCa	2	21	1341	1362	[hg19:12:57395201-57395222:-]	0.6374	156	7	-19.63	-0.208
MIMAT0000062	hsa-let-7a	55907	CMAS	uc001rfn.2	BC016609	uugaUAUGUUGGAUGAUGGAGu	| |||:|: |||||||	caaaAGACAGCU--CUACCUCa	2	19	426	445	[hg19:12:22208169-22208188:+]	0.7457	151	7	-18.96	-1.1178
MIMAT0000062	hsa-let-7a	286140	RNF5P1	uc011ivg.1	NR_003129	uugauauguuGGA-UGAUGGAGu	||| ||||||||	gcuuccgcccCCUCACUACCUCc	2	13	411	433	[hg19:6_qbl_hap6:3409534-3409556:+]	0.6253	151	7	-17.56	-1.0102
MIMAT0000062	hsa-let-7a	80144	FRAS1	uc003hlb.2	NM_025074	uugauaUGUUGGAU-GAUGGAGu	|||||: | |||||||	caacucACAACUGAGCUACCUCa	2	17	136	158	[hg19:4:79462414-79462436:+]	0.6338	159	7	-22.62	-0.3798
MIMAT0000062	hsa-let-7a	6397	SEC14L1	uc002jtr.2	AK130317	uuGAUAUGUUGGA--UGA-UGGAGu	:|:||||: || || |||||	caUUGUACAGACUCCUCUCACCUCu	2	21	290	314	[hg19:17:75210189-75210213:+]	0.4908	123	0	-20.4	-0.1519
MIMAT0000062	hsa-let-7a	1837	DTNA	uc010dmo.2	AK315215	uuGAUAUGUUGGAUGA-UGGAGu	||:| : : |||| |||||	ggCUGUUUCUUAUACUGACCUCa	2	21	2250	2272	[hg19:18:32448289-32448311:+]	0.5831	120	0	-17.37	-0.5455
MIMAT0000062	hsa-let-7a	57106	NAT14	uc002qle.1	NM_020378	uuGAUAUGUUGGAUGAUGGAGu	|| | ||||| |||||||	gcCUCUCCAACC-CCUACCUCa	2	21	256	276	[hg19:19:55998579-55998599:+]	0.4355	162	7	-20.64	-0.1086
MIMAT0000062	hsa-let-7a	57643	ZSWIM5	uc001cnd.2	NM_020883	uugauauguuGGAUGAUGGAGu	|:| |||||||	cuuccccugcCUUUCUACCUCa	2	13	1436	1457	[hg19:1:45482669-45482690:-]	0.6261	148	7	-18.43	-0.8588
MIMAT0000062	hsa-let-7a	1789	DNMT3B	uc002wyc.2	NM_006892	uugAUAUGUUGGAUGAU-GGAGu	|: : |::||:||| ||||	agaUGAGAAGUCUGCUACCCUCa	2	20	937	959	[hg19:20:31396646-31396668:+]	0.4558	123	0	-20	-0.4113
MIMAT0000062	hsa-let-7a	23779	ARHGAP8	uc010gzv.2	BC067824	uugAUAUGUUGGAUGAUGGAGu	||||: | :|||||||	cugUAUAUUUCGAGCUACCUCc	2	20	294	315	[hg19:22:45258489-45258510:+]	0.4913	155	7	-17.89	-0.2486
MIMAT0000062	hsa-let-7a	286	ANK1	uc003xoi.2	NM_000037	uuGAUAUGUUGGAUG-AUGGAGu	|| ||||| || ||||||	ccCUCCCCAACCCACAUACCUCc	2	21	545	567	[hg19:8:41512742-41512764:-]	0.4955	132	6	-17.26	-0.1119
MIMAT0000062	hsa-let-7a	23583	SMUG1	uc001sff.1	NM_014311	uuGAUAUGUUGGAU--GAUGGAGu	|| |:||: ||: |||||||	caCU-UGCAGACUGCUCUACCUCa	2	21	279	301	[hg19:12:54575579-54575601:-]	0.5083	153	7	-21.42	-0.4498
MIMAT0000062	hsa-let-7a	5330	PLCB2	uc001zld.2	NM_004573	uugaUAUGUUGGAUGAUGGAGu	|| | : | ||||||||	gcagAUCCUGGC-ACUACCUCa	2	19	475	495	[hg19:15:40580421-40580441:-]	0.5686	148	7	-18.99	-0.4634
MIMAT0000062	hsa-let-7a	80256	KIAA1539	uc003zwo.2	NM_025182	uugauAUGUUGGAU-GAUGGAGu	| ::||| | |||||||	cagacUCUGACCCACCUACCUCa	2	18	841	863	[hg19:9:35104355-35104377:-]	0.7179	152	7	-18.51	-0.4054
MIMAT0000062	hsa-let-7a	348808	NCRNA00119	uc010htu.1	BC036463	uuGAUAUGUUGGA---UGAUGGAGu	||| : ||:|| |||||||	gcCUAAGAAAUCUUUGCCUACCUCa	2	21	2022	2046	[hg19:3:132469278-132469302:+]	0.5607	151	7	-19	-0.6716
MIMAT0000062	hsa-let-7a	146330	FBXL16	uc002cja.2	BC034014	uuGAUAUGUUGGAUGAUGGAGu	:|:|||| : || |||||	uaUUGUACA--UAACGACCUCa	2	21	1841	1860	[hg19:16:742609-742628:-]	0.8317	125	0	-17.63	-0.1007
MIMAT0000062	hsa-let-7a	83933	HDAC10	uc003bkk.1	AL512711	uugAUAUGUUGGAUGA-UGGAGu	|:| ::|||| || |||||	gugUGUCUGACCU-CUGACCUCa	2	20	196	217	[hg19:22:50685924-50685945:-]	0.4687	125	0	-18.6	-0.3368
MIMAT0000062	hsa-let-7a	10050	SLC17A4	uc010jqa.2	AK308500	uugauauGUUGGAUGAUGGAGu	:::::| |||||||	ucgggccUGGUUUUCUACCUCa	2	16	5	26	[hg19:6:25779336-25779357:+]	0.7158	147	7	-18.29	-0.3827
MIMAT0000062	hsa-let-7a	55552	ZNF823	uc002msm.2	NM_001080493	uuGAUAUGUUG--GAUGAUGGAGu	||| |::|| :|| ||||||	cuCUAGAUGACUUUUAAUACCUCa	2	21	256	279	[hg19:19:11832237-11832260:-]	0.5002	135	6	-17.15	-0.1372
MIMAT0000062	hsa-let-7a	9374	PPT2	uc011jpz.1	NM_138717	uugauAUGU-UGGA--UGAUGGAGu	| || :||| |||||||	acaauUCCAGGCCUCCCCUACCUCa	2	18	192	216	[hg19:6_ssto_hap7:3478646-3478670:+]	0.7594	143	7	-18.47	-0.6936
MIMAT0000062	hsa-let-7a	56905	C15orf39	uc002azq.3	NM_015492	uugauaUGUUG-GAU-GAUGGAGu	||||| | | |||||||	aaugggACAACGCAACCUACCUCa	2	17	338	361	[hg19:15:75503795-75503818:+]	0.527	154	7	-18.7	-0.3648
MIMAT0000062	hsa-let-7a	23101	MCF2L2	uc003fli.1	NM_015078	uugauauGUUGGAUGA-UGGAGu	|:|:|| || |||||	auggucuCGAUCUCCUGACCUCg	2	16	1110	1132	[hg19:3:182896036-182896058:-]	0.5049	123	0	-18.06	-0.1122
MIMAT0000062	hsa-let-7a	220074	LRTOMT	uc010rqw.1	NM_001145308	uuGAUAUGUUGGAU-GAUGGAGu	| |||| |:|: |||||||	ccCCAUACCCCUUGCCUACCUCa	2	21	1144	1166	[hg19:11:71821115-71821137:+]	0.6241	159	7	-19.28	-0.3167
MIMAT0000062	hsa-let-7a	84498	FAM120B	uc010kla.1	AY266458	uuGAUAUGUUGGA----U-GAUGGAGu	:|:|:| :||| | |||||||	cuUUGUGCUGCCUCUUGAUCUACCUCu	2	21	139	165	[hg19:6:170657377-170657403:+]	0.7551	146	7	-19.33	-1.1277
MIMAT0000062	hsa-let-7a	26080	LOC26080	uc001vuw.2	NR_027278	uuGAUAUGUUGGAUGAU-GGAGu	||||: ||| ||| ||||	auCUAUGACUCCU-CUACCCUCa	2	21	444	465	[hg19:Un_gl000212:58855-58859,59255-59271:+]	0.587	122	0	-20.81	-0.1107
MIMAT0000062	hsa-let-7a	692058	SNORD11	uc002uzd.1	NR_003031	uugAUAUGUUGGAUGAUGGAGu	| | :|::| ||||||||	gcaUCUUUAGUC-ACUACCUCu	2	20	54	74	[hg19:2:203157827-203157847:+]	0.7025	153	7	-17.75	-1.1918
MIMAT0000062	hsa-let-7a	440295	GOLGA6L9	uc010blt.2	NM_198181	uugAUAUGUUGGAUGAUGGAGu	||| :: :|| |||||||	aagUAUUUGUUCU-CUACCUCa	2	20	2094	2114	[hg19:15:82730705-82730725:+]	0.5163	153	7	-17.24	-0.7308
MIMAT0000062	hsa-let-7a	1154	CISH	uc003dax.2	NM_145071	uuGAUAUGUUGGAUGAUGGAGu	:||||| ::||:||||||	caUUAUAC-CUUUAUUACCUCu	2	21	1057	1077	[hg19:3:50643961-50643981:-]	0.5675	150	6	-20.07	-0.2252
MIMAT0000062	hsa-let-7a	27010	TPK1	uc003weq.2	NM_022445	uuGAUAUGUUG--GAUGAUGGAGu	||| ||||| :|||||||	guCUA-ACAACAAGGGCUACCUCu	2	21	391	413	[hg19:7:144150225-144150247:-]	0.5073	153	7	-20.76	-0.1753
MIMAT0000062	hsa-let-7a	729540	RGPD6	uc002tfd.3	NM_001123363	uuGAUAUGUUGGAUGAUGGAGu	|| || |:: |||||||||	uuCUUUAAAGUAUACUACCUCa	2	21	781	802	[hg19:2:110614254-110614275:+]	0.5308	168	7	-18.08	-1.1947
MIMAT0000062	hsa-let-7a	23318	ZCCHC11	uc001cud.2	BC048301	uugAUAUG--UUGGAUGA-UGGAGu	|| || |||:|:|| |||||	uuaUAGACGAAACUUGCUGACCUCu	2	20	435	459	[hg19:1:52981056-52981080:-]	0.5483	130	0	-17.24	-0.5332
MIMAT0000062	hsa-let-7a	146705	C17orf56	uc002jzu.1	NM_144679	uugauaUGUU-GGAU---GAUGGAGu	||:| |||| |||||||	gagaggACGACCCUAGGGCUACCUCa	2	17	109	134	[hg19:17:79202594-79202619:-]	0.5069	150	7	-22.54	-0.1816
MIMAT0000062	hsa-let-7a	7499	XG	uc004cqp.2	NM_001141919	uuGAUAUGUUGGA---UGAUGGAGu	:|:|: :|:|| :|||||||	ugUUGUGAGAUCUUCAGCUACCUCa	2	21	280	304	[hg19:X:2732701-2732725:+]	0.5523	151	7	-20.81	-0.2628
MIMAT0000062	hsa-let-7a	80223	RAB11FIP1	uc003xkm.1	NM_001002814	uuGAUAUGU---UG--GAUGAUG-GAGu	||| ||| || ||||||| |||	uuCUAAACAUCGACUUCUACUACUCUCu	2	21	626	653	[hg19:8:37719760-37719787:-]	0.55	126	0	-18.55	-0.1358
MIMAT0000062	hsa-let-7a	388906	LOC388906	uc003bcl.2	BC039496	uugauaugUUGGAUGAUGG-AGu	| :|||||||| ||	ggucacugAUUCUACUACCAUCu	2	15	273	295	[hg19:22:42666031-42666031,42669900-42669921:+]	0.618	122	0	-17.36	-0.2939
MIMAT0000062	hsa-let-7a	124923	SGK494	uc010crq.1	NR_024395	uugaUAUGUUGGAUGAUGGAGu	||||||| |||||||	uaucAUACAAC---CUACCUCu	2	19	195	213	[hg19:17:26937283-26937301:-]	0.5371	158	7	-19.07	-0.7035
MIMAT0000062	hsa-let-7a	284217	LAMA1	uc002knm.2	NM_005559	uugAUAUGUUGGAUGAUGGAGu	|:|:||| | | ||||||	acaUGUGCAA-CAAAUACCUCc	2	20	151	171	[hg19:18:6941907-6941927:-]	0.6567	133	6	-18.35	-0.1559
MIMAT0000062	hsa-let-7a	5090	PBX3	uc004bqb.2	NM_006195	uugauauguUGGAUGAUGGAGu	||:|||||||||	agagugcucACUUACUACCUCu	2	14	899	920	[hg19:9:128729101-128729122:+]	0.7778	161	7	-22	-1.0891
MIMAT0000062	hsa-let-7a	5090	PBX3	uc004bqb.2	NM_006195	uugaUAUGUUG-GAUGAUGGAGu	| |||:| :||:||||||	caaaACACAGCUUUAUUACCUCa	2	19	830	852	[hg19:9:128729032-128729054:+]	0.7902	149	6	-20.97	-0.2871
MIMAT0000062	hsa-let-7a	23359	FAM189A1	uc010azk.1	NM_015307	uuGAUAU-GUUGGAU--GAUGGAGu	||:|| : |::|| ||||||	ggCUGUAUUUAUUUAAUGUACCUCa	2	21	3013	3037	[hg19:15:29412505-29412529:-]	0.7128	122	6	-18.91	-0.1232
MIMAT0000062	hsa-let-7a	84240	ZCCHC9	uc003khi.2	NM_001131036	uuGAUA-UGUUGGAUGAUGGAGu	|||| |::| :|||||||||	caCUAUCAUGAGUUACUACCUCa	2	21	11	33	[hg19:5:80608492-80608514:+]	0.4819	171	7	-23.85	-0.9726
MIMAT0000062	hsa-let-7a	204	AK2	uc009vud.1	AK307731	uuGAUAUGUUGGAU-GA-UGGAGu	:|: |||| :|| || |||||	ccUUGGACAAGUUAUCUCACCUCa	2	21	2540	2563	[hg19:1:33473867-33473890:-]	0.5252	127	0	-17.7	-0.429
MIMAT0000062	hsa-let-7a	10169	SERF2	uc001zsz.3	NM_001018108	uuGAUAUGUUGGAU--GAUGGAGu	|| | :||||: |||||||	agCUUUUAGACCUGUUCUACCUCc	2	21	1483	1506	[hg19:15:44087454-44087477:+]	0.4645	155	7	-20.35	-0.2456
MIMAT0000062	hsa-let-7a	10169	SERF2	uc001zsz.3	NM_001018108	uugauaUGUUGGAUGAUGGAGu	:||| : |||||||	aauggaGCAAAUACCUACCUCa	2	17	2165	2186	[hg19:15:44088136-44088157:+]	0.6703	148	7	-18.29	-0.4821
MIMAT0000062	hsa-let-7a	9706	ULK2	uc002gwn.2	NM_014683	uugaUAUGUUG-GAUGAUGGAGu	|||||:: :| |||||||	uuuaAUACAGUGUUUCUACCUCu	2	19	1459	1481	[hg19:17:19678181-19678203:-]	0.7833	161	7	-18.21	-0.4763
MIMAT0000062	hsa-let-7a	84669	USP32	uc002iyo.1	NM_032582	uuGAUAUGUUGGAUGAUGGAGu	| | |::|: |:|||||||	gaCGACAUGAUAUGCUACCUCc	2	21	409	430	[hg19:17:58256186-58256207:-]	0.6662	160	7	-18.39	-0.7624
MIMAT0000062	hsa-let-7a	9348	NDST3	uc003ibw.2	AY358852	uugauaUGUUGGAU-GAUGGAGu	| || ||| |||||||	cuuuccAGAAACUAUCUACCUCa	2	17	105	127	[hg19:4:118976328-118976350:+]	0.5201	155	7	-18.64	-1.2871
MIMAT0000062	hsa-let-7a	124912	SPACA3	uc010cte.1	BC029867	uuGAUAUGUUGGAUGAU-GGAGu	|| :| :|||:||| ||||	ugCUCAGCUGCCUGCUACCCUCc	2	21	351	373	[hg19:17:31322622-31322644:+]	0.6268	128	0	-18.45	-0.1879
MIMAT0000062	hsa-let-7a	6007	RHD	uc009vrn.2	AY751492	uugauAUGUUGGAUGAUGGAGu	|:|||||| |||||||	cucacUGCAACCU-CUACCUCc	2	18	301	321	[hg19:1:25655807-25655827:+]	0.5018	167	7	-23.29	-0.1538
MIMAT0000062	hsa-let-7a	9689	BZW1	uc002uwc.2	NM_014670	uuGAUAUGUUGGAUGAUGGAGu	|| |||| |:| |||||||	uuCU-UACAUCUUCCUACCUCc	2	21	71	91	[hg19:2:201686972-201686992:+]	0.7347	166	7	-17.74	-0.543
MIMAT0000062	hsa-let-7a	90249	UNC5A	uc003mey.2	NM_133369	uugaUAUGUUGGAUGAUGGAGu	:|:::| |:|||||||	gugcGUGUGA--UGCUACCUCu	2	19	284	303	[hg19:5:176307171-176307190:+]	0.5983	147	7	-17.18	-0.2159
MIMAT0000062	hsa-let-7a	10531	PITRM1	uc001igt.1	NM_014889	uugauauguuGGAUGAUGGAGu	| | :||||||	cuggcaggcuCGUUUUACCUCa	2	13	235	256	[hg19:10:3179967-3179988:-]	0.4329	128	6	-17.63	-0.1001
MIMAT0000062	hsa-let-7a	3159	HMGA1	uc003oiz.2	NM_145901	uuGAUAUGUUGGAUGAUGGAGu	||:| | || ||||||||	cuCUGUUC-ACAAACUACCUCu	2	21	947	967	[hg19:6:34213608-34213628:+]	0.658	158	7	-18.92	-0.9238
MIMAT0000062	hsa-let-7a	123591	C15orf27	uc010bkp.2	AK308676	uugauauGUUGGAUGA-UGGAGu	|:|:|| || |||||	auggucuCGAUCUCCUGACCUCa	2	16	31	53	[hg19:15:76521309-76521331:+]	0.5029	123	0	-18.12	-0.1222
MIMAT0000062	hsa-let-7a	252983	STXBP4	uc010dcc.1	BC041485	uuGA-UAUGUUGGAU-GAUGGAGu	|| | |::||| | |||||||	ggCUCAAAUGACCCACCUACCUCa	2	21	457	480	[hg19:17:53121447-53121470:+]	0.5077	158	7	-18.14	-0.2347
MIMAT0000062	hsa-let-7a	10156	RASA4	uc003vae.2	NM_006989	uuGAUAUGUUGGAUGAUGGAGu	|| || :|| | |||||||	aaCU-UA-GACAU-CUACCUCa	2	21	1829	1847	[hg19:7:102221371-102221389:-]	0.5058	146	7	-18.09	-0.2835
MIMAT0000062	hsa-let-7a	3672	ITGA1	uc003jov.2	BC050277	uugAUAUGUUGGAUGAUGG-AGu	|:|| ||::|:||||| ||	acaUGUA-AAUUUGCUACCAUCa	2	20	3608	3629	[hg19:5:52235679-52235700:+]	0.7562	129	0	-18.14	-0.4728
MIMAT0000062	hsa-let-7a	3672	ITGA1	uc003jov.2	BC050277	uuGAUAUGUUGGAUGAU-GGAGu	:||| |||: ||| ||||	aaUUAUUCAAUAAUCUAUCCUCa	2	21	3985	4007	[hg19:5:52248308-52248330:+]	0.7602	124	0	-17.27	-0.4429
MIMAT0000062	hsa-let-7a	6257	RXRB	uc011gmc.1	AK301096	uugauaugUUGGAUGA-UGGAGu	|||:|:|| |||||	gggagccaAACUUGCUGACCUCg	2	15	88	110	[hg19:6_dbb_hap3:4444873-4444895:-]	0.4349	126	0	-18.5	-0.1256
MIMAT0000062	hsa-let-7a	55026	FAM70A	uc004eso.3	NM_017938	uugauauGUU-GGAUGAUGGAGu	||| ::|:|||||||	uuccggcCAAUUUUGCUACCUCc	2	16	1370	1392	[hg19:X:119393333-119393355:-]	0.6298	154	7	-17.48	-0.5135
MIMAT0000062	hsa-let-7a	9453	GGPS1	uc001hwv.2	NM_001037277	uugauAUGUUGGAUGAUGG-AGu	| :| ||||||||| ||	ccaacUCUAUCCUACUACCAUCa	2	18	259	281	[hg19:1:235506346-235506368:+]	0.5782	129	0	-21.56	-0.8885
MIMAT0000062	hsa-let-7a	8731	RNMT	uc002ksl.1	NM_003799	uuGAUAUGUUGGAUGAUGGAGu	|| | ||::: ||||||||	ccCU-UCCAGUUAACUACCUCu	2	21	4342	4362	[hg19:18:13764320-13764340:+]	0.5536	158	7	-17.46	-0.1275
MIMAT0000062	hsa-let-7a	8731	RNMT	uc002ksl.1	NM_003799	uuGAUAUGUUGGAUGAUGGAGu	|| | | ::: |||||||	gaCU-UUCUGUUGUCUACCUCa	2	21	2980	3000	[hg19:18:13762958-13762978:+]	0.5636	142	7	-17.51	-0.176
MIMAT0000062	hsa-let-7a	114043	C21orf90	uc002zff.3	NR_026547	uugauAUGUUGGAUGAUGGAGu	|: : ||| |||||||	aacacUGAGCCCUCCUACCUCc	2	18	540	561	[hg19:21:45937637-45937658:+]	0.5108	153	7	-18.27	-0.1054
MIMAT0000062	hsa-let-7a	23556	PIGN	uc002lij.3	NM_012327	uugAUAUGUUGG-AUGAUGGAGu	|: || :| ||:||||||	ucaUGAACUUUCAUAUUACCUCa	2	20	1457	1479	[hg19:18:59711610-59711632:-]	0.5655	138	6	-17.58	-0.1268
MIMAT0000062	hsa-let-7a	57380	MRS2	uc003neb.2	NM_020662	uugaUAUGUUGGA-UGAUGGAGu	| |:||: | ||||||||	ggaaAAAUAAUGUAACUACCUCa	2	19	1713	1735	[hg19:6:24425635-24425657:+]	0.5684	157	7	-17.9	-1.2407
MIMAT0000062	hsa-let-7a	11107	PRDM5	uc010ine.2	BC121038	uugAUAUGU---UGGAUGAUGGAGu	| |||| | : ||||||||	aagUUUACAAGGAAUGACUACCUCa	2	20	143	167	[hg19:4:121616307-121616331:-]	0.7967	150	7	-18.32	-1.3073
MIMAT0000062	hsa-let-7a	150000	ABCC13	uc002yjs.2	AF418600	uugauAUGUUGGAUGA-UGGAGu	| :||| |:|| |||||	aacguUUUAACAUGCUCACCUCa	2	18	826	848	[hg19:21:15664004-15664026:+]	0.6575	125	0	-17.17	-0.4354
MIMAT0000062	hsa-let-7a	284390	ZNF763	uc010xmf.1	AK299182	uugauaUGUUGGA----U-GAUGGAGu	| ||||| | |||||||	uguggaAAAACCUUCAGAUCUACCUCa	2	17	969	995	[hg19:19:12090893-12090919:+]	0.5236	142	7	-18.94	-0.7778
MIMAT0000062	hsa-let-7a	121227	LRIG3	uc001sqr.2	NM_153377	uugauauGUUGGAUGAUGGAGu	:||| |||||||||	aaaagcuUAACAUACUACCUCa	2	16	19	40	[hg19:12:59266314-59266335:-]	0.6769	163	7	-21.41	-1.32
MIMAT0000062	hsa-let-7a	133688	UGT3A1	uc011cor.1	AK296136	uuGAUA-UGUU-GGA-UGAU-GGAGu	|| | |||| ||| |||| ||||	guCUUUGACAAUCCUAACUAGCCUCc	2	21	442	467	[hg19:5:35955264-35955289:-]	0.5274	129	0	-18.26	-0.6285
MIMAT0000062	hsa-let-7a	8744	TNFSF9	uc002mfh.2	NM_003811	uuGAU-AUGUUGGAUGAUGGAGu	||: |:| :|| |||||||	ccCUGCUGCUUUCU-CUACCUCa	2	21	78	99	[hg19:19:6535155-6535176:+]	0.5009	149	7	-21.07	-0.3409
MIMAT0000062	hsa-let-7a	154796	AMOT	uc004epr.2	NM_001113490	uuGAUAUGUUGGAUGAUGGAGu	| :||: :| ||||||||	agCAGUAUCCUCAACUACCUCu	2	21	1151	1172	[hg19:X:112020623-112020644:-]	0.6868	156	7	-17.16	-0.3551
MIMAT0000062	hsa-let-7a	145820	LOC145820	uc010urh.1	NR_027133	uuGAUAUGU----UGGAUGAUGGAgu	||| ||| ||: |||||||	agCUAAACAUUUUACUAACUACCUgg	3	21	581	606	[hg19:15:96041151-96041176:+]	0.8549	139	0	-17.12	-0.1341
MIMAT0000062	hsa-let-7a	84905	ZNF341	uc002wzx.2	NM_032819	uuGAUAUGUUG-GAUGAUGGAGu	|| |||:|: ||||||||||	ggCU-UACGAUACUACUACCUCa	2	21	631	652	[hg19:20:32379954-32379975:+]	0.6067	169	7	-26.97	-1.0849
MIMAT0000062	hsa-let-7a	4891	SLC11A2	uc001rxd.3	AK128640	uugauAUGUUGGAUGAUGGAGu	|::||||| |||||||	uucacUGUAACCU-CUACCUCc	2	18	1387	1407	[hg19:12:51374205-51374225:-]	0.5098	163	7	-21.95	-0.1182
MIMAT0000062	hsa-let-7a	1845	DUSP3	uc002iee.3	AK226170	uuGAUAUGUUGGAUGAUGGAGu	||| :: |:| |||||||	cgCUA-GUUAUCGCCUACCUCa	2	21	12	32	[hg19:17:41847117-41847137:-]	0.739	150	7	-18.65	-0.8355
MIMAT0000062	hsa-let-7a	22913	RALY	uc002xab.2	NM_016732	uugauAUGUUGGAUGAUGGAGu	| | | |||||||||	gggguUUCCCCAUACUACCUCc	2	18	241	262	[hg19:20:32667952-32667973:+]	0.6557	153	7	-18.67	-0.4527
MIMAT0000062	hsa-let-7a	23514	KIAA0146	uc003xqf.2	AK122820	uugaUAUGUUGGAUGAUGGAGu	| || :| :|||||||	aaggAGACUGCAGGCUACCUCa	2	19	1315	1336	[hg19:8:48353043-48353064:+]	0.7541	150	7	-18.32	-0.1381
MIMAT0000062	hsa-let-7a	83666	PARP9	uc003efj.2	NM_001146106	uugauauGUUGGAUGAUGGAGu	||| || |||||||	auggccuCAA-CUCCUACCUCa	2	16	2626	2646	[hg19:3:122252316-122252336:-]	0.5464	153	7	-18.18	-0.1331
MIMAT0000062	hsa-let-7a	8651	SOCS1	uc002dar.1	NM_003745	uugauauguUGGAUGAUGGAGu	|||| |||||||	ugaacucgcACCUCCUACCUCu	2	14	260	281	[hg19:16:11348419-11348440:-]	0.6518	157	7	-20.03	-0.7374
MIMAT0000062	hsa-let-7a	55183	RIF1	uc010zby.1	AK299572	uuGAUAUGUUGG----AUGAUGGAGu	:||||:||:| |:||||||	gcUUAUAUAAUCCCAAAAUUACCUCa	2	21	309	334	[hg19:2:152271398-152271423:+]	0.5954	143	6	-20.41	-0.1117
MIMAT0000062	hsa-let-7a	6165	RPL35A	uc003fyr.2	NM_000996	uuGAUAUGUUGGAUGAUGGAGu	:|| | |||:||||||||:	gaUUAAAAAACUUACUACCUU-	2	21	55	75	[hg19:3:197682699-197682719:+]	0.4353	160	0	-19.34	-0.1792
MIMAT0000062	hsa-let-7a	254428	SLC41A1	uc001hdh.1	NM_173854	uugaUAUGUUG-GAU--GA-UGGAGu	| |||:| ||| || |||||	ggaaACACAGCUCUAACCUCACCUCa	2	19	1239	1264	[hg19:1:205759397-205759422:-]	0.5968	120	0	-18.36	-0.4251
MIMAT0000062	hsa-let-7a	59340	HRH4	uc010xbd.1	NM_001160166	uugaUAUGUUGGAUGAUGG-AGu	| :|||||| ||||| ||	aaaaAAGCAACCU-CUACCAUCa	2	19	757	778	[hg19:18:22057478-22057499:+]	0.5201	128	0	-21.03	-0.2744
MIMAT0000062	hsa-let-7a	84513	PPAPDC1B	uc003xlf.3	NM_001102559	uugaUAUGUUG--GAUGAUGGAGu	| |::|| :| |||||||	uaacAGAUGACUGUUUCUACCUCa	2	19	963	986	[hg19:8:38120976-38120999:-]	0.5293	149	7	-18.24	-1.0835
MIMAT0000062	hsa-let-7a	3930	LBR	uc001hoy.2	NM_002296	uugaUAUGUUG-GAUGAUGGAGu	|| :::| :|:|||||||	gugaAUUUGGCUUUGCUACCUCa	2	19	844	866	[hg19:1:225590139-225590161:-]	0.773	153	7	-18.15	-1.0405
MIMAT0000062	hsa-let-7a	10201	NME6	uc003cso.2	NM_005793	uuGAUAUGUUGGAU-GAUGGAGu	||| :| :||| |||||||	auCUA-GCCUUCUAUCUACCUCu	2	21	158	179	[hg19:3:48335948-48335969:-]	0.6428	153	7	-19.49	-1.0709
MIMAT0000062	hsa-let-7a	836	CASP3	uc003iwg.2	BX647609	uuGAUAUGUUGGAUGAUGGAGu	||||: || :|||||||	caCUAUG-AA---GCUACCUCa	2	21	307	324	[hg19:4:185550266-185550283:-]	0.6544	146	7	-18.78	-0.9317
MIMAT0000062	hsa-let-7a	90379	DCAF15	uc002mxt.2	NM_138353	uugauauguuGGAUGAUGGAGu	|| ||||||||	gacacugacuCCAACUACCUCc	2	13	17	38	[hg19:19:14071824-14071845:+]	0.6397	152	7	-19.2	-0.1992
MIMAT0000062	hsa-let-7a	259217	HSPA12A	uc001lct.2	NM_025015	uuGAUAUGU-UGGAUGA-UGGAGu	:||| :: |:||:|| |||||	acUUAUCUGCAUCUGCUGACCUCa	2	21	35	58	[hg19:10:118434234-118434257:-]	0.6098	127	0	-20.11	-0.1374
MIMAT0000062	hsa-let-7a	405	ARNT	uc001evt.1	NM_178426	uugaUAUGUUGGAUGAU-GGAGu	|||||: :||||| ||||	gcggAUACAGGUUACUACCCUCa	2	19	1618	1640	[hg19:1:150783165-150783187:-]	0.6815	138	0	-23.74	-0.4894
MIMAT0000062	hsa-let-7a	29851	ICOS	uc010fua.2	BC028006	uugauaUGUUGG-AUGAUGGAGu	|| |:| |||||||||	cauuucACUAUCAUACUACCUCu	2	17	412	434	[hg19:2:204824726-204824748:+]	0.6031	159	7	-18.82	-0.9278
MIMAT0000062	hsa-let-7a	29904	EEF2K	uc002dki.2	NM_013302	uugAUAUGU-UG--GAUGAUGGAGu	|||:|| || :|||||||||	uugUAUGCACACGUUUACUACCUCu	2	20	1047	1071	[hg19:16:22296364-22296388:+]	0.5906	165	7	-20.49	-0.2617
MIMAT0000062	hsa-let-7a	728635	DHRS4L1	uc010tnu.1	BC171918	uuGAUAUGU-UGGAUGAUGGAGu	||: | | :|| :|||||||	cuCUGAAGAUGCCAGCUACCUCa	2	21	722	744	[hg19:14:24520108-24520130:+]	0.6946	155	7	-19.8	-0.2723
MIMAT0000062	hsa-let-7a	9374	PPT2	uc011hce.1	NM_138717	uugauAUGU-UGGA--UGAUGGAGu	| || :||| |||||||	acaauUCCAGGCCUCCCCUACCUCa	2	18	192	216	[hg19:6_mann_hap4:3473746-3473770:+]	0.7594	143	7	-18.47	-0.6936
MIMAT0000062	hsa-let-7a	51200	CPA4	uc003vpr.2	NM_016352	uugaUAUGUUGGAUGAUGGAGu	||:: |: |||||||	uggcAUGUCUCUCUCUACCUCa	2	19	296	317	[hg19:7:129962812-129962833:+]	0.5293	146	7	-17.67	-0.9174
MIMAT0000062	hsa-let-7a	2327	FMO2	uc010pmd.1	AK304385	uuGAUAUGUUGGAUGAUGGAGu	:|:| ||::| ||||||||	ucUUGU-CAGUC-ACUACCUCc	2	21	219	238	[hg19:1:171178311-171178330:+]	0.5038	156	7	-19.55	-0.5751
MIMAT0000062	hsa-let-7a	317649	EIF4E3	uc003dov.3	NM_001134651	uuGAUAUGUUGGAUGAUGG-AGu	:|:|:::: :| ||||| ||	gaUUGUGUGGGUUUCUACCGUCa	2	21	172	194	[hg19:3:71733639-71733661:-]	0.6096	120	0	-18.24	-0.1797
MIMAT0000062	hsa-let-7a	1634	DCN	uc001tbt.2	NM_133503	uugauauguuGGAUGAUGGAGu	:|| |||||||	cucagcuauuUCUUCUACCUCu	2	13	632	653	[hg19:12:91539182-91539203:-]	0.4922	148	7	-19.15	-0.83
MIMAT0000062	hsa-let-7a	5511	PPP1R8	uc009vtc.1	AK307570	uuGAUAUGUUGGAUGAUGGAGu	||| :| :| ||||||||	ucCUAGGCCUUCCACUACCUCc	2	21	1408	1429	[hg19:1:28177207-28177228:+]	0.5666	160	7	-17.76	-0.1932
MIMAT0000062	hsa-let-7a	5036	PA2G4	uc009zom.2	CR595504	uugauauguuGGAUGAUG-GAGu	:||||||| |||	ucuagccuuuUCUACUACUCUCu	2	13	311	333	[hg19:12:56506960-56506982:+]	0.6727	120	0	-17.62	-0.5066
MIMAT0000062	hsa-let-7a	286140	RNF5P1	uc011hcv.1	NR_003129	uugauauguuGGA-UGAUGGAGu	||| ||||||||	gcuuccgcccCCUCACUACCUCc	2	13	411	433	[hg19:6_mann_hap4:3491338-3491360:+]	0.6253	151	7	-17.56	-1.0102
MIMAT0000062	hsa-let-7a	3360	HTR4	uc003lpm.2	NM_001040173	uuGAUAU-GUUGGAUGAUGGAGu	||||| | ::||:|||||||	ugCUAUAGCCGUCUGCUACCUCg	2	21	1232	1254	[hg19:5:147861512-147861534:-]	0.6913	171	7	-27	-0.1674
MIMAT0000062	hsa-let-7a	10307	APBB3	uc003lge.1	NM_133174	uuGAUAUGUUGGAU--GAUGGAGu	||: |||::: : |||||||	ccCUGGACAGUUGGCUCUACCUCa	2	21	243	266	[hg19:5:139937904-139937927:-]	0.6911	151	7	-21.69	-1.1641
MIMAT0000062	hsa-let-7a	23615	PYY2	uc002haa.2	NR_003064	uuGAUAUGUUGGAUGAUGGAGu	|||| | | ||||||||	gcCUAUCCUCGCCACUACCUCa	2	21	464	485	[hg19:17:26554479-26554500:+]	0.6235	160	7	-21.37	-0.65
MIMAT0000062	hsa-let-7a	51669	TMEM66	uc003xht.2	CR608849	uuGAUAUGUUGGAUGAUGGAGu	||: |::| :||:||||||	agCUG-AUGAGUUAUUACCUCa	2	21	305	325	[hg19:8:29921015-29921035:-]	0.6275	146	6	-19.9	-0.1162
MIMAT0000062	hsa-let-7a	64132	XYLT2	uc010dbo.2	AY358090	uugauaUGUUGGAUGAUGGAGu	|| :| ||||||||	ccuucaACCGCAAACUACCUCu	2	17	2159	2180	[hg19:17:48435872-48435893:+]	0.7481	152	7	-20.69	-0.4278
MIMAT0000062	hsa-let-7a	64167	ERAP2	uc003kmr.2	AB163917	uugaUAUGUUGGAUGAUGGAGu	| |::||:|||||||||	cuugACAUGACUUACUACCUCc	2	19	2807	2828	[hg19:5:96244693-96244714:+]	0.6485	170	7	-20.13	-0.11
MIMAT0000062	hsa-let-7a	54910	SEMA4C	uc002sxh.3	NM_017789	uuGAUAUGU---UGGAUGAUGGAGu	:|: ||| ||| :|||||||	uuUUGCACAGGCACCAGCUACCUCa	2	21	50	74	[hg19:2:97526289-97526313:-]	0.6675	155	7	-20.3	-0.3534
MIMAT0000062	hsa-let-7a	11030	RBPMS	uc003xif.1	D84111	uugauAUGUUGGAU--GAUGGAGu	|| :|||: |||||||	ggaguUAGCGCCUGCUCUACCUCc	2	18	470	493	[hg19:8:30402081-30402104:+]	0.868	148	7	-18.44	-0.4481
MIMAT0000062	hsa-let-7a	9904	RBM19	uc001tvm.2	NM_016196	uugauaUGUUGG-AU-GAUGGAGu	|:||:: |: |||||||	ggggugAUAAUUGUGCCUACCUCa	2	17	1083	1106	[hg19:12:114259923-114259946:-]	0.5331	146	7	-17.4	-0.5105
MIMAT0000062	hsa-let-7a	135398	C6orf141	uc003ozj.2	AK054918	uugaUAUGUUG-GAUGAUGGAGu	| :|:|: || |||||||	guucAAGCGAUGCUCCUACCUCa	2	19	1164	1186	[hg19:6:49520740-49520762:+]	0.5059	153	7	-18.98	-0.1394
MIMAT0000062	hsa-let-7a	5899	RALB	uc002tmk.2	NM_002881	uuGAUAUGUUGGAUGAUGGAGu	| | || :||:|||||||	ugCCAGACCUUCUGCUACCUCu	2	21	990	1011	[hg19:2:121051826-121051847:+]	0.6002	160	7	-21.1	-0.4016
MIMAT0000062	hsa-let-7a	219333	USP12	uc001uqy.2	NM_182488	uugaUAUGUUGGAUGAUGGAGu	| || ||:| ||:||||	gaagAGAC-ACUUUCUGCCUCa	2	19	15	35	[hg19:13:27643385-27643405:-]	0.6987	140	0	-17.69	-0.1619
MIMAT0000062	hsa-let-7a	56254	RNF20	uc004bbn.2	NM_019592	uugauaugUUGGAUGAUGGAGu	||||| |||||||	aaccaccaAACCU-CUACCUCu	2	15	50	70	[hg19:9:104324754-104324774:+]	0.6497	156	7	-19.1	-0.9336
MIMAT0000062	hsa-let-7a	9260	PDLIM7	uc003mhg.1	NM_213636	uugauAUGUUG--GAU-GAUGGAGu	| ||:| ||: |||||||	gugccUCCAGCUUCUGCCUACCUCa	2	18	72	96	[hg19:5:176917402-176917426:-]	0.5664	147	7	-17.99	-0.1848
MIMAT0000062	hsa-let-7a	160857	CCDC122	uc010acf.2	NM_144974	uugauauGUUGGAUGA-UGGAGu	|:|:|| || |||||	auggucuCGAUCUCCUGACCUCa	2	16	626	648	[hg19:13:44410768-44410790:-]	0.4998	123	0	-18.12	-0.268
MIMAT0000062	hsa-let-7a	5089	PBX2	uc011jrl.1	NM_002586	uugauauGUUGGAUGAUGGAGu	||: : |||||||	ucugacuCAGAUAUCUACCUCg	2	16	598	619	[hg19:6_ssto_hap7:3501266-3501287:-]	0.6281	143	7	-18.81	-0.2964
MIMAT0000062	hsa-let-7a	768211	RELL1	uc010ifc.2	NM_001085400	uugauaUGUUGGA--UGA-UGGAGu	||||:|| ||| |||||	aguggcACAAUCUCCACUCACCUCa	2	17	747	771	[hg19:4:37614197-37614221:-]	0.5065	127	0	-19.04	-0.1537
MIMAT0000062	hsa-let-7a	6241	RRM2	uc002rah.2	NM_001034	uuGAUAUGUUGG---AU-GAUGGAGu	|| || |||: || |||||||	auCUUUAAAACUGUGUAGCUACCUCa	2	21	118	143	[hg19:2:10269631-10269656:+]	0.5136	154	7	-21.71	-0.4537
MIMAT0000062	hsa-let-7a	728689	EIF3CL	uc010byi.2	BC157842	uuGAUAUGUUGGAUGA-UGGAGu	:|: ||| :| || |||||	aaUUGAACACGUUCCUGACCUCa	2	21	193	215	[hg19:16:28747027-28747049:+]	0.5325	120	0	-17.07	-0.3036
MIMAT0000062	hsa-let-7a	54482	CCDC76	uc010ouf.1	AK298941	uugaUA-UGUUG-GAU-GAUGGAGu	|| ||||: || |||||||	gaugAUAACAAUAAUACCUACCUCa	2	19	2499	2523	[hg19:1:100615651-100615675:+]	0.5542	151	7	-17.06	-0.5633
MIMAT0000062	hsa-let-7a	493869	GPX8	uc003jpr.2	AK307365	uugaUAUGUUG-GAUGAUGGAGu	|| ||:: |:|||||||	gcaaAUUCAGUAAUGCUACCUCa	2	19	1394	1416	[hg19:5:54461345-54461367:+]	0.5388	153	7	-18.32	-0.4683
MIMAT0000062	hsa-let-7a	23463	ICMT	uc001amk.2	NM_012405	uuGAUAUGUUGGAUGAUGGAGu	| |||| || |||||||	guCAAUACCAC---CUACCUCa	2	21	1377	1395	[hg19:1:6283745-6283763:-]	0.6741	152	7	-17.14	-0.1386
MIMAT0000062	hsa-let-7a	6809	STX3	uc010rky.1	AK293494	uugauAUGUUGGAUGAUGGAGu	|::| ::| |||||||	ggugcUGUAUUUUUCUACCUCa	2	18	274	295	[hg19:11:59568649-59568670:+]	0.5882	153	7	-20.12	-1.059
MIMAT0000062	hsa-let-7a	84826	SFT2D3	uc002tpf.2	NM_032740	uugAUAUGUU-GGAU-GAUGGAGu	|| |||| :|| |||||||	cagUAAACAAGGUUACCUACCUCa	2	20	1428	1451	[hg19:2:128461178-128461201:+]	0.503	157	7	-17.12	-0.3215
MIMAT0000062	hsa-let-7a	90957	DHX57	uc002rrf.2	NM_198963	uugauaUGUUGGAUGAUGGAGu	| ||||| |||||||	aacagcAGAACCU-CUACCUCg	2	17	56	76	[hg19:2:39025365-39025385:-]	0.5745	158	7	-20.88	-0.4832
MIMAT0000062	hsa-let-7a	4214	MAP3K1	uc003jqw.3	NM_005921	uuGAUAUGUU---GGAUGAUGGAGu	:||| | | :||||||||||	guUUAUUCCAGUUUCUACUACCUCa	2	21	2135	2159	[hg19:5:56191642-56191666:+]	0.8364	159	7	-23.11	-1.2313
MIMAT0000062	hsa-let-7a	376132	LRRC10	uc001svc.2	NM_201550	uuGAUAUGUUGGAU-GAUGGAGu	:|:|: |||: |||||||	ugUUGUGAUUCCUGUCUACCUCc	2	21	1086	1108	[hg19:12:70002677-70002699:-]	0.5177	151	7	-20.63	-0.3202
MIMAT0000062	hsa-let-7a	23143	LRCH1	uc010acp.2	AK309937	uuGAUAUGUUGGAUGAUGGAGu	||:|| | ::| :||||||	uuCUGUAGAUUUUUUUACCUCa	2	21	62	83	[hg19:13:47279672-47279693:+]	0.5401	148	6	-18.54	-0.1192
MIMAT0000062	hsa-let-7a	54757	FAM20A	uc002jho.2	NM_017565	uugauAUGUUGGAUGAUGGAGu	||||:|: |||||||	caggcUACAGCU--CUACCUCa	2	18	2050	2069	[hg19:17:66531549-66531568:-]	0.5115	154	7	-19.82	-0.392
MIMAT0000062	hsa-let-7a	10964	IFI44L	uc010oro.1	NM_006820	uuGAUAUGUUGGAUGAUGGAGu	|| | ||| |||||||	aaCUCACCCACCAUCUACCUCa	2	21	3112	3133	[hg19:1:79110606-79110627:+]	0.5708	152	7	-18.89	-0.5996
MIMAT0000062	hsa-let-7a	5962	RDX	uc001pku.2	NM_002906	uugauaUGUUG-GAUGAUGGAGu	||||| |||||||||	gaggggACAACAAUACUACCUCa	2	17	959	981	[hg19:11:110101613-110101635:-]	0.6602	163	7	-22.29	-0.7012
MIMAT0000062	hsa-let-7a	10157	AASS	uc003vkb.2	NM_005763	uugaUAUGUUGGAUGAUGGAGu	|| ::: || |||||||	ugaaAU-UGGACUCCUACCUCa	2	19	1810	1830	[hg19:7:121714713-121714733:-]	0.5335	148	7	-17.07	-0.5017
MIMAT0000062	hsa-let-7a	29926	GMPPA	uc002vlw.2	CR610071	uugauAUGUUGGAUGAUGGAGu	|:|::| | |||||||	ucaacUGCGGCAU-CUACCUCu	2	18	899	919	[hg19:2:220368851-220368871:+]	0.7974	151	7	-19.07	-0.9826
MIMAT0000062	hsa-let-7a	5511	PPP1R8	uc009vtd.1	AK313814	uuGAUAUGUUGGAUGAUGGAGu	||| :| :| ||||||||	ucCUAGGCCUUCCACUACCUCc	2	21	1139	1160	[hg19:1:28177207-28177228:+]	0.5666	160	7	-17.76	-0.2243
MIMAT0000062	hsa-let-7a	10277	UBE4B	uc010oai.1	BC143458	uugaUAUGUUGGAUGAUGGAGu	|||:: : ||||||||	acagAUAUGCUGAACUACCUCa	2	19	1596	1617	[hg19:1:10177590-10177611:+]	0.8081	154	7	-18.86	-0.4771
MIMAT0000062	hsa-let-7a	553158	PRR5-ARHGAP8	uc011aqi.1	NM_181334	uugAUAUGUUGGAUGAUGGAGu	||||: | :|||||||	cugUAUAUUUCGAGCUACCUCc	2	20	14	35	[hg19:22:45258489-45258510:+]	0.4913	155	7	-17.89	-0.7198
MIMAT0000062	hsa-let-7a	4320	MMP11	uc002zxz.2	CR626443	uugauaUGUUG-GAUGAU-GGAGu	:||:| ||:||| ||||	cuuuucGCAGCACUGCUAUCCUCc	2	17	1701	1724	[hg19:22:24126385-24126408:+]	0.5796	123	0	-18.5	-0.3103
MIMAT0000062	hsa-let-7a	11326	VSIG4	uc004dwj.2	AK297050	uugauauguuGGAUGAUGGAGu	|||:|||||||	ggccuucuucCCUGCUACCUCu	2	13	637	658	[hg19:X:65242021-65242042:-]	0.663	156	7	-20	-0.4097
MIMAT0000062	hsa-let-7a	6895	TARBP2	uc001sdt.2	NM_134324	uugaUAUGUUGGAUGAUGGAGu	:|:| |:|| |||||||	guggGUGCCAUCU-CUACCUCu	2	19	90	110	[hg19:12:53900022-53900042:+]	0.6513	156	7	-18.41	-0.6533
MIMAT0000062	hsa-let-7a	389118	CDHR4	uc003cxp.2	BC132756	uugauauGUUGGAUGA-UGGAGu	|:|:|| || |||||	auggucuCGAUCUCCUGACCUCg	2	16	407	429	[hg19:3:49835801-49835823:-]	0.5024	123	0	-18.06	-0.1726
MIMAT0000062	hsa-let-7a	52	ACP1	uc002qwf.2	NM_004300	uuGAUAUGUUGGAU--GAUGGAGu	:|| |:||:| | |||||||	acUUAGAUAAUCGAGUCUACCUCu	2	21	345	368	[hg19:2:277649-277672:+]	0.4727	159	7	-19.17	-0.6529
MIMAT0000062	hsa-let-7a	4968	OGG1	uc003bsi.2	NM_002542	uugauauguuggaUGAUGGAGu	||||||||	gggccucccugugACUACCUCa	2	10	94	115	[hg19:3:9798928-9798949:+]	0.5224	145	7	-17.93	-0.6232
MIMAT0000062	hsa-let-7a	56829	ZC3HAV1	uc003vup.2	NM_024625	uugauaugUUGGAUGAUGGAGu	| ||| |||||||	cucaagugAUCCUCCUACCUCa	2	15	405	426	[hg19:7:138745352-138745373:-]	0.5101	154	7	-19.76	-0.3576
MIMAT0000062	hsa-let-7a	400591	C17orf102	uc002hie.1	NM_207454	uugaUAUGUUGG----AUGAUGGAGu	||:||||: | |||||||	aauaAUGCAACUAUUGUUCUACCUCc	2	19	3157	3182	[hg19:17:32901364-32901389:-]	0.5352	153	7	-18.11	-0.5084
MIMAT0000062	hsa-let-7a	400591	C17orf102	uc002hie.1	NM_207454	uugauAUGUUGGAUGA-UGGAGu	| :|||:|||| |||||	uucauUUUAACUUACUCACCUCu	2	18	2318	2340	[hg19:17:32902206-32902228:-]	0.536	133	0	-18.27	-0.4216
MIMAT0000062	hsa-let-7a	7057	THBS1	uc001zkh.2	NM_003246	uugaUAUGUUGGAUGAUGGAGu	|||||| ||:||||||	uuacAUACAA-AUAUUACCUCa	2	19	1504	1524	[hg19:15:39889074-39889094:+]	0.687	152	6	-21.62	-0.1594
MIMAT0000062	hsa-let-7a	57862	ZNF410	uc001xpa.1	BC004357	uuGAUAUGUUGG-AU-GAUGGAGu	||: : |||: || |||||||	ggCUGGGAAACUGUACCUACCUCu	2	21	251	274	[hg19:14:74398463-74398486:+]	0.6221	154	7	-18.21	-0.4602
MIMAT0000062	hsa-let-7a	10565	ARFGEF1	uc003xxp.1	AK123660	uugaUAUGUUGGAUGAU-GGAGu	|| || :|||||| ||||	augcAU-CAUUCUACUACCCUCu	2	19	1098	1119	[hg19:8:68111302-68111323:-]	0.8204	128	0	-18.34	-1.0168
MIMAT0000062	hsa-let-7a	100129461	LOC100129461	uc011dhz.1	BC133670	uuGA-UAUGUUGGAUGAUG-GAGu	|| :|| || ||||||| |||	acCUGGUAGAAGCUACUACUCUCa	2	21	623	646	[hg19:6:5043138-5043161:+]	0.5138	135	0	-20.73	-0.8894
MIMAT0000062	hsa-let-7a	149992	C21orf99	uc002yiy.3	BC036510	uuGAUAUGUU---GGAUGAU-GGAGu	:|| |||| ||| ||| ||||	caUUAAACAACCCCCUUCUAGCCUCu	2	21	3225	3250	[hg19:21:14424410-14424435:+]	0.5446	127	0	-17.71	-0.1301
MIMAT0000062	hsa-let-7a	9374	PPT2	uc011epf.1	NM_138717	uugauAUGU-UGGA--UGAUGGAGu	| || :||| |||||||	acaauUCCAGGCCUCCCCUACCUCa	2	18	192	216	[hg19:6_apd_hap1:3445659-3445683:+]	0.7594	143	7	-18.47	-0.6936
MIMAT0000062	hsa-let-7a	50804	MYEF2	uc001zwl.2	BC068523	uuGAUAUGU-UGGAU-GAU-GGAGu	|| | || ||||| ||| ||||	gaCUCU-CACACCUACCUACCCUCu	2	21	990	1013	[hg19:15:48444944-48444967:-]	0.5327	124	0	-17.76	-0.3924
MIMAT0000062	hsa-let-7a	26128	KIAA1279	uc001joy.2	NM_015634	uugaUAUGU-UG-GAUGAU-GGAGu	||||| || :| ||| ||||	uaaaAUACAGACAUUUCUACCCUCa	2	19	245	269	[hg19:10:70776417-70776441:+]	0.5756	124	0	-17.04	-1.134
MIMAT0000062	hsa-let-7a	10642	IGF2BP1	uc002iom.2	NM_006546	uugAUAUGUUGGA--UGAUGGAGu	|:|:|:| | ||||||||	cugUGUGCGAAGUAAACUACCUCa	2	20	1616	1639	[hg19:17:47128422-47128445:+]	0.7148	154	7	-20.88	-0.2068
MIMAT0000062	hsa-let-7a	56834	GPR137	uc001nzg.1	NM_020155	uugauaugUUGGAUGAUGGAGu	|:|| :|||||||	cacaccggAGCCAGCUACCUCu	2	15	68	89	[hg19:11:64056905-64056926:+]	0.6914	154	7	-17.63	-0.2283
MIMAT0000062	hsa-let-7a	6349	CCL3L1	uc002hlf.2	NM_021006	uugaUAUGUUGGA-----UGAUGGAGu	:|:::|||| :|||||||	augcGUGUGACCUCCACAGCUACCUCu	2	19	76	102	[hg19:17:34522583-34522609:-]	0.5074	145	7	-19.79	-0.4745
MIMAT0000062	hsa-let-7a	1848	DUSP6	uc001tay.2	NM_001946	uuGAUAUGUUGGAUGAUGGAGu	||| |||:: ||:||||||	ugCUAAACAGUAUAUUACCUCu	2	21	918	939	[hg19:12:89742092-89742113:-]	0.7718	160	6	-20.03	-0.1463
MIMAT0000062	hsa-let-7a	25909	AHCTF1	uc001ibu.1	NM_015446	uuGAUAUGUUGGAUGAUGGAGu	:|:|::||: |||||||	uuUUGUGUAAU---CUACCUCa	2	21	548	566	[hg19:1:247003542-247003560:-]	0.6212	148	7	-18.3	-1.2449
MIMAT0000062	hsa-let-7a	4602	MYB	uc003qfv.2	AY787466	uugauaugUUGGAUGAUGGAGu	|| |:|||||||	guccccugAAGAUGCUACCUCa	2	15	1883	1904	[hg19:6:135521321-135521337,135521428-135521432:+]	0.7106	150	7	-17.65	-0.2997
MIMAT0000062	hsa-let-7a	220134	SKA1	uc002leu.2	NM_001039535	uugauauGUUGGAUGA-UGGAGu	|:|:|| || |||||	auggucuCGAUCUCCUGACCUCa	2	16	696	718	[hg19:18:47919313-47919335:+]	0.5023	123	0	-18.12	-0.1349
MIMAT0000062	hsa-let-7a	79922	MRM1	uc002hne.2	NM_024864	uuGAUAUGUUGGAUGAUGGAGu	|| |:|| | |||||||	gaCUCUGCA--C--CUACCUCa	2	21	493	510	[hg19:17:34965344-34965361:+]	0.46	142	7	-18.1	-0.1846
MIMAT0000062	hsa-let-7a	122809	SOCS4	uc001xbp.2	NM_080867	uugauauguuGGAUGAUGGAGu	| |||||||||	agaaaagucuCAUACUACCUCa	2	13	1829	1850	[hg19:14:55512911-55512932:+]	0.5902	152	7	-17.28	-0.3881
MIMAT0000062	hsa-let-7a	6891	TAP2	uc003occ.2	AK222823	uuGAUAUGUUGGAUGAU-GGAGu	:||| | ||||||| ||||	acUUAU-CUUCCUACUAUCCUCu	2	21	3164	3185	[hg19:6:32793498-32793519:-]	0.5468	130	0	-19.26	-0.6678
MIMAT0000062	hsa-let-7a	401589	LOC401589	uc004dqc.2	AK096379	uuGAUAUGUUGGAUGAU-GGAGu	|| ||| ||| ||| ||||	cuCUUUACCACCCUCUAGCCUCu	2	21	258	280	[hg19:X:51944628-51944650:+]	0.5944	132	0	-17.11	-0.2891
MIMAT0000062	hsa-let-7a	79727	LIN28A	uc001bmi.1	AK022519	uugAUAUGUUGGA-----UGAUGGAGu	|: |||:||| ||||||||	gagUGCACAGCCUAUUGAACUACCUCa	2	20	1630	1656	[hg19:1:26753835-26753861:+]	0.6562	154	7	-24.38	-0.8085
MIMAT0000062	hsa-let-7a	9628	RGS6	uc001xmx.3	NM_004296	uugauauguuggaUGAUGGAGu	||||||||	ccugggauuucaaACUACCUCa	2	10	3235	3256	[hg19:14:73032410-73032431:+]	0.5863	145	7	-19.34	-0.3537
MIMAT0000062	hsa-let-7a	392	ARHGAP1	uc001ndd.2	NM_004308	uugauauGUUGGAUGA-UGGAGu	|:|:|| || |||||	auggucuCGAUCUCCUGACCUCa	2	16	1282	1304	[hg19:11:46699283-46699305:-]	0.5007	123	0	-18.12	-0.1144
MIMAT0000062	hsa-let-7a	64799	IQCH	uc002aqo.1	NM_001031715	uugauaUGUUGGAUGAUGGAGu	||| : ||||||||:	aguucaACAUUAUACUACCUUu	2	17	744	765	[hg19:15:67793828-67793849:+]	0.5729	144	0	-17.1	-0.1018
MIMAT0000062	hsa-let-7a	51705	EMCN	uc003hvr.2	NM_016242	uuGAUAU-GUUGG--AUGA-UGGAGu	|| || |||:| |:|| |||||	ugCUCUAGCAAUCAUUGCUAACCUCu	2	21	931	956	[hg19:4:101318614-101318639:-]	0.641	126	0	-17.5	-0.5066
MIMAT0000062	hsa-let-7a	9819	TSC22D2	uc003exw.2	AF201292	uugaUA-UGUUGGAUGAUGGAGu	|| | |||| |||||||	gaaaAUCAGAACC-CCUACCUCa	2	19	2137	2158	[hg19:3:150128924-150128945:+]	0.7167	151	7	-17.84	-0.302
MIMAT0000062	hsa-let-7a	10919	EHMT2	uc011eoy.1	AK056936	uuGAUAUGUUGGAUGAUGGAGu	|| | | |:| |||||||	caCUCUUC--CUUUCUACCUCa	2	21	256	275	[hg19:6_apd_hap1:3178499-3178518:-]	0.5961	149	7	-18.17	-1.1684
MIMAT0000062	hsa-let-7a	202020	FLJ39653	uc011bxg.1	NR_027697	uugauaugUUGGAUGAUGGAGu	:|::|||||||||	gguucccaGAUUUACUACCUCc	2	15	907	928	[hg19:4:16258788-16258809:+]	0.549	158	7	-17.7	-0.3885
MIMAT0000062	hsa-let-7a	29915	HCFC2	uc001tkj.3	NM_013320	uuGAU-AUGUUGGA--U-GAUGGAGu	||| || ||::| | :||||||	caCUAGUAGAAUUUUAACUUACCUCa	2	21	1750	1775	[hg19:12:104498801-104498826:+]	0.7581	137	6	-17.64	-0.1577
MIMAT0000062	hsa-let-7a	401253	C6orf227	uc003oew.1	NR_027908	uuGAUAUGUUGGAUGAUGGAGu	| ||| :|| |||||||	ggCAAUAGGAC---CUACCUCa	2	21	1379	1397	[hg19:6:33553994-33554012:-]	0.5334	148	7	-17.27	-0.432
MIMAT0000062	hsa-let-7a	11120	BTN2A1	uc003nib.1	NM_007049	uugaUAUGUUGGAU-GAUGGAGu	||: | | | |||||||	aguaAUGGACCAGAUCUACCUCa	2	19	737	759	[hg19:6:26469514-26469536:+]	0.5356	145	7	-17.41	-0.8049
MIMAT0000062	hsa-let-7a	55680	RUFY2	uc010qiw.1	AK294211	uugauaUGUUGGA--U---GAUGGAGu	|||||:| | |||||||	gauagcACAACUUCAAGGCCUACCUCa	2	17	494	520	[hg19:10:70137799-70137825:-]	0.6042	146	7	-18.61	-0.4985
MIMAT0000062	hsa-let-7a	84629	TNRC18	uc003sok.1	BC036932	uuGA-UAUGUU-GGAUGAUGGAGu	|| | :||| ||| |||||||	gcCUCAAGCAAUCCUCCUACCUCg	2	21	205	228	[hg19:7:5429760-5429783:-]	0.5141	162	7	-21.33	-0.1329
MIMAT0000062	hsa-let-7a	144233	BCDIN3D	uc001rvh.2	NM_181708	uugaUAUGUUGGA-UGAU-GGAGu	| :||| || |||| ||||	ucaaAAGCAAGCUCACUACCCUCa	2	19	1223	1246	[hg19:12:50230908-50230931:-]	0.5108	125	0	-17.48	-0.6178
MIMAT0000062	hsa-let-7a	9374	PPT2	uc011hxk.1	NM_138717	uugauAUGU-UGGA--UGAUGGAGu	| || :||| |||||||	acaauUCCAGGCCUCCCCUACCUCa	2	18	192	216	[hg19:6_mcf_hap5:3510748-3510772:+]	0.7594	143	7	-18.47	-0.6936
MIMAT0000062	hsa-let-7a	114043	C21orf90	uc002zfg.3	NR_026548	uugauAUGUUGGAUGAUGGAGu	|: : ||| |||||||	aacacUGAGCCCUCCUACCUCc	2	18	540	561	[hg19:21:45937637-45937658:+]	0.5108	153	7	-18.27	-0.1083
MIMAT0000062	hsa-let-7a	221785	ZNF498	uc003url.1	NM_145115	uugauAUGUUGGAUGAU-GGAGu	||:||| | ||| ||||	caggcUAUAACAUUCUAUCCUCa	2	18	697	719	[hg19:7:99228340-99228362:+]	0.5471	129	0	-18.66	-0.6151
MIMAT0000062	hsa-let-7a	222659	PXT1	uc003omd.1	NM_152990	uuGAUAUGUUGGA--UGAUGGAGu	:| ||| ::| |||||||	ucUUUUACCUUUUUGUCUACCUCa	2	21	1035	1058	[hg19:6:36358489-36358512:-]	0.5347	143	7	-17.96	-1.0818
MIMAT0000062	hsa-let-7a	79685	SAP30L	uc003lvk.2	NM_024632	uuGAUAUGUUGGAUGAUG-GAGu	:| ||: ::||:|||| |||	auUUCUAUUGUCUGCUACGCUCa	2	21	4712	4734	[hg19:5:153840300-153840322:+]	0.565	128	0	-20.52	-0.1112
MIMAT0000062	hsa-let-7a	574	BAGE	uc002yiv.1	NM_001187	uugauauGUUGGAUGA-UGGAGu	|:|:|| || |||||	auggucuCGAUCUCCUGACCUCg	2	16	27	49	[hg19:21:11059767-11059789:-]	0.5086	123	0	-18.06	-0.1482
MIMAT0000062	hsa-let-7a	10351	ABCA8	uc002jht.2	BC024003	uugauauGUUGGAUGA-UGGAGu	|:|:|| || |||||	auggucuCGAUCUCCUGACCUCg	2	16	270	292	[hg19:17:66928133-66928155:-]	0.5031	123	0	-18.06	-0.1717
MIMAT0000062	hsa-let-7a	400509	RUNDC2B	uc010vdo.1	NM_001012391	uugauaugUUGGAUGAUGGAGu	| :|||||:||||	---aagugAUUCUACUGCCUCa	2	15	1	19	[hg19:16:29380935-29380953:+]	0.9624	142	0	-21.89	-0.1217
MIMAT0000062	hsa-let-7a	10352	WARS2	uc001ehn.2	NM_015836	uuGA-UAUGUUGGAUGAUGGAGu	|| || : :||| |||||||	uuCUCAUCUUGCCU-CUACCUCa	2	21	1170	1191	[hg19:1:119574343-119574364:-]	0.5252	153	7	-18.85	-0.5881
MIMAT0000062	hsa-let-7a	10072	DPP3	uc001oif.1	NM_130443	uugauauguuggAUGAUGGAGu	|||||||||	cuuggaccuuggUACUACCUCa	2	11	102	123	[hg19:11:66276824-66276845:+]	0.6414	150	7	-19.55	-0.6107
MIMAT0000062	hsa-let-7a	23114	NFASC	uc001hbn.1	BX641048	uugauauGUUGG-AUGA-UGGAGu	||||| | || |||||	caccccuCAACCAUCCUCACCUCa	2	16	1379	1402	[hg19:1:204968086-204968109:+]	0.5327	122	0	-17.01	-0.1075
MIMAT0000062	hsa-let-7a	6319	SCD	uc001kqy.2	NM_005063	uugaUAUGUUGGAU-GAUGGAGu	||| ||: | |||||||	gauaAUAAUACUGACCUACCUCa	2	19	3447	3469	[hg19:10:102124137-102124159:+]	0.7343	153	7	-17.87	-0.3791
MIMAT0000062	hsa-let-7a	836	CASP3	uc003iwi.2	NM_032991	uuGAUAUGUUGGAUGAUGGAGu	||||: || :|||||||	caCUAUG-AA---GCUACCUCa	2	21	143	160	[hg19:4:185550266-185550283:-]	0.6544	146	7	-18.78	-0.9666
MIMAT0000062	hsa-let-7a	55119	PRPF38B	uc001dvv.3	NM_018061	uuGAUAUGUUGGAUGAUGGAGu	|| | :|:| | |||||||	ucCU-UUUAGCAUUCUACCUCa	2	21	647	667	[hg19:1:109243289-109243309:+]	0.6773	154	7	-18.28	-1.1325
MIMAT0000062	hsa-let-7a	340665	CYP26C1	uc009xud.2	AK131099	uugauauGU-UGGAUGAUGGAGu	|| ||: ||||||||	acucagcCACACUCACUACCUCu	2	16	2138	2160	[hg19:10:94824452-94824474:+]	0.5238	154	7	-17.46	-0.1015
MIMAT0000062	hsa-let-7a	6809	STX3	uc001nog.2	NM_004177	uugauAUGUUGGAUGAUGGAGu	|::| ::| |||||||	ggugcUGUAUUUUUCUACCUCa	2	18	352	373	[hg19:11:59568649-59568670:+]	0.5882	153	7	-20.12	-1.0451
MIMAT0000062	hsa-let-7a	80862	NCRNA00171	uc011ihh.1	BX648746	uugaUAUGUUGGAUGAUGGAGu	|| || | | |||||||	cugcAUCCAUCAU-CUACCUCa	2	19	1983	2003	[hg19:6_qbl_hap6:1315736-1315756:-]	0.5804	152	7	-17.14	-1.0887
MIMAT0000062	hsa-let-7a	23500	DAAM2	uc003oox.2	NM_015345	uuGAUAUGUUGGAUGAUGG-AGu	||: :||||| ||||| ||	ccCUGCCUAACCU-CUACCAUCa	2	21	1524	1545	[hg19:6:39871337-39871358:+]	0.4888	126	0	-20.89	-0.117
MIMAT0000062	hsa-let-7a	1743	DLST	uc001xqv.2	NM_001933	uugaUAUGUUGGAUGAUGGAGu	||:| :|| |||||||	caagAUGC-CUCUUCUACCUCu	2	19	555	575	[hg19:14:75369588-75369608:+]	0.5818	152	7	-17.1	-0.5717
MIMAT0000062	hsa-let-7a	3227	HOXC11	uc001sem.2	NM_014212	uugAUAUGUU---GG---AUGAUGGAGu	|:|:||| || | |||||||	aggUGUGCAAAGUCCGUGUCCUACCUCc	2	20	527	554	[hg19:12:54369724-54369751:+]	0.657	145	7	-17.71	-0.2004
MIMAT0000062	hsa-let-7a	54436	SH3TC1	uc003gkx.3	BC030283	uugauaUGUUG-GAUGAUGGAGu	| |:| || |||||||	gcuggcAGAGCACUUCUACCUCa	2	17	3291	3313	[hg19:4:8239271-8239293:+]	0.721	151	7	-20.86	-0.2032
MIMAT0000062	hsa-let-7a	5778	PTPN7	uc001gxm.1	NM_002832	uuGAUAUGUUGGA-U---GAUGGAGu	| | : :|||| | |||||||	uuCCAGGGGACCUCAGGUCUACCUCa	2	21	1025	1050	[hg19:1:202116684-202116709:-]	0.537	142	7	-18.7	-0.2547
MIMAT0000062	hsa-let-7a	5977	DPF2	uc001odm.2	NM_006268	uuGAUAUGUUGGAU--GA-UGGAGu	||:|:| :| || || |||||	ccCUGUGCCGCAUAGCCUCACCUCu	2	21	467	491	[hg19:11:65119697-65119721:+]	0.528	123	0	-17.31	-0.1306
MIMAT0000062	hsa-let-7a	5090	PBX3	uc011lzx.1	AK299267	uugauauguUGGAUGAUGGAGu	||:|||||||||	agagugcucACUUACUACCUCu	2	14	1035	1056	[hg19:9:128729101-128729122:+]	0.7778	161	7	-22	-1.0687
MIMAT0000062	hsa-let-7a	5090	PBX3	uc011lzx.1	AK299267	uugaUAUGUUG-GAUGAUGGAGu	| |||:| :||:||||||	caaaACACAGCUUUAUUACCUCa	2	19	966	988	[hg19:9:128729032-128729054:+]	0.7902	149	6	-20.97	-0.2674
MIMAT0000062	hsa-let-7a	81030	ZBP1	uc010zzn.1	NM_001160419	uuGAUAUGUUGGAUGAUGGAGu	|| |: ||:| |||||||	uaCUCUGAUACUUUCUACCUCa	2	21	124	145	[hg19:20:56187997-56188018:-]	0.5506	160	7	-19.54	-1.3232
MIMAT0000062	hsa-let-7a	79830	ZMYM1	uc009vus.1	AK308655	uuGAUAUGUUGGAUGAUGGAGu	||: | :|| ||||||||	agCUGGAAGAC--ACUACCUCu	2	21	820	839	[hg19:1:35569931-35569950:+]	0.7304	153	7	-17.81	-0.9733
MIMAT0000062	hsa-let-7a	11046	SLC35D2	uc004awd.2	CR596054	uugaUAUGUU--GGAUGAUGGAGu	||:||| ||||||||	caaaAUGCAAAGAGAACUACCUCa	2	19	168	191	[hg19:9:99083376-99083399:-]	0.5577	149	7	-19.7	-1.0388
MIMAT0000062	hsa-let-7a	113278	C20orf54	uc002wee.2	AK291706	uuGAUAUGU-UGGAUGAUGGAGu	| :|| : ||| ||||||||	ucCAGUAAGUACCAACUACCUCa	2	21	1017	1039	[hg19:20:741255-741277:-]	0.5433	159	7	-20.56	-0.4984
MIMAT0000062	hsa-let-7a	56889	TM9SF3	uc001kmm.3	NM_020123	uuGAUAUGUUGG-AUGAUG-GAGu	||||| |||: |:|||| |||	ugCUAUA-AACUAUGCUACUCUCa	2	21	1365	1387	[hg19:10:98280633-98280655:-]	0.5698	133	0	-20.05	-0.2051
MIMAT0000062	hsa-let-7a	10391	CORO2B	uc002arj.3	NM_006091	uugauAUGUUGGAUGA-UGGAGu	| :||||| || |||||	caaccUCUAACCUCCUGACCUCa	2	18	151	173	[hg19:15:69018464-69018486:+]	0.5424	129	0	-18.65	-0.3451
MIMAT0000062	hsa-let-7a	2000	ELF4	uc004eve.3	NM_001127197	uuGAUAUGUUGGA-UGAUGGAGu	| | ::|||| ||||||||	auCCACUUGACCUAACUACCUCc	2	21	1590	1612	[hg19:X:129199084-129199106:-]	0.6209	159	7	-19.74	-0.3027
MIMAT0000062	hsa-let-7a	100132406	NBPF10	uc010oxv.1	AF379632	uugauaUGUUGGAUGAUGGAGu	|:||::|::||||||	aaggcaAUAAUUUGUUACCUCa	2	17	56	77	[hg19:1:144174550-144174571:+]	0.5749	148	6	-20.41	-0.145
MIMAT0000062	hsa-let-7a	9448	MAP4K4	uc002tbc.2	NM_145686	uuGAUAUGUUGGAUGAUGG-AGu	||:| ||: :| ||||| ||	ugCUGUUCAGAUU-CUACCAUCa	2	21	232	253	[hg19:2:102507943-102507964:+]	0.6122	122	0	-17.22	-0.1234
MIMAT0000062	hsa-let-7a	10755	GIPC1	uc002myx.2	NM_202470	uuGAUAUGUUGGAUGAUGGAGu	||:| | || |||||||	ccCUGUUC-CCCACCUACCUCa	2	21	217	237	[hg19:19:14588991-14589011:-]	0.5447	150	7	-17.73	-0.1953
MIMAT0000062	hsa-let-7a	84909	C9orf3	uc004avb.1	AK098242	uuGAUAUGUUGGAU-GA-UGGAGu	||: |:||| |: || |||||	gaCUGAAUAACGUGUCUAACCUCc	2	21	246	269	[hg19:9:97694282-97694305:+]	0.4898	127	0	-17.44	-0.2991
MIMAT0000062	hsa-let-7a	55681	SCYL2	uc001thn.2	NM_017988	uuGAUAUGUUGGAUGAUGGAGu	|| | : |||||||||:	gaCUUCCCUGACUACUACCUUc	2	21	793	814	[hg19:12:100733743-100733764:+]	0.644	140	0	-17.94	-0.1362
MIMAT0000062	hsa-let-7a	64800	EFCAB6	uc003beb.3	Y10776	uuGA-UAUGUUGGAUGAUGGAGu	|| | || ||| |||||||	uaCUGAGACCCCCU-CUACCUCc	2	21	87	108	[hg19:22:44112581-44112602:-]	0.5423	153	7	-19.63	-0.4619
MIMAT0000062	hsa-let-7a	64902	AGXT2	uc003jjf.2	NM_031900	uuGAUAU-GUUGGAUGAUGGAGu	||: | | ||| |||||||	ucCUGGAGCCACC--CUACCUCa	2	21	556	576	[hg19:5:34998248-34998268:-]	0.5569	148	7	-19.22	-0.2001
MIMAT0000062	hsa-let-7a	56474	CTPS2	uc004cxm.2	NM_019857	uugauauGUUGGAUGAUGGAGu	|| ||||||||||	caaaaccCAUACUACUACCUCa	2	16	1315	1336	[hg19:X:16606604-16606625:-]	0.514	159	7	-20.26	-0.9344
MIMAT0000062	hsa-let-7a	56474	CTPS2	uc004cxm.2	NM_019857	uugauauGU-UGGAUGA-UGGAGu	|| ||||:|| |||||	uugacacCAUACCUGCUAACCUCg	2	16	1337	1360	[hg19:X:16606580-16606603:-]	0.514	126	0	-20.69	-0.1691
MIMAT0000062	hsa-let-7a	645166	LOC645166	uc009wkw.1	NR_027354	uuGAUAUGUUGGAUGAUGGAGu	:|:||:::| | | |||||	gaUUGUAUGGCAU-CAACCUCa	2	21	631	651	[hg19:1:148952581-148952601:+]	0.9621	126	0	-17.25	-0.1077
MIMAT0000062	hsa-let-7a	339488	TFAP2E	uc010ohy.1	NM_178548	uuGAUAUGUUGG-AUGAUG-GAGu	|| |::| || | |||| |||	cuCUUUGUACCCUUCCUACUCUCa	2	21	481	504	[hg19:1:36060758-36060781:+]	0.5561	123	0	-17.62	-0.3296
MIMAT0000062	hsa-let-7a	6773	STAT2	uc001slc.2	NM_005419	uugaUAUGUU-GGAUGAUGGAGu	| :||| ||| |||||||	guucAAGCAAUCCUCCUACCUCa	2	19	877	899	[hg19:12:56736274-56736296:-]	0.513	161	7	-21.39	-0.1002
MIMAT0000062	hsa-let-7a	83449	PMFBP1	uc002fcd.2	NM_031293	uuGAUAUGUUGG-AUGAUGG-AGu	|| || |||| ||||||| ||	agCUUUAGAACCAUACUACCAUCu	2	21	177	200	[hg19:16:72153037-72153060:-]	0.5807	139	0	-20.9	-0.2275
MIMAT0000062	hsa-let-7a	7416	VDAC1	uc003kyp.1	NM_003374	uuGAUAUGUUGGAU-GAUGGAGu	:| |:||:| || ||||||:	uaUUUUGCAGCAUAGCUACCUUc	2	21	32	54	[hg19:5:133308408-133308430:-]	0.6998	147	0	-17.63	-0.1156
MIMAT0000062	hsa-let-7a	79008	GIYD2	uc002dsx.2	NM_024044	uuGAUAUGUUGGAUGAUGGAGu	|| ||| ||| |||||||	ucCU-UACCCCCUCCUACCUCu	2	21	10	30	[hg19:16:29469455-29469475:+]	0.5064	162	7	-17.99	-0.9884
MIMAT0000062	hsa-let-7a	11254	SLC6A14	uc004eqi.2	NM_007231	uuGA-UAUGUUGGAU-GAUGGAGu	|| | :::|:||: |||||||	acCUCAAGUGAUCUGUCUACCUCg	2	21	1843	1866	[hg19:X:115591964-115591987:+]	0.5109	154	7	-18.71	-0.1039
MIMAT0000062	hsa-let-7a	4698	NDUFA5	uc003vkt.1	AK022209	uugauaUGUUGGAUGAUGGAGu	||| |: ||||||||	uugacaACAUCUCACUACCUCc	2	17	878	899	[hg19:7:123196085-123196106:-]	0.5187	160	7	-17.87	-0.3673
MIMAT0000062	hsa-let-7a	396	ARHGDIA	uc002kbq.2	NM_004309	uuGAUAUGUUGGA-UGAU-GGAGu	| :|: ::||| |||| ||||	uaCCGUGGGGCCUCACUAGCCUCu	2	21	523	546	[hg19:17:79826206-79826229:-]	0.582	123	0	-19.12	-0.1381
MIMAT0000062	hsa-let-7a	84146	ZNF644	uc001dnw.2	NM_201269	uugaUAUGUUGG-AUGAUGGAGu	:|:|| || |:|||||||	agugGUGCAUCCAUGCUACCUCc	2	19	702	724	[hg19:1:91381631-91381653:-]	0.7626	161	7	-21.15	-0.7646
MIMAT0000062	hsa-let-7a	384	ARG2	uc001xjs.2	NM_001172	uugaUAUGUUGGAUGAUGGAGu	||| ||: |||||||	agggAUAACACUGUCUACCUCa	2	19	725	746	[hg19:14:68118362-68118383:+]	0.4987	154	7	-20.59	-0.9453
MIMAT0000062	hsa-let-7a	5087	PBX1	uc001gcs.2	BC143451	uuGAUAUGUUGGA-UGAUGGAGu	:||| :| :|| ||||||||	ucUUAU-UACUCUCACUACCUCu	2	21	613	634	[hg19:1:164816390-164816411:+]	0.6084	157	7	-17.69	-0.1937
MIMAT0000062	hsa-let-7a	1026	CDKN1A	uc003omm.3	NM_000389	uugauaUGUUGGAU---GAUGGAGu	:|| |||| |||||||	agaaggGCACCCUAGUUCUACCUCa	2	17	926	950	[hg19:6:36654503-36654527:+]	0.5614	151	7	-19.46	-0.5197
MIMAT0000062	hsa-let-7a	55278	QRSL1	uc003prl.2	AK022251	uuGAUAUGU-UGGAUGAUGGAGu	||||| | | ||||||||:	ugCUAUAGAGAAAUACUACCUUa	2	21	799	821	[hg19:6:107101367-107101389:+]	0.5227	151	0	-22.51	-0.1827
MIMAT0000062	hsa-let-7a	10940	POP1	uc011lgv.1	NM_001145861	uugAUAUGUUGGAU-GAUGGAGu	|:|| :| || |||||||	cugUGUAGUGCAUAGCUACCUCu	2	20	1008	1030	[hg19:8:99171507-99171529:+]	0.5471	154	7	-17.13	-0.1284
MIMAT0000062	hsa-let-7a	63891	RNF123	uc003cxi.2	BC112900	uuGAUAUGUUGGAUGAUGGAGu	| ||||:| |||||||||	gcCAAUACGA-GUACUACCUCc	2	21	3389	3409	[hg19:3:49758706-49758726:+]	0.6653	166	7	-19.02	-0.1605
MIMAT0000062	hsa-let-7a	4848	CNOT2	uc001svv.2	NM_014515	uugauauguuggaugAUGGAGu	||||||	auguuugcccugcugUACCUCa	2	8	773	794	[hg19:12:70748468-70748489:+]	0.8159	120	6	-17.68	-0.2262
MIMAT0000062	hsa-let-7a	58533	SNX6	uc001wsf.1	NM_152233	uugauaUGU-UGGAU-GAUGGAGu	||| ||: | |||||||	uaaaggACAUACUGACCUACCUCa	2	17	1643	1666	[hg19:14:35030662-35030685:-]	0.6205	150	7	-19.2	-0.5266
MIMAT0000062	hsa-let-7a	4481	MSR1	uc011kxz.1	AK293409	uugaUAUGUUGGAUGAUGGAGu	||:: | | |||||||	gaacAUGUUAACACCUACCUCa	2	19	1584	1605	[hg19:8:15996906-15996927:-]	0.6307	150	7	-18.39	-0.4004
MIMAT0000062	hsa-let-7a	55775	TDP1	uc001xyb.2	BC006083	uuGAUAUGUU-GGAUGAUGGAGu	| | |||| || |||||||	aaCCAGACAAGCCAUCUACCUCu	2	21	314	336	[hg19:14:90429529-90429551:+]	0.5987	159	7	-18.26	-0.2311
MIMAT0000062	hsa-let-7a	57526	PCDH19	uc004efx.3	NM_001105243	uuGAUAUGUUGGAUGAUGGAGu	| :|:| : |||||||||	uuCAGUGCUGAAUACUACCUCa	2	21	1926	1947	[hg19:X:99549328-99549349:-]	0.684	156	7	-19.73	-0.4551
MIMAT0000062	hsa-let-7a	146330	FBXL16	uc002cjc.2	NM_153350	uuGAUAUGUUGGAUGAUGGAGu	:|:|||| : || |||||	uaUUGUACA--UAACGACCUCa	2	21	1647	1666	[hg19:16:742609-742628:-]	0.8317	125	0	-17.63	-0.1133
MIMAT0000062	hsa-let-7a	2073	ERCC5	uc010tjc.1	AK303558	uugauauguuggauGAUGGAGu	|||||||	gcuguugccgaggcCUACCUCa	2	9	2516	2537	[hg19:13:103524660-103524681:+]	0.7429	140	7	-19.57	-0.1698
MIMAT0000062	hsa-let-7a	26229	B3GAT3	uc001ntw.2	NM_012200	uuGAUAUGUUGGAUGAUGGAGu	||: | |:| |||||||	ugCUGACCCCCUUCCUACCUCc	2	21	361	382	[hg19:11:62382791-62382812:-]	0.6593	152	7	-17.62	-0.7413
MIMAT0000062	hsa-let-7a	89978	ATPBD4	uc001zja.2	NM_080650	uuGAUAUGUUGGAUGAUGGAGu	| |||:| ||| |||||||	ucCCAUAUACCCU-CUACCUCc	2	21	680	700	[hg19:15:35663651-35663671:-]	0.521	166	7	-18.79	-0.3592
MIMAT0000062	hsa-let-7a	124583	CANT1	uc002jwk.2	NM_001159773	uugauaUGUUGGAUGAUGGAGu	|||:| ||||||||	cuccccACAGC--ACUACCUCa	2	17	1191	1210	[hg19:17:76988422-76988441:-]	0.5215	153	7	-19.19	-0.1882
MIMAT0000062	hsa-let-7a	3581	IL9R	uc004fnv.1	NM_002186	uugauaUGUUGGAUGAU-GGAGu	:||:||| ||| ||||	uggggaGCAGCCU-CUACCCUCa	2	17	169	190	[hg19:X:155240243-155240264:+]	0.6348	122	0	-20.76	-0.4103
MIMAT0000062	hsa-let-7a	23559	WBP1	uc002sll.1	AK094297	uugAUAUGUUGGAU--GAUGGAGu	|: |||||| : |||||||	gagUGAACAACCAGCCCUACCUCu	2	20	1124	1147	[hg19:2:74686789-74686812:+]	0.6743	158	7	-19.69	-0.1291
MIMAT0000062	hsa-let-7a	9883	POM121	uc003twj.2	NM_172020	uuGAUAUGUUGGA-UGA-UGGAGu	||:| | ||:| ||| |||||	uuCUGUCCCACUUAACUGACCUCa	2	21	1111	1134	[hg19:7:72417884-72417907:+]	0.4754	131	0	-18.25	-0.1581
MIMAT0000062	hsa-let-7a	56977	STOX2	uc003ivz.1	NM_020225	uugauauguuGGAUGAUGGAGu	||| ||:||||	------uuguCCUUCUGCCUCa	2	13	1	16	[hg19:4:184938438-184938453:+]	0.7192	136	0	-18.02	-0.2502
MIMAT0000062	hsa-let-7a	6199	RPS6KB2	uc001olh.2	CR622954	uugauaUGUUGGAUGAUGGAGu	:||| || |||||||	cuggugGCAAACU-CUACCUCa	2	17	501	521	[hg19:11:67198948-67198968:+]	0.7852	154	7	-19.78	-0.8403
MIMAT0000062	hsa-let-7a	6199	RPS6KB2	uc001olh.2	CR622954	uugauaUGUUGGAUGAUGGAGu	:| |||| |||||||	cacggaGCUACCU-CUACCUCc	2	17	1304	1324	[hg19:11:67202517-67202537:+]	0.635	154	7	-18.1	-0.1398
MIMAT0000062	hsa-let-7a	90550	CCDC109A	uc009xqp.1	AK310455	uugaUAUGUUGGAUGAUGGAGu	|||| :::| |||||||	caagAUACCGUUU-CUACCUCa	2	19	276	296	[hg19:10:74474899-74474919:+]	0.8609	156	7	-18.64	-1.2643
MIMAT0000062	hsa-let-7a	79930	DOK3	uc003mhi.3	NM_001144875	uuGAUAUGUU--GGAUGAUGGAGu	|| |:| | ||| |||||||	uaCU-UGCUAUUCCUCCUACCUCa	2	21	942	964	[hg19:5:176929082-176929104:-]	0.5134	153	7	-22.13	-0.7238
MIMAT0000062	hsa-let-7a	22877	MLXIP	uc001ubq.2	NM_014938	uuGAU-AUGUUGGAUGAUGGAGu	||: |:| | |||||||	ucCUGCUGCUUCAGCCUACCUCu	2	21	1991	2013	[hg19:12:122628350-122628372:+]	0.5942	143	7	-18.05	-0.1078
MIMAT0000062	hsa-let-7a	64072	CDH23	uc001jrx.3	NM_022124	uugaUAUGUUGGAUGAUGGAGu	|| ::|||| ||||||:	cagcAUCUGACCU-CUACCUUc	2	19	181	201	[hg19:10:73575216-73575236:+]	0.6898	144	0	-17.67	-0.121
MIMAT0000062	hsa-let-7a	27315	PGAP2	uc010qya.1	NR_027017	uuGAU-AUGUUGGAUGAUGGAGu	||| |: |||| ||||||||	gcCUACUGGAACC-ACUACCUCa	2	21	538	559	[hg19:11:3845227-3845248:+]	0.7337	165	7	-24.37	-0.5915
MIMAT0000062	hsa-let-7a	283579	C14orf178	uc001xuh.1	BC113986	uuGAUAUGUUGGAUGAUGGAGu	| :|: : |:| |||||||	uuCAGUGAGUCUUUCUACCUCa	2	21	517	538	[hg19:14:78235973-78235994:+]	0.5524	152	7	-17.45	-0.8155
MIMAT0000062	hsa-let-7a	162427	FAM134C	uc002ial.2	NM_178126	uugaUAUGUU-GGAUGAUGGAGu	| :|:| :|| |||||||	ggucAAGCGAUUCUCCUACCUCa	2	19	851	873	[hg19:17:40732958-40732980:-]	0.5063	153	7	-18.98	-0.1183
MIMAT0000062	hsa-let-7a	375346	TMEM110	uc003dge.2	NM_198563	uugauauguuGGAUGAUGGAGu	|:| |||||||	ucugcccuucCUUUCUACCUCu	2	13	87	108	[hg19:3:52874402-52874423:-]	0.5151	148	7	-17.94	-0.5942
MIMAT0000062	hsa-let-7a	3581	IL9R	uc004fxn.1	NM_002186	uugauaUGUUGGAUGAU-GGAGu	:||:||| ||| ||||	uggggaGCAGCCU-CUACCCUCa	2	17	169	190	[hg19:Y:59343249-59343270:+]	0.5936	122	0	-20.76	-0.3408
MIMAT0000062	hsa-let-7a	51026	GOLT1B	uc009ziu.2	AK311331	uugaUAUGUUGGAUGAUGGAGu	||: |: || |||||||	acaaAUGGAGACUCCUACCUCa	2	19	1928	1949	[hg19:12:21670264-21670285:+]	0.633	158	7	-18.23	-0.5798
MIMAT0000062	hsa-let-7a	11120	BTN2A1	uc003nic.1	NM_078476	uugaUAUGUUGGAU-GAUGGAGu	||: | | | |||||||	aguaAUGGACCAGAUCUACCUCa	2	19	1545	1567	[hg19:6:26469514-26469536:+]	0.5356	145	7	-17.41	-0.6252
MIMAT0000062	hsa-let-7a	79919	C2orf54	uc002wae.3	NM_001085437	uugauauGUUGGAUGAUGGAGu	| |||| |||||||	ggcauccCCACCUCCUACCUCg	2	16	527	548	[hg19:2:241825939-241825960:-]	0.5227	159	7	-19.61	-0.1764
MIMAT0000062	hsa-let-7a	90135	BTBD6	uc010tyq.1	NM_033271	uugauauguuGGAUGAU-GGAGu	|||:||| ||||	guuggaucuuCCUGCUACCCUCu	2	13	288	310	[hg19:14:105717297-105717319:+]	0.5311	120	0	-17.97	-0.2072
MIMAT0000062	hsa-let-7a	23107	MRPS27	uc003kbz.3	NM_015084	uugauauGUUGGAUGA-UGGAGu	|||||| || |||||	cuggucuCAACCUCCUGACCUCa	2	16	583	605	[hg19:5:71516131-71516153:-]	0.5055	131	0	-21.93	-0.1727
MIMAT0000062	hsa-let-7a	64506	CPEB1	uc002biv.2	NM_030594	uugAUAUGUUGGAUGAUGGAGu	|:|: |::|| |||||||	gugUGUGAAGUCU-CUACCUCa	2	20	1275	1295	[hg19:15:83212047-83212067:-]	0.7864	157	7	-20.37	-1.1898
MIMAT0000062	hsa-let-7a	9910	RABGAP1L	uc001gjz.2	BC062541	uugauaUGUUGGAUGAUG-GAGu	| |||| ||||| |||	gcugggAGAACC-ACUACUCUCu	2	17	152	173	[hg19:1:174514241-174514262:+]	0.5023	122	0	-18.89	-0.2601
MIMAT0000062	hsa-let-7a	1861	TOR1A	uc004byn.2	BC014484	uuGA-UAUGUUGGAU-GAUGGAGu	|| | :::|:||: |||||||	acCUCAAGUGAUCUGCCUACCUCa	2	21	749	772	[hg19:9:132583938-132583961:-]	0.5068	154	7	-18.77	-0.1851
MIMAT0000062	hsa-let-7a	317671	RFESD	uc003klg.2	NM_001131066	uuGAUAUGUUGGAUGAUGGAGu	||:|: :|::|:|||||||	cuCUGUG-GAUUUGCUACCUCu	2	21	494	514	[hg19:5:94992507-94992527:+]	0.5185	162	7	-22.4	-0.5797
MIMAT0000062	hsa-let-7a	28969	BZW2	uc003stj.2	NM_014038	uuGAUAUG---UUGGAUGAUGGAGu	:||||| :: || |||||||	uaUUAUACUUGGGACU-CUACCUCu	2	21	191	214	[hg19:7:16745904-16745927:+]	0.707	149	7	-18.75	-1.0241
MIMAT0000062	hsa-let-7a	90407	TMEM41A	uc003fpk.2	CR620821	uuGAUAUGUUGGAUGA-UGGAGu	||:| ||||| || |||||	ucCUGU-CAACC--CUAACCUCu	2	21	37	56	[hg19:3:185209484-185209503:-]	0.7927	123	0	-17.48	-0.1796
MIMAT0000062	hsa-let-7a	51087	YBX2	uc002gfq.2	NM_015982	uugauauGUUGGAUGAUGGAGu	|::|| |||||||	uuuccccCGGCCCCCUACCUCu	2	16	340	361	[hg19:17:7191641-7191662:-]	0.6988	151	7	-18.61	-0.5224
MIMAT0000062	hsa-let-7a	286299	LOC286299	uc003zmh.1	BX648501	uuGAUAUGUUGGA-U-GAUGGAGu	||: | |:||| | ||||||:	ucCUG-AAAGCCUCAUCUACCUUa	2	21	2069	2091	[hg19:9:16218874-16218896:+]	0.6859	136	0	-19.3	-0.1057
MIMAT0000062	hsa-let-7a	3656	IRAK2	uc003bve.1	NM_001570	uugauauGUUGGAUGA-UGGAGu	|:| ||||| |||||	cuggucuCGAACUACUGACCUCg	2	16	1019	1041	[hg19:3:10284931-10284953:+]	0.5	127	0	-19.57	-0.1135
MIMAT0000062	hsa-let-7a	51148	CERCAM	uc004buz.3	NM_016174	uuGAUAUGUUGGAUGAUGGAGu	|| |:| ||| |||||||	ccCUCUGCCCCCUUCUACCUCc	2	21	328	349	[hg19:9:131199455-131199476:+]	0.606	164	7	-18	-0.256
MIMAT0000062	hsa-let-7a	57653	KIAA1529	uc010msm.1	BC112930	uugaUAUGUUGGAUGAUGGAGu	| | |||:| |||||||	auagAGAAAACUUCCUACCUCa	2	19	1444	1465	[hg19:9:100077166-100077187:+]	0.7931	162	7	-18.15	-0.5435
MIMAT0000062	hsa-let-7a	57653	KIAA1529	uc010msm.1	BC112930	uuGAUAUGUUGGA---UGAUGGAGu	|||||: : | :|||||||	gcCUAUAUUCUGUGGGGCUACCUCa	2	21	116	140	[hg19:9:100053169-100053184,100053653-100053661:+]	0.6395	147	7	-19.31	-0.2498
MIMAT0000062	hsa-let-7a	997	CDC34	uc002lov.2	NM_004359	uuGAUAUGUUGGAUGAUGGAGu	:|| ||:|| ||||||||	ccUUAGACGACAGACUACCUCa	2	21	54	75	[hg19:19:541606-541627:+]	0.2528	168	7	-25.43	-0.1898
MIMAT0000062	hsa-let-7a	3581	IL9R	uc004fnu.1	NR_024033	uugauaUGUUGGAUGAU-GGAGu	:||:||| ||| ||||	uggggaGCAGCCU-CUACCCUCa	2	17	726	747	[hg19:X:155240243-155240264:+]	0.6348	122	0	-20.76	-0.3129
MIMAT0000062	hsa-let-7a	363	AQP6	uc001rvr.1	NM_001652	uugauAUGUUGGAUGAUGGAGu	|:|||||| |||||||	cucacUGCAACCU-CUACCUCc	2	18	635	655	[hg19:12:50370089-50370109:+]	0.5111	167	7	-23.29	-0.1381
MIMAT0000062	hsa-let-7a	51097	SCCPDH	uc001ibr.2	NM_016002	uuGAUAUGUUGGA--UGAUGGAgu	|||| |||::| |||||||	ugCUAU-CAAUUUUCACUACCUaa	3	21	693	715	[hg19:1:246931295-246931317:+]	0.6175	145	0	-18.23	-0.1429
MIMAT0000062	hsa-let-7a	23347	SMCHD1	uc002kll.3	AK126324	uugaUAUGUUGGAUGAUGGAGu	| | :|:|| |||||||	uuggAAAAGAUCU-CUACCUCa	2	19	3257	3277	[hg19:18:2775914-2775922,2777804-2777815:+]	0.6968	152	7	-18.06	-0.2591
MIMAT0000062	hsa-let-7a	1244	ABCC2	uc001kqf.2	NM_000392	uugauauGUUGGAUGAUGGAGu	|:|:: |||||||	aaccccuCGAUUGUCUACCUCg	2	16	181	202	[hg19:10:101611569-101611590:+]	0.5259	147	7	-17.61	-0.4979
MIMAT0000062	hsa-let-7a	153339	TMEM167A	uc003khx.3	NM_174909	uuGAUAUGUUGGAUGAUGGAGu	||:| ::|:: |||||||	ucCUGU-UGAUUACCUACCUCa	2	21	3465	3485	[hg19:5:82349418-82349438:-]	0.545	150	7	-17.17	-0.4542
MIMAT0000062	hsa-let-7a	9658	ZNF516	uc010dqx.1	NM_014643	uugaUAUGUUGGAUGAUGGAGu	| || :||||||||||	uuacAGACUUUCUACUACCUCu	2	19	2719	2740	[hg19:18:74071713-74071734:-]	0.6434	162	7	-21.59	-0.4239
MIMAT0000062	hsa-let-7a	11326	VSIG4	uc004dwk.2	CR624751	uugauauguuGGAUGAUGGAGu	|||:|||||||	ggccuucuucCCUGCUACCUCu	2	13	173	194	[hg19:X:65242021-65242042:-]	0.663	156	7	-20	-0.5189
MIMAT0000062	hsa-let-7a	27143	KIAA1274	uc001jrd.3	NM_014431	uugaUAUG-UUGGAU-GAUGGAGu	|||| :|||| |||||||	aauaAUACUUGCCUACCUACCUCa	2	19	1614	1637	[hg19:10:72328103-72328126:+]	0.7228	160	7	-23.54	-0.6854
MIMAT0000062	hsa-let-7a	64419	MTMR14	uc011ath.1	AK298846	uuGAUAUGUUGGAUGAUGGAGu	||: | | ||| |||||||	caCUG-AGAUCCU-CUACCUCa	2	21	812	831	[hg19:3:9726601-9726620:+]	0.8028	152	7	-21.02	-0.8072
MIMAT0000062	hsa-let-7a	92140	MTDH	uc010mbf.2	AK308030	uuGAUAUGUUGGAUGAUGGAGu	|| | ||||: |||||||	cuCUCU-CAACU--CUACCUCa	2	21	2698	2716	[hg19:8:98738757-98738775:+]	0.6233	151	7	-18.25	-0.1867
MIMAT0000062	hsa-let-7a	1798	DPAGT1	uc010rza.1	AK301973	uuGAUAUGUUGGAUGAUG-GAGu	:| |:||||:|:|||| |||	cuUUCUGCAACUUGCUACUCUCu	2	21	213	235	[hg19:11:118967473-118967495:-]	0.5886	140	0	-20.97	-0.2272
MIMAT0000062	hsa-let-7a	5778	PTPN7	uc001gxn.1	D11327	uuGAUAUGUUGGA-U---GAUGGAGu	| | : :|||| | |||||||	uuCCAGGGGACCUCAGGUCUACCUCa	2	21	938	963	[hg19:1:202116684-202116709:-]	0.537	142	7	-18.7	-0.2667
MIMAT0000062	hsa-let-7a	114792	KLHL32	uc003ppa.2	BC047491	uuGAUAUGU-UGGAUGA-UGGAGu	||:|||| ||:|:|| |||||	auCUGUACAGACUUGCUGACCUCu	2	21	470	493	[hg19:6:97533027-97533050:+]	0.8376	143	0	-24.69	-0.8834
MIMAT0000062	hsa-let-7a	197358	NLRC3	uc010btn.2	NM_178844	uugauAUGUUGGAUGAUGGAGu	|::|: || |||||||	cucacUGUAGGCU-CUACCUCa	2	18	1076	1096	[hg19:16:3590729-3590749:-]	0.506	151	7	-20.32	-0.1476
MIMAT0000062	hsa-let-7a	114034	TOE1	uc001cnr.3	AK093320	uugAUAUGUUGGAU-GAUGGAGu	|| ::|: | |||||||	aaaUAGCUGAUAGAGCUACCUCa	2	20	1616	1638	[hg19:1:45809079-45809101:+]	0.6232	142	7	-19.47	-0.1916
MIMAT0000062	hsa-let-7a	81887	LAS1L	uc004dvy.1	AK127207	uugauauguuggauGAUGGAGu	|||||||	uggggcccccucccCUACCUCa	2	9	1616	1637	[hg19:X:64733062-64733083:-]	0.5638	140	7	-17.59	-0.167
MIMAT0000062	hsa-let-7a	11334	TUSC2	uc003czy.1	NM_007275	uugauaUGUUGGAUGAUGGAGu	:| :::|:|||||||	auuucaGCCGUUUGCUACCUCg	2	17	472	493	[hg19:3:50363059-50363080:-]	0.6904	152	7	-21.79	-0.4511
MIMAT0000062	hsa-let-7a	10466	COG5	uc003vee.2	NM_001161520	uuGAUAUGUUGGA--UGAUGGAGu	|| | || ||| |||||||	guCUCU-CACCCUUGCCUACCUCa	2	21	1499	1521	[hg19:7:106849446-106849468:-]	0.5282	149	7	-19.19	-0.1405
MIMAT0000062	hsa-let-7a	80862	NCRNA00171	uc011ekc.1	BX648746	uugaUAUGUUGGAUGAUGGAGu	|| || | | |||||||	cugcAUCCAUCAU-CUACCUCa	2	19	1981	2001	[hg19:6_apd_hap1:1262978-1262998:-]	0.58	152	7	-17.14	-1.0888
MIMAT0000062	hsa-let-7a	25849	PARM1	uc003hih.1	NM_015393	uugauaUGUUGGAUGAUGGAGu	|| | |||||||||	gaccucACCCCAUACUACCUCa	2	17	3020	3041	[hg19:4:75974477-75974498:+]	0.6414	156	7	-19.11	-0.2797
MIMAT0000062	hsa-let-7a	8646	CHRD	uc003fov.2	NM_003741	uuGAU-AUGUU--GGAUGAUGGAGu	||| | | | || ||||||||	cuCUACUCCCACCCCCACUACCUCu	2	21	120	144	[hg19:3:184107330-184107354:+]	0.6485	154	7	-17.44	-0.3445
MIMAT0000062	hsa-let-7a	122525	C14orf28	uc001wvp.1	AK126985	uugauaUGUUGGAU-GAUGGAGu	|::||:|| |||||||	gaaacaAUGACUUACCUACCUCa	2	17	2610	2632	[hg19:14:45376346-45376368:+]	0.653	159	7	-19.35	-0.5466
MIMAT0000062	hsa-let-7a	122525	C14orf28	uc001wvp.1	AK126985	uuGAUAUGUUGGA---UGAUGGAGu	||:||: |:| |||||||	gaCUGUAUUUCUUUGCCCUACCUCa	2	21	1437	1461	[hg19:14:45375173-45375197:+]	0.5975	147	7	-23.12	-0.4951
MIMAT0000062	hsa-let-7a	53616	ADAM22	uc003ujj.1	BC092465	uugaUAUGUUGGAUGAUGGAGu	|| : ||| |:||||||	ucaaAUUUCACCAAUUACCUCa	2	19	860	881	[hg19:7:87761647-87761668:+]	0.5351	146	6	-18.02	-0.1629
MIMAT0000062	hsa-let-7a	148808	MFSD4	uc001hcv.3	NM_181644	uuGAUAUGU-UGGAU--GAUGGAGu	||| | : ||||| |||||||	uuCUAAAAGUACCUACCCUACCUCa	2	21	1971	1995	[hg19:1:205571560-205571584:+]	0.5878	158	7	-20.49	-0.5107
MIMAT0000062	hsa-let-7a	6555	SLC10A2	uc001vpy.3	NM_000452	uugaUAUGUUG--GAU--GAUGGAGu	:|||| | :|: |||||||	uaucGUACAUCUAUUGCUCUACCUCa	2	19	676	701	[hg19:13:103697782-103697807:-]	0.5385	144	7	-18.8	-0.3177
MIMAT0000062	hsa-let-7a	79158	GNPTAB	uc001tit.2	NM_024312	uugauaUGUUGGAUGAUGGAGu	| |||| |||||||	cauuugAAAACCAUCUACCUCa	2	17	9	30	[hg19:12:102140912-102140933:-]	0.6843	156	7	-19.13	-1.016
MIMAT0000062	hsa-let-7a	81034	SLC25A32	uc003yll.2	NM_030780	uugAUAUGUUGGA-UGAUGGAGu	|||: |||:| :|||||||	auaUAUGGAACUUGGCUACCUCu	2	20	183	205	[hg19:8:104412434-104412456:-]	0.5717	166	7	-21.14	-0.1583
MIMAT0000062	hsa-let-7a	167153	PAPD4	uc003kgb.2	NM_173797	uugaUAUGUUGGAUGAUGGAGu	:||||:::| ||||||	uguaGUACAGUUUUGUACCUCu	2	19	1213	1234	[hg19:5:78982309-78982330:+]	0.6444	134	6	-18.02	-0.1054
MIMAT0000062	hsa-let-7a	6594	SMARCA1	uc011muk.1	BC143954	uuGAUAUGUU--GGAUGAUGGAgu	:| ||||| |:| ||||||	uaUUUUACAAUGCUUUCUACCUga	3	21	135	158	[hg19:X:128580981-128581004:-]	0.739	143	0	-17.05	-0.4681
MIMAT0000062	hsa-let-7a	84914	ZNF587	uc002qqj.1	AK122919	uuGAUAUGUUGGAU-GAUGG-AGu	:|:||: |:||| ||||| ||	auUUGUAU-AUCUAUCUACCAUCa	2	21	3023	3045	[hg19:19:58372568-58372590:+]	0.512	125	0	-18.65	-0.1613
MIMAT0000062	hsa-let-7a	92935	MARS2	uc002uuq.2	NM_138395	uuGAUAUGUUGG-AUGAUGGAGu	:||| :: || ||||||||	agUUAUUUGCCCAAACUACCUCu	2	21	293	315	[hg19:2:198572204-198572226:+]	0.5334	155	7	-17.37	-0.4695
MIMAT0000062	hsa-let-7a	92935	MARS2	uc002uuq.2	NM_138395	uugAUAUGUUGGAUGAUGGAGu	|:|:|| | :||||||	ccaUGUGCAUAAU-UUACCUCa	2	20	1031	1051	[hg19:2:198572942-198572962:+]	0.5932	133	6	-17.16	-0.1867
MIMAT0000062	hsa-let-7a	90139	TSPAN18	uc001myh.1	CR597335	uugaUAUGUUGGAUGAUGGAGu	| | |:|:|||||||||	ggacAGAGAGCUUACUACCUCc	2	19	280	301	[hg19:11:44951841-44951862:+]	0.5661	166	7	-21.3	-0.1398
MIMAT0000062	hsa-let-7a	54831	BEST2	uc002mux.2	NM_017682	uugaUAUGUUGGAUGAUGGAGu	||:::||: ||||||||	gaagAUGUGACUGACUACCUCc	2	19	273	294	[hg19:19:12869164-12869185:+]	0.5143	166	7	-19.33	-0.4335
MIMAT0000062	hsa-let-7a	54014	BRWD1	uc002yxm.2	NM_001007246	uugauaugUUGGAU-GAUGGAGu	|| || |||||||	aauuggcaAAAAUACCUACCUCa	2	15	1749	1771	[hg19:21:40668573-40668595:-]	0.6515	145	7	-17.63	-0.7362
MIMAT0000062	hsa-let-7a	200942	KLHDC8B	uc003cwh.2	NM_173546	uuGAUAUGUUGGAU-GAUGGAGu	|| :| |||| |||||||	acCUUCCUACCCUACCUACCUCa	2	21	602	624	[hg19:3:49213836-49213858:+]	0.6479	155	7	-19.64	-0.7326
MIMAT0000062	hsa-let-7a	56910	STARD7	uc002svm.3	NM_020151	uugauaUG-UUGGAUGA-UGGAGu	|| ||||| || |||||	ucuggaACAAACCU-CUCACCUCa	2	17	258	280	[hg19:2:96852188-96852210:-]	0.6258	121	0	-20.21	-0.1463
MIMAT0000062	hsa-let-7a	4320	MMP11	uc002zxy.2	AK075448	uugauaUGUUG-GAUGAU-GGAGu	:||:| ||:||| ||||	cuuuucGCAGCACUGCUAUCCUCc	2	17	1953	1976	[hg19:22:24126385-24126408:+]	0.5796	123	0	-18.5	-0.2724
MIMAT0000062	hsa-let-7a	5793	PTPRG	uc003dlb.2	NM_002841	uuGAUAU-GUUGGA-------UGAUGGAgu	||||| |||:|| |||||||	ucCUAUAGCAAUCUAAUAAAAACUACCUac	3	21	956	985	[hg19:3:62279938-62279967:+]	0.6009	134	0	-20.04	-0.1166
MIMAT0000062	hsa-let-7a	400839	FLJ33581	uc002wtv.1	AK090900	uugauAUGUUGGA---UGAU-GGAGu	||||:|:| |||| ||||	uucguUACAGCUUAAGACUAGCCUCa	2	18	1745	1770	[hg19:20:24204593-24204618:+]	0.5044	124	0	-18.61	-0.462
MIMAT0000062	hsa-let-7a	63929	XPNPEP3	uc011aoy.1	AK301758	uugaUAUGUUGGAUGAUGGAGu	||:: : | ||||||||	caucAUGUUGGCCACUACCUCg	2	19	1617	1638	[hg19:22:41320387-41320408:+]	0.7342	154	7	-19.15	-0.2734
MIMAT0000062	hsa-let-7a	145497	C14orf166B	uc010tvg.1	AK301762	uuGAUAUGUUGGAUGAUGGAGu	| | | || ||||||||||	uaCAAGAGAA-CUACUACCUCc	2	21	733	753	[hg19:14:77302629-77302649:+]	0.6764	162	7	-19.18	-0.6529
MIMAT0000062	hsa-let-7a	4065	LY75	uc002ubc.3	NM_002349	uugaUAUG-UUGGAUGAUGGAGu	||:| || :|| ||||||	ccaaAUGCAAAAUUAGUACCUCa	2	19	396	418	[hg19:2:160661137-160661159:-]	0.6236	133	6	-18.51	-0.1891
MIMAT0000062	hsa-let-7a	57102	C12orf4	uc001qms.2	NM_020374	uuGAUAUGUUGGAUGAUGGAGu	:|| || :| |||||||	gcUUAACCAUUCCUCUACCUCu	2	21	804	825	[hg19:12:4598148-4598169:-]	0.5385	152	7	-17.39	-0.5382
MIMAT0000062	hsa-let-7a	2960	GTF2E1	uc003edz.3	NM_005513	uugauauGUUGGAUGA-UGGAGu	|:|:|| || |||||	augaucuCGAUCUCCUGACCUCa	2	16	458	480	[hg19:3:120500775-120500797:+]	0.511	123	0	-18.12	-0.203
MIMAT0000062	hsa-let-7a	6311	ATXN2	uc001tsl.1	AK128613	uugAUAUGUUGGAUGAUGGAGu	| |:||| ||||||||	uuaUCUGCAA--AACUACCUCa	2	20	1734	1753	[hg19:12:111892050-111892069:-]	0.5469	152	7	-17.88	-0.2284
MIMAT0000062	hsa-let-7a	6014	RIT2	uc002lav.2	NM_002930	uuGAUAUGU-UGGAUGAUGGAGu	|| |:|| |:|| ||||||	agCUCUGCAUAUCU-GUACCUCu	2	21	132	153	[hg19:18:40323305-40323326:-]	0.6694	129	6	-18.64	-0.1007
MIMAT0000062	hsa-let-7a	89978	ATPBD4	uc001ziz.2	CR622071	uuGAUAUGUUGGAUGAUGGAGu	| |||:| ||| |||||||	ucCCAUAUACCCU-CUACCUCc	2	21	717	737	[hg19:15:35663651-35663671:-]	0.521	166	7	-18.79	-0.3528
MIMAT0000062	hsa-let-7a	56996	SLC12A9	uc003uwp.2	NM_020246	uuGAUAUGUUG-GA--UGAUGGAGu	|| |:::|| || :|||||||	ucCUCUGUGACUCUGGGCUACCUCa	2	21	276	300	[hg19:7:100464503-100464527:+]	0.4837	154	7	-21.33	-0.2312
MIMAT0000062	hsa-let-7a	92667	C20orf72	uc002wqh.2	NM_052865	uugauauGUUGG-AUGAUGGAGu	||:|: |:|||||||	gaaauccCAGCUAUGCUACCUCu	2	16	207	229	[hg19:20:17970959-17970981:+]	0.5308	154	7	-18.79	-0.5211
MIMAT0000062	hsa-let-7a	65250	C5orf42	uc011cpa.1	NM_023073	uuGAUAUGUUG-GAUGAUG-GAGu	||||| ||| |:|||| |||	aaCUAUAAAACAAUGCUACUCUCc	2	21	972	995	[hg19:5:37106709-37106732:-]	0.5271	135	0	-17.84	-0.6215
MIMAT0000062	hsa-let-7a	11326	VSIG4	uc004dwh.2	NM_007268	uugauauguuGGAUGAUGGAGu	|||:|||||||	ggccuucuucCCUGCUACCUCu	2	13	63	84	[hg19:X:65242021-65242042:-]	0.663	156	7	-20	-0.5338
MIMAT0000062	hsa-let-7a	4602	MYB	uc003qfm.2	AY787463	uugauaugUUGGAUGAUGGAGu	|| |:|||||||	guccccugAAGAUGCUACCUCa	2	15	1913	1934	[hg19:6:135521321-135521337,135521428-135521432:+]	0.7106	150	7	-17.65	-0.2952
MIMAT0000062	hsa-let-7a	283446	MYO1H	uc010sxn.1	NM_001101421	uugaUAUGUUGGAUGAUGG-AGu	:| ::|||| ||||| ||	ugacGUCUGACCU-CUACCAUCg	2	19	8	29	[hg19:12:109884995-109885016:+]	0.5689	120	0	-18.37	-0.2348
MIMAT0000062	hsa-let-7a	145820	LOC145820	uc002btn.2	NR_027132	uuGAUAUGU----UGGAUGAUGGAgu	||| ||| ||: |||||||	agCUAAACAUUUUACUAACUACCUgg	3	21	581	606	[hg19:15:96041151-96041176:+]	0.8549	139	0	-17.12	-0.1241
MIMAT0000062	hsa-let-7a	283464	GXYLT1	uc001rms.3	NM_173601	uuGAUAUG-UUGGAUGAUGGAGu	:|| || ::|| |||||||	auUUAAACUUGUCUUCUACCUCa	2	21	958	980	[hg19:12:42480608-42480630:-]	0.6188	155	7	-18.5	-0.3486
MIMAT0000062	hsa-let-7a	283464	GXYLT1	uc001rms.3	NM_173601	uuGAUAUGUUGGAUGA-UGGAGu	:|||:: | | ||| |||||	uuUUAUGUCAGC-ACUAACCUCa	2	21	378	399	[hg19:12:42481189-42481210:-]	0.6994	122	0	-17.07	-0.1336
MIMAT0000062	hsa-let-7a	8663	EIF3C	uc002dph.3	NM_001037808	uuGAUAUGUUGGAUGA-UGGAGu	:|: ||| :| || |||||	aaUUGAACACGUUCCUGACCUCa	2	21	193	215	[hg19:16:28390904-28390926:-]	0.548	120	0	-17.07	-0.3269
MIMAT0000062	hsa-let-7a	170680	PSORS1C2	uc011ilz.1	NM_014069	uuGAUAUG--UUGGAUGAUGGAGu	||| :| | :|| |||||||	gcCUAAGCCUACUCUCCUACCUCg	2	21	222	245	[hg19:6_qbl_hap6:2401329-2401352:-]	0.6553	155	7	-19.27	-0.197
MIMAT0000062	hsa-let-7a	10973	ASCC3	uc003pqk.2	NM_006828	uugaUAUGUUGGAUGA-UGGAGu	|| ||||:| || |||||	aagaAU-CAACUU-CUAACCUCa	2	19	92	112	[hg19:6:100957150-100957170:-]	0.6754	122	0	-17.23	-0.9039
MIMAT0000062	hsa-let-7a	4542	MYO1F	uc002mkg.2	NM_012335	uuGAUAUGUUGGAU--GAUGGAGu	||| |||:| | |||||||	gaCUA-ACAGCAGAAUCUACCUCc	2	21	250	272	[hg19:19:8586140-8586162:-]	0.5722	153	7	-20.16	-0.6179
MIMAT0000062	hsa-let-7a	84135	UTP15	uc003kcw.1	NM_032175	uugauaUGUUGGAUGAUGGAGu	|||: :|:|||||||	gguuucACAG-UUGCUACCUCu	2	17	1358	1378	[hg19:5:72877277-72877297:+]	0.5876	154	7	-18.27	-0.3879
MIMAT0000062	hsa-let-7a	6002	RGS12	uc010icu.1	AK290805	uugaUAUGUUGGAUGAUG-GAGu	||| |:||| |||| |||	uuucAUAGAGCCUUCUACUCUCu	2	19	125	147	[hg19:4:3430195-3430217:+]	0.4846	134	0	-17.75	-0.63
MIMAT0000062	hsa-let-7a	4638	MYLK	uc003egt.2	BC040115	uuGAUAUGUUGGAU-GAUGGAGu	||: :| |||| |||||||	auCUGAGC-UCCUAUCUACCUCc	2	21	120	141	[hg19:3:123400805-123400826:-]	0.4871	153	7	-19.93	-0.2195
MIMAT0000062	hsa-let-7a	4638	MYLK	uc003egt.2	BC040115	uugauauguuGGAUGAUGGAGu	:| ||||||||	accuggcuccUCCACUACCUCc	2	13	603	624	[hg19:3:123400322-123400343:-]	0.5081	148	7	-18.42	-0.2237
MIMAT0000062	hsa-let-7a	4916	NTRK3	uc002bmg.2	NM_001007156	uuGAUAUGUUGGAUGAUGGAGu	:|:|| ||:| |:||||||	uaUUGUA-AAUC-AUUACCUCa	2	21	1809	1828	[hg19:15:88520748-88520767:-]	0.6979	144	6	-19.65	-0.1531
MIMAT0000062	hsa-let-7a	84002	B3GNT5	uc003flk.2	NM_032047	uuGAUAUGUUGGAUGAUGGAGu	||||| || ||||||||	ggCUAUAAUACACACUACCUCc	2	21	1301	1322	[hg19:3:182990024-182990045:+]	0.5889	168	7	-20.81	-0.4664
MIMAT0000062	hsa-let-7a	6917	TCEA1	uc003xru.2	NM_006756	uugauauguUGGAUGA-UGGAGu	||| ||| |||||	cccacugguACCAACUCACCUCu	2	14	1378	1400	[hg19:8:54879264-54879286:-]	0.5306	121	0	-17.66	-0.5445
MIMAT0000062	hsa-let-7a	202020	FLJ39653	uc011bxf.1	NR_027696	uugauaugUUGGAUGAUGGAGu	:|::|||||||||	gguucccaGAUUUACUACCUCc	2	15	958	979	[hg19:4:16258788-16258809:+]	0.549	158	7	-17.7	-0.3782
MIMAT0000062	hsa-let-7a	388325	C17orf87	uc002gbi.2	AK057142	uugAUAUGUUGGAUGA-UGGAGu	| || ||::| || |||||	uggUCUA-AAUUUCCUGACCUCa	2	20	368	389	[hg19:17:5117633-5117654:-]	0.5049	121	0	-17.07	-0.3712
MIMAT0000062	hsa-let-7a	8509	NDST2	uc001jvk.2	NM_003635	uugauauguuGGAUGAUGGAGu	||| |||||||	ggccccucccCCU-CUACCUCa	2	13	90	110	[hg19:10:75562099-75562119:-]	0.6135	146	7	-17.7	-0.3357
MIMAT0000062	hsa-let-7a	80862	NCRNA00171	uc011gri.1	BX648746	uugaUAUGUUGGAUGAUGGAGu	|| || | | |||||||	cugcAUCCAUCAU-CUACCUCa	2	19	1981	2001	[hg19:6_mann_hap4:1321341-1321361:-]	0.58	152	7	-17.14	-1.0888
MIMAT0000062	hsa-let-7a	113791	PIK3IP1	uc011alo.1	NM_001135911	uugauaUGUUGGAUGA-UGGAGu	|| |||||| |||||	gauggaACUCCCUACUGACCUCu	2	17	661	683	[hg19:22:31678578-31678600:-]	0.628	128	0	-18.98	-0.243
MIMAT0000062	hsa-let-7a	113791	PIK3IP1	uc011alo.1	NM_001135911	uugAUAUGU--UGGAU-GAUGGAGu	|||||| ::|| ||||||	cuaUAUACAUGUUUUAUAUACCUCa	2	20	1588	1612	[hg19:22:31677649-31677673:-]	0.6431	125	6	-18.94	-0.2157
MIMAT0000062	hsa-let-7a	9374	PPT2	uc011fky.1	NM_138717	uugauAUGU-UGGA--UGAUGGAGu	| || :||| |||||||	acaauUCCAGGCCUCCCCUACCUCa	2	18	192	216	[hg19:6_cox_hap2:3601600-3601624:+]	0.7594	143	7	-18.47	-0.6936
MIMAT0000062	hsa-let-7a	163782	KANK4	uc001dah.3	NM_181712	uugaUAUGUUGGAUGAUGGAGu	||||||| |||||||	ugucAUACAAC---CUACCUCc	2	19	1311	1329	[hg19:1:62702620-62702638:-]	0.5924	158	7	-19.36	-0.138
MIMAT0000062	hsa-let-7a	66035	SLC2A11	uc002zyl.1	BC063525	uuGA-UAUGUUGGAUGAU-GGAGu	|| | :|||: |||| ||||	caCUGAAGCAAUAAACUACCCUCa	2	21	506	529	[hg19:22:24225835-24225858:+]	0.4978	123	0	-18.56	-0.4955
MIMAT0000062	hsa-let-7a	5288	PIK3C2G	uc010sia.1	AJ000008	uugauauguuGGAUGAUG-GAGu	|||||||| |||	aacagacuccCCUACUACUCUCu	2	13	2104	2126	[hg19:12:18544171-18544186,18552593-18552599:+]	0.7592	124	0	-18.45	-0.1867
MIMAT0000062	hsa-let-7a	728689	EIF3CL	uc010vcy.1	AK303790	uuGAUAUGUUGGAUGA-UGGAGu	:|: ||| :| || |||||	aaUUGAACACGUUCCUGACCUCa	2	21	193	215	[hg19:16:28747027-28747049:+]	0.5325	120	0	-17.07	-0.3036
MIMAT0000062	hsa-let-7a	53842	CLDN22	uc010isa.1	NM_001111319	uuGAUAUGUUGG---AUGAUGGAGu	||:|:|:| : | ||||||:	ccCUGUGCGAAUAAAUUCUACCUUu	2	21	1424	1448	[hg19:4:184239261-184239285:-]	0.7121	135	0	-17.82	-0.367
MIMAT0000062	hsa-let-7a	1282	COL4A1	uc001vqw.3	NM_001845	uugaUAUGUUGGAU-GAUGGAGu	|||:| |||: ||||||	agaaAUAUAUCCUGUGUACCUCa	2	19	72	94	[hg19:13:110802616-110802638:-]	0.7304	133	6	-19.99	-0.1003
MIMAT0000062	hsa-let-7a	3767	KCNJ11	uc001mna.2	NM_000525	uugaUAUG-UUG-GAU-GAUGGAGu	||:| ||: || |||||||	auggAUGCUAAUAGUACCUACCUCa	2	19	1508	1532	[hg19:11:17406934-17406958:-]	0.584	147	7	-17.73	-0.9288
MIMAT0000062	hsa-let-7a	56063	C1orf91	uc001buq.3	NM_019118	uugauaUGUUGGAUGAUGGAGu	|:|| | :|||||||	auggggAUAA-CAGCUACCUCa	2	17	119	139	[hg19:1:32682315-32682335:-]	0.6028	150	7	-18.81	-0.8434
MIMAT0000062	hsa-let-7a	134548	ANKRD43	uc003kxw.2	NM_175873	uuGAUAUGUUGGAU-GAUGGAGu	|| | |:::|| |||||||	aaCUUAAAAGUUUAUCUACCUCg	2	21	618	640	[hg19:5:132151581-132151603:+]	0.6304	155	7	-20.32	-1.0931
MIMAT0000062	hsa-let-7a	55803	ADAP2	uc010csl.2	AK074196	uugauaUGUUGGAUGAUGGAGu	|| | ||||||||	uuccucACCAGGAACUACCUCa	2	17	950	971	[hg19:17:29280315-29280336:+]	0.6811	148	7	-17.34	-0.7751
MIMAT0000062	hsa-let-7a	84894	LINGO1	uc002bct.1	NM_032808	uugauauguuGGAU-GAUGGAGu	|||: |||||||	uacccccugcCCUGCCUACCUCa	2	13	920	942	[hg19:15:77905444-77905466:-]	0.6631	147	7	-18.47	-0.3251
MIMAT0000062	hsa-let-7a	6257	RXRB	uc011hgr.1	AK301096	uugauaugUUGGAUGA-UGGAGu	|||:|:|| |||||	gggagccaAACUUGCUGACCUCg	2	15	88	110	[hg19:6_mann_hap4:4620882-4620904:-]	0.4349	126	0	-18.5	-0.1256
MIMAT0000062	hsa-let-7a	159091	FAM122C	uc004exx.2	BC016784	uugaUAUGUU--GGAU-GAUGGAGu	:| ||| |||| |||||||	ucaaGUUCAAAUCCUACCUACCUCa	2	19	1535	1559	[hg19:X:133956492-133956516:+]	0.5635	156	7	-19.65	-0.5882
MIMAT0000062	hsa-let-7a	494470	RNF165	uc002lcb.1	NM_152470	uuGAU-AUGUUGGAUGAUGGAGu	:|| ||| ||||:||||||	uuUUAUUAC-UCCUAUUACCUCa	2	21	3931	3952	[hg19:18:44040530-44040551:+]	0.8452	149	6	-22.69	-0.1083
MIMAT0000062	hsa-let-7a	84649	DGAT2	uc001oxa.2	NM_032564	uuGAUAUGUUGGAUGAUGGAGu	:| |:| ||| |||||||	ccUUCUGCCACC-CCUACCUCa	2	21	526	546	[hg19:11:75512079-75512099:+]	0.5173	154	7	-18.97	-0.2307
MIMAT0000062	hsa-let-7a	203228	C9orf72	uc003zqq.2	NM_018325	uugAUAUGUUGGAUGAUGGAGu	||||:|| ||||||||:	aaaUAUAUAA-AUACUACCUUg	2	20	1474	1494	[hg19:9:27546740-27546760:-]	0.6307	153	0	-17.57	-0.1062
MIMAT0000062	hsa-let-7a	4602	MYB	uc003qfz.2	AY787474	uugauaugUUGGAUGAUGGAGu	|| |:|||||||	guccccugAAGAUGCUACCUCa	2	15	1922	1943	[hg19:6:135521321-135521337,135521428-135521432:+]	0.7106	150	7	-17.65	-0.2938
MIMAT0000062	hsa-let-7a	50485	SMARCAL1	uc010fvf.2	CR622730	uugAUAUGUUGGAUGAUGGAGu	|: :|| :| ||||||||	ccgUGGGCAUUC-ACUACCUCg	2	20	2803	2823	[hg19:2:217341881-217341901:+]	0.7413	153	7	-18.3	-0.1527
MIMAT0000062	hsa-let-7a	9472	AKAP6	uc001wrq.2	NM_004274	uuGAUAUGUUGGAUGAUGGAGu	| ||::|: | ||||||||	ccCCAUGUAGGC-ACUACCUCc	2	21	2761	2781	[hg19:14:33301772-33301792:+]	0.5997	158	7	-17.71	-0.1428
MIMAT0000062	hsa-let-7a	26046	RNF160	uc002ymr.2	NM_015565	uugauaUGUUGGAUGAUGGAGu	| | ::|||||||||	auagcaAAAUUUUACUACCUCg	2	17	1466	1487	[hg19:21:30301283-30301304:-]	0.7001	156	7	-19.52	-1.159
MIMAT0000062	hsa-let-7a	285381	DPH3	uc003cau.2	NM_206831	uugauaUGUUGGA-U-GAUGGAGu	|||:| | | |||||||	cugacaACAGCAUCAUCUACCUCa	2	17	318	341	[hg19:3:16301930-16301953:-]	0.5658	150	7	-19.43	-0.5288
MIMAT0000062	hsa-let-7a	2098	ESD	uc001vbo.2	CR600886	uugauauGU-UGGAUGAUGGAGu	|| | |||||||:||	------uCAUAGCUACUACUUCa	2	16	1	17	[hg19:13:47345607-47345623:-]	0.8314	142	0	-17.68	-0.3624
MIMAT0000062	hsa-let-7a	123879	DCUN1D3	uc002dhz.2	NM_173475	uugaUAUGUUG-GAUGAUGGAGu	| | |:| |:|||||||	gcggAGAAAGCAGUGCUACCUCa	2	19	805	827	[hg19:16:20870381-20870403:-]	0.7243	149	7	-18.75	-0.5901
MIMAT0000062	hsa-let-7a	26952	SMR3A	uc003hfg.1	NM_012390	uugaUAUGUUGGAUGAU-GGAGu	| ||||| |||| ||||	caaaAGACAAC--ACUACCCUCg	2	19	33	53	[hg19:4:71232744-71232764:+]	0.4401	123	0	-17.83	-0.6975
MIMAT0000062	hsa-let-7a	648740	LOC648740	uc010oup.1	NR_024438	uugauauGUUGGAUGAUGGAGu	::||| ||||||||	caggaccUGACCAACUACCUCa	2	16	694	715	[hg19:1:104112719-104112740:+]	0.5371	159	7	-20.1	-0.6347
MIMAT0000062	hsa-let-7a	648740	LOC648740	uc010oup.1	NR_024438	uugaUAUGUUGG--AUGAU-GGAGu	||||| |: |:||| ||||	augcAUACACCUCAUGCUAGCCUCa	2	19	1342	1366	[hg19:1:104113367-104113391:+]	0.5075	125	0	-18.43	-0.2008
MIMAT0000062	hsa-let-7a	8491	MAP4K3	uc002rro.2	NM_003618	uugaUAUGUUGGAUGAUGGAGu	|| :|: :|||||||||	aauaAUUUAG-UUACUACCUCa	2	19	1043	1063	[hg19:2:39476696-39476716:-]	0.7418	156	7	-18.66	-1.3407
MIMAT0000062	hsa-let-7a	284565	NBPF15	uc010oyc.1	AF420437	uugauaUGUUGGAUGAUGGAGu	|:||::|::||||||	aaggcaAUAAUUUGUUACCUCa	2	17	56	77	[hg19:1:144199964-144199985:+]	0.5	148	6	-20.41	-0.1511
MIMAT0000062	hsa-let-7a	84815	MGC12916	uc010vvv.1	NR_026880	uugauaUGUUGG-AUGAUGGAGu	:||:|| | |||||||	agagugGCAGCCUUUCUACCUCc	2	17	1377	1399	[hg19:17:14208433-14208455:+]	0.4852	155	7	-21.55	-0.2296
MIMAT0000062	hsa-let-7a	23294	ANKS1A	uc003ojx.3	NM_015245	uugauaUGUUGGA--UGA-UGGAGu	||||| | ||| |||||	ugugcaACAACAUAGACUGACCUCa	2	17	2660	2684	[hg19:6:35059046-35059070:+]	0.7669	123	0	-18.96	-0.5694
MIMAT0000062	hsa-let-7a	80006	C5orf44	uc003jua.3	NM_001093755	uugaUAUGUUGGAUGA-UGGAGu	:||:|::: :|| |||||	caggGUAUAGUUGGCUGACCUCa	2	19	615	637	[hg19:5:64961053-64961075:+]	0.5245	122	0	-17.08	-0.393
MIMAT0000062	hsa-let-7a	10919	EHMT2	uc003nyb.1	AK056936	uuGAUAUGUUGGAUGAUGGAGu	|| | | |:| |||||||	caCUCUUC--CUUUCUACCUCa	2	21	256	275	[hg19:6:31863738-31863757:-]	0.5632	149	7	-18.17	-1.131
MIMAT0000062	hsa-let-7a	379	ARL4D	uc002idt.2	NM_001661	uugauAUGUUGGAUGAUGGAGu	|:::||: |||||||	uaaacUGUGACU--CUACCUCg	2	18	250	269	[hg19:17:41477956-41477975:+]	0.6484	146	7	-22.46	-0.8012
MIMAT0000062	hsa-let-7a	26301	GBGT1	uc010nab.2	AK307687	uugauauguuggaUGAUGGAGu	||||||||	caccgggagguggACUACCUCu	2	10	140	161	[hg19:9:136029401-136029422:-]	0.678	145	7	-17.04	-0.2606
MIMAT0000062	hsa-let-7a	245932	DEFB119	uc002wvs.2	NM_173460	uugauaUGUUGGAUGAUGGAGu	|||:|| |||||||	gaacgaACAGCC--CUACCUCu	2	17	31	50	[hg19:20:29965162-29965181:-]	0.7508	153	7	-20.55	-0.9498
MIMAT0000062	hsa-let-7a	369	ARAF	uc011mln.1	AK297453	uugauAUGUUGGAUGAUGG-AGu	| ||:||| ||||| ||	agggcUCCAGCCU-CUACCAUCa	2	18	1119	1140	[hg19:X:47428197-47428218:+]	0.7795	123	0	-20.79	-0.4254
MIMAT0000062	hsa-let-7a	8021	NUP214	uc010mzg.2	D14689	uuGAUAUGUUG--GAUGAUGGAGu	|| |: | | | :|||||||	ggCUUUGGAUCCACAGCUACCUCa	2	21	2306	2329	[hg19:9:134090731-134090754:+]	0.7301	147	7	-18.14	-0.4596
MIMAT0000062	hsa-let-7a	643314	KIAA0754	uc009vvt.1	NM_015038	uugauauGUUGGAUGA-UGGAGu	|||:|| || |||||	auggucuCAAUCUCCUGACCUCa	2	16	1026	1048	[hg19:1:39881247-39881269:+]	0.5034	127	0	-18.18	-0.136
MIMAT0000062	hsa-let-7a	79731	NARS2	uc001ozi.2	NM_024678	uuGAUAUGUUGGAUGAUGGAGu	|| | ||:| |:||||||	gaCUCUCAAAUCCAUUACCUCa	2	21	226	247	[hg19:11:78147469-78147490:-]	0.6102	148	6	-18.77	-0.2046
MIMAT0000062	hsa-let-7a	388428	LOC388428	uc010wul.1	NR_027255	uugauauguuGGAUGAUGGAGu	:| ||||||||	cacggguccuUCAACUACCUCa	2	13	851	872	[hg19:17:79155129-79155132,79155359-79155376:+]	0.6048	148	7	-19.41	-0.808
MIMAT0000062	hsa-let-7a	488	ATP2A2	uc001tqk.3	NM_170665	uuGAUAUGUU---GGAUGAUGGAGu	||: :||: |:|:|||||||	caCUGAGCAGAGUCUUGCUACCUCa	2	21	473	497	[hg19:12:110784748-110784772:+]	0.7291	155	7	-25.19	-0.1987
MIMAT0000062	hsa-let-7a	150465	TTL	uc010fkm.1	BC036707	uuGAUAUGUUGGAUGAUGGAGu	| :||:||: | |||||||	auCAGUAUAAUAU-CUACCUCu	2	21	21	41	[hg19:2:113260509-113260529:+]	0.8154	158	7	-17.01	-1.1823
MIMAT0000062	hsa-let-7a	85415	RHPN2	uc002nuf.2	NM_033103	uugaUAUGUU-GGAUGAUGGAGu	| :|:| :|| |||||||	gaucAAGCGAUUCUCCUACCUCa	2	19	925	947	[hg19:19:33469955-33469977:-]	0.5052	153	7	-18.98	-0.2144
MIMAT0000062	hsa-let-7a	643401	LOC643401	uc003jgy.2	BC046201	uugauauGUUGGAUGA-UGGAGu	|:|:|| || |||||	auggucuCGAUCUCCUGACCUCg	2	16	848	870	[hg19:5:27496242-27496264:+]	0.5084	123	0	-18.06	-0.1267
MIMAT0000062	hsa-let-7a	6603	SMARCD2	uc010deb.1	NM_001098426	uuGAUAUGUUGGAUGAUG-GAGu	||:| || ||| |||| |||	ugCUGU-CACCCU-CUACUCUCc	2	21	101	121	[hg19:17:61910177-61910197:-]	0.6333	124	0	-17.5	-0.3809
MIMAT0000062	hsa-let-7a	201626	PDE12	uc003div.2	BC034978	uugauauGUUGGAUGAUGGAGu	| |||| |||||||	uuaggguCUACCU-CUACCUCa	2	16	1427	1447	[hg19:3:57546574-57546594:+]	0.5876	153	7	-19.48	-0.9176
MIMAT0000062	hsa-let-7a	966	CD59	uc001mus.3	NM_001127223	uuGAUA-UGUUGGAU---GAUGGAGu	|| | || :||| |||||||	aaCUUUCACUUUCUAUGUCUACCUCa	2	21	3587	3612	[hg19:11:33728060-33728085:-]	0.5396	146	7	-19.63	-0.1058
MIMAT0000062	hsa-let-7a	91252	SLC39A13	uc001nfe.1	AK098651	uuGAUAUGUUGGAUGAUGGAGu	| | :: | | :|||||||	auCAAAGUCAGCGGCUACCUCa	2	21	906	927	[hg19:11:47435053-47435058,47435148-47435163:+]	0.5655	148	7	-19.05	-0.2004
MIMAT0000062	hsa-let-7a	131368	ZPLD1	uc003dvt.1	NM_175056	uuGAUAUGUU-GGAUGAUGGAGu	:| | ||: ::|| ||||||	guUUCUUCAGUUUUAAUACCUCa	2	21	2121	2143	[hg19:3:102198583-102198605:+]	0.7756	127	6	-17.18	-0.2154
MIMAT0000062	hsa-let-7a	9135	RABEP1	uc002gbm.3	NM_004703	uugaUAUGUUGGAUG-AUGGAGu	||| : |||| ||||||	aaugAUAAGUACUACAUACCUCa	2	19	1417	1439	[hg19:17:5287961-5287983:+]	0.5643	126	6	-17.54	-0.4361
MIMAT0000062	hsa-let-7a	208	AKT2	uc002onf.2	NM_001626	uugauaUGU-UGGA-UGAUGGAGu	||| :||| :|||||||	gugggcACAGGCCUGGCUACCUCa	2	17	2600	2623	[hg19:19:40737156-40737179:-]	0.5113	154	7	-21.91	-0.1028
MIMAT0000062	hsa-let-7a	26258	PLDN	uc001zvs.2	AK128626	uugaUAUGUUGGAUGAUGGAGu	||: ||:| ||||||||	uaagAUGGAAUC-ACUACCUCu	2	19	2417	2437	[hg19:15:45900312-45900332:+]	0.6021	160	7	-19.48	-0.114
MIMAT0000062	hsa-let-7a	79081	C11orf48	uc001nuf.2	NM_024099	uuGAUAUGUUGGAUGA-UGGAGu	||| |:::|||||| |||||	acCUA-AUGGCCUACUGACCUCc	2	21	189	210	[hg19:11:62430391-62430412:-]	0.5778	138	0	-20.5	-0.2224
MIMAT0000062	hsa-let-7a	6007	RHD	uc001bjz.2	NM_016124	uugauAUGUUGGAUGAUGGAGu	|:|||||| |||||||	cucacUGCAACCU-CUACCUCc	2	18	392	412	[hg19:1:25655807-25655827:+]	0.5018	167	7	-23.29	-0.1449
MIMAT0000062	hsa-let-7a	640	BLK	uc003wtx.2	BC038555	uuGAUAUGUUGGAUGA-UGGAGu	||:|: :| | :|| |||||	ugCUGUGGGAGCAGCUAACCUCa	2	21	623	645	[hg19:8:11366701-11366723:+]	0.6252	124	0	-19.56	-0.1748
MIMAT0000062	hsa-let-7a	22888	UBOX5	uc002whw.2	NM_014948	uuGAUAUGUU-GGAUGAUGGAGu	:|| : :| ||| |||||||	gcUUAAGGGAUCCUUCUACCUCa	2	21	1251	1273	[hg19:20:3089479-3089501:-]	0.5112	155	7	-18.85	-0.1598
MIMAT0000062	hsa-let-7a	3590	IL11RA	uc003zvl.2	CR626348	uugAUAU-GUUGGAUGAUGGAGu	| || | ||| :|||||||	cggUUUACCCACCCGCUACCUCa	2	20	309	331	[hg19:9:34657114-34657136:+]	0.7822	158	7	-19.56	-0.3664
MIMAT0000062	hsa-let-7a	401720	FIGNL2	uc001rzc.2	NM_001013690	uuGAUA-UGUUGGAUGAUGGAGu	||:| || |::| |||||||	cgCUGUAACCAUUU-CUACCUCa	2	21	2402	2423	[hg19:12:52211813-52211834:-]	0.6506	157	7	-20.88	-1.0042
MIMAT0000062	hsa-let-7a	401720	FIGNL2	uc001rzc.2	NM_001013690	uugauAUGUUGGAU-GAUGGAGu	|:::::||: |||||||	gcaguUGUGGUCUGUCUACCUCa	2	18	2476	2498	[hg19:12:52211738-52211760:-]	0.6796	152	7	-20.08	-0.648
MIMAT0000062	hsa-let-7a	401720	FIGNL2	uc001rzc.2	NM_001013690	uugauAUGUUGGAUGAUGGAGu	|| : | |||||||	cagccUAGUGGCACCUACCUCa	2	18	2225	2246	[hg19:12:52211990-52212011:-]	0.6026	141	7	-20	-0.1242
MIMAT0000062	hsa-let-7a	440288	LOC440288	uc002aya.2	BC014373	uuGAUAUGUUGGAUGAUGGAGu	||: | || ||||||||	uaCUGAAGAA-AGACUACCUCu	2	21	638	658	[hg19:15:74754243-74754263:+]	0.5281	150	7	-17.47	-0.6378
MIMAT0000062	hsa-let-7a	55300	PI4K2B	uc003grk.2	NM_018323	uugauAUGUUGGAUGAUGGAGu	|:|: :|| |||||||	aaaccUGCGUUCUCCUACCUCu	2	18	1412	1433	[hg19:4:25280221-25280242:+]	0.5221	157	7	-18.93	-0.2074
MIMAT0000062	hsa-let-7a	8778	SIGLEC5	uc002pxe.2	NM_003830	uugaUAUGU-UGGAUGAUGGAGu	|| || :| |:|||||||	agagAU-CAUGCAUGCUACCUCa	2	19	236	257	[hg19:19:52115227-52115248:-]	0.5424	151	7	-18.45	-0.9652
MIMAT0000062	hsa-let-7a	8202	NCOA3	uc002xtk.2	NM_181659	uuGAUAUGUUG--GAU-GAUGGAGu	:|:||| | ||: |||||||	cuUUGUACUCCUGCUGUCUACCUCu	2	21	2579	2603	[hg19:20:46284740-46284764:+]	0.5355	150	7	-20.4	-0.1175
MIMAT0000062	hsa-let-7a	285237	C3orf38	uc003dqw.2	NM_173824	uugauaUGUUGGAUGAUGGAGu	| |||:|||||||||	ugaagaAAAACUUACUACCUCu	2	17	580	601	[hg19:3:88206365-88206386:+]	0.5002	168	7	-20.6	-1.0856
MIMAT0000062	hsa-let-7a	6007	RHD	uc001bkb.2	AY751496	uugauAUGUUGGAUGAUGGAGu	|:|||||| |||||||	cucacUGCAACCU-CUACCUCc	2	18	446	466	[hg19:1:25655807-25655827:+]	0.5018	167	7	-23.29	-0.1399
MIMAT0000062	hsa-let-7a	4091	SMAD6	uc010bhx.2	NR_027654	uuGAUAUGUUGGAUGAUGGAGu	:| |||:|| |||||||	ucUUCUACGAC---CUACCUCa	2	21	2122	2140	[hg19:15:67073449-67073467:+]	0.8421	152	7	-20.79	-0.2181
MIMAT0000062	hsa-let-7a	56647	BCCIP	uc010quj.1	AK304529	uugauauguuggaugAUGGAGu	||||||	ucuaaccuauuaaaaUACCUCa	2	8	223	244	[hg19:10:127530151-127530172:+]	0.5174	120	6	-18.06	-0.1825
MIMAT0000062	hsa-let-7a	51026	GOLT1B	uc009zis.2	AK310889	uugaUAUGUUGGAUGAUGGAGu	||: |: || |||||||	acaaAUGGAGACUCCUACCUCa	2	19	2365	2386	[hg19:12:21670264-21670285:+]	0.633	158	7	-18.23	-0.4868
MIMAT0000062	hsa-let-7a	11064	CEP110	uc004bkx.1	NM_007018	uugaUAUGUUG-GAUGAUGGAGu	| ||| | | ||||||||	aggaAAACACCUCCACUACCUCa	2	19	29	51	[hg19:9:123939493-123939515:+]	0.5458	157	7	-20.75	-0.9243
MIMAT0000062	hsa-let-7a	400043	LOC400043	uc001sez.3	NR_026656	uugauaUGUUGGAUGAUGGAGu	|: ::|| |||||||	ccaagcAUUGUCU-CUACCUCa	2	17	760	780	[hg19:12:54526514-54526534:+]	0.5725	146	7	-17.14	-1.0253
MIMAT0000062	hsa-let-7a	57680	CHD8	uc001was.1	NM_020920	uuGAUAUGUUG-GAU---GAU-GGAGu	||||::|:| ||: ||| ||||	gaCUAUGUAGCGCUGGCCCUAGCCUCu	2	21	291	317	[hg19:14:21853455-21853481:-]	0.8828	122	0	-20.9	-0.4295
MIMAT0000062	hsa-let-7a	6391	SDHC	uc001gaj.2	NM_001035513	uugauaUGUUGGAU-GAUG-GAGu	|||:|:|: |||| |||	uugcccACAGCUUGCCUACUCUCg	2	17	229	252	[hg19:1:161332452-161332475:+]	0.7086	123	0	-18.91	-0.163
MIMAT0000062	hsa-let-7a	7014	TERF2	uc002exd.2	NM_005652	uugauauGUUGGAUGA-UGGAGu	|:|:|| || |||||	auggucuCGAUCUCCUGACCUCg	2	16	294	316	[hg19:16:69390485-69390507:-]	0.5006	123	0	-18.06	-0.1007
MIMAT0000062	hsa-let-7a	64581	CLEC7A	uc001qxm.1	BC071746	uugaUAUGUUGGAU-GAUGGAGu	| :|:|:||: |||||||	gcacAAGCGAUCUGCCUACCUCg	2	19	268	290	[hg19:12:10277561-10277583:-]	0.5115	157	7	-23.04	-0.1545
MIMAT0000062	hsa-let-7a	650	BMP2	uc002wmu.1	NM_001200	uugAUAUGUUGGAUGAUGGAGu	|:| : |||| :||||||	uugUGUUUUACCU-UUACCUCa	2	20	938	958	[hg19:20:6760674-6760694:+]	0.6443	141	6	-19.27	-0.1218
MIMAT0000062	hsa-let-7a	63027	SLC22A23	uc003mvm.3	NM_015482	uugauaUGUUGGA-UGAUGGAGu	|:: |:| |||||||	ucuggaAUGUCUUCCCUACCUCa	2	17	3603	3625	[hg19:6:3269664-3269686:-]	0.7228	143	7	-18.53	-0.1865
MIMAT0000062	hsa-let-7a	8604	SLC25A12	uc002uhh.2	NM_003705	uuGAUAU-GUUGGAUGAUGGAGu	|| || | ||| |||||||	cgCU-UACCCUCCUUCUACCUCc	2	21	1637	1658	[hg19:2:172640126-172640147:-]	0.503	153	7	-18.61	-0.1072
MIMAT0000062	hsa-let-7a	29851	ICOS	uc002vam.2	NM_012092	uugauaUGUUGG-AUGAUGGAGu	|| |:| |||||||||	cauuucACUAUCAUACUACCUCu	2	17	404	426	[hg19:2:204824726-204824748:+]	0.6031	159	7	-18.82	-0.9295
MIMAT0000062	hsa-let-7a	724102	SNHG4	uc010jfa.2	AJ224170	uugauAUGUUGGA--UGAUGGAGu	| |||| | ||||||||	uucauUCCAACAUUGACUACCUCc	2	18	199	222	[hg19:5:138614111-138614134:+]	0.5994	156	7	-17.08	-0.7822
MIMAT0000062	hsa-let-7a	55007	FAM118A	uc003bga.3	NM_017911	uuGAUAUGUUGGAUGAUGGAGu	||: |::: : :|||||||	gaCUG-AUGGAUAGCUACCUCa	2	21	229	249	[hg19:22:45736515-45736535:+]	0.5012	146	7	-17.19	-0.1795
MIMAT0000062	hsa-let-7a	23779	ARHGAP8	uc003bfk.2	NM_181335	uugAUAUGUUGGAUGAUGGAGu	||||: | :|||||||	cugUAUAUUUCGAGCUACCUCc	2	20	14	35	[hg19:22:45258489-45258510:+]	0.4913	155	7	-17.89	-0.7198
MIMAT0000062	hsa-let-7a	54851	ANKRD49	uc001pex.2	AL833977	uuGAUAUGUUGGAUGAUGGAGu	||:|: | | |||||||	ucCUGUGGAUAGUCCUACCUCa	2	21	2103	2124	[hg19:11:94232340-94232361:+]	0.628	152	7	-18.75	-0.1822
MIMAT0000062	hsa-let-7a	54538	ROBO4	uc001qbg.2	NM_019055	uugauAUGUUGGAUGAUGGAGu	|: ::|| |||||||	ggcacUGAGGCC--CUACCUCa	2	18	512	531	[hg19:11:124754256-124754275:-]	0.4914	142	7	-19.23	-0.2026
MIMAT0000062	hsa-let-7a	84923	FAM104A	uc002jjj.3	NM_001098832	uuGAUAUGUUGG-AUGAUGGAGu	:|| || :|| |||||||||	aaUUA-ACUGCCAUACUACCUCu	2	21	478	499	[hg19:17:71205169-71205190:-]	0.5942	161	7	-20.5	-0.5666
MIMAT0000062	hsa-let-7a	400019	LOC400019	uc001rjo.1	BC072678	uugaUAUGUUGGAUGAUG-GAGu	||:| ||| ||||| |||	aagcAUGC-ACC-ACUACACUCa	2	19	378	398	[hg19:12:30951170-30951190:+]	0.5261	122	0	-20.48	-0.288
MIMAT0000062	hsa-let-7a	145497	C14orf166B	uc010aso.1	BC062799	uuGAUAUGUUGGAUGAUGGAGu	| | | || ||||||||||	uaCAAGAGAA-CUACUACCUCc	2	21	1143	1163	[hg19:14:77302629-77302649:+]	0.6764	162	7	-19.18	-0.6395
MIMAT0000062	hsa-let-7a	23020	SNRNP200	uc002svv.1	AK021418	uugauaUGUUGGA---UGAUGGAGu	:||:| | :|||||||	gcaccaGCAGCGUGGAGCUACCUCa	2	17	1061	1085	[hg19:2:96947825-96947849:-]	0.5127	143	7	-18.67	-0.1473
MIMAT0000062	hsa-let-7a	6891	TAP2	uc011iag.1	NM_000544	uuGAUAUGUUGGAUGAU-GGAGu	:||| | ||||||| ||||	acUUAU-CUUCCUACUAUCCUCu	2	21	3113	3134	[hg19:6_mcf_hap5:4130386-4130407:-]	0.5842	130	0	-19.26	-0.7583
MIMAT0000062	hsa-let-7a	6692	SPINT1	uc001znb.2	NM_003710	uuGAUAUGUUGGA-UGAU-GGAGu	||:| :::||| ||| ||||	gcCUGUUUGGCCUCUCUAUCCUCu	2	21	489	512	[hg19:15:41149662-41149685:+]	0.4639	123	0	-17.74	-0.137
MIMAT0000062	hsa-let-7a	57523	NYNRIN	uc001wpf.3	NM_025081	uuGAUAUGUUGGAUGAUGGAGu	|| |:| ||| |||||||	ucCUCUGC-UCCUUCUACCUCc	2	21	953	973	[hg19:14:24887605-24887625:+]	0.5335	158	7	-18.54	-0.3061
MIMAT0000062	hsa-let-7a	91948	LOC91948	uc002buh.1	NR_024173	uugaUAUGUUGGAUGAUGGAGu	| | :|: ||||||||	ugacAGAGUGCUGACUACCUCu	2	19	595	616	[hg19:15:98286068-98286089:-]	0.5015	150	7	-18.81	-0.3678
MIMAT0000062	hsa-let-7a	490	ATP2B1	uc001tbg.2	NM_001001323	uugAUAUGUU-GGAUGAUGGAGu	|: |||| :||:|||||||	aaaUGAACAAGUCUGCUACCUCu	2	20	219	241	[hg19:12:89984806-89984828:-]	0.7975	166	7	-21.75	-0.5454
MIMAT0000062	hsa-let-7a	29097	CNIH4	uc001hom.1	NM_014184	uugAUAUGUUGGAUGAUGGAGu	| || || ||||||||||	ucaUUUAAAAGCUACUACCUCc	2	20	641	662	[hg19:1:224564165-224564186:+]	0.5616	171	7	-18.46	-0.3432
MIMAT0000062	hsa-let-7a	54585	LZTFL1	uc003cox.1	NM_020347	uugaUAUGUUGGAU-GA-UGGAGu	|||||| | : || |||||	aaacAUACAAGCAGUCUCACCUCa	2	19	34	57	[hg19:3:45867749-45867772:-]	0.5591	125	0	-18.95	-0.2889
MIMAT0000062	hsa-let-7a	149620	LOC149620	uc009wgb.2	NR_003928	uugauaUGUUGGAUGAUGGAGu	:||| | |||||||	ccggcaGCAA-CGCCUACCUCa	2	17	1345	1365	[hg19:1:111826006-111826026:+]	0.5994	146	7	-18.08	-0.2006
MIMAT0000062	hsa-let-7a	3164	NR4A1	uc009zmc.2	AK075054	uuGAUAU-GU-UGGAUGAUGGAGu	||: | |: |:|| |||||||	gcCUGCAGCGCAUCUUCUACCUCa	2	21	100	123	[hg19:12:52452637-52452660:+]	0.7861	154	7	-19.98	-0.8941
MIMAT0000062	hsa-let-7a	10169	SERF2	uc010uee.1	CR626415	uuGAUAUGUUGGAU--GAUGGAGu	|| | :||||: |||||||	agCUUUUAGACCUGUUCUACCUCc	2	21	745	768	[hg19:15:44087454-44087477:+]	0.4645	155	7	-20.35	-0.4653
MIMAT0000062	hsa-let-7a	6391	SDHC	uc001gak.2	AB212048	uugauaUGUUGGAU-GAUG-GAGu	|||:|:|: |||| |||	uugcccACAGCUUGCCUACUCUCg	2	17	122	145	[hg19:1:161332452-161332475:+]	0.7086	123	0	-18.91	-0.1746
MIMAT0000062	hsa-let-7a	100134259	LOC100134259	uc002rvj.1	AK092497	uugauaUGUUGGAUGA-UGGAGu	:::| ||||| |||||	cuacgaGUGAGCUACUGACCUCa	2	17	1661	1683	[hg19:2:47085649-47085671:+]	0.5348	124	0	-17.11	-0.233
MIMAT0000062	hsa-let-7a	8243	SMC1A	uc004dsg.2	NM_006306	uuGAUAUGUUG-GAU-GAUGGAGu	||| ||||: :|| |||||||	ggCUA-ACAAUAUUACCUACCUCa	2	21	923	945	[hg19:X:53406079-53406101:-]	0.7145	160	7	-20.72	-0.2615
MIMAT0000062	hsa-let-7a	90550	CCDC109A	uc010qjy.1	AK301475	uugaUAUGUUGGAUGAUGGAGu	|||| :::| |||||||	caagAUACCGUUU-CUACCUCa	2	19	202	222	[hg19:10:74474899-74474919:+]	0.8609	156	7	-18.64	-1.2633
MIMAT0000062	hsa-let-7a	356	FASLG	uc001gis.2	NM_000639	uugaUAUGUUGGAUGAUGGAGu	:|: : |:|:|||||||	caagGUGGGCCUUGCUACCUCa	2	19	338	359	[hg19:1:172635494-172635515:+]	0.6527	154	7	-21.1	-0.4984
MIMAT0000062	hsa-let-7a	8894	EIF2S2	uc002xaf.2	NM_003908	uugauauguugGAUGAUGGAGu	||||||||||	ggggaugguugCUACUACCUCa	2	12	580	601	[hg19:20:32676935-32676956:-]	0.614	155	7	-20.25	-0.5393
MIMAT0000062	hsa-let-7a	410	ARSA	uc010hbf.2	AK301098	uugauaUGU-UGGAUGAU-GGAGu	:|| ||| |||| ||||	cccccaGCACACCCACUACCCUCa	2	17	267	290	[hg19:22:51065172-51065195:-]	0.7183	123	0	-17.34	-0.6593
MIMAT0000062	hsa-let-7a	284161	GDPD1	uc002ixk.1	NM_182569	uuGAUAUGUU--GGAUGAUGGAGu	:|| ||: ::||:||||||	guUUAAUCAGUUUUUAUUACCUCa	2	21	98	121	[hg19:17:57351232-57351255:+]	0.6587	139	6	-17.36	-0.5592
MIMAT0000062	hsa-let-7a	9543	IGDCC3	uc002aor.1	AK095529	uugaUAUGUUGGAUGAUGGAGu	||:|| || |||||||	ccgaAUGCA--CUCCUACCUCa	2	19	522	541	[hg19:15:65620706-65620725:-]	0.4953	155	7	-18.02	-0.3186
MIMAT0000062	hsa-let-7a	9543	IGDCC3	uc002aor.1	AK095529	uuGAUAUGUUGGAUGAUGGAGu	|| | ||: | |||||||	ggCUCU-CAG-CACCUACCUCa	2	21	440	459	[hg19:15:65620788-65620807:-]	0.5658	144	7	-19.43	-0.5444
MIMAT0000062	hsa-let-7a	26003	GORASP2	uc002ugk.2	NM_015530	uugAUAUGUUGGAUGAUG-GAGu	|:|:| ||:|||||| |||	acgUGUGC-ACUUACUACUCUCc	2	20	830	851	[hg19:2:171823470-171823491:+]	0.4965	133	0	-20.09	-0.4691
MIMAT0000062	hsa-let-7a	100037417	DDTL	uc002zyy.3	NM_001084393	uugaUAUGUUGGAU-GAUGGAGu	||: |: :|| |||||||	cauaAUGGAGAUUAUCUACCUCa	2	19	754	776	[hg19:22:24314349-24314371:+]	0.4928	153	7	-17.49	-0.8361
MIMAT0000062	hsa-let-7a	80022	MYO15B	uc002joo.1	AF418289	uugaUAUGUUGGAUGAUGGAGu	| || ||||||||||	ccggAGACUUACUACUACCUCa	2	19	2845	2866	[hg19:17:73588596-73588617:+]	0.6157	158	7	-21.44	-0.1048
MIMAT0000062	hsa-let-7a	23122	CLASP2	uc003cfu.2	NM_015097	uuGAUA-UGUUGGAUGAU-GGAGu	||:| |||: |||| ||||	uuCUGUAACAGAGGACUAUCCUCa	2	21	145	168	[hg19:3:33539955-33539978:-]	0.6473	123	0	-20.18	-0.4018
MIMAT0000062	hsa-let-7a	54879	ST7L	uc001ecd.2	NM_017744	uugauaUGUUGGAUGAUGGAGu	::|||| |||||||	gugacaGUAACC-CCUACCUCa	2	17	63	83	[hg19:1:113068552-113068572:-]	0.5815	150	7	-19.34	-0.1535
MIMAT0000062	hsa-let-7a	10856	RUVBL2	uc010yab.1	AK301344	uugauauguuGGA-UGAUGGAGu	||| ||||||||	ugucccuaguCCUGACUACCUCc	2	13	146	168	[hg19:19:49513574-49513596:+]	0.5179	151	7	-18.07	-0.1587
MIMAT0000062	hsa-let-7a	84444	DOT1L	uc002lvc.1	AB058717	uugauAUGUUGGAUGAUGGAGu	|| :|::| |||||||	guaacUAGGAUUU-CUACCUCa	2	18	1438	1458	[hg19:19:2229784-2229804:+]	0.5334	151	7	-19.6	-0.6757
MIMAT0000062	hsa-let-7a	392490	FLJ44635	uc004eal.1	NM_207422	uuGAUAUGUUGGAUGA-UGGAGu	:| | |::|||||| |||||	guUUCUUCGGCCUACUCACCUCu	2	21	1045	1067	[hg19:X:71381147-71381169:+]	0.5177	136	0	-23.21	-0.1329
MIMAT0000062	hsa-let-7a	4312	MMP1	uc001phi.2	NM_002421	uugaUAUGUU-GGAU---GAUGGAGu	|||:|| |:|| ||||||	cagaAUAUAAUCUUAUUUAUACCUCa	2	19	109	134	[hg19:11:102661009-102661034:-]	0.4658	124	6	-19.2	-0.2234
MIMAT0000062	hsa-let-7a	22862	FNDC3A	uc001vcm.2	NM_001079673	uugaUAUGUUGGA--U--GAUGGAGu	||::||:|| | :||||||	uuuaAUGUAAUCUUGAUUUUACCUCa	2	19	1983	2008	[hg19:13:49783514-49783539:+]	0.8031	136	6	-19.6	-0.4662
MIMAT0000062	hsa-let-7a	64419	MTMR14	uc003bsc.2	AY007098	uuGAUAUGUUGGAUGAUGGAGu	||: | | ||| |||||||	caCUG-AGAUCCU-CUACCUCa	2	21	663	682	[hg19:3:9726601-9726620:+]	0.8028	152	7	-21.02	-0.8228
MIMAT0000062	hsa-let-7a	168741	PER4	uc003srw.1	NR_002790	uugauAUGUUGGAUGAUGGAGu	|| |||: ||||||||	ccaguUAAAACUCACUACCUCu	2	18	142	163	[hg19:7:9674041-9674062:+]	0.5268	165	7	-18.24	-0.6199
MIMAT0000062	hsa-let-7a	203447	NRK	uc004emd.2	NM_198465	uugauauguuggaugAUGGAGu	||||||	aacugccacaaaguaUACCUCa	2	8	1310	1331	[hg19:X:105200902-105200923:+]	0.7427	120	6	-17.61	-0.1177
MIMAT0000062	hsa-let-7a	60509	AGBL5	uc002ric.2	CR625656	uuGAUAUGUUGGAUGAUGGAGu	||:|::|: ||||||||	gcCUGUGUAG---ACUACCUCu	2	21	41	59	[hg19:2:27279116-27279134:+]	0.4945	152	7	-18.87	-0.6831
MIMAT0000062	hsa-let-7a	23208	SYT11	uc001fmg.2	NM_152280	uugauAUGUUGGAUGAUGGAGu	| | ||| |||||||	agggcUCCUCCCUCCUACCUCa	2	18	2936	2957	[hg19:1:155854235-155854256:+]	0.7046	153	7	-19.5	-0.1015
MIMAT0000062	hsa-let-7a	284325	C19orf54	uc002oou.1	NM_198476	uugauauguUGGAUGAUGGAGu	|:| ||||||||	ggcucagguAUC-ACUACCUCa	2	14	491	511	[hg19:19:41247827-41247847:-]	0.4912	147	7	-18.25	-0.2937
MIMAT0000062	hsa-let-7a	5036	PA2G4	uc001sjm.2	NM_006191	uugauauguuGGAUGAUG-GAGu	:||||||| |||	ucuagccuuuUCUACUACUCUCu	2	13	288	310	[hg19:12:56506960-56506982:+]	0.6727	120	0	-17.62	-0.512
MIMAT0000062	hsa-let-7a	78995	C17orf53	uc002ifk.1	AK021656	uuGAUAUGUUGGAUGAUGGAGu	|| : ||:| ||||||||	caCUUCGAAAUC-ACUACCUCa	2	21	1299	1319	[hg19:17:42232673-42232693:+]	0.777	154	7	-21.02	-1.1316
MIMAT0000062	hsa-let-7a	493856	CISD2	uc003hwt.3	NM_001008388	uuGAUAUGUUGGAUGAUG-GAGu	|| |||| :|||||| |||	auCU-UACA--UUACUACUCUCa	2	21	1187	1206	[hg19:4:103809774-103809793:+]	0.5144	123	0	-17.03	-1.0736
MIMAT0000062	hsa-let-7a	145741	C2CD4A	uc002ahf.3	NM_207322	uugauAUGUUGGAUGAUGGAGu	|:||:||| |||||||	cucacUGCAGCCU-CUACCUCc	2	18	1652	1672	[hg19:15:62362574-62362594:+]	0.5129	163	7	-23.02	-0.1151
MIMAT0000062	hsa-let-7a	83734	ATG10	uc003khr.2	NM_031482	uugaUAUG-UUGGAUGAUGGAGu	| || ||| :|||||||	uuugAAACUAACAAGCUACCUCa	2	19	1138	1160	[hg19:5:81551020-81551042:+]	0.5874	153	7	-20.12	-0.6841
MIMAT0000062	hsa-let-7a	5531	PPP4C	uc002dwg.2	CR623362	uugauAUGUUGGAUGAUGGAGu	|: :||| ||||||||	gucccUGAGACCAACUACCUCu	2	18	309	330	[hg19:16:30094079-30094100:+]	0.7142	161	7	-20.03	-0.4812
MIMAT0000062	hsa-let-7a	5531	PPP4C	uc002dwg.2	CR623362	uuGAUAUGUUGGA--UGAUGGAGu	||: | | |:| ||||||||	caCUG-AGAUCUUUGACUACCUCa	2	21	640	662	[hg19:16:30094840-30094862:+]	0.7666	149	7	-21.04	-0.9485
MIMAT0000062	hsa-let-7a	55374	TMCO6	uc011czj.1	AK301502	uuGAUAUGUUGGA-U-GAUGGAGu	|| ||| ||| | |||||||	uuCU-UACCUCCUCACCUACCUCu	2	21	185	207	[hg19:5:140021593-140021615:+]	0.7279	152	7	-18.05	-0.6572
MIMAT0000062	hsa-let-7a	9786	KIAA0586	uc010tru.1	AK302718	uugAUAUGUUGGAUGAUGGAGu	|| || || |||||||:	uuaUAAACCACAGACUACCUUa	2	20	89	110	[hg19:14:58954920-58954941:+]	0.5306	147	0	-18.63	-0.1967
MIMAT0000062	hsa-let-7a	51224	TCEB3B	uc002lcr.1	NM_016427	uugauauGUUGGAUGAUGGAGu	||:|| ||||||||	ccacaccCAGCC-ACUACCUCc	2	16	167	187	[hg19:18:44559187-44559207:-]	0.5124	157	7	-20.24	-0.189
MIMAT0000062	hsa-let-7a	283585	LOC283585	uc001xvs.2	BC034577	uugauaugUUGGAUGAUGGAGu	| :|| |||||||	uucaggugAUUCUCCUACCUCa	2	15	541	562	[hg19:14:87387880-87387901:+]	0.511	150	7	-17.78	-0.212
MIMAT0000062	hsa-let-7a	27123	DKK2	uc003hyi.2	NM_014421	uuGAUAUGUUGGAUGAU-GGAGu	||:|:: | ||||| ||||	ucCUGUGU-CCGUACUAUCCUCa	2	21	1222	1243	[hg19:4:107843868-107843889:-]	0.5718	122	0	-19.89	-0.6999
MIMAT0000062	hsa-let-7a	641364	LOC641364	uc003ihi.1	BC040999	uugaUAUGUUGGAUGAUGGAGu	||| | ::| |||||||	gauaAUA-AUUUUCCUACCUCa	2	19	4561	4581	[hg19:4:139099269-139099289:+]	0.5409	152	7	-18.18	-0.1746
MIMAT0000062	hsa-let-7a	57546	PDP2	uc002eqk.1	NM_020786	uuGAUAUGUU-GGAUGAUGGAGu	| | |||| ||| |||||||	uuCCACACAAUCCUUCUACCUCu	2	21	901	923	[hg19:16:66920678-66920700:+]	0.5313	167	7	-19.59	-0.4184
MIMAT0000062	hsa-let-7a	1288	COL4A6	uc004env.3	NM_033641	uuGAUAUGUUGGAUGAUGGAGu	|||| || : :|||||||	gaCUAUUCA--UGGCUACCUCa	2	21	253	272	[hg19:X:107399958-107399977:-]	0.6163	153	7	-20.74	-0.6326
MIMAT0000062	hsa-let-7a	6891	TAP2	uc011foe.1	NM_000544	uuGAUAUGUUGGAUGAU-GGAGu	:||| | ||||||| ||||	acUUAU-CUUCCUACUAUCCUCu	2	21	3113	3134	[hg19:6_cox_hap2:4238027-4238048:-]	0.5842	130	0	-19.26	-0.7583
MIMAT0000062	hsa-let-7a	22913	RALY	uc002xad.2	CR620280	uugauAUGUUGGAUGAUGGAGu	| | | |||||||||	gggguUUCCCCAUACUACCUCc	2	18	1458	1479	[hg19:20:32667952-32667973:+]	0.6557	153	7	-18.67	-0.2492
MIMAT0000062	hsa-let-7a	56253	CRTAM	uc001pyj.2	NM_019604	uugauauGUUGGAUGAUGGAGu	:||| | |||||||	gagcagcUAACAUCCUACCUCa	2	16	287	308	[hg19:11:122742394-122742415:+]	0.6146	155	7	-18.11	-0.8279
MIMAT0000062	hsa-let-7a	80267	EDEM3	uc010pok.1	NM_025191	uuGAUAUGU-UGGAU--GAUGGAGu	:|| | | |:||: |||||||	auUUAGAAACAUCUGGUCUACCUCa	2	21	2520	2544	[hg19:1:184660653-184660677:-]	0.6583	150	7	-18.18	-0.5728
MIMAT0000062	hsa-let-7a	51118	UTP11L	uc001ccn.3	NM_016037	uugauauGUUGGAUGA-UGGAGu	|:|:|| || |||||	auggucuCGAUCUCCUGACCUCa	2	16	993	1015	[hg19:1:38490293-38490315:+]	0.5011	123	0	-18.12	-0.2349
MIMAT0000062	hsa-let-7a	518	ATP5G3	uc002ujz.3	NM_001002258	uugaUAUGUUGGAUGAUGGAGu	:|| :| ||:|||||||	agagGUA-GAGCUGCUACCUCg	2	19	1254	1274	[hg19:2:176041742-176041762:-]	0.4865	156	7	-20.65	-0.2061
MIMAT0000062	hsa-let-7a	170384	FUT11	uc001juy.1	AK095482	uuGAUAUGUUGGA-UGAUGGAGu	|| |:| :||| ||||||||	ucCUUUGCUGCCUAACUACCUCa	2	21	263	285	[hg19:10:75533370-75533392:+]	0.7289	167	7	-23.61	-1.0556
MIMAT0000062	hsa-let-7a	7993	UBXN8	uc003xij.2	D83768	uuGAUAUGUUGGAUGAUGGAGu	|||| : : ||||||||	aaCUAUUUCUGUGACUACCUCa	2	21	62	83	[hg19:8:30608974-30608995:+]	0.752	152	7	-20.65	-1.26
MIMAT0000062	hsa-let-7a	3082	HGF	uc003uho.1	NM_001010933	uuGAUAUGUUGGAU---GAUGGAGu	|| ||:|:|: | |||||||	auCUUUAUAGCUGAUCCCUACCUCu	2	21	98	122	[hg19:7:81372136-81372160:-]	0.5585	155	7	-18.18	-0.3843
MIMAT0000062	hsa-let-7a	345462	ZNF879	uc003mjt.3	NM_001136116	uugaUAUGUUGG--AU-GAUGGAGu	| :::||| || |||||||	guacAGGUGACCCAUAGCUACCUCa	2	19	434	458	[hg19:5:178461075-178461099:+]	0.5304	148	7	-18.46	-0.7112
MIMAT0000062	hsa-let-7a	137872	ADHFE1	uc011leq.1	AK300881	uugaUAUGUU---GGAUGAUGGAGu	|| ||| || ||||||||	acggAUUCAAGUGCCAACUACCUCa	2	19	377	401	[hg19:8:67356973-67356983,67359499-67359512:+]	0.6747	157	7	-19.1	-0.9164
MIMAT0000062	hsa-let-7a	100270804	LOC100270804	uc010zsc.1	NR_026885	uugauAUGUUGGAUGAUGGAGu	|::|:|| |||||||	gccacUGUAGCC--CUACCUCa	2	18	1617	1636	[hg19:20:18776309-18776328:+]	0.5685	150	7	-20.44	-0.2108
MIMAT0000062	hsa-let-7a	114805	GALNT13	uc002tyr.3	NM_052917	uuGAUAUGUUGGAUGAUGGAGu	||| ::: | ||||||||	caCUAGGUGUC--ACUACCUCu	2	21	2551	2570	[hg19:2:155309614-155309633:+]	0.5733	149	7	-17.56	-0.2803
MIMAT0000062	hsa-let-7a	23306	TMEM194A	uc001smy.2	NM_001130963	uuGAUAUGUUGGAUGAUGGAGu	||| :::| | ||||||||	ucCUAAGUGA-CAACUACCUCa	2	21	1696	1716	[hg19:12:57451946-57451966:-]	0.6178	158	7	-18.82	-0.286
MIMAT0000062	hsa-let-7a	55219	TMEM57	uc009vrt.2	AK311472	uuGA-UAUGUUGGAUGAUGGAGu	|| ||:|| ||:|| ||||	gaCUCAUGCA--CUGCUUCCUCa	2	21	1219	1239	[hg19:1:25785166-25785186:+]	0.8043	128	0	-19.89	-0.1047
MIMAT0000062	hsa-let-7a	6891	TAP2	uc011gkl.1	NM_000544	uuGAUAUGUUGGAUGAU-GGAGu	:||| | ||||||| ||||	acUUAU-CUUCCUACUAUCCUCu	2	21	2936	2957	[hg19:6_dbb_hap3:4075044-4075065:-]	0.5844	130	0	-19.26	-0.8089
MIMAT0000062	hsa-let-7a	4602	MYB	uc003qga.2	AY787450	uugauaugUUGGAUGAUGGAGu	|| |:|||||||	guccccugAAGAUGCUACCUCa	2	15	1700	1721	[hg19:6:135521321-135521337,135521428-135521432:+]	0.7106	150	7	-17.65	-0.3287
MIMAT0000062	hsa-let-7a	55888	ZNF167	uc003cnh.2	AK022800	uugauauguuGGAUGAUGGAGu	||| |||||||	aaaggaaucuCCUCCUACCUCa	2	13	874	895	[hg19:3:44607041-44607062:+]	0.6507	152	7	-18.53	-0.2376
MIMAT0000062	hsa-let-7a	54797	MED18	uc009vtg.2	NM_001127350	uuGAUA--UGUUGGAUGA-UGGAGu	|||| |:| || || |||||	ggCUAUUCUCGAACUCCUGACCUCg	2	21	282	306	[hg19:1:28661763-28661787:+]	0.5115	123	0	-17.92	-0.1051
MIMAT0000062	hsa-let-7a	57393	TMEM27	uc004cxc.1	NM_020665	uuGAUAUGUUGGAUGAUGGAGu	||:| :: :||:|| ||||	ggCUGU-UGUUCUGCUUCCUCa	2	21	3	23	[hg19:X:15646071-15646091:-]	0.6907	126	0	-20.37	-0.157
MIMAT0000062	hsa-let-7a	23498	HAAO	uc002rst.3	NM_012205	uugauauguuGGAUGAUGGAGu	|| ||||||||	ucucccagccCCCACUACCUCu	2	13	71	92	[hg19:2:42994485-42994506:-]	0.4666	152	7	-19.41	-0.2738
MIMAT0000062	hsa-let-7a	7224	TRPC5	uc004epl.1	NM_012471	uuGAUAUGU-UGGAUGAUG-GAGu	:|| | | |:||||||| |||	uuUUAAAAACAUCUACUACACUCu	2	21	804	827	[hg19:X:111018714-111018737:-]	0.6286	131	0	-17.52	-0.8062
MIMAT0000062	hsa-let-7a	387921	NHLRC3	uc001uxc.2	NM_001012754	uuGAUAUGUUGGAUGAUGGAGu	||| ||| :: |||||||	ucCUA-ACAUUUGUCUACCUCa	2	21	960	980	[hg19:13:39623023-39623043:+]	0.5366	154	7	-17.99	-1.104
MIMAT0000062	hsa-let-7a	554223	LOC554223	uc011ejf.1	BC068238	uugaUAUGUU-GGAUGAUGGAGu	| :||| :|| |||||||	guucAAGCAAUUCUCCUACCUCa	2	19	2874	2896	[hg19:6_apd_hap1:1067033-1067055:+]	0.5639	157	7	-19.04	-0.1109
MIMAT0000062	hsa-let-7a	54918	CMTM6	uc003cfa.1	NM_017801	uugaUAUGUUGGA--UGAUGGAGu	|||: |:|| :|||||||	gagcAUAUCAUCUGGGCUACCUCa	2	19	1954	1977	[hg19:3:32523475-32523498:-]	0.6433	157	7	-20.84	-0.2087
MIMAT0000062	hsa-let-7a	57471	ERMN	uc002tzi.2	NM_001009959	uugAUAUGUUGGAUGA--UGGAGu	||||:||::|||| |||||	gaaUAUAUAAUUUACUGGACCUCa	2	20	1031	1054	[hg19:2:158176729-158176752:-]	0.694	131	0	-22.54	-0.7253
MIMAT0000062	hsa-let-7a	6199	RPS6KB2	uc001ole.2	CR613481	uugauaUGUUGGAUGAUGGAGu	:||| || |||||||	cuggugGCAAACU-CUACCUCa	2	17	501	521	[hg19:11:67198948-67198968:+]	0.7852	154	7	-19.78	-0.8228
MIMAT0000062	hsa-let-7a	6199	RPS6KB2	uc001ole.2	CR613481	uugauaUGUUGGAUGAUGGAGu	:| |||| |||||||	cacggaGCUACCU-CUACCUCc	2	17	1386	1406	[hg19:11:67202517-67202537:+]	0.635	154	7	-18.1	-0.1332
MIMAT0000062	hsa-let-7a	6199	RPS6KB2	uc001ole.2	CR613481	uugauauguuGGAUGAUGGAGu	|| |||||||	cuggcacugcCCCCCUACCUCa	2	13	916	937	[hg19:11:67200868-67200889:+]	0.7176	144	7	-17.88	-0.1612
MIMAT0000062	hsa-let-7a	1318	SLC31A2	uc004bgq.2	NM_001860	uuGAUAUGUUGGAUGAUGGAGu	||:||: ||: | ||||||	ugCUGUAU-ACUAAAUACCUCa	2	21	1119	1139	[hg19:9:115926316-115926336:+]	0.6609	134	6	-18.91	-0.164
MIMAT0000062	hsa-let-7a	10586	MAB21L2	uc003ilw.2	NM_006439	uuGAUAUG--UUGGAUGAU-GGAGu	|| | | ||||| ||| ||||	ccCUCUCCUGAACCU-CUACCCUCa	2	21	509	532	[hg19:4:151505770-151505793:+]	0.6744	121	0	-17.36	-0.6073
MIMAT0000062	hsa-let-7a	5899	RALB	uc010yyt.1	AK304588	uuGAUAUGUUGGAUGAUGGAGu	| | || :||:|||||||	ugCCAGACCUUCUGCUACCUCu	2	21	1592	1613	[hg19:2:121051826-121051847:+]	0.6002	160	7	-21.1	-0.2993
MIMAT0000062	hsa-let-7a	345275	HSD17B13	uc003hqo.2	NM_178135	uugauauGUUGGAUGA-UGGAGu	|:|:|| || |||||	auggucuCGAUCUCCUGACCUCg	2	16	1105	1127	[hg19:4:88225243-88225265:-]	0.5098	123	0	-18.06	-0.1256
MIMAT0000062	hsa-let-7a	10057	ABCC5	uc003fmg.2	NM_005688	uuGAUAUGUUGGAUGAUGGAGu	||:|| |: |||||||	uaCUGUAAAGAGACCUACCUCa	2	21	1126	1147	[hg19:3:183637941-183637962:-]	0.713	152	7	-20.17	-0.6588
MIMAT0000062	hsa-let-7a	52	ACP1	uc002qwh.2	NR_024080	uuGAUAUGUUGGAU--GAUGGAGu	:|| |:||:| | |||||||	acUUAGAUAAUCGAGUCUACCUCu	2	21	947	970	[hg19:2:277649-277672:+]	0.4727	159	7	-19.17	-0.5149
MIMAT0000062	hsa-let-7a	84073	MYCBPAP	uc002iqz.2	AL832225	uuGAUAUGUUGGAUGAUGGAGu	||: :|:: : |||||||	ggCUGAGCGGAUACCUACCUCa	2	21	762	783	[hg19:17:48595904-48595925:+]	0.6255	148	7	-20.14	-0.1063
MIMAT0000062	hsa-let-7a	9605	C16orf7	uc002fom.1	NM_004913	uuGAUAUGUUGGAUGA-UGGAGu	|| | || |:| || |||||	agCUCUUCACCUUCCUCACCUCa	2	21	153	175	[hg19:16:89774094-89774116:-]	0.4539	128	0	-17.18	-0.2877
MIMAT0000062	hsa-let-7a	115509	ZNF689	uc010bzy.2	AK310459	uugauaugUUGGAUGAUGGAGu	|:|: ||||||||	ugacagggAGCUCACUACCUCa	2	15	195	216	[hg19:16:30615089-30615110:-]	0.5988	154	7	-20.33	-0.6384
MIMAT0000062	hsa-let-7a	3159	HMGA1	uc011dso.1	AK301434	uuGAUAUGUUGGAUGAUGGAGu	||:| | || ||||||||	cuCUGUUC-ACAAACUACCUCu	2	21	216	236	[hg19:6:34213608-34213628:+]	0.658	158	7	-18.92	-1.057
MIMAT0000062	hsa-let-7a	4584	MUC3A	uc003uxk.1	AF007194	uugauaUGUUGGAUGAUGGAGu	||| ::|||||||||	caccucACAUUUUACUACCUCa	2	17	536	557	[hg19:7:100551285-100551306:+]	0.5637	164	7	-21.49	-0.7582
MIMAT0000062	hsa-let-7a	4584	MUC3A	uc003uxk.1	AF007194	uugauaUGUUGG--AUGAUGGAGu	|| ||: ||||||||	aucaccACCACUGAGACUACCUCa	2	17	396	419	[hg19:7:100551145-100551168:+]	0.4794	147	7	-18.2	-0.3138
MIMAT0000062	hsa-let-7a	133688	UGT3A1	uc003jjv.1	NM_152404	uugAUA-UGUUGGAUGAUGGAGu	|:| ||| | ||||||||	uagUGUAACACCAAACUACCUCu	2	20	980	1002	[hg19:5:35953302-35953324:-]	0.5381	158	7	-17.6	-0.7676
MIMAT0000062	hsa-let-7a	83661	MS4A8B	uc009yne.1	AK310884	uuGAUAUGUUGGAU-GAUGGAGu	|| |||||| | |||||||	ggCUUGACAACCAAGCUACCUCa	2	21	31	53	[hg19:11:60476324-60476346:+]	0.5376	167	7	-24.9	-0.4125
MIMAT0000062	hsa-let-7a	170680	PSORS1C2	uc011fbo.1	NM_014069	uuGAUAUG--UUGGAUGAUGGAGu	||| :| | :|| |||||||	gcCUAAGCCUACUCUCCUACCUCg	2	21	222	245	[hg19:6_cox_hap2:2620205-2620228:-]	0.6553	155	7	-19.27	-0.1969
MIMAT0000062	hsa-let-7a	8916	HERC3	uc003hrv.2	BC038960	uugaUAUGUUGG-AU-GA-UGGAGu	|||| ||| |: || |||||	acacAUACCACCAUGCCUCACCUCc	2	19	508	532	[hg19:4:89577732-89577756:+]	0.5113	124	0	-17.63	-0.366
MIMAT0000062	hsa-let-7a	7556	ZNF10	uc001ulq.2	NM_015394	uuGAU-AUGUUGGAUGAUGGAGu	:|| ||| | : |||||||	ggUUACUACUAGUAUCUACCUCa	2	21	2099	2121	[hg19:12:133735653-133735675:+]	0.5544	151	7	-17.4	-0.6689
MIMAT0000062	hsa-let-7a	387640	C10orf140	uc009xkd.2	NM_207371	uugaUAUGUUGGAUGAUGGAGu	||:| ||| : ||||||	aauaAUGC-ACCCGGUACCUCa	2	19	302	322	[hg19:10:21803703-21803723:-]	0.8406	128	6	-18.93	-0.2154
MIMAT0000062	hsa-let-7a	56888	KCMF1	uc002sox.3	NM_020122	uuGAUAUGUUGGAUGA-UGGAGu	:| ||||| : || |||||	uaUUUUACAAAUACCUCACCUCa	2	21	2190	2212	[hg19:2:85282722-85282744:+]	0.7395	124	0	-17.29	-0.2887
MIMAT0000062	hsa-let-7a	22990	PCNX	uc001xmn.3	BC167161	uuGA-UAUGUUGG--AUGAUGGAGu	|| ||::| || | |||||||	uuCUCAUGUAUCCAGUUCUACCUCa	2	21	47	71	[hg19:14:71478218-71478242:+]	0.7271	154	7	-18.65	-1.2323
MIMAT0000062	hsa-let-7a	10919	EHMT2	uc011ggq.1	AK056936	uuGAUAUGUUGGAUGAUGGAGu	|| | | |:| |||||||	caCUCUUC--CUUUCUACCUCa	2	21	256	275	[hg19:6_dbb_hap3:3149320-3149339:-]	0.5688	149	7	-18.17	-1.1377
MIMAT0000062	hsa-let-7a	245806	VGLL2	uc003pxn.2	NM_182645	uugaUAUGUUGGA--UGAUGGAGu	||: |::|| |:||||||	guacAUGAAGUCUCCAUUACCUCg	2	19	915	938	[hg19:6:117594572-117594595:+]	0.5834	141	6	-17.44	-0.1143
MIMAT0000062	hsa-let-7a	8663	EIF3C	uc002dpi.3	NM_003752	uuGAUAUGUUGGAUGA-UGGAGu	:|: ||| :| || |||||	aaUUGAACACGUUCCUGACCUCa	2	21	193	215	[hg19:16:28390904-28390926:-]	0.548	120	0	-17.07	-0.3269
MIMAT0000062	hsa-let-7a	4320	MMP11	uc002zxx.2	NM_005940	uugauaUGUUG-GAUGAU-GGAGu	:||:| ||:||| ||||	cuuuucGCAGCACUGCUAUCCUCc	2	17	654	677	[hg19:22:24126385-24126408:+]	0.5796	123	0	-18.5	-0.5036
MIMAT0000062	hsa-let-7a	729540	RGPD6	uc010yxe.1	NM_001123363	uuGAUAUGUUGGAUGAUGGAGu	|| || |:: |||||||||	uuCUUUAAAGUAUACUACCUCa	2	21	781	802	[hg19:2:111272386-111272407:-]	0.548	168	7	-18.08	-1.2102
MIMAT0000062	hsa-let-7a	645355	LOC645355	uc002kmw.2	AF301223	uuGAUAUGUUGGAUGAUGG-AGu	||:| || ||:||||| ||	aaCUGUUCA--CUGCUACCAUCc	2	21	344	364	[hg19:18:5769783-5769803:+]	0.5758	125	0	-17.75	-0.1157
MIMAT0000062	hsa-let-7a	1636	ACE	uc002jaw.1	BC036375	uugauAUGUUGG-AUGAUGGAGu	|:||:|| |||||||	ggagcUGCAGCCACUCUACCUCa	2	18	859	881	[hg19:17:61566381-61566403:+]	0.7248	152	7	-24.22	-0.227
MIMAT0000062	hsa-let-7a	8529	CYP4F2	uc002nbs.1	NM_001082	uugAUAUGUUGGAUGAUGGAGu	|||:::| :| |||||||	uggUAUGUGAAUU-CUACCUCa	2	20	614	634	[hg19:19:15988947-15988967:-]	0.523	157	7	-17.09	-1.2483
MIMAT0000062	hsa-let-7a	6599	SMARCC1	uc003crq.2	NM_003074	uugaUAUGUU----GG-AUGAUGGAGu	:||||| || ||||||||	ggggGUACAAGUCCCCAAACUACCUCu	2	19	1026	1052	[hg19:3:47628647-47628673:-]	0.598	148	7	-21.92	-0.2168
MIMAT0000062	hsa-let-7a	51633	OTUD6B	uc003yeu.3	NM_016023	uuGAUAUGUUG-GAUGAUGGAGu	||: | ||| | |||||||:	uaCUGAAAAACACAACUACCUUa	2	21	83	105	[hg19:8:92097179-92097201:+]	0.6516	147	0	-18.82	-0.1523
MIMAT0000062	hsa-let-7a	257313	UTS2D	uc003fsu.2	NM_198152	uuGAUAUGUUGGAUGA-UGGAGu	| ||:::||| || |||||	ccCCAUGUGACCAUCUCACCUCa	2	21	700	722	[hg19:3:190985483-190985505:-]	0.5025	128	0	-17.75	-0.6879
MIMAT0000062	hsa-let-7a	284610	NBPF5	uc001dvq.2	BC043522	uugAUAUGUUGGAUGAUGGAGu	|| :| : ||:|||||||	---UACGCUGGCUGCUACCUCc	2	20	1	19	[hg19:1:108918460-108918478:+]	0.5722	159	7	-18.25	-0.5045
MIMAT0000062	hsa-let-7a	6468	FBXW4	uc001kto.2	NM_022039	uugauauGUUGGAUGAUGGAGu	||:|| |||||||	ucugagcCAGCC--CUACCUCa	2	16	544	563	[hg19:10:103370485-103370504:-]	0.5613	148	7	-21.27	-0.1644
MIMAT0000062	hsa-let-7a	6257	RXRB	uc011iby.1	AK301096	uugauaugUUGGAUGA-UGGAGu	|||:|:|| |||||	gggagccaAACUUGCUGACCUCg	2	15	86	108	[hg19:6_mcf_hap5:4637330-4637352:-]	0.4918	126	0	-18.5	-0.1724
MIMAT0000062	hsa-let-7a	64220	STRA6	uc010bjk.2	NM_001142620	uuGAUAUGUUG---GAUGAU-GGAGu	:|||:| :| |||||| ||||	uaUUAUGCUGCCCUCUACUACCCUCu	2	21	160	185	[hg19:15:74487758-74487783:-]	0.674	127	0	-20.16	-0.1545
MIMAT0000062	hsa-let-7a	356	FASLG	uc001git.2	AF288573	uugaUAUGUUGGAUGAUGGAGu	:|: : |:|:|||||||	caagGUGGGCCUUGCUACCUCa	2	19	754	775	[hg19:1:172635494-172635515:+]	0.6527	154	7	-21.1	-0.4124
MIMAT0000062	hsa-let-7a	1843	DUSP1	uc003mbv.1	NM_004417	uuGAU-AUGUUGGAUGAUGGAGu	||| | |||| | ||||||	ucCUAGAAGAACCAAAUACCUCa	2	21	417	439	[hg19:5:172195326-172195348:-]	0.7036	135	6	-17.51	-0.4219
MIMAT0000062	hsa-let-7a	90102	PHLDB2	uc003dyf.3	AL832205	uugAUAUGU-UGGAUGAUGGAGu	|||||| | || |||||||	uagUAUACAUAGCU-CUACCUCa	2	20	404	425	[hg19:3:111632980-111633001:+]	0.5709	164	7	-21	-0.654
MIMAT0000062	hsa-let-7a	100128675	LOC100128675	uc010xsi.1	NR_024562	uuGAUAUGUUGGAUGAUGGAGu	| | | | ||| |||||||	cuCAAGAAAUCCUCCUACCUCa	2	21	100	121	[hg19:19:35550286-35550307:-]	0.5144	160	7	-18.53	-0.5922
MIMAT0000062	hsa-let-7a	6242	RTKN	uc002sle.2	NM_001015055	uugauauGUUG-GAU--GAUGGAGu	|||| ||: |||||||	cuggaacCAACUCUGCCCUACCUCc	2	16	238	262	[hg19:2:74653108-74653132:-]	0.7294	149	7	-17.93	-0.4426
MIMAT0000062	hsa-let-7a	50487	PLA2G3	uc003aka.2	NM_015715	uuGAUAUGUUGGAUGAUGGAGu	||| |||: :|||||||	cuCUAAACAG-GAGCUACCUCa	2	21	672	692	[hg19:22:31531017-31531037:-]	0.5555	154	7	-20.14	-0.4552
MIMAT0000062	hsa-let-7a	57528	KCTD16	uc003lnm.1	NM_020768	uuGAUAUGUUGGAUGAUGGAGu	|| | || ||| |||||||	uuCUCU-CAUCCUUCUACCUCc	2	21	337	357	[hg19:5:143854014-143854034:+]	0.6606	162	7	-17.84	-0.3152
MIMAT0000062	hsa-let-7a	114780	PKD1L2	uc002fgj.2	NM_001076780	uugAUAUGUUGGAU-GAUGGAGu	|| ||| || | |||||||	uuaUAAACACCCCAGCUACCUCa	2	20	276	298	[hg19:16:81204047-81204069:-]	0.5123	162	7	-19.18	-0.247
MIMAT0000062	hsa-let-7a	100128081	LOC100128081	uc011jzq.1	AK293540	uugaUAUGUU---GGA-UGAUGGAGu	| |||: ||| ||||||||	ggagAGACAGGGCCCUGACUACCUCa	2	19	428	453	[hg19:7:28280906-28280931:+]	0.56	152	7	-21.42	-0.6797
MIMAT0000062	hsa-let-7a	5261	PHKG2	uc002dzk.1	NM_000294	uuGAUAUGUU-GGAUGAU-GGAGu	||| |::| |||:||| ||||	caCUA-AUGAUCCUGCUACCCUCu	2	21	90	112	[hg19:16:30768515-30768537:+]	0.5685	129	0	-20.26	-0.3168
MIMAT0000062	hsa-let-7a	57522	SRGAP1	uc010ssp.1	NM_020762	uuGAU-AUGUUGGAUGAUGGAGu	:|| | ::|:|| |||||||	caUUACUUUGAUCU-CUACCUCa	2	21	1766	1787	[hg19:12:64538218-64538239:+]	0.5524	153	7	-19.23	-0.1974
MIMAT0000062	hsa-let-7a	3159	HMGA1	uc010jvl.2	CR613337	uuGAUAUGUUGGAUGAUGGAGu	||:| | || ||||||||	cuCUGUUC-ACAAACUACCUCu	2	21	1294	1314	[hg19:6:34213608-34213628:+]	0.658	158	7	-18.92	-0.8531
MIMAT0000062	hsa-let-7a	25973	PARS2	uc001cxy.2	NM_152268	uugauauguuggaUGAUGGAGu	||||||||	ugauggcccaaaaACUACCUCa	2	10	739	760	[hg19:1:55222647-55222668:-]	0.5738	145	7	-17.34	-1.0425
MIMAT0000062	hsa-let-7a	58488	PCTP	uc010dcg.2	CR625866	uuGAUAUGUUGGAUGAUGGAGu	||:| ||: ||||||||	gcCUGU-CAG--AACUACCUCa	2	21	15	33	[hg19:17:53853432-53853450:+]	0.679	147	7	-20.43	-1.2206
MIMAT0000062	hsa-let-7a	80704	SLC19A3	uc002vpi.2	NM_025243	uuGAUAUGUUGGAUGAUGGAGu	| | || :|| |||||||	uuCAAGCCAUUCUCCUACCUCa	2	21	1279	1300	[hg19:2:228550813-228550834:-]	0.5084	156	7	-17.6	-0.1805
MIMAT0000062	hsa-let-7a	1789	DNMT3B	uc010geg.2	AF129269	uugAUAUGUUGGAUGAU-GGAGu	|: : |::||:||| ||||	agaUGAGAAGUCUGCUACCCUCa	2	20	941	963	[hg19:20:31396646-31396668:+]	0.4558	123	0	-20	-0.4105
MIMAT0000062	hsa-let-7a	128869	PIGU	uc010zul.1	AK301900	uugauauguuggAUGAUGGAGu	|||||||||	cugcggcgggagUACUACCUCa	2	11	86	107	[hg19:20:33148729-33148750:-]	0.805	150	7	-19.89	-1.0993
MIMAT0000062	hsa-let-7a	396	ARHGDIA	uc002kbr.2	CR617872	uuGAUAUGUUGGA-UGAU-GGAGu	| :|: ::||| |||| ||||	uaCCGUGGGGCCUCACUAGCCUCu	2	21	12	35	[hg19:17:79826206-79826229:-]	0.582	123	0	-19.12	-0.6022
MIMAT0000062	hsa-let-7a	89866	SEC16B	uc001gli.1	NM_033127	uugaUAUGUUGG--AUGAUGGAGu	|||| || | |||||||	guuaAUACCUCCCUUUCUACCUCa	2	19	799	822	[hg19:1:177898171-177898194:-]	0.7009	153	7	-20.3	-0.9092
MIMAT0000062	hsa-let-7a	58513	EPS15L1	uc002nec.1	BC142716	uuGAUAUGUUGGAU--GA-UGGAGu	|| |:|| ::|| || |||||	acCUCUGCACUUUACUCUGACCUCa	2	21	533	557	[hg19:19:16512560-16512584:-]	0.4918	123	0	-18.29	-0.2843
MIMAT0000062	hsa-let-7a	100132288	LOC100132288	uc002zka.1	NM_001033515	uugauauGUUGG--AUGAUGGAGu	|| || |:|||||||	cucacccCACCCUGUGCUACCUCa	2	16	291	314	[hg19:21:9908017-9908040:-]	0.5462	150	7	-18.79	-0.2088
MIMAT0000062	hsa-let-7a	285074	LOC285074	uc002srs.3	BC069048	uuGAUAUGUUGGAUGA-UGGAGu	||| :| ||| ||| |||||	ccCUA-GCCACC-ACUGACCUCa	2	21	119	139	[hg19:2:88038664-88038684:+]	0.8016	124	0	-18.21	-1.0283
MIMAT0000062	hsa-let-7a	641455	P704P	uc001vwc.3	NM_001145442	uugauauGUUGGAUGAUGGAGu	::||: ||||||||	cgggaacUGACUGACUACCUCa	2	16	749	770	[hg19:14:19988271-19988292:-]	0.6089	155	7	-20.4	-0.1234
MIMAT0000062	hsa-let-7a	4891	SLC11A2	uc001rxe.3	AB062284	uugauAUGUUGGAUGAUGGAGu	|::||||| |||||||	uucacUGUAACCU-CUACCUCc	2	18	1284	1304	[hg19:12:51374205-51374225:-]	0.5098	163	7	-21.95	-0.1257
MIMAT0000062	hsa-let-7a	8303	SNN	uc002dbf.2	NM_003498	uuGAUAUGU-UGGAUGAUGGAGu	|| | || :|:| |||||||	aaCU-UCCAGGCUUUCUACCUCg	2	21	2000	2021	[hg19:16:11772182-11772203:+]	0.5028	153	7	-21.4	-0.1351
MIMAT0000062	hsa-let-7a	80006	C5orf44	uc010iwu.1	NR_003545	uuGAUAUGUUGGA--UGAUGGAGu	||:||: ::| :||||||	uaCUGUAUUUUUUUCCUUACCUCa	2	21	303	326	[hg19:5:64926470-64926493:+]	0.5129	131	6	-19.98	-0.1793
MIMAT0000062	hsa-let-7a	9489	PGS1	uc010wtt.1	AK297156	uugauaUGUUGGAUGAUGGAGu	:||| |||||||	cgcgggGCAAAGGUCUACCUCa	2	17	1028	1049	[hg19:17:76399900-76399921:+]	0.7807	144	7	-17.7	-0.4791
MIMAT0000062	hsa-let-7a	168455	FLJ36031	uc003vdt.2	NM_175884	uuGAUAUGUUGGAUGAUGGAGu	||:| :||: |||||||	caCUGUUGGACU--CUACCUCa	2	21	327	346	[hg19:7:106300289-106300308:-]	0.629	149	7	-19.65	-0.5664
MIMAT0000062	hsa-let-7a	64405	CDH22	uc002xrm.2	NM_021248	uuGAUAUGUUGGAU--GAUGGAGu	:|| |:||| | |||||||	ggUUA-AUAACAGAACCUACCUCg	2	21	648	670	[hg19:20:44802475-44802497:-]	0.6572	149	7	-17.36	-0.8143
MIMAT0000062	hsa-let-7a	11228	RASSF8	uc001rgw.1	AY665470	uuGAUAUGUUGGA----UGAUGGAGu	||:| | ||| ||||||||	ugCUGUCCUUCCUCAAGACUACCUCa	2	21	149	174	[hg19:12:26148005-26148030:+]	0.6059	151	7	-21.86	-0.99
MIMAT0000062	hsa-let-7a	474170	LRRC37A2	uc010wjt.1	BC144428	uugauauguUGGAUGAUGGAGu	:||| |||||||	caagggcgcGCCUUCUACCUCc	2	14	365	386	[hg19:17:43596135-43596156:-]	0.5204	153	7	-18.01	-0.1707
MIMAT0000062	hsa-let-7a	941	CD80	uc003ecq.2	NM_005191	uugauaUGUUGGA--UGAUGGAGu	|:::|:| :|||||||	cagcccAUGGCUUUAGCUACCUCa	2	17	1217	1240	[hg19:3:119243395-119243418:-]	0.535	147	7	-17.67	-0.2551
MIMAT0000062	hsa-let-7a	493869	GPX8	uc003jps.2	BX537894	uugaUAUGUUG-GAUGAUGGAGu	|| ||:: |:|||||||	gcaaAUUCAGUAAUGCUACCUCa	2	19	1868	1890	[hg19:5:54461345-54461367:+]	0.5388	153	7	-18.32	-0.3759
MIMAT0000062	hsa-let-7a	285668	FLJ37543	uc003jst.1	NM_173667	uugauauGUUGGAUGA-UGGAGu	|:|:|| || |||||	auggucuCGAUCUCCUGACCUCa	2	16	897	919	[hg19:5:61000757-61000779:+]	0.5008	123	0	-18.12	-0.1245
MIMAT0000062	hsa-let-7a	84905	ZNF341	uc010ger.2	BC063492	uuGAUAUGUUG-GAUGAUGGAGu	|| |||:|: ||||||||||	ggCU-UACGAUACUACUACCUCa	2	21	3119	3140	[hg19:20:32379954-32379975:+]	0.6067	169	7	-26.97	-0.5865
MIMAT0000062	hsa-let-7a	6354	CCL7	uc010ctf.2	BC070240	uugauAUGUUGGAUGAUGGAGu	| | :|| |||||||	gcuccUCCCUUCU-CUACCUCa	2	18	515	535	[hg19:17:32599084-32599104:+]	0.4918	143	7	-18.06	-0.6138
MIMAT0000062	hsa-let-7a	126147	NTN5	uc002pkb.2	NM_145807	uugauaugUUGGAUGAUGGAGu	|:||| |||||||	aggagcugAGCCUUCUACCUCg	2	15	51	72	[hg19:19:49164862-49164883:-]	0.464	158	7	-23.67	-0.2006
MIMAT0000062	hsa-let-7a	5788	PTPRC	uc009wze.1	AK310898	uugauAUGUUGGAU--GAUGGAGu	| | ||| | |||||||	gggccUUCCACCCACUCUACCUCg	2	18	14	37	[hg19:1:198672565-198672588:+]	0.5152	148	7	-18.17	-0.5501
MIMAT0000062	hsa-let-7a	4360	MRC1	uc001ipk.2	NM_002438	uuGAUAUGUUGGAUGAUGGAGu	| ||:| : :||||||||:	aaCAAUGCUGAUUACUACCUUu	2	21	192	213	[hg19:10:17952673-17952694:+]	0.6052	148	0	-18.72	-0.1503
MIMAT0000062	hsa-let-7a	114805	GALNT13	uc002tyt.3	BC101032	uuGAUAUGUUGGAUGAUGGAGu	||| ::: | ||||||||	caCUAGGUGUC--ACUACCUCu	2	21	2704	2723	[hg19:2:155309614-155309633:+]	0.5733	149	7	-17.56	-0.2586
MIMAT0000062	hsa-let-7a	54939	COMMD4	uc010umf.1	AK293708	uugauauGUUGGAUGAUGGAGu	|:|| |:|||||||	caggcccCGACAUGCUACCUCc	2	16	345	366	[hg19:15:75631559-75631580:+]	0.5011	159	7	-17.94	-0.1074
MIMAT0000062	hsa-let-7a	55432	YOD1	uc001hfe.1	NM_018566	uugauAUGUUGGAUGAUGGAGu	|: |:|||||||||||	aggguUGAAGCCUACUACCUCa	2	18	15	36	[hg19:1:207222329-207222350:-]	0.7217	169	7	-27.22	-0.2668
MIMAT0000062	hsa-let-7a	5067	CNTN3	uc003dpm.1	NM_020872	uugAUAUGUUGGAUGAUGGAGu	| | :|||:| ||||:||	uuaUUUUUAACUUUCUACUUCa	2	20	96	117	[hg19:3:74313435-74313456:-]	0.6984	147	0	-17.6	-0.113
MIMAT0000062	hsa-let-7a	29953	TRHDE	uc001sxa.2	NM_013381	uugAUAUGUUGGA--UGAUGGAGu	|:|:|||: | | ||||||	uuaUGUGCAAUGUUCAAUACCUCa	2	20	2201	2224	[hg19:12:73059176-73059199:+]	0.7029	130	6	-18.62	-0.1735
MIMAT0000062	hsa-let-7a	90576	ZNF799	uc010dyt.2	NM_001080821	uuGAUAUGUUGGA--UGAUGGAGu	||| |: ||:| | ||||||	guCUAGAUUACUUAAAAUACCUCa	2	21	267	290	[hg19:19:12500990-12501013:-]	0.4901	131	6	-18.36	-0.2247
MIMAT0000062	hsa-let-7a	253558	LCLAT1	uc002rnk.1	AK095284	uugauauGUUGGAUGA-UGGAGu	|:|:|| || |||||	auggucuCGAUCUCCUGACCUCa	2	16	1050	1072	[hg19:2:30830116-30830138:+]	0.5038	123	0	-18.12	-0.1979
MIMAT0000062	hsa-let-7a	10923	SUB1	uc003jht.2	BC063402	uuGAUAUGUUG-GAUGAUGGAGu	|| | ||: || |||||||	aaCUUAAGAAUACUCCUACCUCa	2	21	3331	3353	[hg19:5:32603707-32603729:+]	0.5364	155	7	-17.86	-0.3208
MIMAT0000062	hsa-let-7a	4673	NAP1L1	uc001sxw.2	NM_139207	uuGAUAUGUUGGAUGAUGGAGu	||:| :| |: ||||||||	uaCUGUUUACCUAACUACCUCa	2	21	513	534	[hg19:12:76441001-76441022:-]	0.5614	164	7	-26.22	-0.6403
MIMAT0000062	hsa-let-7a	23033	DOPEY1	uc003pjt.2	AL162056	uuGAUAUGUUGGAUGAUGGAGu	:|||:: :: |||||||	caUUAUGUUGUGCCCUACCUCa	2	21	3078	3099	[hg19:6:83863308-83863329:+]	0.7351	148	7	-19	-0.1013
MIMAT0000062	hsa-let-7a	84307	ZNF397	uc010dmr.2	AK311533	uugauauGUUGGAUGA-UGGAGu	|:|:|| || |||||	auggucuCGAUCUCCUGACCUCg	2	16	789	811	[hg19:18:32846844-32846866:+]	0.5024	123	0	-18.06	-0.1307
MIMAT0000062	hsa-let-7a	23053	KIAA0913	uc001jvh.2	AL133662	uugaUAUGUUGGAUG-AUGGAGu	:||:|:| ||| ||||||	ggugGUAUAGCGUACGUACCUCa	2	19	11	33	[hg19:10:75551092-75551114:+]	0.8035	134	6	-21.8	-0.1465
MIMAT0000062	hsa-let-7a	54897	CASZ1	uc001arp.1	NM_017766	uugaUAUGUUG--GAUGAUGGAGu	||:| :| || |||||||	aaagAUGCUGCUGCUCCUACCUCa	2	19	151	174	[hg19:1:10707680-10707703:-]	0.558	153	7	-17.14	-0.4254
MIMAT0000062	hsa-let-7a	10216	PRG4	uc010poo.1	AK131434	uugaUAUGUUGGAUGAUGGAGu	|| |||| |||||||	cagaAUUGAACC--CUACCUCa	2	19	1795	1814	[hg19:1:186278030-186278049:+]	0.5294	151	7	-17.77	-0.1678
MIMAT0000062	hsa-let-7a	440107	PLEKHG7	uc001tcj.2	NM_001004330	uuGAUAUGUUGGAUGAUGGAGu	|| ||:|::| |||||||	cgCUUUAUAGUC--CUACCUCa	2	21	434	453	[hg19:12:93164405-93164424:+]	0.5676	157	7	-20.16	-0.8906
MIMAT0000062	hsa-let-7a	80168	MOGAT2	uc001oww.1	AK026297	uuGA-UAUGUUGGAU--GAUGGAGu	|| | :|| :||: |||||||	cuCUGAAGCAUUCUGGUCUACCUCu	2	21	193	217	[hg19:11:75439587-75439611:+]	0.5291	150	7	-17.41	-0.2496
MIMAT0000062	hsa-let-7a	203100	HTRA4	uc003xmj.2	NM_153692	uugaUAUGUUGGAU-GAUGGAGu	|| | :| || ||||||	gcacAUCCUGCAUAUGUACCUCa	2	19	511	533	[hg19:8:38846128-38846150:+]	0.5099	121	6	-18.2	-0.1341
MIMAT0000062	hsa-let-7a	157567	ANKRD46	uc003yjo.1	NM_198401	uugAU-AUGUUGGAU---GAUGGAGu	|| |:|| |||| |||||||	guaUAUUGCAUCCUAACGCUACCUCu	2	20	187	212	[hg19:8:101534571-101534596:-]	0.549	157	7	-17.88	-0.2436
MIMAT0000062	hsa-let-7a	113878	DTX2	uc011kgk.1	AK293226	uugauauGUUG--GAUGAUGGAGu	||:| || :||||||	ucuggguCAGCUUCUUUUACCUCa	2	16	30	53	[hg19:7:76135253-76135276:+]	0.6036	134	6	-21.31	-0.2508
MIMAT0000062	hsa-let-7a	3973	LHCGR	uc002rwu.3	NM_000233	uuGAUAUGUUGGAUGAUGGAGu	:| | | :|:| |||||||	ugUUUUCCUGCUUCCUACCUCa	2	21	765	786	[hg19:2:48914050-48914071:-]	0.5431	156	7	-17.15	-0.7895
MIMAT0000062	hsa-let-7a	257062	TMEM146	uc010duj.1	AK128088	uugauauGUUGGAUGA-UGGAGu	|:|:|| || |||||	auggucuCGAUCUCCUGACCUCg	2	16	6	28	[hg19:19:5772452-5772474:+]	0.5273	123	0	-18.06	-0.2282
MIMAT0000062	hsa-let-7a	646915	ZNF806	uc002ttk.1	AK094599	uugaUAUGUU-GGAUGAUGGAGu	| :||| ||| |||||||	uuucAAGCAAUCCUCCUACCUCa	2	19	440	462	[hg19:2:133077958-133077980:+]	0.5138	161	7	-21.39	-0.1552
MIMAT0000062	hsa-let-7a	79582	SPAG16	uc010fuz.1	CR749477	uugAUAUGUUGGAU-GAUGGAGu	|:|:| |:||| |||||||	ucaUGUGCUAUCUAGCUACCUCu	2	20	486	508	[hg19:2:215103404-215103426:+]	0.5826	166	7	-21.31	-0.2345
MIMAT0000062	hsa-let-7a	1138	CHRNA5	uc002bdy.2	NM_000745	uugaUAUG-UUGGAUGA-UGGAGu	| || || :|:|| |||||	uaacAGACUAAGUUGCUAACCUCa	2	19	106	129	[hg19:15:78885701-78885724:+]	0.4206	121	0	-17.18	-0.7031
MIMAT0000062	hsa-let-7a	121512	FGD4	uc001rlb.1	AY367054	uuGAUAU-GUUGGAUGA--UGGAGu	:|||: ||||| ||| |||||	gcUUAUGUCAACCGACUUGACCUCu	2	21	566	590	[hg19:12:32751488-32751512:+]	0.7167	123	0	-18.75	-0.3803
MIMAT0000062	hsa-let-7a	6164	RPL34	uc003hyz.2	NM_000995	uugauauguuggaUGAUGGAGu	:|||||||	uuggugugcuggaGCUACCUCa	2	10	57	78	[hg19:4:109551192-109551213:+]	0.519	141	7	-17.45	-0.357
MIMAT0000062	hsa-let-7a	1047	CLGN	uc003iii.2	NM_004362	uugaUAUGUUGGA----UGAUGGAGu	| :||||:| ::||||||	aaagAAGCAACUUUGAAGUUACCUCa	2	19	159	184	[hg19:4:141310194-141310219:-]	0.5548	133	6	-17.86	-0.1146
MIMAT0000062	hsa-let-7a	64063	PRSS22	uc002cry.1	NM_022119	uuGA-UAUGUUGGAUGAUGGAGu	|| || | |||| |||||||	ggCUCAU-CUACCU-CUACCUCu	2	21	99	119	[hg19:16:2902975-2902995:-]	0.4735	155	7	-18.96	-0.124
MIMAT0000062	hsa-let-7a	159963	SLC5A12	uc001mrc.3	BC049207	uuGAUAUG-UUGGAUGAUG-GAGu	|||||| ||| |||| |||	uuCUAUACUUACC--CUACACUCu	2	21	185	206	[hg19:11:26713792-26713813:-]	0.4992	124	0	-17.79	-0.3521
MIMAT0000062	hsa-let-7a	10234	LRRC17	uc003vat.2	NM_005824	uugauAUGUUGGA--UGAUGGAGu	|||||| | ||||||||	gugacUACAACAUUCACUACCUCu	2	18	172	195	[hg19:7:102584789-102584812:+]	0.7923	164	7	-19.86	-1.1676
MIMAT0000062	hsa-let-7a	163115	ZNF781	uc002ogy.2	NM_152605	uuGAUAUGUUGGAUGAUGGAGu	||:|| | ::| :||||||	gaCUGUAAAUUUUUUUACCUCa	2	21	1092	1113	[hg19:19:38158953-38158974:-]	0.4338	148	6	-19.86	-0.1198
MIMAT0000062	hsa-let-7a	8139	GAN	uc002fgo.2	NM_022041	uuGA-UAUGUUGGAUGAUGGAGu	|| :|| ||: ||||||||	ggCUGGUAGAAUAAACUACCUCa	2	21	1124	1146	[hg19:16:81412325-81412347:+]	0.6277	159	7	-20.6	-1.1437
MIMAT0000062	hsa-let-7a	200728	TMEM17	uc002sbu.2	AX747245	uuGAUAUGUUGGAU------GAUGGAGu	|| |||||:|| |||||||	uuCUCCACAACUUAAAAAGCCUACCUCc	2	21	581	608	[hg19:2:62728922-62728949:-]	0.4996	151	7	-19.06	-0.1201
MIMAT0000062	hsa-let-7a	6891	TAP2	uc011ixq.1	NM_000544	uuGAUAUGUUGGAUGAU-GGAGu	:||| | ||||||| ||||	acUUAU-CUUCCUACUAUCCUCu	2	21	3113	3134	[hg19:6_qbl_hap6:4025604-4025625:-]	0.5702	130	0	-19.26	-0.7287
MIMAT0000062	hsa-let-7a	285877	POM121L12	uc003tpz.2	NM_182595	uuGA-UAUGUUGGAUGAUGGAGu	|| || | || |||||||	ugCUCAUCCUUGCU-CUACCUCa	2	21	58	79	[hg19:7:53104313-53104334:+]	0.5006	145	7	-18.68	-0.6005
MIMAT0000062	hsa-let-7a	55073	LRRC37A4	uc010wwj.1	AK000982	uugauauguUGGAUGAUGGAGu	:||| |||||||	caagggcgcGCCUUCUACCUCc	2	14	727	748	[hg19:17_ctg5_hap1:204445-204466:-]	0.6409	153	7	-18.01	-0.3173
MIMAT0000062	hsa-let-7a	9904	RBM19	uc001tvn.3	NM_001146698	uugauaUGUUGG-AU-GAUGGAGu	|:||:: |: |||||||	ggggugAUAAUUGUGCCUACCUCa	2	17	521	544	[hg19:12:114259923-114259946:-]	0.5331	146	7	-17.4	-0.6326
MIMAT0000062	hsa-let-7a	84925	DIRC2	uc003efw.3	NM_032839	uuGAUAUGUUGGAUGA-UGGAGu	||:|:| |:: ||| |||||	ggCUGUGC-AUUAACUCACCUCg	2	21	1484	1505	[hg19:3:122599709-122599730:+]	0.5008	126	0	-20.27	-0.1105
MIMAT0000062	hsa-let-7a	51301	GCNT4	uc003kdn.2	NM_016591	uugauaUGUUGGAUGAUGGAGu	| :||: ||||||||	ggaggaAAGACUCACUACCUCa	2	17	507	528	[hg19:5:74323973-74323994:-]	0.5783	156	7	-19.01	-0.9337
MIMAT0000062	hsa-let-7a	5883	RAD9A	uc001okr.2	NM_004584	uugauAUG-UUG-GAUGAUGGAGu	||| :|| :| |||||||	ugaacUACUGACGUUCCUACCUCu	2	18	237	260	[hg19:11:67165267-67165290:+]	0.4767	151	7	-17.78	-0.3533
MIMAT0000062	hsa-let-7a	3231	HOXD1	uc010zez.1	NM_024501	uugaUAUGUUGGAUGAUGGAGu	| :|::::| |||||||	aaaaAAGCGGUUU-CUACCUCu	2	19	512	532	[hg19:2:177055382-177055402:+]	0.6492	148	7	-18.06	-1.0537
MIMAT0000062	hsa-let-7a	285622	NBPF22P	uc003kiq.2	NR_003719	uugauAUGUUGGAUGAUGGAGu	|::|:|:| |||||||	caugcUGUAGCUUCCUACCUCa	2	18	781	802	[hg19:5:85592856-85592877:+]	0.5269	161	7	-21.15	-0.2294
MIMAT0000062	hsa-let-7a	5396	PRRX1	uc001ghf.2	NM_022716	uugaUAUGUUGGAU-GAUGGAGu	||| ||:|| |||||||	auuaAUAAUACUUACCUACCUCa	2	19	1608	1630	[hg19:1:170706935-170706957:+]	0.7133	161	7	-18.68	-0.5807
MIMAT0000062	hsa-let-7a	6524	SLC5A2	uc010car.2	BC131542	uuGAUAUGUUGGA--UGAUGGAGu	|| |:|::| | ||||||||	ucCUCUGCGGCGUGCACUACCUCu	2	21	1258	1281	[hg19:16:31500553-31500576:+]	0.698	159	7	-19.34	-0.398
MIMAT0000062	hsa-let-7a	6891	TAP2	uc011hew.1	AK222823	uuGAUAUGUUGGAUGAU-GGAGu	:||| | ||||||| ||||	acUUAU-CUUCCUACUAUCCUCu	2	21	3164	3185	[hg19:6_mann_hap4:4250693-4250714:-]	0.5702	130	0	-19.26	-0.7174
MIMAT0000062	hsa-let-7a	285636	C5orf51	uc003jmo.2	NM_175921	uugauauguUGGAU-GAUGGAGu	||||| |||||||	caagugaauACCUACCUACCUCu	2	14	2412	2434	[hg19:5:41919813-41919835:+]	0.5637	156	7	-19.98	-0.1008
MIMAT0000062	hsa-let-7a	285636	C5orf51	uc003jmo.2	NM_175921	uugauauguuGGAU-GAUGGAGu	:||: |||||||	ucauggucuuUCUGUCUACCUCa	2	13	816	838	[hg19:5:41918217-41918239:+]	0.5808	143	7	-17.66	-0.3277
MIMAT0000062	hsa-let-7a	55209	SETD5	uc003brw.1	BC012558	uugauauguuGGAUGAUGGAGu	|||:|||||||	ccuucucauuCCUGCUACCUCc	2	13	384	405	[hg19:3:9487452-9487473:+]	0.6289	156	7	-21.79	-0.678
MIMAT0000062	hsa-let-7a	541565	C8orf58	uc003xcf.2	CR595864	uugaUAUG--UUGGAU-GAUGGAGu	||:| : |||| |||||||	aaugAUGCCUGCCCUAUCUACCUCa	2	19	854	878	[hg19:8:22461585-22461609:+]	0.6343	152	7	-20.65	-1.1435
MIMAT0000062	hsa-let-7a	9950	GOLGA5	uc001yba.1	BX248744	uuGAUAUGUU-GGAUGAUGGAgu	:|:||||| : | ||||||	uaUUGUACAAGUAUUCUACCUaa	3	21	189	211	[hg19:14:93305924-93305946:+]	0.5848	143	0	-18.16	-0.3304
MIMAT0000062	hsa-let-7a	3672	ITGA1	uc003jou.2	NM_181501	uuGAUAUGUUGGAUGAU-GGAGu	:||| |||: ||| ||||	aaUUAUUCAAUAAUCUAUCCUCa	2	21	27	49	[hg19:5:52248308-52248330:+]	0.7602	124	0	-17.27	-1.2112
MIMAT0000062	hsa-let-7a	408263	C5orf40	uc003lwu.2	NM_001001343	uuGAUAUGUUGGAU-GAUGGAGu	|||| | |:|: |||||||	ccCUAUUC-CCUUGCCUACCUCa	2	21	1166	1187	[hg19:5:156768683-156768704:-]	0.5074	153	7	-19.38	-0.363
MIMAT0000062	hsa-let-7a	90271	C10orf75	uc001kqz.3	NR_026762	uuGAUAUGUUGGAUGAUGGAGu	|| |:| :|| |||||||	ggCUCUGC--UCUCCUACCUCa	2	21	33	52	[hg19:10:102133365-102133384:+]	0.5655	153	7	-18.83	-0.4125
MIMAT0000062	hsa-let-7a	57674	RNF213	uc010dhw.1	AK127358	uuGAUAUGUUGGAUGAUGGAGu	:|| | || |||:||||||	auUUAGA-AAGCUAUUACCUCa	2	21	870	890	[hg19:17:78356654-78356674:+]	0.4803	150	6	-19.61	-0.1125
MIMAT0000062	hsa-let-7a	285540	LOC285540	uc003grj.2	AK095450	uugaUAUGUU-GGAUGAUGGAGu	| ||:| :|| |||||||	guucAAACGAUUCUCCUACCUCa	2	19	164	186	[hg19:4:25199162-25199184:+]	0.5056	157	7	-19.75	-0.1061
MIMAT0000062	hsa-let-7a	283219	KCTD21	uc001ozb.2	NM_001029859	uugAUAUGUU-GGAU-GAUGGAGu	|| |:|| |||| |||||||	uaaUACAUAACCCUACCUACCUCa	2	20	2436	2459	[hg19:11:77882359-77882382:-]	0.6797	165	7	-23.19	-0.5247
MIMAT0000062	hsa-let-7a	283219	KCTD21	uc001ozb.2	NM_001029859	uuGAUAUGUUGGAUGA-UGGAGu	:|||:||| : ||| |||||	cuUUAUGCAAGUCACUCACCUCa	2	21	2370	2392	[hg19:11:77882426-77882448:-]	0.6797	136	0	-19.99	-0.2999
MIMAT0000062	hsa-let-7a	26266	SLC13A4	uc003vtc.1	CR597198	uugauaUGUUGGAUGA-UGGAGu	|:| |||:|| |||||	uuuggaAUAUCCUGCUCACCUCc	2	17	569	591	[hg19:7:135392267-135392289:-]	0.5075	128	0	-17.23	-0.7079
MIMAT0000062	hsa-let-7a	64782	AEN	uc002bmt.2	NM_022767	uugaUAUGUUGGAUGAUGGAGu	:|||::| |||||||	agugGUACGGC---CUACCUCa	2	19	1254	1272	[hg19:15:89174779-89174797:+]	0.5656	146	7	-20.65	-0.2702
MIMAT0000062	hsa-let-7a	159091	FAM122C	uc010nru.1	AK307219	uugaUAUGUU--GGAU-GAUGGAGu	:| ||| |||| |||||||	ucaaGUUCAAAUCCUACCUACCUCa	2	19	1085	1109	[hg19:X:133956492-133956516:+]	0.5635	156	7	-19.65	-0.6885
MIMAT0000062	hsa-let-7a	55471	C2orf56	uc010fah.2	BC012374	uuGAUAUGUUGGAUGAUGGAGu	:| | :: |:|:|||||||	acUUUUUUGCCUUGCUACCUCa	2	21	646	667	[hg19:2:37475375-37475396:+]	0.7494	156	7	-21.39	-0.7979
MIMAT0000062	hsa-let-7a	79896	THNSL1	uc001isi.3	NM_024838	uugAUAUGUUGGAUGA-UGGAGu	| | ||||| || |||||	ugaUCUUGAACCU-CUGACCUCa	2	20	637	658	[hg19:10:25315021-25315042:+]	0.5083	121	0	-17.03	-0.1616
MIMAT0000062	hsa-let-7a	5317	PKP1	uc001gwe.2	NM_001005337	uuGAUAUGUUGGAUGAUGGAGu	|| | ||:|:| |||||||	ucCU-UCCAGCUU-CUACCUCc	2	21	1458	1477	[hg19:1:201300627-201300646:+]	0.4849	156	7	-18.13	-0.1167
MIMAT0000062	hsa-let-7a	4602	MYB	uc003qfj.2	AY787449	uugauaugUUGGAUGAUGGAGu	|| |:|||||||	guccccugAAGAUGCUACCUCa	2	15	1445	1466	[hg19:6:135521321-135521337,135521428-135521432:+]	0.7106	150	7	-17.65	-0.3732
MIMAT0000062	hsa-let-7a	26191	PTPN22	uc009wgs.2	AK310570	uugAUAUGUUGGA--UGAUGGAGu	| | :||||| ||||||||	uuaUUUUUAACCUUAACUACCUCu	2	20	113	136	[hg19:1:114362034-114362057:-]	0.5274	162	7	-20.92	-1.2664
MIMAT0000062	hsa-let-7a	29989	OBP2B	uc004ccz.2	NM_014581	uuGAUAUGUUGGAU---GAU-GGAGu	||: || ||||: ||| ||||	gcCUGGACCACCUGGACCUACCCUCc	2	21	51	76	[hg19:9:136080724-136080749:-]	0.5269	123	0	-18	-0.1021
MIMAT0000062	hsa-let-7a	6002	RGS12	uc010ics.1	AK310999	uugauAUGUUGGAU---GAUGGAGu	| ||:|| | |||||||	uacauUUCAGCCCAUGCCUACCUCa	2	18	89	113	[hg19:4:3419506-3419530:+]	0.5078	148	7	-19.18	-0.2934
MIMAT0000062	hsa-let-7a	5089	PBX2	uc011iwb.1	NM_002586	uugauauGUUGGAUGAUGGAGu	||: : |||||||	ucugacuCAGAUAUCUACCUCg	2	16	598	619	[hg19:6_qbl_hap6:3414557-3414578:-]	0.6276	143	7	-18.81	-0.2955
MIMAT0000062	hsa-let-7a	9654	TTLL4	uc010zkl.1	AK302728	uugauauguUGGAUGAUGGAGu	|:| :|||||||	agcaugggcAUCAGCUACCUCa	2	14	117	138	[hg19:2:219619143-219619164:+]	0.6475	149	7	-17.55	-0.4281
MIMAT0000062	hsa-let-7a	1839	HBEGF	uc003lfi.2	NM_001945	uugauAUGUUGGAUGAUGGAGu	|: :: ||:|||||||	ucggcUGGGGACUGCUACCUCu	2	18	22	43	[hg19:5:139713841-139713862:-]	0.6575	153	7	-20.57	-0.1739
MIMAT0000062	hsa-let-7a	137872	ADHFE1	uc003xwd.3	BC047492	uuGAUAUGUUGGAUGAUGGAGu	:|: | :|| ||||||||	gaUUGCAGUGCCAACUACCUCa	2	21	577	598	[hg19:8:67357642-67357649,67359499-67359512:+]	0.7621	156	7	-20.51	-0.7056
MIMAT0000062	hsa-let-7a	5859	QARS	uc003cvx.2	NM_005051	uuGAUAUGU-UGGAU--GAUGGAGu	||: | : ||: | |||||||	-gCUGGAAGCACUGAACCUACCUCa	2	21	1	24	[hg19:3:49133438-49133461:-]	0.5578	142	7	-20.45	-0.7023
MIMAT0000062	hsa-let-7a	55270	NUDT15	uc001vbw.1	NM_018283	uugaUAUGUU-GGAUGAUGGAGu	| :||| :|| |||||||	guucAAGCAAUUCUCCUACCUCa	2	19	886	908	[hg19:13:48620821-48620843:+]	0.5109	157	7	-19.04	-0.2564
MIMAT0000062	hsa-let-7a	8091	HMGA2	uc010ssv.1	AY601862	uugauauguuGGAUGAUGGAGu	|:|:|||||||	cccuccuccuCUUGCUACCUCc	2	13	495	516	[hg19:12:66218734-66218755:+]	0.5387	152	7	-17.7	-0.1208
MIMAT0000062	hsa-let-7a	54482	CCDC76	uc009wea.2	BC057226	uugaUA-UGUUG-GAU-GAUGGAGu	|| ||||: || |||||||	gaugAUAACAAUAAUACCUACCUCa	2	19	1439	1463	[hg19:1:100615651-100615675:+]	0.5542	151	7	-17.06	-0.7985
MIMAT0000062	hsa-let-7a	27347	STK39	uc002uea.2	NM_013233	uuGAUAUGUUGGAUGAUGGAGu	||: |||| ||||:||||	auCUG-ACAA--UACUGCCUCu	2	21	437	455	[hg19:2:168811551-168811569:-]	0.7792	143	0	-17.48	-0.1447
MIMAT0000062	hsa-let-7a	79691	QTRTD1	uc003eay.2	NM_024638	uugauauGUUGGAUGA-UGGAGu	|:|:|| || |||||	auggucuCGAUCUCCUGACCUCa	2	16	1688	1710	[hg19:3:113806439-113806461:+]	0.5033	123	0	-18.12	-0.1412
MIMAT0000062	hsa-let-7a	401147	FLJ43963	uc003hxv.1	AK125951	uuGAUAUGUUGGAUGAUGGAGu	:|:| ::|:: ||||||||	agUUGU-UGAUUGACUACCUCa	2	21	33	53	[hg19:4:106599127-106599147:+]	0.5431	154	7	-17.19	-0.7988
MIMAT0000062	hsa-let-7a	785	CACNB4	uc002tya.2	NM_000726	uuGA-UAUGUUGGAUGAUGGAGu	|| |||: |::|||||||||	uaCUGAUAU-AUUUACUACCUCu	2	21	3626	3647	[hg19:2:152691986-152692007:-]	0.62	165	7	-21.47	-0.2098
MIMAT0000062	hsa-let-7a	160418	TMTC3	uc009zsm.2	AK310375	uuGAUAUGUUGGAUGAUGGAGu	||| || :: ||||||||	aaCUA-ACUUUUAACUACCUCc	2	21	1059	1079	[hg19:12:88560148-88560168:+]	0.7565	154	7	-17.14	-1.13
MIMAT0000062	hsa-let-7a	171019	ADAMTS19	uc003kvc.1	AK128729	uugAUAUGU-UGGAUGAUGGAGu	||| || || |:||||||	cgaUAUUCAUACAAAUUACCUCa	2	20	873	895	[hg19:5:128862027-128862049:+]	0.8043	146	6	-17.07	-0.2747
MIMAT0000062	hsa-let-7a	51182	HSPA14	uc001ine.2	BC038845	uugauauguuGGAU-GAUGGAGu	|||: |||||||	uaacuccugcCCUGCCUACCUCa	2	13	637	659	[hg19:10:14886217-14886239:+]	0.6332	147	7	-20.48	-0.4931
MIMAT0000062	hsa-let-7a	80028	FBXL18	uc003soo.2	AK294949	uugauauGUUGGAUGA-UGGAGu	|:|:|| || |||||	auggucuCGAUCUCCUGACCUCa	2	16	233	255	[hg19:7:5529183-5529205:-]	0.5072	123	0	-18.12	-0.2914
MIMAT0000062	hsa-let-7a	10947	AP3M2	uc010lxe.2	BC056257	uuGA-UAUGUUGGAUGAUGG-AGu	|| ||| |:||| ||||| ||	aaCUCAUAAAGCCUCCUACCAUCc	2	21	627	650	[hg19:8:42015580-42015603:+]	0.776	135	0	-17.96	-0.3526
MIMAT0000062	hsa-let-7a	56905	C15orf39	uc002azr.3	CR533482	uugauaUGUUG-GAU-GAUGGAGu	||||| | | |||||||	aaugggACAACGCAACCUACCUCa	2	17	717	740	[hg19:15:75503795-75503818:+]	0.527	154	7	-18.7	-0.2961
MIMAT0000062	hsa-let-7a	11159	RABL2A	uc002tkq.2	BC062578	uugaUAUGUUGGA-UGA-UGGAGu	|| :||||| || |||||	agucAUUUAACCUCUCUAACCUCa	2	19	205	228	[hg19:2:114390850-114390873:+]	0.5188	125	0	-17.35	-0.6013
MIMAT0000062	hsa-let-7a	7762	ZNF215	uc001mey.2	NM_013250	uuGAUAUGUUGGAUGAUGGAGu	:| |::|| ||||||||	ucUUCUGUAA---ACUACCUCa	2	21	1323	1341	[hg19:11:6979085-6979103:+]	0.5694	148	7	-17.67	-0.7918
MIMAT0000062	hsa-let-7a	55319	C4orf43	uc003iqq.3	NM_018352	uuGAUAUGUUGGAUGAUGGAGu	:|:|||||::| || ||||	ugUUGUACAAUUUUCUUCCUCa	2	21	802	823	[hg19:4:164441468-164441489:+]	0.5099	144	0	-21.58	-0.1157
MIMAT0000062	hsa-let-7a	200933	FBXO45	uc010iai.2	NM_001105573	uugauauguuGGA-UGAUGGAGu	|:| ||||||||	ugcucccuccCUUCACUACCUCa	2	13	2599	2621	[hg19:3:196313788-196313810:+]	0.5862	147	7	-18.68	-0.2725
MIMAT0000062	hsa-let-7a	23109	DDN	uc001rsv.1	NM_015086	uugAUAUGUUGGAUGAUGGAGu	| ||:|| | |||||||	gggUUUAUAAACACCUACCUCg	2	20	1472	1493	[hg19:12:49389030-49389051:-]	0.6463	159	7	-17.21	-0.2871
MIMAT0000062	hsa-let-7a	9628	RGS6	uc010tto.1	BC143699	uugauauguuggaUGAUGGAGu	||||||||	ccugggauuucaaACUACCUCa	2	10	5025	5046	[hg19:14:73032410-73032431:+]	0.5863	145	7	-19.34	-0.1332
MIMAT0000062	hsa-let-7a	79180	EFHD2	uc001awh.2	NM_024329	uuGAUAUGUUGGAUGAUGGAGu	||:|:| | : |||||||	agCUGUGCCAAU--CUACCUCa	2	21	692	711	[hg19:1:15755912-15755931:+]	0.5847	149	7	-20.79	-0.296
MIMAT0000062	hsa-let-7a	11092	C9orf9	uc004cbz.1	AK075259	uugauauGUUGGAUGA-UGGAGu	|||:|| || |||||	auggucuCAAUCUCCUGACCUCa	2	16	370	392	[hg19:9:135764368-135764390:+]	0.5085	127	0	-18.18	-0.2304
MIMAT0000062	hsa-let-7a	6257	RXRB	uc011dqs.1	AK301096	uugauaugUUGGAUGA-UGGAGu	|||:|:|| |||||	gggagccaAACUUGCUGACCUCg	2	15	88	110	[hg19:6:33163566-33163588:-]	0.4976	126	0	-18.5	-0.1776
MIMAT0000062	hsa-let-7a	728689	EIF3CL	uc010byj.2	NM_001099661	uuGAUAUGUUGGAUGA-UGGAGu	:|: ||| :| || |||||	aaUUGAACACGUUCCUGACCUCa	2	21	193	215	[hg19:16:28747027-28747049:+]	0.5325	120	0	-17.07	-0.3036
MIMAT0000062	hsa-let-7a	9841	ZBTB24	uc003ptl.1	NM_014797	uuGAUAUGUUGGAUGAUGGAGu	|| ||:||| |||||||	ggCUCUAUAACAGUCUACCUCu	2	21	1917	1938	[hg19:6:109785116-109785137:-]	0.5422	164	7	-20.39	-0.2703
MIMAT0000062	hsa-let-7a	93010	B3GNT7	uc002vrs.2	NM_145236	uugauauGUUGGA-UGAUGGAGu	|: :|| ||||||||	gggcgacCGCUCUGACUACCUCa	2	16	622	644	[hg19:2:232264258-232264280:+]	0.4953	150	7	-22.89	-0.1025
MIMAT0000062	hsa-let-7a	100192420	FLJ41941	uc002zno.1	NR_024417	uuGAUAUGUUGGAUGAU-GGAGu	||||: || |||| ||||	ugCUAUGGAAAAAACUAGCCUCa	2	21	1193	1215	[hg19:22:18519548-18519570:+]	0.5601	128	0	-18.8	-0.4998
MIMAT0000062	hsa-let-7a	5209	PFKFB3	uc009xii.2	AK131307	uugauauGUUGGAUGAUGGAGu	::||: :|||||||	aagaagcUGACUCGCUACCUCa	2	16	215	236	[hg19:10:6255666-6255687:+]	0.6803	151	7	-20.09	-0.1097
MIMAT0000062	hsa-let-7a	221	ALDH3B1	uc001ona.2	NM_001030010	uuGAUAUGUU-GGAUGA-UGGAGu	||: |||| ||| || |||||	gcCUG-ACAACCCUUCUCACCUCc	2	21	1055	1077	[hg19:11:67796461-67796483:+]	0.5186	129	0	-18.06	-0.4525
MIMAT0000062	hsa-let-7a	100147773	LOC100147773	uc001gdo.2	BC071770	uugauauGUUGGAUGAUGGAGu	::||:| |||||||	auagucuUGACUU-CUACCUCa	2	16	205	225	[hg19:1:165738370-165738390:+]	0.5331	149	7	-17.41	-0.587
MIMAT0000062	hsa-let-7a	4141	MARS	uc001sof.1	AK122956	uuGAUAUGUUG--GAUGAUGGAGu	||: |:|:| | ||||||||	agCUGGAUAGCGGCAACUACCUCu	2	21	841	864	[hg19:12:57882847-57882870:+]	0.6949	159	7	-20.76	-0.3065
MIMAT0000062	hsa-let-7a	6397	SEC14L1	uc010dhc.2	NM_001039573	uuGAUAUGUUGGAUGAUGGAGu	:|:|| ||| ||:||||||	uuUUGUA-AACAUAUUACCUCa	2	21	439	459	[hg19:17:75213085-75213105:+]	0.7433	154	6	-18.36	-0.3986
MIMAT0000062	hsa-let-7a	85363	TRIM5	uc001mbm.1	NM_033034	uugAUAUGUUGGAUGA-UGGAGu	| || ||||| || |||||	ucgUCUAGAACCU-CUGACCUCa	2	20	803	824	[hg19:11:5685215-5685236:-]	0.5124	129	0	-19.12	-0.1206
MIMAT0000062	hsa-let-7a	27076	LYPD3	uc002owm.2	AL832153	uuGAUA-UGUUGGAUGAUGGAGu	||:| || ||:| |||||||	auCUGUCACCACUU-CUACCUCg	2	21	1748	1769	[hg19:19:43965764-43965785:-]	0.5712	161	7	-21.54	-0.129
MIMAT0000062	hsa-let-7a	1762	DMWD	uc010eko.1	AK309497	uugauauguuGGAUGA-UGGAGu	|||:|| |||||	cauaacccucCCUGCUGACCUCa	2	13	393	415	[hg19:19:46287430-46287452:-]	0.6005	120	0	-18.55	-0.6726
MIMAT0000062	hsa-let-7a	285598	ARL10	uc003meb.2	BC059361	uugauaugUUGGAUGAUGGAGu	||||| |||||||	guggcucaAACCU-CUACCUCc	2	15	433	453	[hg19:5:175796688-175796708:+]	0.5058	156	7	-19.5	-0.2339
MIMAT0000062	hsa-let-7a	6891	TAP2	uc011hex.1	NM_000544	uuGAUAUGUUGGAUGAU-GGAGu	:||| | ||||||| ||||	acUUAU-CUUCCUACUAUCCUCu	2	21	3113	3134	[hg19:6_mann_hap4:4250693-4250714:-]	0.5702	130	0	-19.26	-0.7287
MIMAT0000062	hsa-let-7a	5162	PDHB	uc010hnl.2	CR595868	uugauaUGUUGGAUGAUGGAGu	|||||: ||||||	uagaggACAACUCUAUACCUCa	2	17	27	48	[hg19:3:58413807-58413828:-]	0.824	128	6	-19.63	-0.2353
MIMAT0000062	hsa-let-7a	151195	CCNYL1	uc002vci.2	NM_001142300	uuGAUAU-GUUG--GAUGAUG-GAGu	||||| ||: ||||||| |||	gcCUAUAGGAAUAGCUACUACACUCc	2	21	1308	1333	[hg19:2:208619730-208619755:+]	0.5086	130	0	-17.93	-0.1136
MIMAT0000062	hsa-let-7a	5089	PBX2	uc011hyw.1	NM_002586	uugauauGUUGGAUGAUGGAGu	||: : |||||||	ucugacuCAGAUAUCUACCUCg	2	16	598	619	[hg19:6_mcf_hap5:3533364-3533385:-]	0.6683	143	7	-18.81	-0.3582
MIMAT0000062	hsa-let-7a	79648	MCPH1	uc003wqi.2	NM_024596	uugauauguugGAUGAUGGAGu	:| |||||||	cucagcuguugUUCCUACCUCa	2	12	1704	1725	[hg19:8:6502274-6502295:+]	0.5557	143	7	-17.58	-0.1434
MIMAT0000062	hsa-let-7a	284930	LOC284930	uc003bik.1	AK093107	uuGAUAUGUUGGAUGAUGGAGu	||| || :: :|||||||	uuCUA-ACUCUUGGCUACCUCa	2	21	1506	1526	[hg19:22:48251069-48251089:+]	0.542	150	7	-18.65	-0.2956
MIMAT0000062	hsa-let-7a	9135	RABEP1	uc010cld.1	AK310932	uuGAUAUGUUGGAUGA-UGGAGu	| || ||||:| || |||||	ccCCAUUCAACUUCCUGACCUCa	2	21	313	335	[hg19:17:5281921-5281943:+]	0.5283	136	0	-17.59	-0.7585
MIMAT0000062	hsa-let-7a	90139	TSPAN18	uc001mye.3	NM_130783	uugaUAUGUUGGAUGAUGGAGu	| | |:|:|||||||||	ggacAGAGAGCUUACUACCUCc	2	19	1112	1133	[hg19:11:44951841-44951862:+]	0.5661	166	7	-21.3	-0.1551
MIMAT0000062	hsa-let-7a	56926	NCLN	uc002lxj.1	BC008920	uuGAUA--UGUUG-GAU-GAUGGAGu	||:| :|| : ||: |||||||	ggCUGUUGGCAUUGCUGCCUACCUCg	2	21	969	994	[hg19:19:3207419-3207444:+]	0.7571	145	7	-19.56	-0.1859
MIMAT0000062	hsa-let-7a	9950	GOLGA5	uc001yaz.1	NM_005113	uuGAUAUGUU-GGAUGAUGGAgu	:|:||||| : | ||||||	uaUUGUACAAGUAUUCUACCUaa	3	21	133	155	[hg19:14:93305924-93305946:+]	0.5848	143	0	-18.16	-0.3408
MIMAT0000062	hsa-let-7a	170680	PSORS1C2	uc003nso.3	NM_014069	uuGAUAUG--UUGGAUGAUGGAGu	||| :| | :|| |||||||	gcCUAAGCCUACUCUCCUACCUCg	2	21	222	245	[hg19:6:31105483-31105506:-]	0.5918	155	7	-19.27	-0.1454
MIMAT0000062	hsa-let-7a	338328	GPIHBP1	uc003yxu.1	NM_178172	uugaUAUGUUGGAUGAUGGAGu	| :: ||: |||||||	acagAAGUCACUGCCUACCUCa	2	19	1582	1603	[hg19:8:144298975-144298996:+]	0.5249	146	7	-17.39	-0.1201
MIMAT0000062	hsa-let-7a	440689	HIST2H2BF	uc010pbj.1	NM_001161334	uugauauguuggAUGAUGGAGu	|:|||||||	guccaggcuuaaUGCUACCUCa	2	11	262	283	[hg19:1:149754506-149754527:-]	0.6055	146	7	-17.51	-0.5605
MIMAT0000062	hsa-let-7a	57468	SLC12A5	uc002xra.2	AK098371	uugaUAUGUUGGAUGAUGGAGu	|| |: ||| |||||||	aggaAU-CGUCCUCCUACCUCc	2	19	21	41	[hg19:20:44669278-44669298:+]	0.6507	156	7	-17.5	-0.2375
MIMAT0000062	hsa-let-7a	55064	C9orf68	uc003zim.2	BX649030	uugaUAUGU-UGGAUGAUGGAGu	|| || :: |||||||||	gggcAUCCAUGUGUACUACCUCa	2	19	1337	1359	[hg19:9:4627711-4627733:-]	0.5453	157	7	-18.34	-0.535
MIMAT0000062	hsa-let-7a	57475	PLEKHH1	uc001xjo.1	BX648137	uuGAU--AUGUUG-GAUGAUGGAGu	||| |: :|| :| |||||||	auCUAGCUGAGACAUUUCUACCUCg	2	21	2811	2835	[hg19:14:68055709-68055733:+]	0.5954	150	7	-20.22	-0.2544
MIMAT0000062	hsa-let-7a	100133036	FAM95B1	uc004acg.2	AK125850	uugaUAUGUUGG--AUGAUGGAGu	| || || |||||||||	gcacAGACUUCCUGUACUACCUCa	2	19	3582	3605	[hg19:9:42470557-42470580:+]	0.6194	153	7	-19.65	-0.1136
MIMAT0000062	hsa-let-7a	388650	FAM69A	uc001dpc.2	BC070342	uugaUA-UGUUGGAUG-AUGGAGu	|| |||| |||| ||||||	ucaaAUAACAA-CUACGUACCUCu	2	19	101	123	[hg19:1:93298454-93298476:-]	0.5039	131	6	-17.38	-0.6805
MIMAT0000062	hsa-let-7a	200010	SLC5A9	uc001cro.2	NM_001011547	uuGAUAUGUUGGAUGAUGGAGu	|| ||||: | |||||||	gcCU-UACAGAC--CUACCUCa	2	21	255	273	[hg19:1:48713470-48713488:+]	0.571	151	7	-18.51	-0.769
MIMAT0000062	hsa-let-7a	57448	BIRC6	uc010ezu.2	NM_016252	uuGAUAUGUU--GGAUGAUGGAGu	|||||:|| |||||||:	ugCUAUAUAAGGGAAACUACCUUa	2	21	266	289	[hg19:2:32843237-32843260:+]	0.7882	143	0	-19.86	-0.1816
MIMAT0000062	hsa-let-7a	10283	CWC27	uc003jtl.2	AK225161	uuGAUAUGUUGGAU---GAUGGAGu	:| ||: |||: |||||||	caUUUUAUUUCCUGUCCCUACCUCc	2	21	70	94	[hg19:5:64103703-64103727:+]	0.5444	147	7	-17.52	-0.6129
MIMAT0000062	hsa-let-7a	100272228	LOC100272228	uc004feb.2	NR_027456	uuGAUAUGUUGG-A-UGAUGGAGu	||: || || | |||||||	ucCUGAACUCCCAUCCCUACCUCa	2	21	2391	2414	[hg19:X:149129041-149129064:+]	0.6305	146	7	-18.74	-0.1721
MIMAT0000062	hsa-let-7a	219938	SPATA19	uc001qgv.1	NM_174927	uuGAUAUGUUGGAUGAUGGAGu	||: :|| :: |||||||	ccCUGGGCAUUUCUCUACCUCc	2	21	99	120	[hg19:11:133710708-133710729:-]	0.5587	152	7	-17.71	-0.2424
MIMAT0000062	hsa-let-7a	340485	ACER2	uc003zny.1	NM_001010887	uugauauguugGAUGAUGGAGu	||||||||||	gaauccuuuuaCUACUACCUCu	2	12	802	823	[hg19:9:19451436-19451457:+]	0.588	155	7	-18.08	-0.5761
MIMAT0000062	hsa-let-7a	387647	LOC387647	uc001iup.2	BC063483	uugauaUGU-UG-GAUGAUGGAGu	||| || || |||||||	uagagcACAGACACUUCUACCUCa	2	17	331	354	[hg19:10:29771949-29771972:+]	0.507	154	7	-19.41	-0.4959
MIMAT0000062	hsa-let-7a	57475	PLEKHH1	uc010tsx.1	AK293950	uuGAU--AUGUUG-GAUGAUGGAGu	||| |: :|| :| |||||||	auCUAGCUGAGACAUUUCUACCUCg	2	21	1686	1710	[hg19:14:68055709-68055733:+]	0.5954	150	7	-20.22	-0.4394
MIMAT0000062	hsa-let-7a	442308	LOC442308	uc010kzj.2	NR_003598	uuGAU-AUGUUGGA--UGAUGGAGu	||| |: :|:|| ||||||||	acCUACUGGGAUCUGAACUACCUCg	2	21	661	685	[hg19:7:55713972-55713996:+]	0.7494	158	7	-21.78	-0.876
MIMAT0000062	hsa-let-7a	57569	ARHGAP20	uc001pkz.1	NM_020809	uuGAUAUGUUGGAU-GAUGGAGu	||||| : ||| |||||||	agCUAUAGGUGCUACCUACCUCu	2	21	1568	1590	[hg19:11:110448504-110448526:-]	0.6728	163	7	-20.4	-0.1142
MIMAT0000062	hsa-let-7a	137872	ADHFE1	uc003xwe.3	BC064634	uuGAUAUGUUGGAUGAUGGAGu	:|: | :|| ||||||||	gaUUGCAGUGCCAACUACCUCa	2	21	530	551	[hg19:8:67357642-67357649,67359499-67359512:+]	0.7621	156	7	-20.51	-0.7174
MIMAT0000062	hsa-let-7a	92667	C20orf72	uc010gcp.2	AK310282	uugauauGUUGG-AUGAUGGAGu	||:|: |:|||||||	gaaauccCAGCUAUGCUACCUCu	2	16	868	890	[hg19:20:17970959-17970981:+]	0.5308	154	7	-18.79	-0.3782
MIMAT0000062	hsa-let-7a	8648	NCOA1	uc002rfj.2	NM_147223	uuGAUAUGUUGGAUGAUGGAGu	:| |:| ||| :|||||||	caUUCUGC-ACCAGCUACCUCu	2	21	1684	1704	[hg19:2:24992761-24992781:+]	0.6796	158	7	-19.12	-0.1396
MIMAT0000062	hsa-let-7a	58155	PTBP2	uc001drp.2	AB051233	uuGAUAUGUUGGAUGAUGGAGu	||:|||| :|||||||	gaCUGUACA----GCUACCUCg	2	21	1451	1468	[hg19:1:97278335-97278352:+]	0.7639	151	7	-23.75	-0.3243
MIMAT0000062	hsa-let-7a	195977	ANTXRL	uc001jel.2	NR_003601	uuGAUAUGUUGGAUGA-UGGAGu	||:| : :|| ||| |||||	gaCUGUCUUGCC-ACUCACCUCa	2	21	333	354	[hg19:10:47665110-47665131:+]	0.6158	122	0	-20.1	-0.2442
MIMAT0000062	hsa-let-7a	93986	FOXP2	uc003vgu.2	AK131266	uugaUAUGUUGGAUGA-UGGAGu	:| |:: ||:|| |||||	aguaGUCCGGGCUGCUCACCUCa	2	19	2340	2362	[hg19:7:114304460-114304482:+]	0.7891	122	0	-19.43	-0.1008
MIMAT0000062	hsa-let-7a	4602	MYB	uc003qfr.2	AY787459	uugauaugUUGGAUGAUGGAGu	|| |:|||||||	guccccugAAGAUGCUACCUCa	2	15	1757	1778	[hg19:6:135521321-135521337,135521428-135521432:+]	0.7106	150	7	-17.65	-0.3195
MIMAT0000062	hsa-let-7a	154865	IQUB	uc003vkq.2	AK127736	uuGAUAUGUUGGAU------GAUGGAGu	|| | ||||||| |||||||	uaCU-UUCAACCUAUUUGAUCUACCUCc	2	21	1011	1037	[hg19:7:123142196-123142222:-]	0.3673	149	7	-21.71	-0.3714
MIMAT0000062	hsa-let-7a	55290	BRF2	uc003xkk.2	NM_018310	uugaUAUGUUGGAUGAUGGAGu	||: :|:| |||||||	ugucAUGAGAUCCUCUACCUCa	2	19	464	485	[hg19:8:37701523-37701544:-]	0.6179	154	7	-18.9	-1.0203
MIMAT0000062	hsa-let-7a	26097	C1orf77	uc001fcp.2	BC070027	uuGAU-AUGUUGG---AUGAUGGAGu	||| ||| || | |||||||	ggCUAGAACACCCUCUUCCUACCUCu	2	21	2087	2112	[hg19:1:153618040-153618065:+]	0.5771	150	7	-19.28	-0.1145
MIMAT0000062	hsa-let-7a	65266	WNK4	uc010wgy.1	AK301963	uugauauGUUGGAUGA-UGGAGu	|:|:|| || |||||	cuggucuCGAUCUCCUGACCUCg	2	16	6	28	[hg19:17:40946086-40946108:+]	0.5014	123	0	-19.46	-0.3547
MIMAT0000062	hsa-let-7a	5094	PCBP2	uc001sdg.1	AK023529	uuGA-UAUGUU-GGAUGAUGGAGu	|| ||::|| ||| |||||||	ggCUCAUGUAACCCUCCUACCUCa	2	21	566	589	[hg19:12:53854017-53854040:+]	0.5068	166	7	-23.79	-0.2397
MIMAT0000062	hsa-let-7a	284900	LOC284900	uc003adq.1	AB051435	uugauauGUUGGAUGAUGGAGu	|| ||| |||||||	caggccuCAUCCU-CUACCUCa	2	16	4837	4857	[hg19:22:28404006-28404026:+]	0.5359	153	7	-19.5	-0.1031
MIMAT0000062	hsa-let-7a	10513	APPBP2	uc002iys.1	NM_006380	uugauauguuGGAUGAUGG-AGu	|:||||||| ||	gauugagaccCUUACUACCAUCa	2	13	2929	2951	[hg19:17:58521991-58522013:-]	0.5564	120	0	-18.21	-0.2321
MIMAT0000062	hsa-let-7a	54454	ATAD2B	uc002rek.3	NM_017552	uugaUAUGUUGGA--UGAUGGAGu	| | | :|| :|||||||	cugcAGAGAUUCUGAGCUACCUCa	2	19	1489	1512	[hg19:2:23973404-23973427:-]	0.7106	145	7	-17.61	-0.3889
MIMAT0000062	hsa-let-7a	10919	EHMT2	uc011ist.1	AK056936	uuGAUAUGUUGGAUGAUGGAGu	|| | | |:| |||||||	caCUCUUC--CUUUCUACCUCa	2	21	256	275	[hg19:6_qbl_hap6:3157529-3157548:-]	0.5688	149	7	-18.17	-1.1377
MIMAT0000062	hsa-let-7a	6348	CCL3	uc002hkv.2	NM_002983	uugaUAUGUUGGA-----UGAUGGAGu	:|:::|||| :|||||||	augcGUGUGACCUCCACAGCUACCUCu	2	19	76	102	[hg19:17:34415916-34415942:-]	0.6298	145	7	-19.79	-0.7132
MIMAT0000062	hsa-let-7a	9543	IGDCC3	uc002aos.2	NM_004884	uugaUAUGUUGGAUGAUGGAGu	||:|| || |||||||	ccgaAUGCA--CUCCUACCUCa	2	19	522	541	[hg19:15:65620706-65620725:-]	0.4953	155	7	-18.02	-0.1664
MIMAT0000062	hsa-let-7a	9543	IGDCC3	uc002aos.2	NM_004884	uuGAUAUGUUGGAUGAUGGAGu	|| | ||: | |||||||	ggCUCU-CAG-CACCUACCUCa	2	21	440	459	[hg19:15:65620788-65620807:-]	0.5658	144	7	-19.43	-0.32
MIMAT0000062	hsa-let-7a	79673	ZNF329	uc002qrn.2	NM_024620	uuGAUA-UGUUG-GAUGAUGGAGu	:||| || | | ||||||||	ugUUAUCACCCCACCACUACCUCc	2	21	1315	1338	[hg19:19:58637907-58637930:-]	0.5433	154	7	-17.65	-0.4334
MIMAT0000062	hsa-let-7a	5140	PDE3B	uc001mln.2	NM_000922	uuGAUAUGUUGG--AUGA-UGGAGu	||:|| ||| ||| |||||	ugCUGUAAUACCAAAACUAACCUCa	2	21	875	899	[hg19:11:14892081-14892105:+]	0.4526	123	0	-19.66	-0.7049
MIMAT0000062	hsa-let-7a	83449	PMFBP1	uc002fcc.3	BC028423	uuGAUAUGUUGG-AUGAUGG-AGu	|| || |||| ||||||| ||	agCUUUAGAACCAUACUACCAUCu	2	21	643	666	[hg19:16:72153037-72153060:-]	0.5807	139	0	-20.9	-0.1753
MIMAT0000062	hsa-let-7a	55591	VEZT	uc001tdy.2	BC028597	uuGA-UAUGUUGGAU----GAUGGAGu	|| ||:::||: | |||||||	auCUGAUGUGACUCAAGGUCUACCUCa	2	21	274	300	[hg19:12:95676214-95676240:+]	0.7186	146	7	-18.04	-0.6183
MIMAT0000062	hsa-let-7a	126375	ZNF792	uc002nxh.1	NM_175872	uugauAUGUUGGAUGAUGGAGu	|:||| :|||||||	ucaccUGCAA--AGCUACCUCa	2	18	1463	1482	[hg19:19:35447378-35447397:-]	0.5771	146	7	-17.9	-0.5913
MIMAT0000062	hsa-let-7a	55818	KDM3A	uc010ytj.1	NM_001146688	uuGAUAUGUU--GGAUGAUGGAGu	|| |: :| | |::||||||	gaCUUUGAGAUUCAUGUUACCUCa	2	21	65	88	[hg19:2:86719307-86719330:+]	0.7492	135	6	-17.34	-0.2639
MIMAT0000062	hsa-let-7a	96459	FNIP1	uc003kvt.1	NM_001008738	uuGAUAUGUUGGAUGAUGGAGu	| |||| :||||||||||	uuCAAUACUUUCUACUACCUCa	2	21	1196	1217	[hg19:5:130979161-130979182:-]	0.6796	172	7	-26.23	-1.0614
MIMAT0000062	hsa-let-7a	3835	KIF22	uc002dtt.1	CR592785	uuGAUAUGUUGGAU----GAU-GGAGu	||:|::|:|||: ||| ||||	caCUGUGUAGCCUGGCUUCUACCCUCu	2	21	163	189	[hg19:16:29815612-29815638:+]	0.4829	123	0	-23.79	-0.238
MIMAT0000062	hsa-let-7a	92400	RBM18	uc004bma.2	NM_033117	uuGAUAUGUUGGAU-GAUGGAGu	|| ||: :|||: |||||||	ccCUUUAU-GCCUGCCUACCUCu	2	21	2047	2068	[hg19:9:125002095-125002116:-]	0.5273	157	7	-17.72	-0.1147
MIMAT0000062	hsa-let-7a	6257	RXRB	uc011izk.1	AK301096	uugauaugUUGGAUGA-UGGAGu	|||:|:|| |||||	gggagccaAACUUGCUGACCUCg	2	15	88	110	[hg19:6_qbl_hap6:4395789-4395811:-]	0.4349	126	0	-18.5	-0.1256
MIMAT0000062	hsa-let-7a	441191	RNF216L	uc003snq.3	NR_015449	uuGAUAUGUUGGAUGAUGGAGu	| :|:: |||| |||||||	gcCAGUGU-ACCUCCUACCUCa	2	21	2124	2144	[hg19:7:5037667-5037687:+]	0.6284	158	7	-20.64	-0.4154
MIMAT0000062	hsa-let-7a	9076	CLDN1	uc003fsh.2	NM_021101	uuGAUAUGUUGGAUGAUGGAGu	|| || | |:| |||||||	caCU-UA-AUCUUUCUACCUCu	2	21	1108	1127	[hg19:3:190024939-190024958:-]	0.6978	152	7	-17.9	-1.1579
MIMAT0000062	hsa-let-7a	4542	MYO1F	uc010xkf.1	AK301166	uugauAUGUUGGAUGAUGGAGu	||| | :|||||||||	cggacUACUA-UUACUACCUCa	2	18	142	162	[hg19:19:8616686-8616706:-]	0.733	159	7	-20.91	-1.2956
MIMAT0000062	hsa-let-7a	160428	ALDH1L2	uc001tlc.2	NM_001034173	uugauauguuGGAUGAUGGAGu	|:|||||||||	acgugcuuuuCUUACUACCUCu	2	13	2785	2806	[hg19:12:105415396-105415417:-]	0.5149	156	7	-20.64	-0.1734
MIMAT0000062	hsa-let-7a	85363	TRIM5	uc001mbn.2	CR616862	uugAUAUGUUGGAUGA-UGGAGu	| || ||||| || |||||	ucgUCUAGAACCU-CUGACCUCa	2	20	82	103	[hg19:11:5685215-5685236:-]	0.5124	129	0	-19.12	-0.1886
MIMAT0000062	hsa-let-7a	79727	LIN28A	uc001bmj.2	NM_024674	uugAUAUGUUGGA-----UGAUGGAGu	|: |||:||| ||||||||	gagUGCACAGCCUAUUGAACUACCUCa	2	20	886	912	[hg19:1:26753835-26753861:+]	0.6562	154	7	-24.38	-0.8719
MIMAT0000062	hsa-let-7a	100309464	OTX2OS1	uc001xcr.1	BC041486	uugauAUGUUGGAUGAUGGAGu	|:|||||| |||||||	gucacUGCAACCU-CUACCUCc	2	18	946	966	[hg19:14:57396069-57396089:+]	0.5059	167	7	-23.29	-0.147
MIMAT0000062	hsa-let-7a	5089	PBX2	uc011hdq.1	NM_002586	uugauauGUUGGAUGAUGGAGu	||: : |||||||	ucugacuCAGAUAUCUACCUCg	2	16	598	619	[hg19:6_mann_hap4:3496361-3496382:-]	0.6452	143	7	-18.81	-0.3216
MIMAT0000062	hsa-let-7a	25782	RAB3GAP2	uc010puk.1	NM_012414	uuGAUAU-GUUGGAUGAUGGAGu	|| || ||| | |||||||	agCUUUAGCAAAC--CUACCUCa	2	21	926	946	[hg19:1:220323647-220323667:-]	0.5977	152	7	-18.16	-0.3347
MIMAT0000062	hsa-let-7a	63910	SLC17A9	uc011aap.1	AK298503	uugauauguuGGAUGAUGGAGu	|:| |||||||	uucuggcguuCUUUCUACCUCc	2	13	1651	1672	[hg19:20:61599785-61599806:+]	0.4856	148	7	-17.85	-0.1822
MIMAT0000062	hsa-let-7a	205147	FAM123C	uc002trw.2	NM_152698	uuGAUAUGUUGGAUGAUGGAGu	| | |: | || |||||||	ucCAAGAUUAGCUUCUACCUCa	2	21	2569	2590	[hg19:2:131524800-131524821:+]	0.5322	156	7	-18.31	-0.4165
MIMAT0000062	hsa-let-7a	440295	GOLGA6L9	uc010bqk.2	BC041854	uugAUAUGUUGGAUGAUGGAGu	||| :: :|| |||||||	aagUAUUUGUUCU-CUACCUCa	2	20	3361	3381	[hg19:15:83107230-83107250:+]	0.5366	153	7	-17.24	-0.4847
MIMAT0000062	hsa-let-7a	7402	UTRN	uc003qkt.2	NM_007124	uuGAUA-UGUUGG-AUGAUGGAGu	| || || ||| | |||||||	agCCAUGACCACCUUUCUACCUCa	2	21	1584	1607	[hg19:6:145173717-145173740:+]	0.7187	158	7	-21	-1.1138
MIMAT0000062	hsa-let-7a	10919	EHMT2	uc011fit.1	AK056936	uuGAUAUGUUGGAUGAUGGAGu	|| | | |:| |||||||	caCUCUUC--CUUUCUACCUCa	2	21	256	275	[hg19:6_cox_hap2:3373492-3373511:-]	0.5688	149	7	-18.17	-1.1377
MIMAT0000062	hsa-let-7a	55636	CHD7	uc003xue.2	NM_017780	uuGA-UAUGUUGGAUGAUGGAGu	|| | |||:| |:||||||	agCUAAAACAGC--AUUACCUCa	2	21	773	793	[hg19:8:61779265-61779285:+]	0.8036	140	6	-19.7	-0.1347
MIMAT0000062	hsa-let-7a	83608	C18orf21	uc002kzc.2	NM_031446	uugauAUGUUGGAU-GAUGGAGu	|: |||||: |||||||	auaccUGAAACCUGCCUACCUCa	2	18	150	172	[hg19:18:33559119-33559141:+]	0.5973	160	7	-23.34	-0.7483
MIMAT0000062	hsa-let-7a	2287	FKBP3	uc010tqf.1	NM_002013	uugauauguuGGAUGAUGGAGu	||| :||||||	agaacuuuuuCCUUUUACCUCa	2	13	229	250	[hg19:14:45585151-45585172:-]	0.6083	136	6	-19.56	-0.1724
MIMAT0000062	hsa-let-7a	54602	NDFIP2	uc001vlg.2	AK098708	uugauAUGUUG-GAUGAUGGAGu	||:|:| :|:|||||||	cucccUAUAGCGUUGCUACCUCu	2	18	357	379	[hg19:13:80107494-80107516:+]	0.7979	160	7	-19.61	-0.1746
MIMAT0000062	hsa-let-7a	55719	FAM178A	uc001krt.3	NM_018121	uugaUAUGUUGGAUGAUGGAGu	| |:|||:| |||||||	aauaAAAUAACUUUCUACCUCu	2	19	1312	1333	[hg19:10:102722981-102723002:+]	0.6864	166	7	-18.76	-0.841
MIMAT0000062	hsa-let-7a	56834	GPR137	uc010rnj.1	AK302256	uugauaugUUGGAUGAUGGAGu	|:|| :|||||||	cacaccggAGCCAGCUACCUCu	2	15	346	367	[hg19:11:64056905-64056926:+]	0.6914	154	7	-17.63	-0.1929
MIMAT0000062	hsa-let-7a	134266	GRPEL2	uc011dca.1	AK294005	uugauaUGUUGGAUGAUGGAGu	|||| : ||||||||	guacucACAAAUCACUACCUCu	2	17	1407	1428	[hg19:5:148732025-148732046:+]	0.5059	160	7	-18.3	-0.3274
MIMAT0000062	hsa-let-7a	84230	LRRC8C	uc001dnl.3	NM_032270	uugaUAU-GUUGG--AUGA-UGGAGu	||| || :| |||| |||||	caggAUAGCAUUCCAUACUAACCUCa	2	19	3826	3851	[hg19:1:90184367-90184392:+]	0.5583	120	0	-17.28	-0.1955
MIMAT0000062	hsa-let-7a	6891	TAP2	uc011ixp.1	AK222823	uuGAUAUGUUGGAUGAU-GGAGu	:||| | ||||||| ||||	acUUAU-CUUCCUACUAUCCUCu	2	21	3164	3185	[hg19:6_qbl_hap6:4025604-4025625:-]	0.5702	130	0	-19.26	-0.7174
MIMAT0000062	hsa-let-7a	80022	MYO15B	uc002jom.1	AF418288	uugaUAUGUUGGAUGAUGGAGu	| || ||||||||||	ccggAGACUUACUACUACCUCa	2	19	2894	2915	[hg19:17:73588596-73588617:+]	0.6157	158	7	-21.44	-0.1618
MIMAT0000062	hsa-let-7a	26152	ZNF337	uc002wuz.2	BC034569	uugauaugUUGGAUGAUGGAGu	| :||:|||||||	uucaagugAUUCUGCUACCUCa	2	15	397	418	[hg19:20:25615417-25615438:+]	0.5991	154	7	-21.89	-0.1098
MIMAT0000062	hsa-let-7a	4602	MYB	uc003qfx.2	AY787457	uugauaugUUGGAUGAUGGAGu	|| |:|||||||	guccccugAAGAUGCUACCUCa	2	15	1737	1758	[hg19:6:135521321-135521337,135521428-135521432:+]	0.7106	150	7	-17.65	-0.3227
MIMAT0000062	hsa-let-7a	5089	PBX2	uc011eqr.1	NM_002586	uugauauGUUGGAUGAUGGAGu	||: : |||||||	ucugacuCAGAUAUCUACCUCg	2	16	598	619	[hg19:6_apd_hap1:3468278-3468299:-]	0.6276	143	7	-18.81	-0.2955
MIMAT0000062	hsa-let-7a	116254	C6orf72	uc010kie.1	AK311061	uuGAUAUG--UUGGAUGAUGGAGu	:||| | ||| :|||||||	guUUAUUCUGUACCCGCUACCUCg	2	21	237	260	[hg19:6:149902138-149902161:+]	0.5114	155	7	-23.56	-0.2134
MIMAT0000062	hsa-let-7a	3580	CXCR2P1	uc002vgx.2	NR_002712	uuGAUAUGUUGGA-----UGAUGGAGu	||: :|| ||| :|||||||	uuCUGGGCAUCCUUCACAGCUACCUCa	2	21	58	84	[hg19:2:218925217-218925243:-]	0.5689	147	7	-21.53	-0.4711
MIMAT0000062	hsa-let-7a	22884	WDR37	uc001igf.1	NM_014023	uugauaUGUUGGAUGAUGGAGu	||||| ||||||||	gagccaACAAC--ACUACCUCa	2	17	896	915	[hg19:10:1176180-1176199:+]	0.5784	157	7	-19.98	-0.2438
MIMAT0000062	hsa-let-7a	353140	LCE2C	uc001fah.2	NM_178429	uuGAUAUGUUGGAUGAUGGAGu	|| | | ||| :||||||	uuCUUUUCCUCCU-UUACCUCa	2	21	171	191	[hg19:1:152648995-152649015:+]	0.5389	138	6	-17.28	-0.1507
MIMAT0000062	hsa-let-7a	3480	IGF1R	uc002bul.2	NM_000875	uuGAUAUGUUGGAU-GAUGGAGu	| | || |::|| |||||||	ccCCAAAC-AUUUAUCUACCUCa	2	21	2605	2626	[hg19:15:99503276-99503297:+]	0.5566	153	7	-17.1	-0.2657
MIMAT0000062	hsa-let-7a	9926	LPGAT1	uc001hiv.2	NM_014873	uugauAUGUUGG-AU-GAUGGAGu	||||::| |: |||||||	aucguUACAGUCGUGUCUACCUCu	2	18	6053	6076	[hg19:1:211917165-211917188:-]	0.5816	155	7	-18.69	-0.1034
MIMAT0000062	hsa-let-7a	80724	ACAD10	uc009zvw.2	AK310923	uuGAUAUGUU-GGAUGAUGGAGu	:|| :::| ||| |||||||	gcUUAAGUGAUCCUCCUACCUCa	2	21	480	502	[hg19:12:112147989-112148011:+]	0.5058	159	7	-19.76	-0.3324
MIMAT0000062	hsa-let-7a	115426	UHRF2	uc003zkb.2	AL833522	uuGAUAUGUUGGAUGAUGGAGu	||:|:: ::| |||||||	ggCUGUGUUUUUUUCUACCUCu	2	21	674	695	[hg19:9:6495947-6495968:+]	0.4986	156	7	-19.44	-0.3964
MIMAT0000062	hsa-let-7a	10057	ABCC5	uc003fmh.2	NM_001023587	uugaUAUGUUGGAU-GAUGGAGu	|| ||:| || |||||||	uggaAUUCAGCGUAGCUACCUCc	2	19	448	470	[hg19:3:183702252-183702274:-]	0.5787	161	7	-17.04	-0.1159
MIMAT0000062	hsa-let-7a	84220	RGPD5	uc002ths.1	NM_005054	uuGAUAUGUUGGAUGAUGGAGu	|| || |:: |||||||||	uuCUUUAAAGUAUACUACCUCa	2	21	781	802	[hg19:2:113126953-113126974:-]	0.5424	168	7	-18.08	-1.2254
MIMAT0000062	hsa-let-7a	148709	LOC148709	uc001gyk.1	NR_002929	uugaUAUGUUGG--AUGAU-GGAGu	||||| |: |:||| ||||	augcAUACACCUCAUGCUAGCCUCa	2	19	1477	1501	[hg19:1:202843525-202843549:+]	0.4995	125	0	-18.43	-0.4472
MIMAT0000062	hsa-let-7a	79628	SH3TC2	uc003lpw.1	AL832651	uugauAUGUUGGAU-GAUGGAGu	||:|| || |||||||	guuguUAUAA--UACCUACCUCa	2	18	261	281	[hg19:5:148427114-148427134:-]	0.5312	149	7	-17.62	-0.4492
MIMAT0000062	hsa-let-7a	127534	GJB4	uc001bxv.1	AK057628	uugauaUGUUGGA-UGAUGGAGu	||||||| ||||||||	cuuacaACAACCUAACUACCUCc	2	17	1163	1185	[hg19:1:35228819-35228841:+]	0.5102	171	7	-24.11	-0.3135
MIMAT0000062	hsa-let-7a	84105	PCBD2	uc010jdz.2	NM_032151	uugauauGUUGGAUGA-UGGAGu	|:|:||||| |||||	auggucuCGAUCUACUGACCUCg	2	16	817	839	[hg19:5:134297188-134297210:+]	0.5061	131	0	-22.69	-0.1161
MIMAT0000062	hsa-let-7a	152687	ZNF595	uc010iay.1	AK309855	uugauauGUUGGAUGA-UGGAGu	|:|:|| || |||||	auggucuCGAUCUCCUGACCUCg	2	16	622	644	[hg19:4:67971-67993:+]	0.7893	123	0	-18.06	-0.5279
MIMAT0000062	hsa-let-7a	84437	KIAA1826	uc001piz.2	NM_032424	uuGAUAUGUUGGAUG-AUGGAGu	||:|:||| |:| ||||||	uaCUGUGCAA--UGCAUACCUCc	2	21	395	415	[hg19:11:105879847-105879867:-]	0.4892	129	6	-19.79	-0.1143
MIMAT0000062	hsa-let-7a	8091	HMGA2	uc001sss.1	AY601864	uugauauguuGGAUGAUGGAGu	|:|:|||||||	cccuccuccuCUUGCUACCUCc	2	13	495	516	[hg19:12:66218734-66218755:+]	0.5387	152	7	-17.7	-0.1194
MIMAT0000062	hsa-let-7a	9589	WTAP	uc003qsm.1	CR606450	uuGAU-AUGUUGGAUGAUGGAGu	||| | ||:| | ||||||	uaCUACUCAAAUCCAGUACCUCa	2	21	394	416	[hg19:6:160164821-160164824,160169223-160169241:+]	0.8245	131	6	-17.98	-0.1053
MIMAT0000062	hsa-let-7a	220108	FAM124A	uc001vfe.2	BC034497	uuGAUAUGUUGGAUGAUGGAGu	||: | |:||| |||||||	uuCUGAAAAGCCU-CUACCUCu	2	21	825	845	[hg19:13:51827234-51827254:+]	0.5399	162	7	-21.26	-0.5213
MIMAT0000062	hsa-let-7a	93517	SDR42E1	uc002fgu.2	NM_145168	uuGAUAUGUUGG-AUGAUGGAGu	:|| :| :: | |||||||	guUUAGGCCUUUAUUCUACCUCa	2	21	581	603	[hg19:16:82032113-82032135:-]	0.5525	143	7	-18.19	-1.12
MIMAT0000062	hsa-let-7a	58485	TRAPPC1	uc002gjo.1	NM_021210	uugauaUGUUGGAUGAUGGAGu	:|||| |||||||	-----aGCAAC---CUACCUCa	2	17	1	14	[hg19:17:7833910-7833923:-]	0.6841	144	7	-18.15	-0.4738
MIMAT0000062	hsa-let-7a	10923	SUB1	uc003jhs.2	NM_006713	uuGAUAUGUUG-GAUGAUGGAGu	|| | ||: || |||||||	aaCUUAAGAAUACUCCUACCUCa	2	21	2517	2539	[hg19:5:32603707-32603729:+]	0.5364	155	7	-17.86	-0.4694
MIMAT0000062	hsa-let-7a	7327	UBE2G2	uc002zfy.2	NM_003343	uuGAUAUGUUGGAUGAUGGAGu	||:| ||:| ||||||||	agCUGU-CAGC--ACUACCUCu	2	21	254	272	[hg19:21:46191020-46191038:-]	0.6011	155	7	-20.85	-0.2025
MIMAT0000062	hsa-let-7a	57653	KIAA1529	uc011lur.1	AK301827	uuGAUAUGUUGGA---UGAUGGAGu	|||||: : | :|||||||	gcCUAUAUUCUGUGGGGCUACCUCa	2	21	889	913	[hg19:9:100053169-100053184,100053653-100053661:+]	0.6395	147	7	-19.31	-0.3835
MIMAT0000062	hsa-let-7a	10207	INADL	uc001dab.2	NM_176877	uugaUA-UGUUGGAUGAU-GGAGu	|| | || |||||| ||||	gugcAUGAAAAGCUACUACCCUCa	2	19	2374	2397	[hg19:1:62628981-62629004:+]	0.5963	129	0	-17.29	-0.6185
MIMAT0000062	hsa-let-7a	122525	C14orf28	uc001wvo.2	NM_001017923	uugauaUGUUGGAU-GAUGGAGu	|::||:|| |||||||	gaaacaAUGACUUACCUACCUCa	2	17	1593	1615	[hg19:14:45376346-45376368:+]	0.653	159	7	-19.35	-0.7722
MIMAT0000062	hsa-let-7a	122525	C14orf28	uc001wvo.2	NM_001017923	uuGAUAUGUUGGA---UGAUGGAGu	||:||: |:| |||||||	gaCUGUAUUUCUUUGCCCUACCUCa	2	21	420	444	[hg19:14:45375173-45375197:+]	0.5975	147	7	-23.12	-0.7399
MIMAT0000062	hsa-let-7a	23418	CRB1	uc010ppa.1	BC143726	uuGAUAUGUUGGAUGAUGGAGu	|| | : |:|| |||||||	acCU-UCUCAUCUUCUACCUCa	2	21	158	178	[hg19:1:197237565-197237585:+]	0.6267	154	7	-18.29	-0.5979
MIMAT0000062	hsa-let-7a	23583	SMUG1	uc001sfe.1	AK001789	uuGAUAUGUUGGAU--GAUGGAGu	|| |:||: ||: |||||||	caCU-UGCAGACUGCUCUACCUCa	2	21	1743	1765	[hg19:12:54575579-54575601:-]	0.5083	153	7	-21.42	-0.2142
MIMAT0000062	hsa-let-7a	92211	CDHR1	uc001kcv.2	NM_033100	uugaUAUGUUGGAU-GAUGGAGu	:|| : |||: |||||||	gaaaGUAGGCCCUGUCUACCUCa	2	19	968	990	[hg19:10:85975345-85975367:+]	0.5333	153	7	-20.04	-0.1932
MIMAT0000062	hsa-let-7a	2296	FOXC1	uc003mtp.2	NM_001453	uuGAUAU-GUU-GGAU--GAU-GGAGu	||:|| :|| |:|| ||| ||||	aaCUGUAUUAAUCUUAUUCUAUCCUCu	2	21	626	652	[hg19:6:1612968-1612994:+]	0.7191	121	0	-19.52	-1.1843
MIMAT0000062	hsa-let-7a	51026	GOLT1B	uc001rez.2	NM_016072	uugaUAUGUUGGAUGAUGGAGu	||: |: || |||||||	acaaAUGGAGACUCCUACCUCa	2	19	1623	1644	[hg19:12:21670264-21670285:+]	0.633	158	7	-18.23	-0.6474
MIMAT0000062	hsa-let-7a	80157	CWH43	uc003gyv.2	NM_025087	uuGAUAUGUUG---GAUGAUGGAGu	||||:||:: |:||||||	auCUAUGCAGUGGGAAAUUACCUCc	2	21	125	149	[hg19:4:49064032-49064056:+]	0.6613	139	6	-18.41	-0.1474
MIMAT0000062	hsa-let-7a	6891	TAP2	uc011jsz.1	NM_000544	uuGAUAUGUUGGAUGAU-GGAGu	:||| | ||||||| ||||	acUUAU-CUUCCUACUAUCCUCu	2	21	2936	2957	[hg19:6_ssto_hap7:4224440-4224461:-]	0.5704	130	0	-19.26	-0.7798
MIMAT0000062	hsa-let-7a	127665	ZNF648	uc001goz.2	NM_001009992	uugaUAUG-UUGGAU--GAU-GGAGu	| || |||||: ||| ||||	aaaaAGACUAACCUGUCCUACCCUCa	2	19	356	381	[hg19:1:182025058-182025083:-]	0.5381	120	0	-17.87	-0.3665
MIMAT0000062	hsa-let-7a	732226	LOC732226	uc002yyn.1	CR624487	uuGAUAUGUUGGAUGAUGGAGu	|| |:: :||| |||||||	guCUCUGU-GCCU-CUACCUCu	2	21	1113	1132	[hg19:21:41102178-41102197:+]	0.5142	152	7	-19.24	-0.3028
MIMAT0000062	hsa-let-7a	10057	ABCC5	uc010hxn.2	AY754876	uugaUAUGUUGGAU-GAUGGAGu	|| ||:| || |||||||	uggaAUUCAGCGUAGCUACCUCc	2	19	322	344	[hg19:3:183702252-183702274:-]	0.5787	161	7	-17.04	-0.1261
MIMAT0000062	hsa-let-7a	9849	ZNF518A	uc001klr.2	BC030967	uugauauguuggaUGAUGGAGu	||||||||	ccagauugugaagACUACCUCu	2	10	257	278	[hg19:10:97920380-97920401:+]	0.7622	145	7	-17.4	-0.7435
MIMAT0000062	hsa-let-7a	390916	NUDT19	uc010edf.2	NM_001105570	uugauauGUUGGAUGA-UGGAGu	|:|:|| || |||||	cuggucuCGAUCUCCUGACCUCa	2	16	648	670	[hg19:19:33203511-33203533:+]	0.5062	123	0	-19.52	-0.1504
MIMAT0000062	hsa-let-7a	1740	DLG2	uc010rtb.1	AK295624	uugAUAUGUUG-GAUGAUGGAGu	| |: ::| :|:|||||||	ggaUUUGAGGCAUUGCUACCUCa	2	20	253	275	[hg19:11:83172741-83172763:-]	0.5562	150	7	-18.63	-0.8097
MIMAT0000062	hsa-let-7a	8028	MLLT10	uc001iqy.2	NM_001009569	uuGAUAUGUUGGAUGAUGGAGu	:|: |||: :| :||||||	caUUGCACAG-UUCUUACCUCa	2	21	1334	1354	[hg19:10:22032199-22032219:+]	0.8279	138	6	-18.29	-0.2355
MIMAT0000062	hsa-let-7a	113157	RPLP0P2	uc001nrz.1	NR_002775	uuGAUAUGUUGG---AU-GAUGGAGu	||: :| :|| || |||||||	ggCUGGGCCGCCCUAUAUCUACCUCc	2	21	1478	1503	[hg19:11:61406586-61406611:+]	0.5434	146	7	-19.65	-0.2083
MIMAT0000062	hsa-let-7a	25847	ANAPC13	uc003eqi.2	NM_015391	uuGAUAUGU---UGGAUGAUGGAGu	:|| ||| :||| |||||||	ggUUAAACAUUUGCCU-CUACCUCu	2	21	244	267	[hg19:3:134197165-134197188:-]	0.6469	153	7	-18.84	-0.9927
MIMAT0000062	hsa-let-7a	221833	SP8	uc003suz.2	NM_182700	uugAUAUGUUGGAUGAUGGAGu	| |:: ::| |||||||	augUUUGUCCUUUUCUACCUCg	2	20	1010	1031	[hg19:7:20822878-20822899:-]	0.6529	147	7	-18.59	-0.9556
MIMAT0000062	hsa-let-7a	79446	WDR25	uc010avy.2	BC007953	uuGAUAUGUUGGAUGAUGGAGu	|| || ||:| |||||||:	gaCUUUAGAAUC-ACUACCUUg	2	21	864	884	[hg19:14:100950357-100950377:+]	0.8	150	0	-18.34	-0.1431
MIMAT0000062	hsa-let-7a	4602	MYB	uc003qfy.2	AY787469	uugauaugUUGGAUGAUGGAGu	|| |:|||||||	guccccugAAGAUGCUACCUCa	2	15	2015	2036	[hg19:6:135521321-135521337,135521428-135521432:+]	0.7106	150	7	-17.65	-0.28
MIMAT0000062	hsa-let-7a	2100	ESR2	uc001xgy.1	DQ838582	uugAUAUGUUGG--AUGAUGGAGu	|||| |||| ||||||||	cgaUAUAAAACCCAGACUACCUCa	2	20	56	79	[hg19:14:64694529-64694552:-]	0.4895	166	7	-22.28	-1.1108
MIMAT0000062	hsa-let-7a	51569	UFM1	uc001uwu.2	NM_016617	uugauauguuggAUGAUGGAGu	|:|||||||	cauagucuuugaUGCUACCUCa	2	11	211	232	[hg19:13:38935126-38935147:+]	0.4913	146	7	-18.11	-0.3315
MIMAT0000062	hsa-let-7a	2647	BLOC1S1	uc001shi.2	NM_001487	uuGAUAUGUUGGAUGAUGGAGu	|||| | ||| |||||||	ccCUAU-C--CCUCCUACCUCa	2	21	20	38	[hg19:12:56113413-56113431:+]	0.416	155	7	-19.76	-0.1346
MIMAT0000062	hsa-let-7a	57715	SEMA4G	uc001krw.1	NM_017893	uugauAUGUUGG-AUGAUGGAGu	||| |: | |||||||	gcuccUACCCCUGUCCUACCUCa	2	18	1134	1156	[hg19:10:102745022-102745044:+]	0.6837	148	7	-19.24	-0.3119
MIMAT0000062	hsa-let-7a	64693	CTAGE1	uc002ktv.1	NM_172241	uuGAUAUGUUGGAUGAU-GGAGu	:|: || ||| |||| ||||	ccUUGAACCACC-ACUAUCCUCa	2	21	1268	1289	[hg19:18:19994248-19994269:-]	0.5348	126	0	-17.61	-0.3544
MIMAT0000062	hsa-let-7a	23144	ZC3H3	uc003yyd.2	NM_015117	uugauauGUUGGAU---GAUGGAGu	|::|||: |||||||	cagggacCGGCCUGCACCUACCUCa	2	16	7	31	[hg19:8:144520195-144520219:-]	0.5555	146	7	-22.07	-0.3734
MIMAT0000062	hsa-let-7a	23232	TBC1D12	uc001kjr.2	NM_015188	uugaUAUG-UUGGA--UGAUGGAGu	|||| : ||| |||||||	cuugAUACUGCCCUCGUCUACCUCa	2	19	1223	1247	[hg19:10:96294076-96294100:+]	0.5128	148	7	-20.34	-0.2035
MIMAT0000062	hsa-let-7a	83867	TTTY12	uc004frh.2	NR_001551	uugauaugUUGG-AUGAUGGAgu	|:|| ||||||||	aggagaggAGCCAUACUACCUau	3	15	440	462	[hg19:Y:7678185-7678207:+]	0.9573	137	0	-17.15	-0.1513
MIMAT0000062	hsa-let-7a	8743	TNFSF10	uc003fid.2	NM_003810	uuGAUAUGUUGGAUGAUGGAGu	|| | :: || |||||||	auCUUUCAGGACU-CUACCUCa	2	21	225	245	[hg19:3:172224037-172224057:-]	0.5425	146	7	-18.81	-1.0125
MIMAT0000062	hsa-let-7a	284439	SLC25A42	uc002nlf.1	NM_178526	uugauauguUGGAUGAU-GGAGu	:|||:||| ||||	gcaugggguGCCUGCUAGCCUCa	2	14	1003	1025	[hg19:19:19222688-19222710:+]	0.504	121	0	-19.84	-0.1223
MIMAT0000062	hsa-let-7a	9849	ZNF518A	uc001klo.1	BC109046	uugauauguuggaUGAUGGAGu	||||||||	ccagauugugaagACUACCUCu	2	10	257	278	[hg19:10:97920380-97920401:+]	0.7622	145	7	-17.4	-1.2238
MIMAT0000062	hsa-let-7a	2042	EPHA3	uc003dqy.2	NM_005233	uuGAUAUGU-UGGAUGAUGGAGu	||: || |::||||||||:	auCUGGCCAUAUUUACUACCUUa	2	21	471	493	[hg19:3:89529123-89529145:+]	0.6897	147	0	-20.34	-0.1039
MIMAT0000062	hsa-let-7a	25788	RAD54B	uc003ygn.1	CR602319	uuGAUAUGUUGGAU--GAUGGAgu	|| |||::| |: ||||||	cgCU-UACGGCAUGAUCUACCUga	3	21	438	460	[hg19:8:95444375-95444397:-]	0.7178	133	0	-17.08	-0.2053
MIMAT0000062	hsa-let-7a	8492	PRSS12	uc003ica.1	NM_003619	uuGAUAUGUUGGAUGAUG-GAGu	| :||| ::|||||| |||	ugCGGUACCCUUUACUACACUCa	2	21	388	410	[hg19:4:119202681-119202703:-]	0.4748	128	0	-19.42	-0.719
MIMAT0000062	hsa-let-7a	286140	RNF5P1	uc003oaj.3	NR_003129	uugauauguuGGA-UGAUGGAGu	||| ||||||||	gcuuccgcccCCUCACUACCUCc	2	13	411	433	[hg19:6:32148514-32148536:+]	0.6344	151	7	-17.56	-1.0249
MIMAT0000062	hsa-let-7a	5089	PBX2	uc011fmk.1	NM_002586	uugauauGUUGGAUGAUGGAGu	||: : |||||||	ucugacuCAGAUAUCUACCUCg	2	16	598	619	[hg19:6_cox_hap2:3624218-3624239:-]	0.6459	143	7	-18.81	-0.3225
MIMAT0000062	hsa-let-7a	8499	PPFIA2	uc001szo.1	NM_003625	uuGAUAUGUUGGAU--GAUGGAgu	|| | ||::||| ||||||	guCUUUUCAGUCUACUCUACCUaa	3	21	39	62	[hg19:12:81653411-81653434:-]	0.696	143	0	-17.33	-0.1169
MIMAT0000062	hsa-let-7a	6543	SLC8A2	uc010ele.2	AL512764	uuGAUAUGUUGGA--UGAUGGAGu	| | |: ||| ||||||||	ccCCACUCGCCCUCCACUACCUCu	2	21	570	593	[hg19:19:47932604-47932627:-]	0.6276	151	7	-17.76	-0.1738
MIMAT0000062	hsa-let-7a	5272	SERPINB9	uc003mug.2	NM_004155	uuGAUAUGUUGGAUGAUGGAGu	:|:||: :|| |||||||	uaUUGUAU-UUCU-CUACCUCu	2	21	977	996	[hg19:6:2889401-2889420:-]	0.5456	148	7	-19.08	-0.6256
MIMAT0000062	hsa-let-7a	23604	DAPK2	uc002amr.2	NM_014326	uuGAUAUGUUGGAUGAUGGAGu	| ||:| ||| |||||||	gcCCAUGCUCCCU-CUACCUCa	2	21	1113	1133	[hg19:15:64199586-64199606:-]	0.5205	158	7	-21.7	-0.2524
MIMAT0000062	hsa-let-7a	57862	ZNF410	uc010arz.1	AK309957	uuGAUAUGUUGG-AU-GAUGGAGu	||: : |||: || |||||||	ggCUGGGAAACUGUACCUACCUCu	2	21	274	297	[hg19:14:74398463-74398486:+]	0.6221	154	7	-18.21	-0.455
MIMAT0000062	hsa-let-7a	5343	PLGLB1	uc002ssl.2	NM_001032392	uugaUAUGUU-GGAUGAUGGAGu	| :|:| :|| |||||||	guucAAGCGAUUCUCCUACCUCa	2	19	2293	2315	[hg19:2:88058630-88058652:+]	0.6253	153	7	-18.98	-0.2122
MIMAT0000062	hsa-let-7a	285512	FAM13AOS	uc003hry.1	NR_002806	uuGAUAUGUUGGAU----GAUGGAGu	|||| || :||| |||||||	aaCUAU-CAUUCUAUUCUCUACCUCc	2	21	497	521	[hg19:4:89633025-89633049:+]	0.5116	153	7	-19.17	-0.214
MIMAT0000062	hsa-let-7a	64087	MCCC2	uc003kbs.3	NM_022132	uugauAUGUUGGAUGAUGGAGu	|::| ::| ||||||:	ugcauUGUACUUUUCUACCUUa	2	18	114	135	[hg19:5:70952801-70952822:+]	0.4862	137	0	-17.95	-0.1205
MIMAT0000062	hsa-let-7a	64087	MCCC2	uc003kbs.3	NM_022132	uugauauGUUGGAUGA-UGGAGu	||| ||||| |||||	cuggucuCAAACUACUGACCUCa	2	16	779	801	[hg19:5:70953466-70953488:+]	0.5183	131	0	-19.69	-0.2672
MIMAT0000062	hsa-let-7a	115509	ZNF689	uc002dyx.2	NM_138447	uugauaugUUGGAUGAUGGAGu	|:|: ||||||||	ugacagggAGCUCACUACCUCa	2	15	475	496	[hg19:16:30615089-30615110:-]	0.5988	154	7	-20.33	-0.5718
MIMAT0000062	hsa-let-7a	2530	FUT8	uc001xir.3	BC142958	uugaUA-UG-UUGG--AUGAUGGAGu	|| || :|:| |||||||||	uauaAUGACGGAUCUAUACUACCUCa	2	19	1683	1708	[hg19:14:66096213-66096238:+]	0.7111	151	7	-19.7	-0.88
MIMAT0000062	hsa-let-7a	285593	LOC285593	uc011dff.1	NR_027109	uugaUAUGUUGGAUGAUGGAGu	| || | | |||||||	gauaACACUAGCCCCUACCUCa	2	19	1037	1058	[hg19:5:173008228-173008249:+]	0.5597	150	7	-18.52	-0.5128
MIMAT0000062	hsa-let-7a	149076	ZNF362	uc001bxc.1	NM_152493	uugauauGUUGGAU--GAUGGAGu	|| || | |||||||	ugaagacCACCCCAGUCUACCUCg	2	16	743	766	[hg19:1:33765390-33765413:+]	0.6568	146	7	-17.24	-0.2094
MIMAT0000062	hsa-let-7a	155	ADRB3	uc003xkr.1	NM_000025	uugaUAUGUUGGAU-GAUGGAGu	||: || | |||||||	uggaAUGGCUCCGAUCUACCUCa	2	19	506	528	[hg19:8:37821208-37821230:-]	0.5849	145	7	-17.62	-0.4158
MIMAT0000062	hsa-let-7a	80086	TUBA4B	uc002vku.2	BC121126	uugauauGUUGGAU-----GAUGGAGu	||||||: |||||||	uccagacCAACCUGGUGUCCUACCUCa	2	16	669	695	[hg19:2:220136276-220136302:+]	0.7203	146	7	-22	-0.7663
MIMAT0000062	hsa-let-7a	3996	LLGL1	uc002gsp.2	NM_004140	uugauauGUUGGAUGA-UGGAGu	|:|:|| || |||||	auggucuCGAUCUCCUGACCUCg	2	16	551	573	[hg19:17:18147771-18147793:+]	0.499	123	0	-18.06	-0.1324
MIMAT0000062	hsa-let-7a	84134	TOMM40L	uc009wuf.1	BX537951	uuGAUAUGU-UGGAUGAUGGAGu	|| |||| :|| ||||||||	acCUCUACAUGCCCACUACCUCu	2	21	2671	2693	[hg19:1:161212363-161212385:+]	0.6051	171	7	-21.79	-0.2541
MIMAT0000062	hsa-let-7a	441191	RNF216L	uc003snp.3	NR_023384	uuGAUAUGUUGGAUGAUGGAGu	| :|:: |||| |||||||	gcCAGUGU-ACCUCCUACCUCa	2	21	2297	2317	[hg19:7:5037667-5037687:+]	0.6284	158	7	-20.64	-0.3833
MIMAT0000062	hsa-let-7a	11154	AP4S1	uc001wqx.3	BX247969	uugauauguuGGAUGAUGGAGu	||| |||||||	---------uCCUCCUACCUCa	2	13	1	13	[hg19:14:31552816-31552828:+]	0.5056	152	7	-18.53	-0.3585
MIMAT0000062	hsa-let-7a	2176	FANCC	uc004avh.2	NM_000136	uuGA-UAUGUUGGAUGAU-GGAGu	|| :|| |||| |||| ||||	ugCUGGUAAAACC-ACUACCCUCa	2	21	2475	2497	[hg19:9:97861492-97861514:-]	0.5089	129	0	-20.73	-0.1981
MIMAT0000062	hsa-let-7a	400046	FLJ41278	uc001ssj.1	AK123272	uugAUAUGUUGG-AUGAU-GGAGu	|:||::|:: ||||| ||||	aaaUGUAUGAUUAUACUAUCCUCa	2	20	2251	2274	[hg19:12:65370387-65370410:+]	0.5619	130	0	-17.22	-0.5232
MIMAT0000062	hsa-let-7a	7273	TTN	uc002und.2	BC013396	uuGAUAUGUUGGAUGAU-GGAGu	||:|| :| :||:|| ||||	acCUGUAAGAAUUAUUAUCCUCa	2	21	747	769	[hg19:2:179663441-179663463:-]	0.538	120	0	-17.59	-0.2074
MIMAT0000062	hsa-let-7a	8648	NCOA1	uc002rfi.2	AK226063	uuGAUAUGUUGGAUGAUGGAGu	:| |:| ||| :|||||||	caUUCUGC-ACCAGCUACCUCu	2	21	1681	1701	[hg19:2:24992761-24992781:+]	0.6796	158	7	-19.12	-0.1399
MIMAT0000062	hsa-let-7a	85301	COL27A1	uc004bii.2	AB058773	uuGAUAUGUUGGA---UGAUGGAGu	|| || ||||| ||||||||	auCUUUAAAACCUUACACUACCUCa	2	21	4796	4820	[hg19:9:117068845-117068869:+]	0.7728	167	7	-22.04	-0.4367
MIMAT0000062	hsa-let-7a	8663	EIF3C	uc002dpf.3	BX648075	uuGAUAUGUUGGAUGA-UGGAGu	:|: ||| :| || |||||	aaUUGAACACGUUCCUGACCUCa	2	21	193	215	[hg19:16:28390904-28390926:-]	0.548	120	0	-17.07	-0.3269
MIMAT0000062	hsa-let-7a	10346	TRIM22	uc009yet.1	AK308796	uuGAUAUGUUGGAU-GAUGGAGu	||:|: :||:|| ||||||	aaCUGUG-GACUUAUAUACCUCa	2	21	205	226	[hg19:11:5821723-5821744:+]	0.6436	129	6	-22.7	-0.1773
MIMAT0000062	hsa-let-7a	90271	C10orf75	uc001kra.3	BC024924	uuGAUAUGUUGGAUGAUGGAGu	|| |:| :|| |||||||	ggCUCUGC--UCUCCUACCUCa	2	21	33	52	[hg19:10:102133365-102133384:+]	0.5655	153	7	-18.83	-0.4112
MIMAT0000062	hsa-let-7a	5494	PPM1A	uc001xex.3	NM_177951	uugauAUGUUGGAUGA--UGGAGu	|:::||||||| |||||	auugcUGUGACCUACUAAACCUCa	2	18	1834	1857	[hg19:14:60754316-60754339:+]	0.6268	121	0	-24.08	-0.8822
MIMAT0000062	hsa-let-7a	113278	C20orf54	uc002wed.3	NM_033409	uuGAUAUGU-UGGAUGAUGGAGu	| :|| : ||| ||||||||	ucCAGUAAGUACCAACUACCUCa	2	21	393	415	[hg19:20:741255-741277:-]	0.5433	159	7	-20.56	-0.6369
MIMAT0000062	hsa-let-7a	92140	MTDH	uc003yhz.2	NM_178812	uuGAUAUGUUGGAUGAUGGAGu	|| | ||||: |||||||	cuCUCU-CAACU--CUACCUCa	2	21	1859	1877	[hg19:8:98738757-98738775:+]	0.6233	151	7	-18.25	-0.2941
MIMAT0000062	hsa-let-7a	85453	TSPYL5	uc003yhy.2	NM_033512	uuGAUAUGUU-----GGAUGAUGGAGu	||: |||| |||:|||||||	ucCUGCACAAGUCUCCCUGCUACCUCc	2	21	1	27	[hg19:8:98288792-98288818:-]	0.5824	159	7	-23.46	-0.1441
MIMAT0000062	hsa-let-7a	6257	RXRB	uc011fpx.1	AK301096	uugauaugUUGGAUGA-UGGAGu	|||:|:|| |||||	gggagccaAACUUGCUGACCUCg	2	15	88	110	[hg19:6_cox_hap2:4607402-4607424:-]	0.4349	126	0	-18.5	-0.1256
MIMAT0000062	hsa-let-7a	51616	TAF9B	uc004eda.2	NM_015975	uugauauGUUGGAU-GAUGGAGu	:| |||: |||||||	uaacaccUACCCUGCCUACCUCa	2	16	1723	1745	[hg19:X:77385362-77385384:-]	0.7791	150	7	-19.11	-0.4138
MIMAT0000062	hsa-let-7a	27295	PDLIM3	uc003ixy.2	BC001017	uuGAU-AUGUUGGAUGA-UGGAGu	||: | || ||| || |||||	cuCUGUUCCAUCCUUCUGACCUCa	2	21	581	604	[hg19:4:186434836-186434859:-]	0.5577	127	0	-19.64	-0.1609
MIMAT0000062	hsa-let-7a	84919	PPP1R15B	uc001hav.3	NM_032833	uuGAUAUGU-UGGAUGAUGGAGu	|| |||| : :|||||||||	ugCU-UACAGGGUUACUACCUCa	2	21	1419	1440	[hg19:1:204373780-204373801:-]	0.6357	161	7	-23.33	-0.9823
MIMAT0000062	hsa-let-7a	84919	PPP1R15B	uc001hav.3	NM_032833	uuGAUAUGUUGGA--UGAUGGAGu	||| :|:| | ||||||||	ucCUAGCUAGCAUACACUACCUCu	2	21	16	39	[hg19:1:204375181-204375204:-]	0.626	155	7	-18.02	-0.3672
MIMAT0000062	hsa-let-7a	100101267	POM121C	uc003udk.3	NM_001099415	uuGAUAUGUUGGA-UGA-UGGAGu	||:| | ||:| ||| |||||	uuCUGUCCCACUUAACUGACCUCa	2	21	1108	1131	[hg19:7:75046948-75046971:-]	0.4881	131	0	-18.25	-0.1309
MIMAT0000062	hsa-let-7a	285500	LOC285500	uc003iux.1	AK094945	uuGAUAUGUUGGAUGAUGGAGu	| | || ||| |||||||	ccCAAGCCAUCCUCCUACCUCa	2	21	805	826	[hg19:4:178544890-178544911:+]	0.5118	160	7	-19.39	-0.1221
MIMAT0000062	hsa-let-7a	6173	RPL36A	uc004ehj.1	AK096711	uuGAUAUGUUGGAUGAUGGAGu	||| |||| | ||||||||	acCUA-ACAAGC-ACUACCUCa	2	21	1686	1705	[hg19:X:100648532-100648551:+]	0.5028	164	7	-21.86	-0.4098
MIMAT0000062	hsa-let-7a	147004	LOC147004	uc002hhw.1	AK057317	uugAUAUGUUGGAUGAUGGAGu	|:||:|:|: |||||||	aaaUGUAUAGCU--CUACCUCc	2	20	121	140	[hg19:17:31890477-31890496:+]	0.5644	156	7	-18.24	-0.4351
MIMAT0000062	hsa-let-7a	170680	PSORS1C2	uc011hom.1	NM_014069	uuGAUAUG--UUGGAUGAUGGAGu	||| :| | :|| |||||||	gcCUAAGCCUACUCUCCUACCUCg	2	21	222	245	[hg19:6_mcf_hap5:2487428-2487451:-]	0.6553	155	7	-19.27	-0.1969
MIMAT0000062	hsa-let-7a	389421	LIN28B	uc010kda.1	BC141959	uugauAUGUUGGAUGAUGGAGu	|:||| | |||||||	ccgguUGCAAAGU-CUACCUCa	2	18	406	426	[hg19:6:105526689-105526709:+]	0.7077	151	7	-17.18	-0.3241
MIMAT0000062	hsa-let-7a	389421	LIN28B	uc010kda.1	BC141959	uuGA-UAUGUUGGAUGAUGGAGu	|| ||: | : ||||||||	uaCUGAUGAUAGUAACUACCUCu	2	21	2831	2853	[hg19:6:105529114-105529136:+]	0.6565	151	7	-18.22	-0.2909
MIMAT0000062	hsa-let-7a	389421	LIN28B	uc010kda.1	BC141959	uuGAUAU-GUUGGAUGAUGGAGu	:|| | ||| :|||||||	guUUACAGCAAAAGGCUACCUCa	2	21	3013	3035	[hg19:6:105529296-105529318:+]	0.6778	151	7	-20.47	-0.1943
MIMAT0000062	hsa-let-7a	80862	NCRNA00171	uc003rto.2	BX648746	uugaUAUGUUGGAUGAUGGAGu	|| || | | |||||||	cugcAUCCAUCAU-CUACCUCa	2	19	1981	2001	[hg19:6:30022741-30022761:-]	0.5701	152	7	-17.14	-1.0748
MIMAT0000062	hsa-let-7a	84068	SLC10A7	uc003ikr.2	NM_001029998	uugauauGUUGGAU-GAUGGAGu	||||:|| |||||||	ccgccccCAACUUAUCUACCUCu	2	16	1832	1854	[hg19:4:147175789-147175811:-]	0.5998	162	7	-19.57	-0.8005
MIMAT0000062	hsa-let-7a	51614	ERGIC3	uc002xcr.1	AF308298	uugauaugUUGGAUGAUGGAGu	| :|| |||||||	uucaagugAUUCUCCUACCUCa	2	15	861	882	[hg19:20:34137487-34137508:+]	0.5017	150	7	-17.77	-0.3736
MIMAT0000062	hsa-let-7a	6167	RPL37	uc003jme.1	NM_000997	uuGAUAUGUUGGAUGAUG-GAGu	||| :| | :|:|||| |||	ugCUA-GCUAAUUGCUACUCUCa	2	21	1056	1077	[hg19:5:40831529-40831550:-]	0.515	122	0	-17.55	-0.9983
MIMAT0000062	hsa-let-7a	6375	XCL1	uc001gfo.1	NM_002995	uugauaUGUUGGA-UGAUGGAGu	|:||:|| |||||||:	uggacaAUAAUCUCACUACCUUa	2	17	670	692	[hg19:1:168551128-168551150:+]	0.6041	147	0	-19.98	-0.1564
MIMAT0000062	hsa-let-7a	6397	SEC14L1	uc010wtj.1	AK303328	uuGAUAUGUUGGA--UGA-UGGAGu	:|:||||: || || |||||	caUUGUACAGACUCCUCUCACCUCu	2	21	232	256	[hg19:17:75210189-75210213:+]	0.4908	123	0	-20.4	-0.156
MIMAT0000062	hsa-let-7a	3702	ITK	uc003lwo.1	NM_005546	uugauaUGUUGGAUGAUGGAGu	::| ||:|||||||	uacagaGUAUGCUGCUACCUCu	2	17	622	643	[hg19:5:156680310-156680331:+]	0.5788	152	7	-18.93	-0.106
MIMAT0000062	hsa-let-7a	114034	TOE1	uc001cnq.3	CR591540	uugAUAUGUUGGAU-GAUGGAGu	|| ::|: | |||||||	aaaUAGCUGAUAGAGCUACCUCa	2	20	1929	1951	[hg19:1:45809079-45809101:+]	0.6232	142	7	-19.47	-0.1602
MIMAT0000062	hsa-let-7a	27328	PCDH11X	uc004efh.1	NM_032967	uuGAUAUG-UUGG-AUGAUG-GAGu	||: || |:|| ||||| |||	agCUGAACUAGCCAAACUACUCUCu	2	21	394	418	[hg19:X:91138344-91138368:+]	0.6751	122	0	-18.19	-0.6295
MIMAT0000062	hsa-let-7a	9489	PGS1	uc010dho.2	AK309890	uugauaUGUUGGAUGAUGGAGu	:||| |||||||	cgcgggGCAAAGGUCUACCUCa	2	17	680	701	[hg19:17:76399900-76399921:+]	0.7807	144	7	-17.7	-0.5613
MIMAT0000062	hsa-let-7a	1101	CHAD	uc010dbr.2	NM_001267	uugauAUG-UUGGAUGA-UGGAGu	||| :|||| || |||||	gagacUACUGACCUUCUCACCUCc	2	18	52	75	[hg19:17:48542340-48542363:-]	0.5516	128	0	-17.58	-0.2734
MIMAT0000062	hsa-let-7a	115908	CTHRC1	uc003ylk.2	NM_138455	uugauauguUGGAUGAUGGAGu	|::|:|||||||	uuaauuuucAUUUGCUACCUCu	2	14	6	27	[hg19:8:104394834-104394855:+]	0.4722	153	7	-17.7	-0.6579
MIMAT0000062	hsa-let-7a	51430	C1orf9	uc010pmo.1	BC144487	uugAUAUGUUGGAU-GAUGGAGu	| | ||:|: | |||||||	auaUUUCCAGCUCAUCUACCUCa	2	20	654	676	[hg19:1:172525115-172525137:+]	0.8013	154	7	-18.31	-0.6668
MIMAT0000062	hsa-let-7a	1236	CCR7	uc002huw.2	NM_001838	uugauauGUU--GGAUGAUGGAGu	||| || :|||||||	uucacccCAAUCCCAGCUACCUCa	2	16	156	179	[hg19:17:38710815-38710838:-]	0.5154	150	7	-18.35	-0.4633
MIMAT0000062	hsa-let-7a	144097	C11orf84	uc001nxt.2	NM_138471	uugauAUGUUGGAUGAUGGAGu	|: : || ||||||||	ugaacUGAGUCCCACUACCUCg	2	18	369	390	[hg19:11:63594980-63595001:+]	0.7081	153	7	-21.83	-0.3121
MIMAT0000062	hsa-let-7a	9857	CEP350	uc001gnt.2	NM_014810	uugAUAUGUUGGAUGAUGGAGu	| | | ::||||||||:	acaUCUUCCUUUUACUACCUUa	2	20	3147	3168	[hg19:1:180083443-180083464:+]	0.7111	139	0	-18.02	-0.104
MIMAT0000062	hsa-let-7a	57168	ASPHD2	uc003acg.2	NM_020437	uuGAUA-UGUUGGAUGA-UGGAGu	||:| || |:| :|| |||||	uaCUGUCACCAUC-GCUCACCUCa	2	21	612	634	[hg19:22:26839784-26839806:+]	0.5207	121	0	-19.06	-0.4016
MIMAT0000062	hsa-let-7a	4602	MYB	uc003qfl.2	AY787471	uugauaugUUGGAUGAUGGAGu	|| |:|||||||	guccccugAAGAUGCUACCUCa	2	15	1615	1636	[hg19:6:135521321-135521337,135521428-135521432:+]	0.7106	150	7	-17.65	-0.3429
MIMAT0000062	hsa-let-7a	1763	DNA2	uc001jof.2	NM_001080449	uuGAUAUGUUGG-AUGAU-GGAGu	|||| | || ||||| ||||	uuCUAUCCUCCCUUACUAUCCUCc	2	21	509	532	[hg19:10:70174264-70174287:-]	0.5009	131	0	-17.41	-0.9632
MIMAT0000062	hsa-let-7a	134353	LSM11	uc003lxe.1	NM_173491	uugauaUGUUGGAUGAUGGAGu	|||: | |||||||	uuccccACAGACACCUACCUCa	2	17	1440	1461	[hg19:5:157183712-157183733:+]	0.5845	152	7	-17.09	-0.287
MIMAT0000062	hsa-let-7a	116443	GRIN3A	uc004bbq.1	AK127342	uuGA-UAUGUUGGAU---GAUGGAGu	|| | |: |||: |||||||	ggCUCACAUUUCCUGUGCCUACCUCu	2	21	1393	1418	[hg19:9:104338628-104338653:-]	0.5689	142	7	-17.89	-0.2257
MIMAT0000062	hsa-let-7a	10201	NME6	uc011bbh.1	AK294809	uuGAUAUGUUGGAU-GAUGGAGu	||| :| :||| |||||||	auCUA-GCCUUCUAUCUACCUCu	2	21	187	208	[hg19:3:48335948-48335969:-]	0.6428	153	7	-19.49	-1.0659
MIMAT0000062	hsa-let-7a	219681	ARMC3	uc001irn.1	AK090961	uuGAUAU-GUUGGAUGAUGGAGu	| ||| ||| |:|||||||	caCAAUAGCAAGAUGCUACCUCa	2	21	165	187	[hg19:10:23248963-23248985:+]	0.5061	163	7	-20.63	-0.2429
MIMAT0000062	hsa-let-7a	200942	KLHDC8B	uc003cwi.1	AK002164	uuGAUAUGUUGGAU-GAUGGAGu	|| :| |||| |||||||	acCUUCCUACCCUACCUACCUCa	2	21	1369	1391	[hg19:3:49213836-49213858:+]	0.6479	155	7	-19.64	-0.5621
MIMAT0000062	hsa-let-7a	23779	ARHGAP8	uc003bfj.2	NM_001017526	uugAUAUGUUGGAUGAUGGAGu	||||: | :|||||||	cugUAUAUUUCGAGCUACCUCc	2	20	14	35	[hg19:22:45258489-45258510:+]	0.4913	155	7	-17.89	-0.7198
MIMAT0000062	hsa-let-7a	80155	NAA15	uc003ihu.1	NM_057175	uuGAUAUGU--UGGAUGAU-GGAGu	||||||| : |||| ||||	acCUAUACACUGAGAACUAGCCUCa	2	21	1530	1554	[hg19:4:140310768-140310792:+]	0.6218	123	0	-19.83	-0.4167
MIMAT0000062	hsa-let-7a	9131	AIFM1	uc011mus.1	NM_001130847	uugaUAUGUUGGAUGAUGGAGu	:|:: |:|| |||||||	aaagGUGUCAUCUUCUACCUCa	2	19	912	933	[hg19:X:129264010-129264031:-]	0.686	158	7	-19.4	-0.8677
MIMAT0000062	hsa-let-7a	150465	TTL	uc002thu.2	NM_153712	uuGAUAUGUUGGAUGAUGGAGu	||: | | ||||||||	gcCUGACCCAGGGACUACCUCa	2	21	2619	2640	[hg19:2:113288991-113289012:+]	0.6315	148	7	-19.92	-0.1559
MIMAT0000062	hsa-let-7a	58985	IL22RA1	uc010oeh.1	AK226001	uugaUA-UGUUGGAUGAUGGAGu	|| |:|| | |||||||	ggggAUCAUAA-CACCUACCUCa	2	19	1319	1340	[hg19:1:24446353-24446374:-]	0.619	147	7	-17.57	-0.6023
MIMAT0000062	hsa-let-7a	79818	ZNF552	uc002qqg.2	NM_024762	uugauauGUUGGAUGA-UGGAGu	|||:|| || |||||	aaguucuCAAUCUCCUGACCUCg	2	16	678	700	[hg19:19:58318708-58318730:-]	0.5071	127	0	-18.23	-0.2128
MIMAT0000062	hsa-let-7a	100132288	LOC100132288	uc003jad.1	NM_001033515	uugauauGUUGG--AUGAUGGAGu	|| || |:|||||||	cucacccCACCCUGUGCUACCUCa	2	16	291	314	[hg19:4_gl000194_random:54417-54440:-]	0.5311	150	7	-18.79	-0.1928
MIMAT0000062	hsa-let-7a	220107	DLEU7	uc001vex.2	NM_198989	uuGAUA-UGUUGGAUGAUGGAGu	|| | || |:||:||||||	auCUCUGACUUCUUAUUACCUCc	2	21	170	192	[hg19:13:51287161-51287183:-]	0.7018	147	6	-18.46	-0.1019
MIMAT0000062	hsa-let-7a	22979	EFR3B	uc010eyh.2	NM_014971	uuGAUAUGUUGGAUGA-UGGAGu	|| |||: | ||| |||||	aaCUUGACAG-CAACUAACCUCu	2	21	2438	2459	[hg19:2:25379647-25379668:+]	0.5484	122	0	-18.23	-0.1336
MIMAT0000062	hsa-let-7a	4673	NAP1L1	uc001sxv.2	CR606323	uuGAUAUGUUGGAUGAUGGAGu	||:| :| |: ||||||||	uaCUGUUUACCUAACUACCUCa	2	21	485	506	[hg19:12:76441001-76441022:-]	0.5614	164	7	-26.22	-0.6473
MIMAT0000062	hsa-let-7a	55072	RNF31	uc001wmm.1	AK000973	uugauauguuggaUGAUGGAGu	||||||||	ggggagccccgaaACUACCUCa	2	10	436	457	[hg19:14:24617094-24617099,24617185-24617200:+]	0.7626	145	7	-19.78	-1.0778
MIMAT0000062	hsa-let-7a	149992	C21orf99	uc002yja.3	NR_026916	uuGAUAUGUU---GGAUGAU-GGAGu	:|| |||| ||| ||| ||||	caUUAAACAACCCCCUUCUAGCCUCu	2	21	1015	1040	[hg19:21:14424410-14424435:+]	0.5446	127	0	-17.71	-0.1615
MIMAT0000062	hsa-let-7a	4602	MYB	uc003qgc.2	X52126	uugauaugUUGGAUGAUGGAGu	|| |:|||||||	guccccugAAGAUGCUACCUCa	2	15	1561	1582	[hg19:6:135521321-135521337,135521428-135521432:+]	0.7106	150	7	-17.65	-0.352
MIMAT0000062	hsa-let-7a	139411	PTCHD1	uc010nfu.1	BC062344	uuGA-UAUGUUGGAUGAUG-GAGu	|| | | :|||:|||| |||	caCUGAGAGCGCCUGCUACUCUCa	2	21	674	697	[hg19:X:23399116-23399139:+]	0.5651	123	0	-22.53	-0.3453
MIMAT0000062	hsa-let-7a	80072	C15orf34	uc010ukp.1	NR_027262	uugauAUGUUGGAUGAUGGAGu	||::|:| |||||||	ugaacUAUGAUCCCCUACCUCa	2	18	2166	2187	[hg19:15:72670619-72670640:+]	0.5171	157	7	-23.62	-0.1908
MIMAT0000062	hsa-let-7a	5396	PRRX1	uc001ghe.2	NM_006902	uugaUAUGUUGGAU-GAUGGAGu	||| ||:|| |||||||	auuaAUAAUACUUACCUACCUCa	2	19	1764	1786	[hg19:1:170706935-170706957:+]	0.7133	161	7	-18.68	-0.5468
MIMAT0000062	hsa-let-7a	64595	TTTY15	uc004fss.2	NR_001545	uuGAUAUGUUGGAUGAUGGAGu	||| | ||| | |||||||	aaCUACA-AACAUUCUACCUCc	2	21	2394	2414	[hg19:Y:14801305-14801325:+]	0.6516	162	7	-17.42	-0.1292
MIMAT0000062	hsa-let-7a	58155	PTBP2	uc001dru.2	AK295384	uuGAUAUGUUGGAUGAUGGAGu	||:|||| :|||||||	gaCUGUACA----GCUACCUCg	2	21	1278	1295	[hg19:1:97278335-97278352:+]	0.7639	151	7	-23.75	-0.1613
MIMAT0000062	hsa-let-7a	57862	ZNF410	uc010tui.1	AK303834	uuGAUAUGUUGG-AU-GAUGGAGu	||: : |||: || |||||||	ggCUGGGAAACUGUACCUACCUCu	2	21	1543	1566	[hg19:14:74398463-74398486:+]	0.6221	154	7	-18.21	-0.2435
MIMAT0000062	hsa-let-7a	55775	TDP1	uc010atm.2	AK093235	uuGAUAUGUU-GGAUGAUGGAGu	| | |||| || |||||||	aaCCAGACAAGCCAUCUACCUCu	2	21	1040	1062	[hg19:14:90429529-90429551:+]	0.5987	159	7	-18.26	-0.1533
MIMAT0000062	hsa-let-7a	57175	CORO1B	uc009yrv.1	AK309267	uuGAUAUGUUGGAU----GA-UGGAGu	||: |||:|||: || |||||	gcCUGGACAGCCUGCACCCUGACCUCa	2	21	175	201	[hg19:11:67208905-67208931:-]	0.6985	123	0	-24.54	-0.7846
MIMAT0000062	hsa-let-7a	3113	HLA-DPA1	uc011esm.1	NM_033554	uuGAUAUG-UUGGAUGAUGGAGu	||:| | |:| |:||||||	cuCUGUCCUUAUCCAUUACCUCa	2	21	148	170	[hg19:6_apd_hap1:4319786-4319808:-]	0.5921	143	6	-18.74	-0.1307
MIMAT0000062	hsa-let-7a	275	AMT	uc003cwx.2	BC007546	uugaUAUGUUGGAU------GAUGGAGu	||| |||||: |||||||	gaggAUAAAACCUGCCCAACCUACCUCa	2	19	150	177	[hg19:3:49454600-49454627:-]	0.5947	149	7	-20.09	-0.7486
MIMAT0000062	hsa-let-7a	4602	MYB	uc003qfp.2	AY787460	uugauaugUUGGAUGAUGGAGu	|| |:|||||||	guccccugAAGAUGCUACCUCa	2	15	2120	2141	[hg19:6:135521321-135521337,135521428-135521432:+]	0.7106	150	7	-17.65	-0.265
MIMAT0000062	hsa-let-7a	135293	PM20D2	uc003pmz.2	NM_001010853	uuGAUAUGUUGGAUGAUGG-AGu	| || ||::|||||||| ||	agCAAU-CAGUCUACUACCAUCa	2	21	3206	3227	[hg19:6:89875188-89875209:+]	0.5504	134	0	-22.26	-0.5627
MIMAT0000062	hsa-let-7a	57380	MRS2	uc011djm.1	AK297418	uugaUAUGUUGGA-UGAUGGAGu	| |:||: | ||||||||	ggaaAAAUAAUGUAACUACCUCa	2	19	3110	3132	[hg19:6:24425635-24425657:+]	0.5684	157	7	-17.9	-1.0889
MIMAT0000062	hsa-let-7a	9911	TMCC2	uc001hcd.2	AY358192	uugauaUGUUGGA-U-GAUGGAGu	|| ||| | |||||||	acugggACUCCCUCACCUACCUCc	2	17	730	753	[hg19:1:205241203-205241226:+]	0.7632	146	7	-19.47	-0.1228
MIMAT0000062	hsa-let-7a	55591	VEZT	uc009ztb.1	AF277625	uuGA-UAUGUUGGAU----GAUGGAGu	|| ||:::||: | |||||||	auCUGAUGUGACUCAAGGUCUACCUCa	2	21	274	300	[hg19:12:95676214-95676240:+]	0.7186	146	7	-18.04	-0.7593
MIMAT0000062	hsa-let-7a	54520	CCDC93	uc002tlj.2	NM_019044	uugaUAUGUUGG----AUGAUGGAGu	| |||::| |||||||||	cuucAGACAGUCCUUUUACUACCUCa	2	19	2983	3008	[hg19:2:118674911-118674936:-]	0.546	153	7	-21.13	-0.2244
MIMAT0000062	hsa-let-7a	285074	LOC285074	uc002ssg.1	AK057663	uuGAUAUGUUGGAUGA-UGGAGu	||| :| ||| ||| |||||	ccCUA-GCCACC-ACUGACCUCa	2	21	994	1014	[hg19:2:87257882-87257902:-]	0.7081	124	0	-18.21	-0.6681
MIMAT0000062	hsa-let-7a	83592	AKR1E2	uc001ihl.1	CR598545	uuGAUAUG-UUGGAUGAUGGAGu	|||| : :|||| |||||||	aaCUAUUUGGACCU-CUACCUCa	2	21	395	416	[hg19:10:4875614-4875635:+]	0.6668	161	7	-25.29	-0.9383
MIMAT0000062	hsa-let-7a	4602	MYB	uc003qfe.2	AY787470	uugauaugUUGGAUGAUGGAGu	|| |:|||||||	guccccugAAGAUGCUACCUCa	2	15	1559	1580	[hg19:6:135521321-135521337,135521428-135521432:+]	0.7106	150	7	-17.65	-0.3524
MIMAT0000062	hsa-let-7a	51182	HSPA14	uc001ind.2	BC065281	uugauauguuGGAU-GAUGGAGu	|||: |||||||	uaacuccugcCCUGCCUACCUCa	2	13	324	346	[hg19:10:14886217-14886239:+]	0.6332	147	7	-20.48	-0.5638
MIMAT0000062	hsa-let-7a	115426	UHRF2	uc003zka.1	AK122730	uuGAUAUGUUGGAUGAUGGAGu	||:|:: ::| |||||||	ggCUGUGUUUUUUUCUACCUCu	2	21	1978	1999	[hg19:9:6495947-6495968:+]	0.4986	156	7	-19.44	-0.7505
MIMAT0000062	hsa-let-7a	6891	TAP2	uc011iaf.1	AK222823	uuGAUAUGUUGGAUGAU-GGAGu	:||| | ||||||| ||||	acUUAU-CUUCCUACUAUCCUCu	2	21	3164	3185	[hg19:6_mcf_hap5:4130386-4130407:-]	0.5842	130	0	-19.26	-0.747
MIMAT0000062	hsa-let-7a	123688	AGPHD1	uc002bdt.2	BC144383	uuGAUAUGUUGGAUGAUGGAGu	|| |||| |||||||	aaCUUUACAUGAGUCUACCUCu	2	21	167	188	[hg19:15:78820092-78820113:+]	0.5362	152	7	-18.39	-0.7868
MIMAT0000062	hsa-let-7a	6891	TAP2	uc003ocd.2	NM_000544	uuGAUAUGUUGGAUGAU-GGAGu	:||| | ||||||| ||||	acUUAU-CUUCCUACUAUCCUCu	2	21	3113	3134	[hg19:6:32793498-32793519:-]	0.5468	130	0	-19.26	-0.6793
MIMAT0000062	hsa-let-7a	57143	ADCK1	uc010tvo.1	AK299430	uuGAUA-U-GUUG--GAUGAUGGAGu	||:| | ||:: | ||||||||	ggCUGUCAUCAGUUACGACUACCUCa	2	21	237	262	[hg19:14:78288780-78288805:+]	0.7815	149	7	-22.1	-1.1096
MIMAT0000062	hsa-let-7a	100133036	FAM95B1	uc004afr.3	BC064148	uugaUAUGUUGG--AUGAUGGAGu	| || || |||||||||	gcacAGACUUCCUGUACUACCUCa	2	19	1049	1072	[hg19:9:69477985-69478008:+]	0.5604	153	7	-19.65	-0.371
MIMAT0000062	hsa-let-7a	54851	ANKRD49	uc001pew.2	NM_017704	uuGAUAUGUUGGAUGAUGGAGu	||:|: | | |||||||	ucCUGUGGAUAGUCCUACCUCa	2	21	642	663	[hg19:11:94232340-94232361:+]	0.628	152	7	-18.75	-0.391
MIMAT0000062	hsa-let-7a	51118	UTP11L	uc010oil.1	AK296018	uugauauGUUGGAUGA-UGGAGu	|:|:|| || |||||	auggucuCGAUCUCCUGACCUCa	2	16	1715	1737	[hg19:1:38490293-38490315:+]	0.5011	123	0	-18.12	-0.1565
MIMAT0000062	hsa-let-7a	55157	DARS2	uc001gjh.1	NM_018122	uugaUAUG--UUGGA-UGAUGGAGu	|||| : ||| :|||||||	auacAUACUUGCCCUGGCUACCUCa	2	19	617	641	[hg19:1:173827460-173827484:+]	0.5766	152	7	-21.95	-0.3217
MIMAT0000062	hsa-let-7a	10864	SLC22A7	uc003out.2	NM_153320	uugauauguuGGAUGAUGGAGu	|||:|||||||	cauggcuggcCCUGCUACCUCc	2	13	632	653	[hg19:6:43273095-43273116:+]	0.5826	156	7	-22.38	-0.2559
MIMAT0000062	hsa-let-7a	100271927	RASA4B	uc011kkz.1	AK301666	uuGAUAUGUUGGAUGAUGGAGu	|| || :|| | |||||||	aaCU-UA-GACAU-CUACCUCa	2	21	1829	1847	[hg19:7:102221371-102221389:-]	0.5058	146	7	-18.09	-0.2835
MIMAT0000062	hsa-let-7a	654835	FAM138C	uc010scw.1	AY341949	uuGAUAUGUUGGA-UGAUGGAGu	||: ||| ::| |||||||	gaCUGAACAUUUUCUCUACCUCc	2	21	767	789	[hg19:12:68722-68744:+]	0.5627	155	7	-20.52	-0.5682
MIMAT0000062	hsa-let-7a	4602	MYB	uc003qff.2	AY787464	uugauaugUUGGAUGAUGGAGu	|| |:|||||||	guccccugAAGAUGCUACCUCa	2	15	1827	1848	[hg19:6:135521321-135521337,135521428-135521432:+]	0.7106	150	7	-17.65	-0.3084
MIMAT0000062	hsa-let-7a	148281	SYT6	uc001eeu.2	AK096744	uugaUAUGUUGG--AUGA-UGGAGu	:||:|||| | || |||||	gugaGUAUAACCCAUUCUAACCUCu	2	19	2015	2039	[hg19:1:114632594-114632618:-]	0.5341	125	0	-17.02	-0.1194
MIMAT0000062	hsa-let-7a	399968	PATE4	uc009zbu.2	AK311509	uuGAUAUGUUGGAUGAUGGAGu	:||| : :|| |||||||	gcUUAUCUUUUCU-CUACCUCa	2	21	76	96	[hg19:11:125703286-125703306:+]	0.5342	150	7	-17.75	-0.8997
MIMAT0000062	hsa-let-7a	55346	TCP11L1	uc001muf.1	AK021448	uugauaUGUUGGA-UGAUGG-AGu	||: ||| |||||| ||	ugaaggACGUCCUCACUACCAUCg	2	17	528	551	[hg19:11:33090244-33090267:+]	0.7276	123	0	-18.97	-0.228
MIMAT0000062	hsa-let-7a	286140	RNF5P1	uc011flp.1	NR_003129	uugauauguuGGA-UGAUGGAGu	||| ||||||||	gcuuccgcccCCUCACUACCUCc	2	13	411	433	[hg19:6_cox_hap2:3619195-3619217:+]	0.6251	151	7	-17.56	-1.0097
MIMAT0000062	hsa-let-7a	28958	CCDC56	uc010wgz.1	AK295023	uugauauguuGGAUGA-UGGAGu	:||||| |||||	cucuugguuuUCUACUCACCUCa	2	13	347	369	[hg19:17:40947397-40947419:-]	0.574	120	0	-18.39	-0.6464
MIMAT0000062	hsa-let-7a	9489	PGS1	uc002jvo.2	BC035662	uugauaUGUUGGAUGAUGGAGu	:||| |||||||	cgcgggGCAAAGGUCUACCUCa	2	17	621	642	[hg19:17:76399900-76399921:+]	0.7807	144	7	-17.7	-0.6027
MIMAT0000062	hsa-let-7a	23457	ABCB9	uc009zxr.2	CR614075	uuGAUAUGUUGGAUGAUGGAGu	| ||| |:: |||||||||	guCAAUAAAGUGUACUACCUCu	2	21	1086	1107	[hg19:12:123413548-123413569:-]	0.5621	168	7	-17.11	-0.3395
MIMAT0000062	hsa-let-7a	121551	BTBD11	uc001tmj.2	AK124835	uugauaUGUUGGAUGAUGGAGu	|:|||: |||||||	auggggAUAACUAUCUACCUCa	2	17	937	958	[hg19:12:108044021-108044042:+]	0.5269	156	7	-18.62	-0.9555
MIMAT0000062	hsa-let-7a	4602	MYB	uc003qfg.2	AY787456	uugauaugUUGGAUGAUGGAGu	|| |:|||||||	guccccugAAGAUGCUACCUCa	2	15	1822	1843	[hg19:6:135521321-135521337,135521428-135521432:+]	0.7106	150	7	-17.65	-0.3092
MIMAT0000062	hsa-let-7a	11103	KRR1	uc001sxt.2	NM_007043	uuGAUAUGUUGGAUGAU-GGAGu	||:|| ||: |:||| ||||	uaCUGUA-AAUAUGCUACCCUCa	2	21	1833	1854	[hg19:12:75891735-75891756:-]	0.5438	130	0	-18.9	-0.424
MIMAT0000062	hsa-let-7a	4602	MYB	uc003qfk.2	AY787454	uugauaugUUGGAUGAUGGAGu	|| |:|||||||	guccccugAAGAUGCUACCUCa	2	15	1766	1787	[hg19:6:135521321-135521337,135521428-135521432:+]	0.7106	150	7	-17.65	-0.3181
MIMAT0000062	hsa-let-7a	4833	NME4	uc002cgz.2	NM_005009	uugauaUGUUGGAUGAUGGAGu	| :||| ||||||||	ccacgcAGGACCAACUACCUCc	2	17	30	51	[hg19:16:450372-450393:+]	0.5204	160	7	-18.32	-0.2895
MIMAT0000062	hsa-let-7a	10224	ZNF443	uc002mtu.2	NM_005815	uuGAUAUGUUGGA--UGAUGGAGu	||| |: ||:| | ||||||	guCUAGAUUACUUAAAAUACCUCa	2	21	267	290	[hg19:19:12540680-12540703:-]	0.4914	131	6	-18.36	-0.2475
MIMAT0000062	hsa-let-7a	100128076	LOC100128076	uc004aro.1	NR_015444	uuGA-UAUGUUGGAU-GAUGGAGu	|| | :||:: |: |||||||	caCUGAAGCAGUAUGUCUACCUCu	2	21	1790	1813	[hg19:9:94900448-94900452,94900694-94900712:+]	0.63	150	7	-17.11	-0.6166
MIMAT0000062	hsa-let-7a	83592	AKR1E2	uc001ihj.2	AB055603	uuGAUAUG-UUGGAUGAUGGAGu	|||| : :|||| |||||||	aaCUAUUUGGACCU-CUACCUCa	2	21	395	416	[hg19:10:4875614-4875635:+]	0.6668	161	7	-25.29	-0.9456
MIMAT0000062	hsa-let-7a	440288	LOC440288	uc002ayb.2	BC121819	uuGAUAUGUUGGAUGAUGGAGu	||: | || ||||||||	uaCUGAAGAA-AGACUACCUCu	2	21	302	322	[hg19:15:74754243-74754263:+]	0.5281	150	7	-17.47	-0.6408
MIMAT0000062	hsa-let-7a	79370	BCL2L14	uc001rae.2	NM_030766	uuGAUAUGU-UGGAUGA-UGGAGu	:|| | | ::||:|| |||||	cgUUACAGAUGUCUGCUGACCUCa	2	21	705	728	[hg19:12:12252249-12252272:+]	0.6546	123	0	-19.55	-0.7165
MIMAT0000062	hsa-let-7a	441191	RNF216L	uc011jwe.1	AK303831	uuGAUAUGUUGGAUGAUGGAGu	| :|:: |||| |||||||	gcCAGUGU-ACCUCCUACCUCa	2	21	1957	1977	[hg19:7:5037667-5037687:+]	0.6284	158	7	-20.64	-0.4477
MIMAT0000062	hsa-let-7a	4360	MRC1	uc001ipm.2	NM_002438	uuGAUAUGUUGGAUGAUGGAGu	| ||:| : :||||||||:	aaCAAUGCUGAUUACUACCUUu	2	21	192	213	[hg19:10:18199586-18199607:+]	0.5653	148	0	-18.72	-0.1202
MIMAT0000062	hsa-let-7a	1101	CHAD	uc010dbs.2	AF371328	uugauAUG-UUGGAUGA-UGGAGu	||| :|||| || |||||	gagacUACUGACCUUCUCACCUCc	2	18	63	86	[hg19:17:48542340-48542363:-]	0.5516	128	0	-17.58	-0.2726
MIMAT0000062	hsa-let-7a	23376	KIAA0776	uc010kck.2	BC028608	uugAUAUG-UUGGA-UGA-UGGAGu	|:||| :|: | ||| |||||	gugUGUACUGAUAUCACUAACCUCa	2	20	1790	1814	[hg19:6:96997586-96997610:+]	0.7707	121	0	-17.45	-0.7313
MIMAT0000062	hsa-let-7a	100133036	FAM95B1	uc004ach.2	NR_026759	uugaUAUGUUGG--AUGAUGGAGu	| || || |||||||||	gcacAGACUUCCUGUACUACCUCa	2	19	1049	1072	[hg19:9:42470557-42470580:+]	0.6194	153	7	-19.65	-0.4777
MIMAT0000062	hsa-let-7a	572	BAD	uc009ypk.2	AK309150	uugauaUGUUGGAUGAU-GGAGu	|||:|| |||| ||||	----ccACAGCC-ACUACCCUCc	2	17	1	18	[hg19:11:64044328-64044345:-]	0.5379	126	0	-18.24	-0.5484
MIMAT0000062	hsa-let-7a	51026	GOLT1B	uc009zit.2	AK309736	uugaUAUGUUGGAUGAUGGAGu	||: |: || |||||||	acaaAUGGAGACUCCUACCUCa	2	19	2107	2128	[hg19:12:21670264-21670285:+]	0.633	158	7	-18.23	-0.541
MIMAT0000062	hsa-let-7a	8976	WASL	uc003vkz.2	NM_003941	uugauauguuggaugAUGGAGu	||||||	uuuuaaucugugcaaUACCUCa	2	8	134	155	[hg19:7:123324418-123324439:-]	0.8037	120	6	-17.73	-0.2464
MIMAT0000062	hsa-let-7a	387601	SLC22A25	uc001nwt.1	AK127610	uuGAUA-UGUUGGAUGAUGGAGu	||:| | |:| ||||||||	agCUGUCUCUAUCGACUACCUCu	2	21	1045	1067	[hg19:11:62934333-62934355:-]	0.5117	159	7	-19.31	-0.6885
MIMAT0000062	hsa-let-7a	80862	NCRNA00171	uc011ews.1	BX648746	uugaUAUGUUGGAUGAUGGAGu	|| || | | |||||||	cugcAUCCAUCAU-CUACCUCa	2	19	1981	2001	[hg19:6_cox_hap2:1534847-1534867:-]	0.58	152	7	-17.14	-1.0888
MIMAT0000062	hsa-let-7a	9023	CH25H	uc001kfz.2	NM_003956	uugAUAUG--UUGGAU-GA-UGGAGu	||| | |::||| || |||||	uggUAUUCUUAGUCUAGCUCACCUCa	2	20	210	235	[hg19:10:90965996-90966021:-]	0.567	121	0	-17.17	-1.007
MIMAT0000062	hsa-let-7a	5082	PDCL	uc004bmz.1	NM_005388	uuGAUAUGUUGGAUGAUGGAgu	|| || | ||||||||||	auCUCUA-AUCCUACUACCUag	3	21	881	901	[hg19:9:125581463-125581483:-]	0.582	150	0	-19.41	-0.1288
MIMAT0000062	hsa-let-7a	594	BCKDHB	uc003pjd.2	NM_000056	uuGAUAUGUUGGA---U-GAUGGAGu	:||||: ||| | :||||||	uuUUAUAUUUCCUCCGACUUACCUCu	2	21	59	84	[hg19:6:81055742-81055767:+]	0.601	134	6	-17.2	-0.101
MIMAT0000062	hsa-let-7a	6509	SLC1A4	uc010fcv.2	CR625932	uugauAUGUUGGAU-GAUGGAGu	|:| |:|| |||||||	ucaccUGCCUCUUACCUACCUCa	2	18	1419	1441	[hg19:2:65249572-65249594:+]	0.647	152	7	-18.21	-0.3559
MIMAT0000062	hsa-let-7a	23473	CAPN7	uc003bzn.2	NM_014296	uuGAUAUGUUGGAUGAUGGAGu	:|:||: : |||||||||:	uuUUGUAUUG-CUACUACCUUa	2	21	994	1014	[hg19:3:15293761-15293781:+]	0.5702	146	0	-20.35	-0.2247
MIMAT0000062	hsa-let-7a	2582	GALE	uc001bhy.1	CR601378	uugauaUGUUGGA--UGAUGGAGu	| ::||| |||||||	caagccAAGGCCUCCCCUACCUCa	2	17	164	187	[hg19:1:24122326-24122349:-]	0.5156	143	7	-18.41	-0.1164
MIMAT0000062	hsa-let-7a	285800	PRR18	uc003quw.1	NM_175922	uugauaUGUUGGAUGAUGGAGu	::||: ||:||||||	aaaagaGUAAUGUAUUACCUCa	2	17	879	900	[hg19:6:166719843-166719864:-]	0.6063	144	6	-18.2	-0.1412
MIMAT0000062	hsa-let-7a	79768	C15orf29	uc010ubz.1	AK293695	uugauaUGUUGGAUGA-UGGAGu	| |:|||||| |||||	aauuccAGAGCCUACUAACCUCc	2	17	612	634	[hg19:15:34438763-34438785:-]	0.5904	132	0	-20.12	-0.403
MIMAT0000062	hsa-let-7a	23514	KIAA0146	uc011lcz.1	AK297681	uugaUAUGUUGGAUGAUGGAGu	| || :| :|||||||	aaggAGACUGCAGGCUACCUCa	2	19	794	815	[hg19:8:48353043-48353064:+]	0.7541	150	7	-18.32	-0.514
MIMAT0000062	hsa-let-7a	23141	ANKLE2	uc001ukx.2	NM_015114	uuGAUAUG--UUGG--AUGA-UGGAGu	||:||| | || |||| |||||	ccCUGUACUUACCCUGUACUCACCUCa	2	21	323	349	[hg19:12:133303479-133303505:-]	0.4292	126	0	-22.14	-0.1215
MIMAT0000062	hsa-let-7a	10156	RASA4	uc003vad.2	CR609509	uuGAUAUGUUGGAUGAUGGAGu	|| || :|| | |||||||	aaCU-UA-GACAU-CUACCUCa	2	21	1890	1908	[hg19:7:102221371-102221389:-]	0.5058	146	7	-18.09	-0.2746
MIMAT0000062	hsa-let-7a	6891	TAP2	uc011fod.1	AK222823	uuGAUAUGUUGGAUGAU-GGAGu	:||| | ||||||| ||||	acUUAU-CUUCCUACUAUCCUCu	2	21	3164	3185	[hg19:6_cox_hap2:4238027-4238048:-]	0.5842	130	0	-19.26	-0.747
MIMAT0000062	hsa-let-7a	1525	CXADR	uc002yki.2	NM_001338	uuGAUAUGUUG-GAUGAU-GGAGu	||| |: :: :||||| ||||	guCUAAAUUGUGUUACUAGCCUCa	2	21	70	93	[hg19:21:18938080-18938103:+]	0.5936	123	0	-17.36	-1.165
MIMAT0000062	hsa-let-7a	55572	FOXRED1	uc010sbo.1	AK298010	uuGAUAUGUU--GGA---UGAUGGAGu	| :| ||| ||| :|||||||	ucCGGUUCAACCCCUCGGGCUACCUCu	2	21	281	307	[hg19:11:126143268-126143294:+]	0.6833	146	7	-18.1	-0.1151
MIMAT0000062	hsa-let-7a	1634	DCN	uc001tbr.2	NM_133507	uugauauguuGGAUGAUGGAGu	:|| |||||||	cucagcuauuUCUUCUACCUCu	2	13	810	831	[hg19:12:91539182-91539203:-]	0.4922	148	7	-19.15	-0.7915
MIMAT0000062	hsa-let-7a	10919	EHMT2	uc011hvd.1	AK056936	uuGAUAUGUUGGAUGAUGGAGu	|| | | |:| |||||||	caCUCUUC--CUUUCUACCUCa	2	21	256	275	[hg19:6_mcf_hap5:3243618-3243637:-]	0.5688	149	7	-18.17	-1.1377
MIMAT0000062	hsa-let-7a	4158	MC2R	uc002ksp.1	NM_000529	uugauaUGUUGGAUGAUGGAGu	||: ::| |||||||	aaacucACGUUUUUCUACCUCu	2	17	2303	2324	[hg19:18:13882300-13882321:-]	0.5524	152	7	-17.3	-0.792
MIMAT0000062	hsa-let-7a	2821	GPI	uc002nvh.1	AB209575	uuGAUAUGUUGGAUGAUGGAGu	| | :| :|| |||||||	uuCAAGCUAUUCUCCUACCUCa	2	21	1976	1997	[hg19:19:34860050-34860071:+]	0.5017	152	7	-20.25	-0.5713
MIMAT0000062	hsa-let-7a	65991	FUNDC2	uc004fmw.2	NM_023934	uugauaUGUUGGAUGAUG-GAGu	:||:||| |||| |||	cagccaGCAGCCU-CUACACUCc	2	17	38	59	[hg19:X:154282985-154283006:+]	0.5649	122	0	-18.08	-0.3526
MIMAT0000062	hsa-let-7a	79977	GRHL2	uc011lhi.1	AK296817	uugAUAUG-UUGGAUGAUGGAGu	|: || :| : :|||||||	cgaUGAACGGAAUGGCUACCUCa	2	20	15	37	[hg19:8:102586091-102586113:+]	0.4967	146	7	-18.45	-0.9189
MIMAT0000062	hsa-let-7a	8663	EIF3C	uc002dpg.3	AK000739	uuGAUAUGUUGGAUGA-UGGAGu	:|: ||| :| || |||||	aaUUGAACACGUUCCUGACCUCa	2	21	193	215	[hg19:16:28390904-28390926:-]	0.548	120	0	-17.07	-0.3269
MIMAT0000062	hsa-let-7a	55080	TAPBPL	uc001qoi.1	AK098035	uugauaUGUUGGAU-GAUGGAGu	:| |:||| |||||||	gaaacaGCUAUCUACCUACCUCc	2	17	2033	2055	[hg19:12:6575372-6575394:+]	0.6272	155	7	-17.2	-0.2621
MIMAT0000062	hsa-let-7a	55652	SLC48A1	uc001rqc.2	BC002759	uugauaUGUUGGAUGAUGGAGu	|| | ||||||||||	gaccccACCAGCUACUACCUCu	2	17	354	375	[hg19:12:48173936-48173957:+]	0.7008	164	7	-18.8	-0.6476
MIMAT0000062	hsa-let-7a	412	STS	uc004crw.2	AM072429	uuGAUAUGUUGGAUGAUGG-AGu	| ||:||: |:||||| ||	uaCCAUGCAGGAUGCUACCAUCa	2	21	294	316	[hg19:X:7065586-7065608:+]	0.5772	128	0	-20.78	-0.4029
MIMAT0000062	hsa-let-7a	5558	PRIM2	uc003pdx.2	NM_000947	uugauaugUUGGAUGAUGGAGu	| ||| |||||||	cucaagugAUCCUCCUACCUCa	2	15	127	148	[hg19:6:57512837-57512858:+]	0.5099	154	7	-19.76	-0.3223
MIMAT0000062	hsa-let-7a	285193	DUSP28	uc002vzh.2	BC036198	uugauauGUUGGAUGA-UGGAGu	|||:|| || |||||	auggucuCAAUCUCCUGACCUCa	2	16	1949	1971	[hg19:2:241502833-241502855:+]	0.515	127	0	-18.18	-0.1224
MIMAT0000062	hsa-let-7a	113444	C1orf212	uc001byb.2	NM_138428	uugaUAUGUU-GGAUGAUGGAGu	| :|:| :|| |||||||	guucAAGCGAUUCUCCUACCUCa	2	19	887	909	[hg19:1:35319809-35319831:-]	0.5106	153	7	-18.98	-0.2877
MIMAT0000062	hsa-let-7a	145497	C14orf166B	uc001xsw.2	AK125722	uuGAUAUGUUGGAUGAUGGAGu	| | | || ||||||||||	uaCAAGAGAA-CUACUACCUCc	2	21	806	826	[hg19:14:77302629-77302649:+]	0.6764	162	7	-19.18	-0.4992
MIMAT0000062	hsa-let-7a	7047	TGM4	uc003coa.2	AK125536	uuGAUAUGUUGGA--UGAUGGAGu	|| || |:| :|||||||	agCUCCACCUCUUGGGCUACCUCu	2	21	1067	1090	[hg19:3:44930411-44930434:+]	0.5197	147	7	-17.1	-0.1463
MIMAT0000062	hsa-let-7a	4602	MYB	uc003qfn.2	AY787458	uugauaugUUGGAUGAUGGAGu	|| |:|||||||	guccccugAAGAUGCUACCUCa	2	15	1691	1712	[hg19:6:135521321-135521337,135521428-135521432:+]	0.7106	150	7	-17.65	-0.3302
MIMAT0000062	hsa-let-7a	284612	SYPL2	uc001dxp.2	NM_001040709	uugauAUGUUGGAUGA-UGGAGu	| |||||| || |||||	cccccUUCAACCUCCUCACCUCu	2	18	1529	1551	[hg19:1:110023699-110023721:+]	0.5991	133	0	-18.82	-0.2167
MIMAT0000062	hsa-let-7a	65987	KCTD14	uc001oyw.3	NM_023930	uuGAUAUGU--UGGAUGAUGGAGu	||| | | | :|:|||||||	cuCUAGAAAAGAAUUGCUACCUCu	2	21	665	688	[hg19:11:77726951-77726974:-]	0.5516	155	7	-17.57	-0.7278
MIMAT0000062	hsa-let-7a	127731	VWA5B1	uc001bdd.2	AK125833	uugauAUGUUGGAUGAUGGAGu	|:|||||| |||||||	cucacUGCAACCU-CUACCUCc	2	18	387	407	[hg19:1:20664914-20664934:+]	0.5049	167	7	-23.29	-0.1893
MIMAT0000062	hsa-let-7a	56940	DUSP22	uc011dhn.1	AK296402	uugAUAUGUUGGA--UGAUGGAGu	|| ::|:|| :|||||||	ugaUAAUUGAUCUGAGCUACCUCa	2	20	1122	1145	[hg19:6:350073-350096:+]	0.5633	150	7	-17.84	-0.7609
MIMAT0000062	hsa-let-7a	10352	WARS2	uc010oxh.1	AK296799	uuGA-UAUGUUGGAUGAUGGAGu	|| || : :||| |||||||	uuCUCAUCUUGCCU-CUACCUCa	2	21	1588	1609	[hg19:1:119574343-119574364:-]	0.5252	153	7	-18.85	-0.4985
MIMAT0000062	hsa-let-7a	4968	OGG1	uc003bsh.2	NM_016819	uugauauguuggaUGAUGGAGu	||||||||	gggccucccugugACUACCUCa	2	10	401	422	[hg19:3:9798928-9798949:+]	0.5224	145	7	-17.93	-0.5549
MIMAT0000062	hsa-let-7a	339047	LOC339047	uc002dfc.3	BC039707	uugauAUG-UUGGAUGAUGGAGu	||| ::|| |||||||	ugcccUACUGGCC--CUACCUCa	2	18	54	74	[hg19:16:18452385-18452405:-]	0.5046	145	7	-18.39	-0.2897
MIMAT0000062	hsa-let-7a	1804	DPP6	uc003wlj.2	BC035912	uuGAUAUG--UUGGAUGAUGGAGu	:||||| |||: |||||||	ggUUAUACUUAACUGUCUACCUCa	2	21	461	484	[hg19:7:154380255-154380278:+]	0.6544	163	7	-22.36	-1.2084
MIMAT0000062	hsa-let-7a	10352	WARS2	uc001ehm.2	NM_201263	uuGA-UAUGUUGGAUGAUGGAGu	|| || : :||| |||||||	uuCUCAUCUUGCCU-CUACCUCa	2	21	1619	1640	[hg19:1:119574343-119574364:-]	0.5252	153	7	-18.85	-0.4921
MIMAT0000062	hsa-let-7a	9358	ITGBL1	uc001vpc.3	AK297744	uugaUAU-GUUGGA--UGAUGGAGu	:|| |: ||| ||||||||	gaaaGUACCGCCCUCCACUACCUCa	2	19	1219	1243	[hg19:13:102371051-102371075:+]	0.5257	152	7	-20.24	-0.6425
MIMAT0000062	hsa-let-7a	148203	ZNF738	uc002npt.3	AK027579	uugaUAUGUU-GGAUGAUGGAGu	| :||: :|| |||||||	guucAAGCAGUUCUCCUACCUCa	2	19	594	616	[hg19:19:21561497-21561519:+]	0.6123	153	7	-18.35	-0.4285
MIMAT0000062	hsa-let-7a	148203	ZNF738	uc002npt.3	AK027579	uugauauGUUGGAUGA-UGGAGu	|:|:|| || |||||	cuagucuCGAUCUCCUGACCUCa	2	16	710	732	[hg19:19:21561613-21561635:+]	0.6086	123	0	-19.23	-0.1349
MIMAT0000062	hsa-let-7a	126859	C1orf125	uc010pnl.1	AK302972	uuGAUAUGUUGGAUGAUGGAGu	||: | |||:|||||||||	ucCUG-AAAACUUACUACCUCc	2	21	355	375	[hg19:1:179338065-179338085:+]	0.7505	170	7	-22.33	-1.0124
MIMAT0000062	hsa-let-7a	9755	TBKBP1	uc002ilu.2	NM_014726	uuGAUAUGUUGGAUGAUGGAGu	|| |:::| | |||||||	ucCUCUGUGAAAU-CUACCUCa	2	21	1004	1024	[hg19:17:45788996-45789016:+]	0.6345	150	7	-17.75	-0.9412
MIMAT0000062	hsa-let-7a	9556	C14orf2	uc001yok.2	AK309499	uugauAUGUUGGAUGAUGGAGu	| ||| || |||||||	cugguUUCAAACUCCUACCUCa	2	18	740	761	[hg19:14:104379451-104379472:-]	0.5209	161	7	-18.77	-0.2103
MIMAT0000062	hsa-let-7a	79864	C11orf63	uc001pyl.1	NM_199124	uugAUAUG-UUGGAU--GA-UGGAGu	||| | |||||: || |||||	acaUAUUCUAACCUGUUCUAACCUCu	2	20	238	263	[hg19:11:122776177-122776202:+]	0.5266	125	0	-17.02	-0.9654
MIMAT0000062	hsa-let-7a	10961	ERP29	uc001ttl.1	NM_001034025	uuGAUAUGUUGGAUGAUGGAGu	||| ||::|| |||||||	agCUACCCAGUCUUCUACCUCu	2	21	39	60	[hg19:12:112460010-112460031:+]	0.7515	168	7	-22.37	-0.7116
MIMAT0000062	hsa-let-7a	143188	LOC143188	uc001lab.2	NR_015409	uuGAUA-UGUUGGAUGAUGGAGu	||:| | |||||||||||	guCUGUGAGCUCCUACUACCUCc	2	21	1074	1096	[hg19:10:114612995-114613017:+]	0.5537	163	7	-26.12	-0.1202
MIMAT0000062	hsa-let-7a	5664	PSEN2	uc001hqk.2	U34349	uugauAUGUUGGAU-GAUGGAGu	|:||:| : |||||||	ggugcUGCAGCAGGCCUACCUCa	2	18	881	903	[hg19:1:227076638-227076660:+]	0.7676	148	7	-19.45	-0.3628
MIMAT0000062	hsa-let-7a	64167	ERAP2	uc003kmu.2	AY028805	uugaUAUGUUGGAUGAUGGAGu	| |::||:|||||||||	cuugACAUGACUUACUACCUCc	2	19	2219	2240	[hg19:5:96244693-96244714:+]	0.6485	170	7	-20.13	-0.1599
MIMAT0000062	hsa-let-7a	3581	IL9R	uc004fxm.1	NR_024033	uugauaUGUUGGAUGAU-GGAGu	:||:||| ||| ||||	uggggaGCAGCCU-CUACCCUCa	2	17	726	747	[hg19:Y:59343249-59343270:+]	0.5936	122	0	-20.76	-0.2555
MIMAT0000062	hsa-let-7a	79692	ZNF322A	uc003nil.3	NM_024639	uugauauGUUGGAU---GAUGGAGu	||||||| |||||||	gcagugcCAACCUAAAUCUACCUCa	2	16	2804	2828	[hg19:6:26634745-26634769:-]	0.7205	158	7	-22.88	-1.1048
MIMAT0000062	hsa-let-7a	79465	ULBP3	uc011eej.1	AK302076	uugauauGUUGGAUGA-UGGAGu	|:|:|| || |||||	auggucuCGAUCUCCUGACCUCa	2	16	468	490	[hg19:6:150384020-150384042:-]	0.5	123	0	-18.12	-0.2811
MIMAT0000062	hsa-let-7a	1955	MEGF9	uc004bkk.3	AY358370	uugaUAUGUUGGAUGAUG-GAGu	| | |: ||:|||| |||	gaaaAAAAAGGCUGCUACUCUCa	2	19	44	66	[hg19:9:123421582-123421604:-]	0.4784	122	0	-17.19	-0.2345
MIMAT0000062	hsa-let-7a	388965	FUNDC2P2	uc010ffz.1	NR_003663	uugauaUGUUGGAUGAUG-GAGu	:||:||| |||| |||	cagucaGCAGCCU-CUACACUCc	2	17	37	58	[hg19:2:84518435-84518456:+]	0.5174	122	0	-18.08	-0.4496
MIMAT0000062	hsa-let-7a	10556	RPP30	uc009xtx.2	NM_006413	uugauauGUUGGAUGA-UGGAGu	|||:|| || |||||	auggucuCAAUCUCCUGACCUCa	2	16	1332	1354	[hg19:10:92661768-92661790:+]	0.5019	127	0	-18.18	-0.3295
MIMAT0000062	hsa-let-7a	389421	LIN28B	uc003pqv.1	NM_001004317	uugauAUGUUGGAUGAUGGAGu	|:||| | |||||||	ccgguUGCAAAGU-CUACCUCa	2	18	31	51	[hg19:6:105526689-105526709:+]	0.7077	151	7	-17.18	-0.3931
MIMAT0000062	hsa-let-7a	389421	LIN28B	uc003pqv.1	NM_001004317	uuGA-UAUGUUGGAUGAUGGAGu	|| ||: | : ||||||||	uaCUGAUGAUAGUAACUACCUCu	2	21	2456	2478	[hg19:6:105529114-105529136:+]	0.6565	151	7	-18.22	-0.3511
MIMAT0000062	hsa-let-7a	389421	LIN28B	uc003pqv.1	NM_001004317	uuGAUAU-GUUGGAUGAUGGAGu	:|| | ||| :|||||||	guUUACAGCAAAAGGCUACCUCa	2	21	2638	2660	[hg19:6:105529296-105529318:+]	0.6778	151	7	-20.47	-0.2389
MIMAT0000062	hsa-let-7a	100134259	LOC100134259	uc002rvi.3	NR_024452	uugauaUGUUGGAUGA-UGGAGu	:::| ||||| |||||	cuacgaGUGAGCUACUGACCUCa	2	17	714	736	[hg19:2:47085649-47085671:+]	0.5348	124	0	-17.11	-0.378
MIMAT0000062	hsa-let-7a	6354	CCL7	uc002hhz.2	NM_006273	uugauAUGUUGGAUGAUGGAGu	| | :|| |||||||	gcuccUCCCUUCU-CUACCUCa	2	18	263	283	[hg19:17:32599084-32599104:+]	0.4918	143	7	-18.06	-0.67
MIMAT0000062	hsa-let-7a	55073	LRRC37A4	uc010wjq.1	AK000982	uugauauguUGGAUGAUGGAGu	:||| |||||||	caagggcgcGCCUUCUACCUCc	2	14	723	744	[hg19:17:43592142-43592163:-]	0.543	153	7	-18.01	-0.1763
MIMAT0000062	hsa-let-7a	400643	FLJ38028	uc002kni.1	AK095347	uuGA-UAUGUUGGAUGAUGGAGu	|| | ||||:| |||||||	gcCUCAAACAAUCCUCUACCUCa	2	21	1103	1125	[hg19:18:6926324-6926346:-]	0.5129	163	7	-22.06	-0.5267
MIMAT0000062	hsa-let-7a	151613	TTC14	uc003fkl.2	NM_001042601	uuGAUAUGUUGGAUGAUGGAGu	||:|: ::| | |||||||	uuCUGUGAGGCAUUCUACCUCa	2	21	2426	2447	[hg19:3:180328009-180328030:+]	0.7128	160	7	-21.1	-0.226
MIMAT0000062	hsa-let-7a	64782	AEN	uc010bnm.1	BC005164	uugaUAUGUUGGAUGAUGGAGu	:|||::| |||||||	agugGUACGGC---CUACCUCa	2	19	392	410	[hg19:15:89174779-89174797:+]	0.5656	146	7	-20.65	-0.4205
MIMAT0000062	hsa-let-7a	55103	RALGPS2	uc001gly.1	AK001106	uuGAUAUGUUGGAUGAUGGAGu	| |||:| | | ||||||	gcCAAUAUA--CAAAUACCUCa	2	21	170	189	[hg19:1:178848301-178848320:+]	0.5156	125	6	-17.08	-0.1819
MIMAT0000062	hsa-let-7a	389705	LOC389705	uc010mid.1	NR_003920	uugauAUGUUGGAUGA-UGGAGu	|:||::| ||| |||||	uuugcUGCAGUCAACUGACCUCa	2	18	497	519	[hg19:9:15001717-15001730,15017353-15017361:+]	0.6177	129	0	-19.21	-0.8677
MIMAT0000062	hsa-let-7a	10618	TGOLN2	uc002spc.1	BC028219	uuGAUAUGUUGGAUGAUGGAGu	|| ||||: | :|||||||	uaCUCUACAG-CAGCUACCUCc	2	21	177	197	[hg19:2:85551805-85551825:-]	0.5493	162	7	-22	-0.2376
MIMAT0000062	hsa-let-7a	4602	MYB	uc010kgk.2	AY787452	uugauaugUUGGAUGAUGGAGu	|| |:|||||||	guccccugAAGAUGCUACCUCa	2	15	1644	1665	[hg19:6:135521321-135521337,135521428-135521432:+]	0.7106	150	7	-17.65	-0.2967
MIMAT0000062	hsa-let-7a	389643	C8orf80	uc003xgm.3	NM_001010906	uugaUAUGUUGGAU-GAUGGAGu	| | :|:||| |||||||	agagACAAGAUCUAUCUACCUCu	2	19	75	97	[hg19:8:27880737-27880759:-]	0.5068	157	7	-17.51	-0.332
MIMAT0000062	hsa-let-7a	8091	HMGA2	uc001ssx.2	NM_003483	uuGAUAUGUUGGAUGAUGGAGu	| | ||| ||||||||||	auCAAAACACACUACUACCUCu	2	21	2507	2528	[hg19:12:66359579-66359600:+]	0.6756	168	7	-19.87	-0.8742
MIMAT0000062	hsa-let-7a	8091	HMGA2	uc001ssx.2	NM_003483	uuGAUAUGUUGGAUGAUGGAGu	||| ||| |||||||||	caCUACUCAA--UACUACCUCu	2	21	1244	1263	[hg19:12:66358316-66358335:+]	0.7407	161	7	-18.8	-0.994
MIMAT0000062	hsa-let-7a	8091	HMGA2	uc001ssx.2	NM_003483	uugaUAUGUUGGAUGAUGGAGu	:| |:|::| |||||||	caacGUUCGAUUU-CUACCUCa	2	19	8	28	[hg19:12:66357080-66357100:+]	0.7349	152	7	-20.28	-0.3281
MIMAT0000062	hsa-let-7a	8091	HMGA2	uc001ssx.2	NM_003483	uuGAUAUGUUGGAUGAUGGAGu	|| |:||| |||||||	gaCU-UGCAAAGACCUACCUCc	2	21	1655	1675	[hg19:12:66358727-66358747:+]	0.6954	150	7	-17.12	-0.249
MIMAT0000062	hsa-let-7a	2779	GNAT1	uc003cym.2	NM_144499	uugauauguuggauGAUGGAGu	|||||||	gugcccaaaaggguCUACCUCa	2	9	924	945	[hg19:3:50233623-50233644:+]	0.6188	140	7	-18.07	-0.1798
MIMAT0000062	hsa-let-7a	9681	DEPDC5	uc003alr.1	NM_001007188	uugaUAUGUUG--GAUGA-UGGAGu	||:|||: | :|| |||||	agugAUGCAAUCACAGCUCACCUCa	2	19	6	30	[hg19:22:32211421-32211445:+]	0.5066	121	0	-18.88	-0.2966
MIMAT0000062	hsa-let-7a	9681	DEPDC5	uc003alr.1	NM_001007188	uugaUAUGUUG--GAUGA-UGGAGu	||:|||: | :|| |||||	agugAUGCAAUCACAGCUCACCUCa	2	19	155	179	[hg19:22:32211570-32211594:+]	0.5	121	0	-18.88	-0.169
MIMAT0000062	hsa-let-7a	123720	WHAMM	uc002bje.2	NM_001080435	uugauauGUUGGAUGA-UGGAGu	|:|:|| || |||||	auggucuCGAUCUUCUGACCUCg	2	16	417	439	[hg19:15:83502705-83502727:+]	0.5049	123	0	-18.06	-0.1211
MIMAT0000062	hsa-let-7a	100101121	TTTY23B	uc004fso.1	NR_003593	uuGAUAUGUUGGAUGAU-GGAGu	:||| | :||:||| ||||	ugUUAUCCUCUCUGCUAUCCUCa	2	21	299	321	[hg19:Y:9749358-9749380:+]	0.8438	128	0	-19.52	-1.0686
MIMAT0000062	hsa-let-7a	80005	DOCK5	uc003xeh.1	CR749353	uuGAUAUGUUGG--AUGAUGGAGu	|| ||:|| | |||||||	ucCUCCCCAGCCCAUCCUACCUCa	2	21	415	438	[hg19:8:25232726-25232749:+]	0.4849	151	7	-19.6	-0.3578
MIMAT0000062	hsa-let-7a	163486	DENND1B	uc001gug.3	AL831839	uugauAUGUUGG-AUGAUGGAGu	||:|||: |:||||||	cucauUAUAACUAGAUUACCUCa	2	18	1337	1359	[hg19:1:197574817-197574839:-]	0.5696	144	6	-18.6	-0.2575
MIMAT0000062	hsa-let-7a	29097	CNIH4	uc001hon.1	BX649076	uugAUAUGUUGGAUGAUGGAGu	| || || ||||||||||	ucaUUUAAAAGCUACUACCUCc	2	20	952	973	[hg19:1:224564165-224564186:+]	0.5616	171	7	-18.46	-0.1791
MIMAT0000062	hsa-let-7a	130507	UBR3	uc002ufr.3	BC044060	uuGAUAUGUUGGAUGAU-GGAGu	| | || ||||||| ||||	aaCAAAAC-UCCUACUAUCCUCc	2	21	742	763	[hg19:2:170806338-170806359:+]	0.7712	126	0	-17.82	-0.2001
MIMAT0000062	hsa-let-7a	80271	ITPKC	uc002oot.2	NM_025194	uugauaUGUUGGAUGAUGGAGu	|||: | |||||||	uggcggACAGGCACCUACCUCu	2	17	1087	1108	[hg19:19:41246552-41246573:+]	0.5274	152	7	-17.3	-0.1116
MIMAT0000062	hsa-let-7a	140803	TRPM6	uc004ajm.1	CR618713	uuGAUAUGUUGGAU-GAUGGAGu	|| |:||| ||: |||||||	uuCU-UGCAAGCUGUCUACCUCu	2	21	149	170	[hg19:9:77397324-77397345:-]	0.8076	161	7	-20.63	-1.2024
MIMAT0000062	hsa-let-7a	89796	NAV1	uc001gwy.1	AB033039	uugaUAUGUUGGAUGAUGGAGu	||:| ::| |||||||	acacAUGCCCUUUUCUACCUCu	2	19	795	816	[hg19:1:201764580-201764601:+]	0.5138	154	7	-17.33	-0.2979
MIMAT0000062	hsa-let-7a	89796	NAV1	uc001gwy.1	AB033039	uuGAUAUGUUGGAUGA-UGGAGu	||| || ||:|||| |||||	ugCUA-AC-ACUUACUGACCUCu	2	21	1988	2008	[hg19:1:201765773-201765793:+]	0.504	132	0	-19.31	-0.356
MIMAT0000062	hsa-let-7a	55116	TMEM39B	uc010ogt.1	AK296653	uugaUAUGUUGG--AUGAUGGAGu	| | |:|| ||||||||	uggcAAAGAGCCGGGACUACCUCc	2	19	686	709	[hg19:1:32557380-32557403:+]	0.7529	149	7	-18.4	-0.1218
MIMAT0000062	hsa-let-7a	4014	LOR	uc001fbm.2	NM_000427	uuGAUAUGUUGGAUGAUGGAGu	||:|||| ||||||||	uuCUGUACA----ACUACCUCc	2	21	176	193	[hg19:1:153234540-153234557:+]	0.651	155	7	-19.82	-0.8236
MIMAT0000062	hsa-let-7a	89910	UBE3B	uc001too.1	AL096740	uuGAUAUGUUGGAUGA-UGGAGu	||||| || | || |||||	uuCUAUAAAAAC--CUCACCUCc	2	21	3176	3196	[hg19:12:109961894-109961914:+]	0.7679	125	0	-17.31	-0.4907
MIMAT0000063	hsa-let-7b	494188	FBXO47	uc002hrc.2	NM_001008777	uuGGUGUGUUGGAUGAUGGAGu	:|||| ::||||||||:	aaUCACAGUUUUUACUACCUUc	2	21	462	483	[hg19:17:37092945-37092966:-]	0.6464	148	0	-22.35	-0.1156
MIMAT0000063	hsa-let-7b	80025	PANK2	uc002wkc.2	NM_153638	uugguGUGUUGG-AUGAUGGAgu	||::||: ||||||||	aauuuCAUGACUGUACUACCUga	3	18	77	99	[hg19:20:3904018-3904040:+]	0.6522	144	0	-17.84	-0.2047
MIMAT0000063	hsa-let-7b	22903	BTBD3	uc002wnz.2	NM_014962	uugGUGUGU-UGGAUGAUGGAGu	||:| | |: | ||||||	auaCAUAAAUAUGAAGUACCUCa	2	20	2804	2826	[hg19:20:11907118-11907140:+]	0.8317	122	6	-18	-0.2272
MIMAT0000063	hsa-let-7b	1756	DMD	uc004dda.1	NM_004006	uuGGUGUGUUGGAUGAUGGAGu	:||::| |::| |||||||	ucUCAUGCUAUUU-CUACCUCa	2	21	1921	1941	[hg19:X:31138095-31138115:-]	0.6567	158	7	-19.36	-0.955
MIMAT0000063	hsa-let-7b	197131	UBR1	uc001zqq.2	NM_174916	uuggUGUGUUGGAUGAUGGAGu	:| | | || ||:||||	----GCUCCAACU-CUGCCUCa	2	19	1	17	[hg19:15:43237510-43237526:-]	0.7024	132	0	-17.79	-0.1109
MIMAT0000063	hsa-let-7b	126364	LRRC25	uc002niw.2	NM_145256	uugguGUGUUGGAUGA-UGGAGu	| |:| || || |||||	cugguCUCGAACUCCUGACCUCa	2	18	643	665	[hg19:19:18502132-18502154:-]	0.5144	121	0	-17.82	-0.1419
MIMAT0000063	hsa-let-7b	90025	UBE2CBP	uc003pjq.2	AL137544	uugguGUGUUGGAUGAUGGAGu	| ||:|| |||||||	caaacCCCAGCC-CCUACCUCu	2	18	329	349	[hg19:6:83728339-83728359:-]	0.5602	151	7	-23.94	-0.1986
MIMAT0000063	hsa-let-7b	92667	C20orf72	uc010gco.2	AK309995	uugguGUGUUGG-AUGAUGGAGu	| ||:|: |:|||||||	gaaauCCCAGCUAUGCUACCUCu	2	18	1081	1103	[hg19:20:17970959-17970981:+]	0.5308	156	7	-22.41	-0.3384
MIMAT0000063	hsa-let-7b	55500	ETNK1	uc009ziz.2	AL137750	uuGGUGU-GUUGGAUGAUGGAGu	||| | : : :| |||||||	gaCCAGAUUUGGUUUCUACCUCc	2	21	1780	1802	[hg19:12:22839555-22839577:+]	0.6552	147	7	-19.23	-0.1062
MIMAT0000063	hsa-let-7b	23670	TMEM2	uc011lsa.1	NM_013390	uuGGUGUGUUGGAUGAUGGAGu	::||| ||: |:|||||||	cuUUACAAAAUAUGCUACCUCa	2	21	1456	1477	[hg19:9:74298636-74298657:-]	0.7522	168	7	-20.86	-1.1623
MIMAT0000063	hsa-let-7b	91408	BTF3L4	uc001ctk.2	NM_152265	uugGUGUGUUGGA---U-GAUGGAGu	| | :::||| | |||||||	cuaCUCUUGGCCUUGAACCUACCUCu	2	20	1117	1142	[hg19:1:52553547-52553572:+]	0.6771	141	7	-18.04	-0.3537
MIMAT0000063	hsa-let-7b	783	CACNB2	uc010qcl.1	AK293837	uugGUGUGUUGG---AUGAUGGAGu	|||:: |:| |||||||||	aagCACGUCAUCUGAUACUACCUCa	2	20	386	410	[hg19:10:18439862-18439886:+]	0.7838	158	7	-24.08	-1.2806
MIMAT0000063	hsa-let-7b	54885	TBC1D8B	uc004emm.2	BX648230	uuGGUGUGU---UGGAUGAUGG-AGu	||||| | || |||||| ||	ucCCACAGAAAUACAAACUACCAUCa	2	21	726	751	[hg19:X:106071350-106071375:+]	0.5005	123	0	-20.86	-0.4615
MIMAT0000063	hsa-let-7b	58	ACTA1	uc001htm.2	NM_001100	uugGUGU-GUUGGAUGAUGGAGu	:||| :|||:||:||||||	acaUACAUUAACUUAUUACCUCa	2	20	147	169	[hg19:1:229567077-229567099:-]	0.5745	158	6	-26.55	-0.5012
MIMAT0000063	hsa-let-7b	153129	SLC38A9	uc003jqf.2	NM_173514	uuggUGU-GUU-GGAUGAUGGAGu	||| :|| || | ||||||	ugggACAGUAAGCCAAAUACCUCa	2	19	459	482	[hg19:5:54921840-54921863:-]	0.6738	128	6	-17.51	-0.3652
MIMAT0000063	hsa-let-7b	9337	CNOT8	uc003lvw.2	NM_004779	uuggUGUGUUGGAU-GAUGG-AGu	:|||| : || ||||| ||	uugaGCACACUGUACCUACCAUCu	2	19	92	115	[hg19:5:154255091-154255114:+]	0.6227	121	0	-20.65	-0.2603
MIMAT0000063	hsa-let-7b	51136	RNFT1	uc010wop.1	AK294806	uugguGUGUUGGAUGA-UGGAGu	|| :|||| || |||||	uugguCA-GACCUCCUGACCUCg	2	18	340	361	[hg19:17:58037064-58037085:-]	0.5067	123	0	-21.25	-0.1768
MIMAT0000063	hsa-let-7b	57157	PHTF2	uc003ugv.2	BC032334	uuggugUGUUGGAUGA-UGGAGu	::||||| || |||||	auauuaGUAACCUUCUGACCUCa	2	17	65	87	[hg19:7:77567232-77567254:+]	0.4933	128	0	-19.92	-1.173
MIMAT0000063	hsa-let-7b	65082	VPS33A	uc001ucd.2	NM_022916	uuGGUGUGUUGGAUGAUGGAGu	|::|| ||: ||||||||	uaCUGCAGAAUAAACUACCUCu	2	21	27	48	[hg19:12:122716745-122716766:-]	0.55	164	7	-21.53	-1.0531
MIMAT0000063	hsa-let-7b	65082	VPS33A	uc001ucd.2	NM_022916	uugguGUGUUGGAUGA-UGGAGu	| ||| || || |||||	cugguCUCAAACUCCUGACCUCa	2	18	384	406	[hg19:12:122716387-122716409:-]	0.5051	125	0	-17.44	-0.108
MIMAT0000063	hsa-let-7b	6514	SLC2A2	uc003fhe.1	NM_000340	uugGUGUGUUGGAUGAUGGAGu	||: :::: ||:||||||	agaCAUUUGGUAUAUUACCUCa	2	20	863	884	[hg19:3:170714808-170714829:-]	0.5575	143	6	-17.25	-0.1535
MIMAT0000063	hsa-let-7b	2538	G6PC	uc010whf.1	AK303771	uugguGUGUUGGAUGA-UGGAGu	| |:| || || |||||	cugguCUCGAACUCCUGACCUCa	2	18	2055	2077	[hg19:17:41065032-41065054:+]	0.5084	121	0	-17.82	-0.1135
MIMAT0000063	hsa-let-7b	55721	IQCC	uc009vua.2	NM_001160042	uuggUGUGUUGGA-U--GAUGGAGu	||| :|||| | |||||||	ugagACAAGACCUCAUCCUACCUCc	2	19	57	81	[hg19:1:32673740-32673764:+]	0.5518	156	7	-18.49	-0.1335
MIMAT0000063	hsa-let-7b	341116	MS4A10	uc001npz.1	NM_206893	uugguGUGUUGGAUGA-UGGAGu	| ||| || || |||||	augguCUCAAACUUCUGACCUCa	2	18	1097	1119	[hg19:11:60568479-60568501:+]	0.5051	125	0	-17.35	-0.511
MIMAT0000063	hsa-let-7b	55108	BSDC1	uc001bvj.2	AK300231	uuGGUGUGUUGGAUGAUGGAGu	:::||| : ||||||||	uuUUGCACUUGUGACUACCUCa	2	21	913	934	[hg19:1:32833000-32833021:-]	0.5651	152	7	-19.76	-0.4039
MIMAT0000063	hsa-let-7b	27031	NPHP3	uc003epe.1	NM_153240	uuggUGUGUUGGAUGAUGGAGu	:| |||:: |||||||	ucugGCCCAAUUCUCUACCUCa	2	19	723	744	[hg19:3:132400010-132400031:-]	0.5823	154	7	-22.09	-1.0433
MIMAT0000063	hsa-let-7b	23779	ARHGAP8	uc003bfl.2	BC010490	uuGGUGU-GUUGGA--UGAUGGAGu	|:||: |: ||| :|||||||	aaCUACGUCGUCCUCCGCUACCUCa	2	21	923	947	[hg19:22:45255673-45255697:+]	0.6346	154	7	-26.53	-0.1384
MIMAT0000063	hsa-let-7b	23209	MLC1	uc003bjg.1	NM_139202	uuGGUGUGUUGGAUGAUGGAGu	||| :|: ||| |||||||	acCCA-GCGCCCU-CUACCUCc	2	21	1061	1080	[hg19:22:50498932-50498951:-]	0.5012	156	7	-22.36	-0.1296
MIMAT0000063	hsa-let-7b	993	CDC25A	uc003csh.1	NM_001789	uuGGUGUGUUGGAUGAUGGAGu	::|: | | ||||||||	uaUUAUCCCAGGGACUACCUCg	2	21	538	559	[hg19:3:48199876-48199897:-]	0.6168	148	7	-19.45	-0.2393
MIMAT0000063	hsa-let-7b	405754	ERVFRDE1	uc003mzt.2	NM_207582	uuggUGUGUUGGAUGA-UGGAGu	| || ||| || |||||	uuagAAACCACCAUCUAACCUCu	2	19	1017	1039	[hg19:6:11102888-11102910:-]	0.5307	122	0	-20.06	-0.6087
MIMAT0000063	hsa-let-7b	84836	ABHD14B	uc011bdy.1	NM_001146314	uugGUGUGUUGG-AUGA-UGGAGu	| | :|||| |:|| |||||	ggaCUCCUAACCAUGCUAACCUCa	2	20	591	614	[hg19:3:52002828-52002851:-]	0.4764	126	0	-21.46	-0.1497
MIMAT0000063	hsa-let-7b	405	ARNT	uc001evr.1	NM_001668	uuggUGUGUUGGAUGAU-GGAGu	|:|||: :||||| ||||	gcggAUACAGGUUACUACCCUCa	2	19	1310	1332	[hg19:1:150783165-150783187:-]	0.6815	134	0	-23.43	-0.5581
MIMAT0000063	hsa-let-7b	2256	FGF11	uc002ggz.2	NM_004112	uugGUGUGU-UGGAU-GAUGGAGu	||:: | ||:|| |||||||	ggaCAUGAAUACUUAGCUACCUCa	2	20	1176	1199	[hg19:17:7347641-7347664:+]	0.6612	157	7	-20.37	-0.3436
MIMAT0000063	hsa-let-7b	10332	CLEC4M	uc002mic.2	NM_001144911	uugguguguuGGAUGAU-GGAGu	|||:||| ||||	uaguuguuucCCUGCUAGCCUCa	2	13	110	132	[hg19:19:7833872-7833894:+]	0.4913	120	0	-18.47	-0.1877
MIMAT0000063	hsa-let-7b	51316	PLAC8	uc003hoe.2	NM_001130716	uugguGUGUUGGAUGA-UGGAGu	| |:| || || |||||	cugguCUCGAACUCCUGACCUCg	2	18	648	670	[hg19:4:84011464-84011486:-]	0.5158	121	0	-17.76	-0.1733
MIMAT0000063	hsa-let-7b	3620	IDO1	uc003xnn.2	CR591703	uuGGUGUGUUGGAUGAUGGAgu	||||| :| ||||||	auCCACAGGAAAAUCUACCUga	3	21	194	215	[hg19:8:39771521-39771528,39775394-39775407:+]	0.6703	136	0	-19.91	-0.2465
MIMAT0000063	hsa-let-7b	1906	EDN1	uc003nae.3	NM_001955	uuGGUGUGUUGGAUGAU-GGAGu	|||:|| | | ||| ||||	ccCCAUACUAAAUCCUAGCCUCg	2	21	667	689	[hg19:6:12296967-12296989:+]	0.6236	128	0	-20.91	-0.6713
MIMAT0000063	hsa-let-7b	3985	LIMK2	uc003akh.2	NM_005569	uuGGUGUGUUGGAUGAUGGAGu	|||: ::||:| |||||||	ggCCAUCUGACUU-CUACCUCc	2	21	1085	1105	[hg19:22:31675512-31675532:+]	0.5625	162	7	-22.43	-0.2972
MIMAT0000063	hsa-let-7b	56261	GPCPD1	uc002wme.3	NM_019593	uuGGUGUGUUGGAUGAUGGAGu	||| :| | :|||||||	cuCCAAGCUUACAGCUACCUCa	2	21	2775	2796	[hg19:20:5525511-5525532:-]	0.5977	152	7	-19.79	-0.1919
MIMAT0000063	hsa-let-7b	9758	FRMPD4	uc004cuz.1	NM_014728	uugguGUGUUGGAUGAUGG-AGu	| || |||:||||| ||	cugauCCCAUCCUGCUACCAUCa	2	18	67	89	[hg19:X:12738719-12738741:+]	0.7461	129	0	-22.78	-0.9076
MIMAT0000063	hsa-let-7b	79794	C12orf49	uc001tvz.1	NM_024738	uugguguguuGGAUGAUGGAGu	|||||||||||	uuagcuuccuCCUACUACCUCu	2	13	1522	1543	[hg19:12:117154072-117154093:-]	0.5559	160	7	-22.98	-0.8225
MIMAT0000063	hsa-let-7b	4833	NME4	uc002cha.2	CR592051	uuGGUGUGU--UGGAUGAUGGAGu	||||:|| ||| ||||||||	ccCCACGCAGGACCAACUACCUCc	2	21	1405	1428	[hg19:16:450370-450393:+]	0.5204	175	7	-28.4	-0.1276
MIMAT0000063	hsa-let-7b	221442	LOC221442	uc010jxj.1	AK126092	uuggUGUGUUGG---AUGA-UGGAGu	:||||:|| | || |||||	acgaGCACAGCCGUGUUCUAACCUCu	2	19	1035	1060	[hg19:6:41106395-41106420:+]	0.596	121	0	-20.54	-0.1255
MIMAT0000063	hsa-let-7b	113791	PIK3IP1	uc003akm.2	NM_052880	uuggugUGUUGGAUGA-UGGAGu	|| |||||| |||||	gauggaACUCCCUACUGACCUCu	2	17	470	492	[hg19:22:31678578-31678600:-]	0.628	128	0	-18.88	-0.2699
MIMAT0000063	hsa-let-7b	113791	PIK3IP1	uc003akm.2	NM_052880	uugGUGUGUUGGAU-GAUGGAGu	:|||:: ::|| ||||||	auaUACAUGUUUUAUAUACCUCa	2	20	1399	1421	[hg19:22:31677649-31677671:-]	0.6431	126	6	-19.23	-0.2373
MIMAT0000063	hsa-let-7b	5287	PIK3C2B	uc001haw.2	NM_002646	uuGGUGUGUU-GGAUGAUGGAGu	:|| :|:| :|| |||||||	guUCAAGCGAUUCUCCUACCUCa	2	21	1482	1504	[hg19:1:204392476-204392498:-]	0.5053	159	7	-21.15	-0.1275
MIMAT0000063	hsa-let-7b	139716	GAB3	uc004fmk.1	NM_001081573	uuggUGUGUUGGAUGAUGGAGu	:| || :| |||||||	gcaaGCUCAUUCCUCUACCUCa	2	19	806	827	[hg19:X:153905628-153905649:-]	0.5589	150	7	-22.37	-0.5526
MIMAT0000063	hsa-let-7b	90379	DCAF15	uc002mxu.2	BC068994	uuggUGUG-UU--GGAUGAUGGAGu	|||| :| || ||||||||	ccggACACUGACUCCAACUACCUCc	2	19	524	548	[hg19:19:14071821-14071845:+]	0.6397	156	7	-21.15	-0.1464
MIMAT0000063	hsa-let-7b	2047	EPHB1	uc010htz.1	AK309741	uuggugugUUGGAUGAUGGAGu	::|| |||||||	uggucugaGGCCCCCUACCUCa	2	15	599	620	[hg19:3:134670474-134670495:+]	0.797	146	7	-19.75	-0.2314
MIMAT0000063	hsa-let-7b	5937	RBMS1	uc002ubo.2	NM_016836	uugguguGUUGGAUGAUGGAGu	||::: |||||||	guaugauCAGUUAUCUACCUCa	2	16	1740	1761	[hg19:2:161129522-161129543:-]	0.7902	147	7	-17.28	-1.1957
MIMAT0000063	hsa-let-7b	1973	EIF4A1	uc002ghq.1	CR599025	uuGGUGUGUUG-GAUGA-UGGAGu	|| | |||: :|:|| |||||	ugCCCCUCAAUGUUGCUGACCUCa	2	21	87	110	[hg19:17:7481776-7481799:+]	0.6945	127	0	-19.83	-0.6836
MIMAT0000063	hsa-let-7b	1973	EIF4A1	uc002ghq.1	CR599025	uuGGUGUGUUGGAUGA-UGGAGu	||| | : :|| || |||||	ucCCAGAGGCUCUCCUCACCUCa	2	21	381	403	[hg19:17:7482070-7482092:+]	0.6157	124	0	-18.19	-0.2046
MIMAT0000063	hsa-let-7b	80862	NCRNA00171	uc011fvf.1	BX648746	uuGGUGU-GUUGGAUGAUGGAGu	|::|| | |:| |||||||	acCUGCAUCCAUCAUCUACCUCa	2	21	1979	2001	[hg19:6_dbb_hap3:1316471-1316493:-]	0.58	155	7	-20.57	-1.1094
MIMAT0000063	hsa-let-7b	55870	ASH1L	uc001fkt.2	NM_018489	uuGGUG-UGUUGGA-UGAUGGAGu	|::| :| ||| |||||||	aaCUGCUGCCCCCUCCCUACCUCu	2	21	588	611	[hg19:1:155306840-155306863:-]	0.6807	146	7	-18.4	-0.2458
MIMAT0000063	hsa-let-7b	280636	C11orf31	uc010rjx.1	NM_170746	uugguGUGUUGGAUGA-UGGAGu	| ||| || || |||||	cugguCUCAAACUCCUGACCUCa	2	18	539	561	[hg19:11:57510843-57510865:+]	0.5081	125	0	-17.44	-0.3709
MIMAT0000063	hsa-let-7b	8648	NCOA1	uc002rfk.2	NM_003743	uugguguguUGGAUGAUGGAGu	||| :|||||||	acauucugcACCAGCUACCUCu	2	14	1500	1521	[hg19:2:24992760-24992781:+]	0.6796	153	7	-18.14	-0.1539
MIMAT0000063	hsa-let-7b	8751	ADAM15	uc001fgs.1	AY560595	uuGGUGU-GUUGGA---UGAUGGAGu	| ||| :: ||| |||||||	ucCGACAGUGUCCUCGCUCUACCUCu	2	21	29	54	[hg19:1:155034951-155034976:+]	0.6228	142	7	-20.29	-0.4778
MIMAT0000063	hsa-let-7b	55260	TMEM143	uc002pix.1	NM_018273	uuGGUGUGUUGGAUGAUGGAGu	|:||| || ||||||||	uuCUACAGAA---ACUACCUCg	2	21	744	762	[hg19:19:48835714-48835732:-]	0.635	156	7	-20.87	-0.7011
MIMAT0000063	hsa-let-7b	56063	C1orf91	uc009vub.1	AY358586	uuggugUGUUGGAUGAUGGAGu	|:|| | :|||||||	auggggAUAA-CAGCUACCUCa	2	17	310	330	[hg19:1:32682315-32682335:-]	0.6028	150	7	-19.09	-0.6806
MIMAT0000063	hsa-let-7b	2395	FXN	uc011lrr.1	NM_001161706	uuGGUGUGUUGGAUGAUGGAGu	|||:::: : ||||||||	ggCCAUGUGCUGGACUACCUCu	2	21	30	51	[hg19:9:71714880-71714901:+]	0.6182	156	7	-21.33	-0.7704
MIMAT0000063	hsa-let-7b	9187	SLC24A1	uc010ujf.1	NM_004727	uuggUGUGUUGGAUGAUG-GAGu	| |||| || |||| |||	uauaAGACAAGCUCCUACGCUCa	2	19	332	354	[hg19:15:65946749-65946771:+]	0.5477	130	0	-17.62	-0.2139
MIMAT0000063	hsa-let-7b	5747	PTK2	uc003yvt.2	NM_005607	uuggUGUGUUGGAUGAU-GGAGu	:|||: |:|:||| ||||	aggaGCACGUCUUGCUACCCUCu	2	19	10	32	[hg19:8:141669533-141669555:-]	0.442	130	0	-20.88	-0.606
MIMAT0000063	hsa-let-7b	11035	RIPK3	uc010toj.1	AK296309	uuGGUGUGU--UGGAU---GAUGG-AGu	||||| : ||||| ||||| ||	uaCCACAAGGCACCUAGAUCUACCAUCc	2	21	211	238	[hg19:14:24807908-24807935:-]	0.4701	122	0	-21.95	-0.3149
MIMAT0000063	hsa-let-7b	55208	DCUN1D2	uc001vtr.1	NM_001014283	uugGU-GUGUUGGAU--GAUGGAGu	|| ||| ::: | |||||||	ggaCAUCACUGUUGACCCUACCUCa	2	20	1411	1435	[hg19:13:114110909-114110933:-]	0.558	145	7	-21.5	-0.1117
MIMAT0000063	hsa-let-7b	4049	LTA	uc011gbx.1	DQ123827	uuGGUGUGUUGGAUGA-UGGAGu	:|| || ||:|| |||||	ccUCAAACCUGCUGCUCACCUCa	2	21	81	103	[hg19:6_dbb_hap3:2826326-2826348:+]	0.6848	124	0	-22.36	-0.5942
MIMAT0000063	hsa-let-7b	3643	INSR	uc002mgd.1	NM_000208	uuGGUGUGUUGGAUGAUGGAGu	| :||||:: |||||||	uuCAGCACAGU---CUACCUCa	2	21	2382	2400	[hg19:19:7114667-7114685:-]	0.6489	148	7	-21.04	-0.3634
MIMAT0000063	hsa-let-7b	85364	ZCCHC3	uc002wdf.2	NM_033089	uugGUGUGUUGGAUGAUGGAGu	::| || :| ||||||||	cggUGCUCAUUCCACUACCUCu	2	20	859	880	[hg19:20:280301-280322:+]	0.795	159	7	-18.52	-0.9047
MIMAT0000063	hsa-let-7b	9641	IKBKE	uc009xbv.1	BC107591	uuGGU-GUGUUGGAUGAUGGAGu	||| |||| | |||||||	ucCCAUCACAUCAGCCUACCUCc	2	21	156	178	[hg19:1:206669570-206669592:+]	0.6284	159	7	-23.09	-0.1559
MIMAT0000063	hsa-let-7b	55799	CACNA2D3	uc003dhh.1	AJ272213	uugguGUGUUGGA-UG-AUGGAGu	|:|| |:| || ||||||	agguuCGCAUCUUCACAUACCUCa	2	18	1096	1119	[hg19:3:54676267-54676268,54786626-54786647:+]	0.7616	124	6	-20.18	-0.48
MIMAT0000063	hsa-let-7b	92591	ASB16	uc002ifl.1	NM_080863	uuggUGUGUUGGAUGA-UGGAGu	| || ||||:|| |||||	cuugAGAC-ACCUGCUGACCUCu	2	19	441	462	[hg19:17:42256199-42256220:+]	0.5388	128	0	-19.66	-0.1254
MIMAT0000063	hsa-let-7b	3159	HMGA1	uc011dsp.1	M23619	uugguGUGUUGGAUGAUGGAGu	||||| ||||||||	cuguuCACAA---ACUACCUCu	2	18	1411	1429	[hg19:6:34213610-34213628:+]	0.658	153	7	-17.55	-0.8251
MIMAT0000063	hsa-let-7b	3159	HMGA1	uc011dsp.1	M23619	uugguGUGUUGGAUGA-UGGAGu	| |:| || || |||||	cugguCUCGAACUCCUGACCUCa	2	18	29	51	[hg19:6:34207098-34207120:+]	0.4898	121	0	-17.82	-0.1249
MIMAT0000063	hsa-let-7b	154	ADRB2	uc003lpr.1	NM_000024	uuGGUGUGUUGGAU-GAUGGAGu	|: : | |: || |||||||	gaCUUUUCCAUGUAUCUACCUCa	2	21	285	307	[hg19:5:148207921-148207943:+]	0.6924	147	7	-19.74	-1.3164
MIMAT0000063	hsa-let-7b	79370	BCL2L14	uc001rac.2	NM_138723	uuGGUGUGU-UGGAUGA-UGGAGu	::||| | ::||:|| |||||	cgUUACAGAUGUCUGCUGACCUCa	2	21	327	350	[hg19:12:12252249-12252272:+]	0.6546	127	0	-22.04	-0.8004
MIMAT0000063	hsa-let-7b	100132406	NBPF10	uc001ekp.3	AL050141	uugGUGUGUUGGAUGAUGGAGu	|| |:||:: |:||||||	aggCA-AUAAUUCAUUACCUCa	2	20	63	83	[hg19:1:144212705-144212725:+]	0.5547	145	6	-17.97	-0.2508
MIMAT0000063	hsa-let-7b	5094	PCBP2	uc001sdc.3	NM_005016	uuGGUGUGUUGGAUGA-UGGAGu	|:|: ||::|| || |||||	ugCUAU-CAGUCUCCUAACCUCc	2	21	1183	1204	[hg19:12:53874409-53874430:+]	0.6805	126	0	-18.27	-0.1503
MIMAT0000063	hsa-let-7b	717	C2	uc011hbp.1	NM_001145903	uuGGUGUGUUGGAUGAUGGAGu	|| | | |:|| |||||||	cgCCCCUCCAUCUUCUACCUCu	2	21	41	62	[hg19:6_mann_hap4:3255995-3256016:+]	0.6331	164	7	-19.05	-0.8337
MIMAT0000063	hsa-let-7b	80254	CEP63	uc003eqo.1	NM_025180	uugguguguuGGA-UGAUGGAGu	||| |||||||	cuucugguuuCCUCUCUACCUCa	2	13	1259	1281	[hg19:3:134281636-134281658:+]	0.5082	143	7	-17.43	-0.225
MIMAT0000063	hsa-let-7b	84698	CAPS2	uc001sxm.3	AF251056	uuGGUGUGUU---GGAUGAUGGAGu	:||||: : ::|:|||||||	uuUCACAUUGUUUUUUGCUACCUCu	2	21	382	406	[hg19:12:75672264-75672288:-]	0.5261	151	7	-22.24	-0.5645
MIMAT0000063	hsa-let-7b	54438	GFOD1	uc003nat.1	NM_018988	uugguguguuGGA-UGAUGGAGu	||| |||||||	ggguugcuucCCUCCCUACCUCa	2	13	314	336	[hg19:6:13364639-13364661:-]	0.5945	143	7	-18.16	-0.3465
MIMAT0000063	hsa-let-7b	4673	NAP1L1	uc001sxx.2	NM_004537	uuGGUGUGUUGGAUGAUGGAGu	|::: :| |: ||||||||	uaCUGUUUACCUAACUACCUCa	2	21	1187	1208	[hg19:12:76441001-76441022:-]	0.5614	156	7	-23.4	-0.4813
MIMAT0000063	hsa-let-7b	23541	SEC14L2	uc010gvv.2	AY927434	uuGGUGUGUUGGAUGAU-GGAGu	||:: || :| ||| ||||	caCCGUUCACUCCUCUAGCCUCa	2	21	3303	3325	[hg19:22:30821028-30821050:+]	0.5274	120	0	-22.44	-0.1484
MIMAT0000063	hsa-let-7b	117283	IP6K3	uc003ofb.2	NM_054111	uuGGUG--UGUUGGAU--GAUG-GAGu	|||| ||: |||: |||| |||	gaCCACUGACGUCCUGCUCUACUCUCu	2	21	786	812	[hg19:6:33689685-33689711:-]	0.5155	122	0	-22.48	-0.1932
MIMAT0000063	hsa-let-7b	64881	PCDH20	uc001vid.3	NM_022843	uuggUGUGUU--GGAUGAUGGAGu	||| || ::||:||||||	guaaACAGAAUGUUUAUUACCUCa	2	19	526	549	[hg19:13:61984827-61984850:-]	0.6586	145	6	-19.1	-0.2064
MIMAT0000063	hsa-let-7b	2696	GIPR	uc010xxq.1	BC143302	uuGGUGUGUUGGAUGAUGGAGu	| | || ::||:|||||||	gcCGAGACCGUCUGCUACCUCg	2	21	665	686	[hg19:19:46178017-46178038:+]	0.6681	164	7	-28.39	-0.1054
MIMAT0000063	hsa-let-7b	2696	GIPR	uc010xxq.1	BC143302	uuGGUGUGUUGGAUGAUGGAGu	|| |||:| : ||||||||	gcCCUCACGA-UGACUACCUCu	2	21	91	111	[hg19:19:46172770-46172790:+]	0.542	162	7	-24.07	-0.1496
MIMAT0000063	hsa-let-7b	112479	ERI2	uc010vbb.1	NM_001142725	uuGGUGUGUU-GG--AUGAUGGAgu	| ||| || || ||||||||	aaCGACAAAAGCCUUUACUACCUaa	3	21	1334	1358	[hg19:16:20807688-20807712:-]	0.7554	142	0	-20.37	-0.7131
MIMAT0000063	hsa-let-7b	10052	GJC1	uc002ihl.2	NM_001080383	uuGGUGU-GUUGGAUGAUGGAGu	::||| ||:|| |||||||	ucUUACAGAAAUCU-CUACCUCa	2	21	5854	5875	[hg19:17:42876120-42876141:-]	0.6583	157	7	-22.68	-0.2002
MIMAT0000063	hsa-let-7b	3817	KLK2	uc002ptu.2	NM_001002231	uuGGUGUGUUGGAUGAUGGAGu	|::: | ||| |||||||	ccCUGUCCCACC-CCUACCUCu	2	21	156	176	[hg19:19:51381820-51381840:+]	0.4987	150	7	-17.35	-0.1132
MIMAT0000063	hsa-let-7b	23533	PIK3R5	uc002glt.2	NM_014308	uugGUGUGUUGGAU-GAUG-GAGu	|:| :||||: |||| |||	uaaCGCUGGACCUGUCUACUCUCa	2	20	606	629	[hg19:17:8783327-8783350:-]	0.5513	122	0	-21.91	-0.3128
MIMAT0000063	hsa-let-7b	127731	VWA5B1	uc009vps.2	NM_001039500	uugguGUGUUG-GAUGAUGG-AGu	| |||| :|:||||| ||	ucaauCCCAACUUUGCUACCAUCc	2	18	151	174	[hg19:1:20680907-20680930:+]	0.629	124	0	-18.08	-0.4672
MIMAT0000063	hsa-let-7b	89	ACTN3	uc010rpi.1	AK303044	uuGGUGUGUUGGAUGA-UGGAGu	| |||| :|| || |||||	acCGACACCGCC--CUGACCUCa	2	21	838	858	[hg19:11:66322636-66322656:+]	0.7522	121	0	-21.37	-0.1811
MIMAT0000063	hsa-let-7b	4585	MUC4	uc011bto.1	NM_018406	uugguGUGUUGGAU--GAUGGAGu	:::::|||| |||||||	gcagcUGUGGCCUAGGCUACCUCa	2	18	5	28	[hg19:3:195474019-195474042:-]	0.5631	152	7	-21.41	-0.5206
MIMAT0000063	hsa-let-7b	493869	GPX8	uc003jpq.2	NM_001008397	uuggUGUGUUG-GAUGAUGGAGu	|: ||:: |:|||||||	gcaaAUUCAGUAAUGCUACCUCa	2	19	1299	1321	[hg19:5:54461345-54461367:+]	0.5388	149	7	-19.76	-0.49
MIMAT0000063	hsa-let-7b	1612	DAPK1	uc004apg.2	EF090258	uuGGUGUGUUGGAUGAUGGAGu	||| : || | :|||||||	caCCAAGGAAAC-GCUACCUCu	2	21	78	98	[hg19:9:90322863-90322883:+]	0.6102	154	7	-18.27	-0.5382
MIMAT0000063	hsa-let-7b	79027	ZNF655	uc003uri.2	NM_001009958	uuGGUGUGUUGGA---UGAUGGAGu	:|:|| ||| |:||||||	aaUCGCAGCUCCUCAAAUUACCUCu	2	21	56	80	[hg19:7:99161738-99161762:+]	0.63	135	6	-21.11	-0.1418
MIMAT0000063	hsa-let-7b	2538	G6PC	uc002icb.1	NM_000151	uugguGUGUUGGAUGA-UGGAGu	| |:| || || |||||	cugguCUCGAACUCCUGACCUCa	2	18	1589	1611	[hg19:17:41065032-41065054:+]	0.5084	121	0	-17.82	-0.1496
MIMAT0000063	hsa-let-7b	79979	TRMT2B	uc004egr.2	NM_024917	uugguGUGUUGGAUGA-UGGAGu	| ||| || || |||||	cugguCUCAAACUCCUGACCUCa	2	18	364	386	[hg19:X:100265184-100265206:-]	0.5172	125	0	-17.44	-0.2739
MIMAT0000063	hsa-let-7b	137872	ADHFE1	uc003xwf.3	BC110290	uuGGUGUGUUGGAUGAUGGAGu	:|| | :|| ||||||||	auUCA-AGUGCCAACUACCUCa	2	21	343	363	[hg19:8:67356977-67356983,67359499-67359512:+]	0.6747	154	7	-20.79	-0.7398
MIMAT0000063	hsa-let-7b	10332	CLEC4M	uc010dvt.2	NM_001144909	uugguguguuGGAUGAU-GGAGu	|||:||| ||||	---uuguuucCCUGCUAGCCUCa	2	13	1	20	[hg19:19:7833875-7833894:+]	0.4913	120	0	-18.47	-0.1058
MIMAT0000063	hsa-let-7b	6509	SLC1A4	uc010yqa.1	NM_003038	uugGUGUGUUGGAU-GAUGGAGu	| ::| |:|| |||||||	ucaCCUGCCUCUUACCUACCUCa	2	20	1292	1314	[hg19:2:65249572-65249594:+]	0.647	150	7	-20.79	-0.3833
MIMAT0000063	hsa-let-7b	23042	PDXDC1	uc002ddc.2	BC053946	uuGGUGUGUUGGAUGAUGGAGu	| :|: :||: |||||||	aaCGGCGAGACU--CUACCUCa	2	21	296	315	[hg19:16:15233129-15233148:+]	0.5125	145	7	-20.56	-1.0759
MIMAT0000063	hsa-let-7b	6578	SLCO2A1	uc003eqa.3	NM_005630	uuGGUGUGUUGGA-UGAUGGAGu	:||: :: |:| |||||||	ccUCAUUUGCCUUCCCUACCUCu	2	21	125	147	[hg19:3:133653410-133653432:-]	0.5159	147	7	-20.02	-0.1343
MIMAT0000063	hsa-let-7b	51447	IP6K2	uc003cup.2	NM_001005909	uuGGUGU--GUUG-GAUGAUGGAGu	||||| ::|: |: ||||||	uuCCACAUUUGAUGAUGAUACCUCu	2	21	197	221	[hg19:3:48725485-48725509:-]	0.7047	122	6	-18.3	-0.1341
MIMAT0000063	hsa-let-7b	79807	GSTCD	uc010ils.1	AK225563	uugguGUGUUGGAUGA-UGGAGu	| |:| || || |||||	cugguCUCGAACUCCUGACCUCa	2	18	148	170	[hg19:4:106682373-106682395:+]	0.5072	121	0	-17.82	-0.2695
MIMAT0000063	hsa-let-7b	56181	FAM54B	uc001bku.3	AK056721	uuGGUGUGUUGGAU--GAU-GGAGu	|:: |||||| | ||| ||||	uaCUGAACAACCAAAUCUACCCUCc	2	21	772	796	[hg19:1:26159137-26159161:+]	0.6612	127	0	-18.9	-0.5286
MIMAT0000063	hsa-let-7b	9363	RAB33A	uc010nre.2	AK094927	uugguguguuGGAUGA-UGGAGu	|||||| |||||	cugcugucuuCCUACUGACCUCc	2	13	1065	1087	[hg19:X:129313509-129313531:+]	0.5754	124	0	-18.12	-0.1939
MIMAT0000063	hsa-let-7b	54901	CDKAL1	uc003ndg.2	CR623381	uuGGUGUGUU-GGAUGAUGGAGu	:|| :||: ||| |||||||	acUCAAGCAGUCCUCCUACCUCa	2	21	1345	1367	[hg19:6:21232333-21232355:+]	0.5088	163	7	-23.24	-0.1416
MIMAT0000063	hsa-let-7b	153	ADRB1	uc001lba.2	NM_000684	uuGGUGUGUUGGAUGAUGGAGu	|:: : :|::| |||||||	ggCUGAGGGAUUU-CUACCUCa	2	21	691	711	[hg19:10:115806016-115806036:+]	0.6745	146	7	-18.24	-0.893
MIMAT0000063	hsa-let-7b	10050	SLC17A4	uc003nfe.2	NM_005495	uugGUGUGUUGGAUGA-UGGAGu	||||| :|| || |||||	acaCACACUGCC--CUAACCUCa	2	20	893	913	[hg19:6:25780309-25780329:+]	0.5518	124	0	-21.96	-0.2721
MIMAT0000063	hsa-let-7b	54566	EPB41L4B	uc004bdz.1	NM_019114	uuGGUGUGUUGGAUGAUG-GAGu	| |||||: :| |||| |||	guCAACACAGAUU-CUACUCUCa	2	21	991	1012	[hg19:9:111935822-111935843:-]	0.6352	126	0	-19.56	-0.6994
MIMAT0000063	hsa-let-7b	727851	RGPD8	uc010fkk.1	BC037274	uuGGUGUGUUGGAUGAUGGAGu	|: :| |:: |||||||||	uuCUUUAAAGUAUACUACCUCa	2	21	781	802	[hg19:2:113126953-113126974:-]	0.5424	160	7	-17.22	-1.2268
MIMAT0000063	hsa-let-7b	8437	RASAL1	uc010syr.1	AK309562	uugguGUGUUGGAUGA-UGGAGu	||||| || || |||||	cucguCACAAGCUCCUGACCUCa	2	18	108	130	[hg19:12:113545211-113545233:-]	0.5086	133	0	-21.63	-0.2751
MIMAT0000063	hsa-let-7b	51738	GHRL	uc010hdj.2	NM_001134944	uuGGUGUGUUGGAUGA-UGGAGu	||||| : |:|||| |||||	gcCCACAAGCCUUACUCACCUCu	2	21	3	25	[hg19:3:10327534-10327556:-]	0.5506	140	0	-24.08	-0.7839
MIMAT0000063	hsa-let-7b	25894	PLEKHG4	uc010cef.2	NM_001129728	uuggugUGUUGGA--UGAUGGAGu	|| |||| :|||||||	uggcugAC-ACCUGGGCUACCUCc	2	17	83	105	[hg19:16:67322794-67322816:+]	0.5603	149	7	-18.03	-0.1082
MIMAT0000063	hsa-let-7b	3596	IL13	uc003kxj.1	NM_002188	uugGUGUGUU-GGAUGAUGGAGu	:||| || :||:|||||||	gugUACAGAAUUCUGCUACCUCa	2	20	552	574	[hg19:5:131996526-131996548:+]	0.5773	166	7	-25.9	-0.4923
MIMAT0000063	hsa-let-7b	145497	C14orf166B	uc010tvh.1	BC143896	uugGUGUGUUGGAUGAUGGAGu	|| : :| ||||||||||	cuaCAAGAGAACUACUACCUCc	2	20	252	273	[hg19:14:77302628-77302649:+]	0.6764	163	7	-21.88	-0.7442
MIMAT0000063	hsa-let-7b	122481	AK7	uc001yfm.1	BC023986	uuGGUGUGUUGGAUGAUG-GAGu	::|| | :|||:|||| |||	ccUUACCCUGCCUGCUACUCUCu	2	21	609	631	[hg19:14:96865239-96865261:+]	0.5411	132	0	-21.11	-0.1163
MIMAT0000063	hsa-let-7b	56834	GPR137	uc001nzi.2	BC033920	uuGGUGUG---UUGGAUGAUGGAGu	|||||| |:|| :|||||||	uuCCACACCGGAGCCAGCUACCUCu	2	21	234	258	[hg19:11:64056902-64056926:+]	0.6914	167	7	-27.52	-0.2051
MIMAT0000063	hsa-let-7b	22824	HSPA4L	uc003ifm.2	NM_014278	uuggugUGUUGGAUGAUGGAGu	:|||| ||||||:	uaguugGCAACAGUCUACCUUa	2	17	266	287	[hg19:4:128754295-128754316:+]	0.6437	136	0	-17.59	-0.1457
MIMAT0000063	hsa-let-7b	571	BACH1	uc002ynj.2	NM_001186	uugGUGUGUUGG-AUGAUGGAGu	|| ::|||: ||||||||	auaCAAGUAACUACACUACCUCa	2	20	2266	2288	[hg19:21:30717420-30717442:+]	0.7145	158	7	-20.79	-1.0348
MIMAT0000063	hsa-let-7b	571	BACH1	uc002ynj.2	NM_001186	uugGUGUGUUGGAUGAUGGAGu	| | ::|::| |||||||	gaaCCCUUGAUUUCCUACCUCa	2	20	1967	1988	[hg19:21:30717121-30717142:+]	0.6547	155	7	-21.93	-0.5106
MIMAT0000063	hsa-let-7b	5080	PAX6	uc009yjr.2	NM_001127612	uugGUGUGUUGGAUGAUGGAGu	|| ||| :| |||||||	gugCAGACA--UUUCUACCUCc	2	20	2338	2357	[hg19:11:31809125-31809144:-]	0.5947	152	7	-17.19	-0.1348
MIMAT0000063	hsa-let-7b	7594	ZNF43	uc002nqj.2	NM_003423	uugguGUGUUGGAUGA-UGGAGu	| |:|:|| || |||||	augguCUCGAUCUUCUGACCUCa	2	18	2338	2360	[hg19:19:21988049-21988071:-]	0.5324	125	0	-19.69	-0.1832
MIMAT0000063	hsa-let-7b	8908	GYG2	uc004cqs.1	NM_003918	uugguguGUUGGA-UGAUGGAGu	:| ||| ||||||||	uggucucUACCCUCACUACCUCa	2	16	810	832	[hg19:X:2800064-2800086:+]	0.4978	154	7	-21.43	-0.67
MIMAT0000063	hsa-let-7b	64853	AIDA	uc001hnn.2	NM_022831	uuGGUGUGUUGGAUG-AUGGAGu	|| :| |||||:| ||||||	aaCCUUAAAACCUGCAUACCUCu	2	21	887	909	[hg19:1:222842326-222842348:-]	0.6161	140	6	-24.21	-0.3868
MIMAT0000063	hsa-let-7b	4001	LMNB1	uc010jdb.1	BC052951	uuGGUGUGUUGGAUGA-UGGAGu	||| | || ||| |||||	agCCAGCCCCCCAACUGACCUCa	2	21	1964	1986	[hg19:5:126161706-126161728:+]	0.7824	124	0	-18.97	-0.5714
MIMAT0000063	hsa-let-7b	7332	UBE2L3	uc011aig.1	AK293179	uugguGUGUUGGA--U-GAUGGAGu	||| :|:| | ||||:||	aaaauCACUGCUUCAAUCUACUUCa	2	18	225	249	[hg19:22:21976183-21976207:+]	0.746	131	0	-19.12	-0.1052
MIMAT0000063	hsa-let-7b	22899	ARHGEF15	uc002glc.2	NM_173728	uuGGUGUGUUGGAUGAUGGAGu	:|| :| |||||||||	ugUCAGUGGAGAUACUACCUCu	2	21	86	107	[hg19:17:8224397-8224418:+]	0.6203	152	7	-17.19	-0.2957
MIMAT0000063	hsa-let-7b	27181	SIGLEC8	uc002pwt.2	NM_014442	uugguGUGUUGGAUGA-UGGAGu	| ||| || || |||||	cuaguCUCAAACUCCUGACCUCa	2	18	519	541	[hg19:19:51955092-51955114:-]	0.5015	125	0	-17.51	-0.2356
MIMAT0000063	hsa-let-7b	10631	POSTN	uc001uwo.3	NM_006475	uuggUGUGUUGGAUGAUGGAGu	||| :||:| ||||||	gggaACAGGACUUUAUACCUCu	2	19	687	708	[hg19:13:38136762-38136783:-]	0.6836	134	6	-17.04	-0.1182
MIMAT0000063	hsa-let-7b	2329	FMO4	uc001gho.2	NM_002022	uuGGUGUGUUGGAUGAUGGAGu	:| : :| |||:|||||||	caUCUUCUACCCUGCUACCUCa	2	21	187	208	[hg19:1:171311165-171311186:+]	0.5142	160	7	-24.63	-0.9037
MIMAT0000063	hsa-let-7b	64581	CLEC7A	uc001qxg.2	NM_197947	uugguGUGUUGGAUGA-UGGAGu	| |:| || || |||||	guaguCCCGAACUCCUGACCUCa	2	18	1124	1146	[hg19:12:10269911-10269933:-]	0.5046	121	0	-19.07	-0.1091
MIMAT0000063	hsa-let-7b	8578	SCARF1	uc002fsz.1	NM_003693	uugguGUGUUGGAUGA-UGGAGu	| |:|:|| || |||||	augguCUCGAUCUCCUGACCUCg	2	18	566	588	[hg19:17:1537464-1537486:-]	0.5018	125	0	-19.63	-0.1021
MIMAT0000063	hsa-let-7b	1390	CREM	uc001iyb.2	NM_181571	uugguGUGUUGGAUGAUGGAGu	||||| | ||||||	uaaacCACAAAAAAAUACCUCa	2	18	375	396	[hg19:10:35501106-35501127:+]	0.6809	129	6	-21.11	-0.2549
MIMAT0000063	hsa-let-7b	54896	PQLC2	uc001bby.2	NM_017765	uuGGUGUGUUGGAUGAUGGAGu	|| : | ||| |||||||	gcCCCUCCUACCACCUACCUCa	2	21	227	248	[hg19:1:19655364-19655385:+]	0.4689	156	7	-19.76	-0.2348
MIMAT0000063	hsa-let-7b	84287	ZDHHC16	uc009xvq.2	CR606870	uuGGUGUGUU--GGAU-GAUGGAGu	:|||| :| |:|: |||||||	acUCACAAGAGUCUUGUCUACCUCu	2	21	947	971	[hg19:10:99214519-99214543:+]	0.7134	154	7	-21.84	-0.4491
MIMAT0000063	hsa-let-7b	79842	ZBTB3	uc001nuz.2	NM_024784	uugguGUGUUGGAUGA-UGGAGu	| |:|:|| || |||||	augguCUCGAUCUCCUGACCUCg	2	18	683	705	[hg19:11:62518857-62518879:-]	0.5033	125	0	-19.63	-0.1033
MIMAT0000063	hsa-let-7b	10644	IGF2BP2	uc003fpo.2	NM_006548	uugGUGUGUUGGAUGAUGGAGu	|||| || :|||||||	acaCACAGAAGAAGCUACCUCa	2	20	1290	1311	[hg19:3:185362008-185362029:-]	0.6841	159	7	-25.63	-0.7822
MIMAT0000063	hsa-let-7b	148898	C1orf213	uc001bgw.2	NM_138479	uugguGUGUUGGAUGAUGGAGu	:|:| | | |||||||	agaauUAUACCAUCCUACCUCa	2	18	538	559	[hg19:1:23696709-23696730:+]	0.5659	153	7	-21.65	-0.5475
MIMAT0000063	hsa-let-7b	80335	WDR82	uc003ddl.2	NM_025222	uuGGUGUGU-UGGAUGAU-GGAGu	||:|||| ||| ||| ||||	uuCCGCACAUCCCUUCUACCCUCc	2	21	351	374	[hg19:3:52291132-52291155:-]	0.6374	135	0	-25.08	-0.2335
MIMAT0000063	hsa-let-7b	4089	SMAD4	uc010xdo.1	AK303027	uuGGUGUGUUGGAUGAUGGAGu	|| ||: || |||||||	gcCCCCAUUCCCCCCUACCUCa	2	21	975	996	[hg19:18:48579073-48579094:+]	0.6262	156	7	-21.9	-0.2895
MIMAT0000063	hsa-let-7b	4668	NAGA	uc003bbw.3	NM_000262	uuggUGUGUUGGAUGAUGGAGu	||| || | |||||||	uaggACAGAAGC--CUACCUCa	2	19	1391	1410	[hg19:22:42454873-42454892:-]	0.5888	151	7	-17.76	-0.265
MIMAT0000063	hsa-let-7b	275	AMT	uc003cww.2	NM_000481	uuGGUGUGUUGGAUGAUGGAGu	|::| |||| |||||||	acCUGCCCAAC---CUACCUCa	2	21	355	373	[hg19:3:49454600-49454618:-]	0.5947	152	7	-21.47	-0.6708
MIMAT0000063	hsa-let-7b	717	C2	uc011ite.1	BX537504	uuGGUGUGUUGGAUGAUGGAGu	|| | | |:|| |||||||	cgCCCCUCCAUCUUCUACCUCu	2	21	171	192	[hg19:6_qbl_hap6:3206969-3206990:+]	0.6121	164	7	-19.05	-0.7728
MIMAT0000063	hsa-let-7b	10255	HCG9	uc011hki.1	NR_028032	uuggUGUGUUGGAUGAUGGAGu	|||::| || |||||||	gagaACAUGAGCUUCUACCUCc	2	19	425	446	[hg19:6_mcf_hap5:1327314-1327335:+]	0.5659	166	7	-18.5	-0.487
MIMAT0000063	hsa-let-7b	284023	LOC284023	uc002gjl.2	NR_024349	uugguGUGUUGGAUGA-UGGAGu	| |:|:|| || |||||	augguCUCGAUCUCCUGACCUCa	2	18	1627	1649	[hg19:17:7817191-7817213:-]	0.5039	125	0	-19.69	-0.1352
MIMAT0000063	hsa-let-7b	9054	NFS1	uc002xdx.2	BC018471	uugguGUGUUGGAUGA-UGGAGu	| |:|:|| || |||||	augguCUCGAUCUCCUGACCUCg	2	18	31	53	[hg19:20:34282593-34282615:-]	0.5062	125	0	-19.63	-0.2014
MIMAT0000063	hsa-let-7b	84245	MRI1	uc002mxe.2	NM_001031727	uuggugugUUGGAUGA-UGGAGu	|:|:|||| |||||	gugccuugAGCUUACUGACCUCa	2	15	1706	1728	[hg19:19:13884801-13884823:+]	0.5101	126	0	-21.24	-0.2202
MIMAT0000063	hsa-let-7b	169981	SPIN3	uc004dux.1	NM_001010862	uuGGUGUGUUGGAUGA-UGGAGu	|:: || |||| || |||||	agCUGAAC-ACCU-CUCACCUCa	2	21	292	312	[hg19:X:57020292-57020312:-]	0.7258	120	0	-19.89	-0.3963
MIMAT0000063	hsa-let-7b	10493	VAT1	uc002icm.1	NM_006373	uuGGUGUGUUGGAUGA-UGGAGu	|| | | :|:| || |||||	ccCCUCCCCGCUUCCUGACCUCu	2	21	150	172	[hg19:17:41167906-41167928:-]	0.5814	124	0	-18.34	-0.1442
MIMAT0000063	hsa-let-7b	5863	RGL2	uc011idc.1	NM_004761	uugguGUGUUGGAUGAUGGAgu	|| ||| |||||||	uaaacCAAAAC--ACUACCUga	3	18	423	442	[hg19:6_mcf_hap5:4733181-4733200:-]	0.6545	134	0	-18.18	-0.4448
MIMAT0000063	hsa-let-7b	5051	PAFAH2	uc001bld.3	NM_000437	uuGGUGUGUU---GGAUGAUGGAGu	| |||| | |:| |||||||	ccCAACACCAUCUCUUCCUACCUCu	2	21	427	451	[hg19:1:26288029-26288053:-]	0.6112	155	7	-21.34	-0.1856
MIMAT0000063	hsa-let-7b	51701	NLK	uc010crj.2	NM_016231	uuggugUGUUGGAUGAUGGAGu	| ::||| |||||||	aaaucgAAGGCCU-CUACCUCc	2	17	1103	1123	[hg19:17:26522765-26522785:+]	0.8297	150	7	-22.84	-0.7947
MIMAT0000063	hsa-let-7b	7180	CRISP2	uc003ozo.2	NM_001142407	uugguguguuGGAUGAUGGAgu	||||||||||	cauugccauuCCUACUACCUga	3	13	350	371	[hg19:6:49660115-49660136:-]	0.5748	140	0	-24.18	-0.1469
MIMAT0000063	hsa-let-7b	57722	IGDCC4	uc002aou.1	NM_020962	uuGGUGUGUUGGA-UGAUGGAGu	|:| ||||| | ||||||||	cuCUA-ACAACGUGACUACCUCa	2	21	830	851	[hg19:15:65675496-65675517:-]	0.6138	165	7	-22.8	-0.4937
MIMAT0000063	hsa-let-7b	22902	RUFY3	uc003hfr.2	NM_001037442	uuGGU-GUGUUGGAUGAUGGAGu	:|| | | :|: ||||||||	cuUCACCCCUGCUAACUACCUCu	2	21	474	496	[hg19:4:71672850-71672872:+]	0.5818	155	7	-18.25	-0.9759
MIMAT0000063	hsa-let-7b	4803	NGF	uc001efu.1	NM_002506	uuGGUGUGUUGGAUGAUGGAGu	|:: :| |: |||||||	ucCUGGGCCCCUCCCUACCUCa	2	21	40	61	[hg19:1:115828630-115828651:-]	0.5468	144	7	-19.43	-0.5247
MIMAT0000063	hsa-let-7b	90011	KIR3DX1	uc010yfc.1	BC171838	uugguguguuGGAUGAUGGAGu	|| ||||||||	ucccagugucCCCACUACCUCu	2	13	1139	1160	[hg19:19:55054830-55054851:+]	0.5603	152	7	-18.69	-0.1151
MIMAT0000063	hsa-let-7b	55023	PHIP	uc003pir.2	NM_017934	uuggUGUGUU-GGAUGAUG-GAGu	| |||| :||:|||| |||	gaaaAGACAAUUCUGCUACACUCu	2	19	327	350	[hg19:6:79650060-79650083:-]	0.6855	129	0	-18.33	-0.1027
MIMAT0000063	hsa-let-7b	84529	C15orf41	uc001zjd.2	CR612493	uugguGUGUUGGAUGAUGGAGu	||| ||| ||||||||	guaguCAC-ACC-ACUACCUCu	2	18	121	140	[hg19:15:37100775-37100794:+]	0.668	157	7	-21.81	-0.668
MIMAT0000063	hsa-let-7b	91392	ZNF502	uc003cnt.2	NM_001134442	uugGUGUGUUGG-AUGA-UGGAGu	|| |||||: :|| |||||	aagCA-ACAACUGGGCUGACCUCu	2	20	578	600	[hg19:3:44764522-44764544:+]	0.5234	120	0	-18.28	-0.3527
MIMAT0000063	hsa-let-7b	114897	C1QTNF1	uc002jwp.2	NM_030968	uuggugUGUUGGAUGAUGGAGu	:||: ||||||||	ccggggGCAGGAAACUACCUCu	2	17	514	535	[hg19:17:77044684-77044705:+]	0.4873	148	7	-17.29	-0.1002
MIMAT0000063	hsa-let-7b	65084	TMEM135	uc001pch.2	NM_022918	uugguguGUUGGAUGAUGGAGu	:| |:| |||||||	gaaugauUACCUUUCUACCUCu	2	16	2105	2126	[hg19:11:87034480-87034501:+]	0.6007	151	7	-18.28	-0.9365
MIMAT0000063	hsa-let-7b	284076	TTLL6	uc002iob.2	NM_173623	uuGGUGUGUUGG--AUGAUGGAGu	|||| : || | |||||||	ugCCACUUUUCCCUUCCUACCUCu	2	21	17	40	[hg19:17:46840296-46840319:-]	0.6176	151	7	-22.45	-0.9232
MIMAT0000063	hsa-let-7b	23625	FAM89B	uc001oel.2	NM_001098785	uuGGUGUGUUGGAUGA-UGGAGu	|| | | ||| || |||||	uuCCCCCCUACCGCCUCACCUCa	2	21	87	109	[hg19:11:65341199-65341221:+]	0.5597	124	0	-19.38	-0.21
MIMAT0000063	hsa-let-7b	100113392	SNORD11B	uc010ftq.1	NR_003694	uugguguGUUGGAUGAUGGAGu	||::| ||||||||	ggguguuCAGUC-ACUACCUCa	2	16	72	92	[hg19:2:203156111-203156131:+]	0.6495	153	7	-20.62	-1.1125
MIMAT0000063	hsa-let-7b	79734	KCTD17	uc011amv.1	NM_024681	uuGGUGUGUUGGAU-GAUGGAGu	|| | || || | |||||||	cuCCUCCCACCCCACCUACCUCa	2	21	327	349	[hg19:22:37458961-37458983:+]	0.5885	159	7	-21.43	-0.1393
MIMAT0000063	hsa-let-7b	254251	LCORL	uc003gpq.2	NM_153686	uugguguguUGGAUGAUGGAGu	||| ||||||||	cagguggauACCAACUACCUCg	2	14	381	402	[hg19:4:17846942-17846963:-]	0.6141	157	7	-19.59	-0.3647
MIMAT0000063	hsa-let-7b	80207	OPA3	uc002pcj.3	NM_001017989	uuGGUGUGUUGGAUGAUGGAGu	||: || ||| |||||||	caCCGAAC-ACCACCUACCUCc	2	21	456	476	[hg19:19:46031838-46031858:-]	0.5109	158	7	-21.59	-0.1762
MIMAT0000063	hsa-let-7b	80207	OPA3	uc002pcj.3	NM_001017989	uugGUGUGUUGGAUGAUGGAGu	| | | || |||||||	ccgCCCCCUUCCAUCUACCUCa	2	20	533	554	[hg19:19:46031760-46031781:-]	0.502	147	7	-20.99	-0.4321
MIMAT0000063	hsa-let-7b	5653	KLK6	uc002pui.2	NM_001012964	uugGUGUGUUGGAUGAUGGAGu	||::::|| | |||||||	ugaCAUGUGACAU-CUACCUCc	2	20	4	24	[hg19:19:51462396-51462416:-]	0.5224	157	7	-19.93	-0.1852
MIMAT0000063	hsa-let-7b	286140	RNF5P1	uc003xly.2	NR_003129	uugguGUGUUGGA-UGAUGGAGu	| | ||| ||||||||	gcuucCUCCCCCUCACUACCUCc	2	18	471	493	[hg19:8:38457746-38457768:-]	0.5096	152	7	-18.51	-0.8284
MIMAT0000063	hsa-let-7b	7083	TK1	uc002juw.2	NM_003258	uugGUGUGUUGG--AUGAUGGAGu	| || |:|| | |||||||	gggCUCAAAGCCCUUCCUACCUCu	2	20	489	512	[hg19:17:76170328-76170351:-]	0.4889	154	7	-17.61	-0.1847
MIMAT0000063	hsa-let-7b	10793	ZNF273	uc003tto.2	NM_021148	uuGGUGUGUUGGAU-GAUGGAGu	||||| |||: | |||||||	ugCCACA-AACUAACCUACCUCa	2	21	1523	1544	[hg19:7:64390939-64390960:+]	0.5498	165	7	-24.19	-0.4651
MIMAT0000063	hsa-let-7b	57506	MAVS	uc010zqn.1	AK296897	uugGUGUGUUGGAUGA-UGGAGu	| | ||:|| || |||||	cagCCCUCAGCCCUCUGACCUCc	2	20	6	28	[hg19:20:3842989-3843011:+]	0.7112	123	0	-21.44	-0.2524
MIMAT0000063	hsa-let-7b	57579	FAM135A	uc003pfj.2	NM_001162529	uuGGUGUGUUGGAUGAUGGAgu	:||:|:| ::|:||||||	uuUCAUAUAUUUUGCUACCUaa	3	21	231	252	[hg19:6:71269855-71269876:+]	0.6044	148	0	-20.82	-0.1177
MIMAT0000063	hsa-let-7b	57579	FAM135A	uc003pfj.2	NM_001162529	uuGGUGUGUUGGAUGAUGGAGu	| || ::: | |:||||||	agCGAC-UGGACAAUUACCUCa	2	21	16	36	[hg19:6:71269640-71269660:+]	0.6199	134	6	-18.32	-0.1139
MIMAT0000063	hsa-let-7b	727764	MAFIP	uc003jaa.2	AF289559	uuGGUGUGUUGGAUGAUGGAGu	|| ||| : |:|||||||	caCCCCACCCUGUGCUACCUCa	2	21	843	864	[hg19:4_gl000194_random:54417-54438:-]	0.5311	160	7	-25.4	-0.1337
MIMAT0000063	hsa-let-7b	8555	CDC14B	uc004awj.2	NM_033331	uuggUGUGUUGGAUGA-UGGAGu	|:|:| |||| |||||	aagaAUAUAUAGUACUCACCUCa	2	19	1174	1196	[hg19:9:99264839-99264861:-]	0.4943	122	0	-17.45	-0.2331
MIMAT0000063	hsa-let-7b	79993	ELOVL7	uc010iwk.2	NM_001104558	uuGGUGUGUUG--GAUGA-UGGAGu	:||:||||| || || |||||	caUCAUACAACCUCUCCUAACCUCc	2	21	2233	2257	[hg19:5:60048194-60048218:-]	0.5545	135	0	-25.53	-0.2095
MIMAT0000063	hsa-let-7b	29933	GPR132	uc001yqd.2	NM_013345	uuGGUGUGUUGGAUGAUGGAGu	||| |::| | |||||||	ggCCA-AUGA-CACCUACCUCa	2	21	942	961	[hg19:14:105516370-105516389:-]	0.5518	148	7	-19.82	-0.3153
MIMAT0000063	hsa-let-7b	598	BCL2L1	uc002wwl.2	NM_138578	uuGGUGUGUUGGA--UGAUGGAGu	|| || :::|| |||||||	agCCCCAGGGUCUUCCCUACCUCa	2	21	929	952	[hg19:20:30252800-30252823:-]	0.6731	151	7	-24.43	-0.2373
MIMAT0000063	hsa-let-7b	598	BCL2L1	uc002wwl.2	NM_138578	uuGGU-GUGUUGGAUGA-UGGAGu	||| || ||| || |||||	gaCCAGGACUCCCUCCUCACCUCu	2	21	556	579	[hg19:20:30253173-30253196:-]	0.649	123	0	-19.46	-0.1557
MIMAT0000063	hsa-let-7b	57213	C13orf1	uc001vdl.2	NM_020456	uugguGUGUUGGAUGA-UGGAGu	| ||| || || |||||	cugguCUCAAACUCCUGACCUCa	2	18	1838	1860	[hg19:13:50487339-50487361:-]	0.5127	125	0	-17.44	-0.1574
MIMAT0000063	hsa-let-7b	10229	COQ7	uc002dfr.2	NM_016138	uuggugugUUGGAUGAU-GGAGu	:|||| ||| ||||	gcagccugGACCUCCUAGCCUCa	2	15	375	397	[hg19:16:19089855-19089877:+]	0.5078	122	0	-20.35	-0.11
MIMAT0000063	hsa-let-7b	1241	LTB4R	uc001wos.2	NM_001143919	uugguGUGUUGGAUGA-UGGAGu	|| |:||:|| |||||	cauauCAGCAUCUGCUAACCUCc	2	18	713	735	[hg19:14:24786629-24786651:+]	0.5594	125	0	-19.05	-0.209
MIMAT0000063	hsa-let-7b	84246	MED10	uc003jdo.2	NM_032286	uugguGUGUUGGAUGAUGGAgu	:||||| | ||||||	aguuuUACAACAUUCUACCUaa	3	18	326	347	[hg19:5:6372269-6372290:-]	0.5297	145	0	-17.58	-0.3998
MIMAT0000063	hsa-let-7b	570	BAAT	uc010mtd.2	NM_001127610	uuGGUGU-GUUGGA-UGAUGG-AGu	:||:| |||| | |||||| ||	ccUCAUAGCAACAUAACUACCAUCu	2	21	1062	1086	[hg19:9:104123624-104123648:-]	0.5205	130	0	-18.39	-0.275
MIMAT0000063	hsa-let-7b	5147	PDE6D	uc002vsf.1	CR609911	uugguGUGUUGGAU--GAUGGAGu	||| |:||| |||||||	uaguuCAC-AUCUAGCCUACCUCu	2	18	362	384	[hg19:2:232602268-232602290:-]	0.5083	154	7	-19.19	-0.6134
MIMAT0000063	hsa-let-7b	286140	RNF5P1	uc011epw.1	NR_003129	uugguGUGUUGGA-UGAUGGAGu	|:| ||| ||||||||	gcuucCGCCCCCUCACUACCUCc	2	18	411	433	[hg19:6_apd_hap1:3463255-3463277:+]	0.6253	156	7	-22.43	-1.0073
MIMAT0000063	hsa-let-7b	23119	HIC2	uc002zur.3	NM_015094	uugguGUGUUGGAUGAUGGAGu	| | || |||||||	aggacCCCCUCCCCCUACCUCa	2	18	4140	4161	[hg19:22:21805172-21805193:+]	0.6869	145	7	-21.59	-0.1053
MIMAT0000063	hsa-let-7b	27342	RABGEF1	uc003tvh.2	NM_014504	uugGUGUGUUGG--AUGAUG-GAGu	:| ::|:|| |||||| |||	uugUAGGUAGCCCUUACUACACUCa	2	20	37	61	[hg19:7:66274308-66274332:+]	0.5714	122	0	-19.44	-0.4632
MIMAT0000063	hsa-let-7b	27185	DISC1	uc010pwo.1	FJ804212	uuGGUGUGUUGGAUGAUGGAGu	:||::: |:| |||||||	ccUCAUGUUUCUUCCUACCUCu	2	21	157	178	[hg19:1:231885852-231885873:+]	0.5047	156	7	-17.65	-0.3672
MIMAT0000063	hsa-let-7b	200879	LIPH	uc003fpm.2	NM_139248	uuggUGUGUUGGAU---GAUGGAGu	||: |||: | |||||||	gggaACGAAACUGACGUCUACCUCa	2	19	427	451	[hg19:3:185226127-185226151:-]	0.5402	149	7	-18.9	-0.5126
MIMAT0000063	hsa-let-7b	83448	PUS7L	uc001rnr.3	NM_001098614	uugGUGU-GUUG-GAU-GAUGGAGu	||:: :||| :|: |||||||	gggCAUGUUAACAUUGCCUACCUCa	2	20	1517	1541	[hg19:12:44122638-44122662:-]	0.56	148	7	-17.57	-0.2662
MIMAT0000063	hsa-let-7b	8028	MLLT10	uc001iqt.2	BC129946	uuGGUGUGUUGGAUGAUGGAGu	:::||||: :| :||||||	caUUGCACAG-UUCUUACCUCa	2	21	1287	1307	[hg19:10:22032199-22032219:+]	0.8279	142	6	-20.87	-0.2394
MIMAT0000063	hsa-let-7b	81790	RNF170	uc003xpm.2	NM_030954	uuGGUGUGUUGGAUGAUGGAGu	|:|::||: : |||||||	ggCUAUGCAGAUACCUACCUCa	2	21	2737	2758	[hg19:8:42708544-42708565:-]	0.6166	156	7	-21.46	-0.4314
MIMAT0000063	hsa-let-7b	91608	RASL10B	uc002hju.2	NM_033315	uuGGUGUGUUGGAUGAUGGAGu	|:: |:: :| |||||||	gcCUGGCCGGGUUUCUACCUCu	2	21	1232	1253	[hg19:17:34069556-34069577:+]	0.7284	148	7	-18.02	-0.3113
MIMAT0000063	hsa-let-7b	647121	LOC647121	uc001eiu.1	NR_003955	uuggugugUUGGAUGAUGGAGu	| ::| |||||||	augccuugAUUUUCCUACCUCa	2	15	3640	3661	[hg19:1:121313095-121313116:+]	0.5616	146	7	-17.12	-0.2359
MIMAT0000063	hsa-let-7b	89122	TRIM4	uc003use.2	NM_033091	uuGGUGUGUUGGAUGAU-GGAGu	|: | | ||| ||| ||||	ccCUCCUCCACCCUCUACCCUCa	2	21	1423	1445	[hg19:7:99488341-99488363:-]	0.5264	120	0	-20	-0.2832
MIMAT0000063	hsa-let-7b	261729	STEAP2	uc003ujz.2	NM_152999	uugGUGUG-UUG-GAUG-AUGGAGu	||:|| :|: ||| ||||||	auaCAUACUGAUAAUACAUACCUCa	2	20	633	657	[hg19:7:89862571-89862595:+]	0.5755	121	6	-19.3	-0.2809
MIMAT0000063	hsa-let-7b	6670	SP3	uc002uig.2	NM_003111	uuGGUGUGUUGGAU----GAUGGAGu	|| || ||::|| ||||||:	caCCUCA-AAUUUAAAGGCUACCUUa	2	21	1322	1346	[hg19:2:174773323-174773347:-]	0.7533	133	0	-17.43	-0.1483
MIMAT0000063	hsa-let-7b	7431	VIM	uc001ioz.1	CR593139	uuggUGUGUU-GGAUGA-UGGAGu	|: ||| ::|:|| |||||	acaaAUCCAAGUUUGCUGACCUCu	2	19	996	1019	[hg19:10:17275920-17275930,17276692-17276704:+]	0.7977	121	0	-18.25	-0.2486
MIMAT0000063	hsa-let-7b	64766	S100PBP	uc001bwd.2	AK022965	uuGGUGUGUUGGA---UGAUGGAGu	|| || |:| ||||||||	cuCCUGACCUCUUCAAACUACCUCa	2	21	331	355	[hg19:1:33292029-33292053:+]	0.7351	147	7	-20.19	-0.7074
MIMAT0000063	hsa-let-7b	57486	NLN	uc003juf.2	NM_020726	uuGGUGUGUUGGAUG-AUGGAGu	|: | : :|||:| ||||||	cuCUCCUUUGCCUGCAUACCUCa	2	21	484	506	[hg19:5:65119227-65119249:+]	0.669	124	6	-21.63	-0.3191
MIMAT0000063	hsa-let-7b	2321	FLT1	uc001usb.3	NM_002019	uuggUGUGU-UGGAUGAU-GGAGu	||| | ||: :||| ||||	ucaaACAGAUACUCGCUAGCCUCa	2	19	2533	2556	[hg19:13:28874748-28874771:-]	0.5129	121	0	-18.49	-0.4849
MIMAT0000063	hsa-let-7b	50624	CUZD1	uc001lgq.2	NM_022034	uuGGUGUGUUGGAUGAUGGAGu	||| | :| |:|||||||	ugCCAAAGGAAAUGCUACCUCg	2	21	41	62	[hg19:10:124591732-124591753:-]	0.6374	160	7	-21.87	-0.4801
MIMAT0000063	hsa-let-7b	55315	SLC29A3	uc001jrs.3	BC063019	uuGGUGUGUUGGAUGAUGGAGu	:|| :||| | :|||||||	gcUCA-GCAA-CGGCUACCUCa	2	21	498	517	[hg19:10:73122206-73122225:+]	0.7468	152	7	-21.8	-0.2177
MIMAT0000063	hsa-let-7b	55315	SLC29A3	uc001jrs.3	BC063019	uuggUGUGUUGGAU--GAU-GGAGu	:| ||:|||: ||| ||||	cuggGCUCAGCCUGCUCUACCCUCc	2	19	616	640	[hg19:10:73122324-73122348:+]	0.6783	121	0	-19.24	-0.138
MIMAT0000063	hsa-let-7b	27079	RPUSD2	uc001zmd.1	NM_152260	uuGGUGUGU-UGGAUGAUGGAGu	|::| || ||:|:|||||||	acCUGCUCAUACUUGCUACCUCc	2	21	122	144	[hg19:15:40866582-40866604:+]	0.5557	167	7	-23.98	-0.3843
MIMAT0000063	hsa-let-7b	1798	DPAGT1	uc001pvi.2	NM_001382	uugguGUGUUGGAUGAUG-GAGu	::||||:|:|||| |||	cuuucUGCAACUUGCUACUCUCu	2	18	213	235	[hg19:11:118967473-118967495:-]	0.5886	133	0	-20.04	-0.2118
MIMAT0000063	hsa-let-7b	9556	C14orf2	uc010aww.1	AK310120	uugguguGUUGGAUGAUGGAGu	||| || |||||||	cugguuuCAAACUCCUACCUCa	2	16	829	850	[hg19:14:104379451-104379472:-]	0.5209	159	7	-17.56	-0.202
MIMAT0000063	hsa-let-7b	27343	POLL	uc001ktj.1	NM_013274	uugguGUGUUGGAUGAUGGAGu	||| ||| |||||||	gcugcCAC-CCCUUCUACCUCa	2	18	221	241	[hg19:10:103338969-103338989:-]	0.4847	155	7	-24.32	-0.5023
MIMAT0000063	hsa-let-7b	5789	PTPRD	uc003zkk.2	NM_002839	uugGUGUGUUGGAUGAUGGAGu	:|: :|: :|||||||	aagUAUCUAGAAGGCUACCUCa	2	20	2253	2274	[hg19:9:8315600-8315621:-]	0.6131	143	7	-17.77	-0.2896
MIMAT0000063	hsa-let-7b	10858	CYP46A1	uc001ygo.2	NM_006668	uuGGUGUGUUGG-AUGAUGGAGu	:|: || |: |:|||||||	ccUCGGUCACCUGUGCUACCUCu	2	21	382	404	[hg19:14:100193446-100193468:+]	0.7518	151	7	-19.89	-0.7858
MIMAT0000063	hsa-let-7b	4049	LTA	uc011gyj.1	DQ123823	uuGGUGUGUUGGAUGA-UGGAGu	:|| || ||:|| |||||	ccUCAAACCUGCUGCUCACCUCa	2	21	81	103	[hg19:6_mann_hap4:2883669-2883691:+]	0.6783	124	0	-22.36	-0.6897
MIMAT0000063	hsa-let-7b	80755	AARSD1	uc010whh.1	NM_001142653	uugguGUGUUGGAUGA-UGGAGu	| |:| || || |||||	cugguCUCGAACUCCUGACCUCa	2	18	812	834	[hg19:17:41120331-41120353:-]	0.503	121	0	-17.82	-0.2756
MIMAT0000063	hsa-let-7b	80774	LIMD2	uc002jbj.3	NM_030576	uuGGUGU-GUUGGAU-GAUGGAGu	||||: | || | |||||||	ccCCACGUCUCCCCAUCUACCUCu	2	21	385	408	[hg19:17:61775504-61775527:-]	0.5589	154	7	-22.71	-0.1744
MIMAT0000063	hsa-let-7b	80774	LIMD2	uc002jbj.3	NM_030576	uuGGUGUGUUGGAUGAUGGAGu	||| | :| ||||||||	auCCA-AAGAGAAACUACCUCu	2	21	1343	1363	[hg19:17:61774549-61774569:-]	0.5056	150	7	-17.48	-0.192
MIMAT0000063	hsa-let-7b	114785	MBD6	uc001sol.1	AL834230	uuGGU--GUGUUGGAUGAUGGAGu	||| | :||| |||||||	ccCCAACCUGGACCACCUACCUCc	2	21	681	704	[hg19:12:57921308-57921331:+]	0.7751	151	7	-21.19	-0.1553
MIMAT0000063	hsa-let-7b	23305	ACSL6	uc003kvy.1	NM_001009185	uuGGUGUGUUGGA--UGAUGGAGu	|:| :|||: | ||||||||	auCUAGGCAAUGUGGACUACCUCa	2	21	384	407	[hg19:5:131289520-131289543:-]	0.6954	159	7	-22.42	-1.1918
MIMAT0000063	hsa-let-7b	388507	ZNF788	uc002mtd.2	NR_027049	uugguGUGUUGGAUGA-UGGAGu	| ||| || || |||||	cugguCUCAAACUCCUGACCUCa	2	18	678	700	[hg19:19:12224888-12224910:+]	0.5201	125	0	-17.44	-0.1962
MIMAT0000063	hsa-let-7b	54956	PARP16	uc002aoq.2	NM_017851	uugguguguuggaUGAUGGAGu	:|||||||	gccugguguggggGCUACCUCa	2	10	10	31	[hg19:15:65551714-65551735:-]	0.6973	141	7	-17.42	-1.0866
MIMAT0000063	hsa-let-7b	4751	NEK2	uc001his.3	AY045701	uugguGUGUUGGAUGA-UGGAGu	| |:|::| || |||||	augguCUCGAUUUCCUGACCUCg	2	18	458	480	[hg19:1:211839924-211839946:-]	0.507	121	0	-17.76	-0.1926
MIMAT0000063	hsa-let-7b	2628	GATM	uc001zvc.2	NM_001482	uugguguGUUGGAUGAUGGAGu	:|||| |||||||	uaauaauUAACCAUCUACCUCu	2	16	289	310	[hg19:15:45653997-45654018:-]	0.7108	155	7	-17.48	-1.2362
MIMAT0000063	hsa-let-7b	2628	GATM	uc001zvc.2	NM_001482	uuGGUGUGUUGGAUGAUGGAGu	:||:|: || | :||||||	uuUCAUAU-ACAUCUUACCUCa	2	21	668	688	[hg19:15:45653619-45653639:-]	0.6731	142	6	-19.08	-0.2961
MIMAT0000063	hsa-let-7b	55624	POMGNT1	uc001cpi.1	AK055301	uuggUGUGUUG-GAUGAUGGAGu	|:| ||: ||||||||||	gaggAUAAAAUACUACUACCUCa	2	19	416	438	[hg19:1:46657293-46657315:-]	0.5038	165	7	-21.57	-0.8093
MIMAT0000063	hsa-let-7b	63893	UBE2O	uc002jrn.3	BC007822	uuggUGUGUUGGAUGAUGGAGu	:|:| :|: :|||||||	gaugGCGCUGCUGGCUACCUCa	2	19	188	209	[hg19:17:74391848-74391869:-]	0.7719	154	7	-22.19	-0.6045
MIMAT0000063	hsa-let-7b	140883	ZNF280B	uc002zwc.1	NM_080764	uuGGUGUGUUGGAUGAUGGAGu	|::||:::|:|:|||||||	gcCUGCAUGGCUUGCUACCUCa	2	21	2776	2797	[hg19:22:22839295-22839316:-]	0.6681	172	7	-29.62	-0.4754
MIMAT0000063	hsa-let-7b	150381	LOC150381	uc011aqw.1	NR_027034	uuggugUGUUGGAUGAUGG-AGu	|||| ||:||||| ||	acgagaACAA-CUGCUACCAUCu	2	17	1485	1506	[hg19:22:46454252-46454273:+]	0.5653	126	0	-19.29	-0.6151
MIMAT0000063	hsa-let-7b	9568	GABBR2	uc004ays.2	NM_005458	uugGUGUGUUGGAU-GAUGGAGu	||| :: |||: |||||||	aaaCACCUGUCCUGCCUACCUCa	2	20	1308	1330	[hg19:9:101051536-101051558:-]	0.6992	158	7	-23.84	-0.4816
MIMAT0000063	hsa-let-7b	71	ACTG1	uc002kal.1	NM_001614	uugGUGUGUUGGAUGAU-GGAGu	||||| | |:||| ||||	gcaCACACCUCAUGCUAGCCUCa	2	20	70	92	[hg19:17:79477624-79477646:-]	0.6419	131	0	-24.2	-0.6003
MIMAT0000063	hsa-let-7b	3696	ITGB8	uc003suu.2	NM_002214	uugGUG-UGUUGGAUGAUGGAGu	||| |:| | |:|||||||	uugCACAAUAUCAUGCUACCUCu	2	20	1591	1613	[hg19:7:20451211-20451233:+]	0.6652	162	7	-22.2	-0.1705
MIMAT0000063	hsa-let-7b	5018	OXA1L	uc001wgo.2	CR619654	uuGGUGUGUUGGAUGAUGGAGu	:|:| || | ||||||||	ugUCGCCCA--C-ACUACCUCu	2	21	325	343	[hg19:14:23236538-23236556:+]	0.7015	147	7	-17.8	-0.3751
MIMAT0000063	hsa-let-7b	641649	TMEM91	uc002oqi.2	AL833095	uugguGUGUUGGAUGA-UGGAGu	| |:| || || |||||	cugguCUCGAACUCCUGACCUCa	2	18	306	328	[hg19:19:41889171-41889193:+]	0.5072	121	0	-17.82	-0.2441
MIMAT0000063	hsa-let-7b	55159	RFWD3	uc002fda.2	NM_018124	uuGGUGUGUUGGA----UGAUGGAGu	|||:|: |:| ||||||||	caCCAUAUUCCUUUGUCACUACCUCu	2	21	2329	2354	[hg19:16:74655472-74655497:-]	0.5175	151	7	-24	-0.5102
MIMAT0000063	hsa-let-7b	7169	TPM2	uc003zxr.2	CR590682	uugguguGUUGGAUGAUGGAGu	| :::| |||||||	agcagguCUGUUUUCUACCUCa	2	16	180	201	[hg19:9:35682504-35682525:-]	0.5879	147	7	-18.32	-1.1782
MIMAT0000063	hsa-let-7b	10655	DMRT2	uc011llu.1	NM_006557	uuggUGUGUUGGAUGAUGGAGu	|| : ||| |||||||	agggACCUUCCCU-CUACCUCc	2	19	476	496	[hg19:9:1056250-1056270:+]	0.7063	148	7	-18.18	-0.2099
MIMAT0000063	hsa-let-7b	6453	ITSN1	uc002ysx.2	DQ679756	uuGGUGUGUUGGAUGAUGGAGu	|::|| |:| :||||||	caCUGCAGAGCAGUUUACCUCa	2	21	149	170	[hg19:21:35209441-35209462:+]	0.7394	140	6	-21.76	-0.114
MIMAT0000063	hsa-let-7b	286140	RNF5P1	uc011jqq.1	NR_003129	uugguGUGUUGGA-UGAUGGAGu	|:| ||| ||||||||	gcuucCGCCCCCUCACUACCUCc	2	18	411	433	[hg19:6_ssto_hap7:3496242-3496264:+]	0.6253	156	7	-22.43	-1.0073
MIMAT0000063	hsa-let-7b	197187	MGC23284	uc002fli.3	NR_024399	uuGGUGUGUUGGAUGA-UGGAGu	:|| ::::|| :|| |||||	cuUCAAGUGGCCGGCUCACCUCa	2	21	211	233	[hg19:16:88737867-88737873,88738221-88738236:+]	0.5205	124	0	-17.25	-0.1333
MIMAT0000063	hsa-let-7b	29777	ABT1	uc003nii.2	NM_013375	uuGGUGUGUUGGAU-GAUGGAGu	|: ::| |||: |||||||	ugCUCUGCUUCCUGUCUACCUCa	2	21	33	55	[hg19:6:26598906-26598928:+]	0.571	151	7	-21.51	-0.7447
MIMAT0000063	hsa-let-7b	151056	PLB1	uc002rmf.1	CR612785	uugguGUGUUGGAUGAUGGAGu	|:||| ||||||||	ugggcCGCAA--GACUACCUCc	2	18	1293	1312	[hg19:2:28863803-28863822:+]	0.7012	150	7	-21.3	-0.4536
MIMAT0000063	hsa-let-7b	388428	LOC388428	uc010wuk.1	BC171777	uuGGUGUGUU-GGA---UGAUGGAGu	|| || :: ||| ||||||||	ugCCCCAGGGUCCUUCAACUACCUCa	2	21	248	273	[hg19:17:79155351-79155376:+]	0.5718	150	7	-22.67	-1.0519
MIMAT0000063	hsa-let-7b	80740	LY6G6C	uc003nwh.2	NM_025261	uuGGUGUGUUGGAUGA-UGGAGu	|||: | | |||| |||||	ccCCAUCCCCCAUACUCACCUCu	2	21	394	416	[hg19:6:31686457-31686479:-]	0.5523	128	0	-17.36	-0.8154
MIMAT0000063	hsa-let-7b	7062	TCHH	uc001ezp.2	NM_007113	uugguGUGUUGGA---UGAUG-GAGu	|| ||:|| ||||| |||	ucuucCAAAAUCUUAAACUACGCUCa	2	18	127	152	[hg19:1:152079709-152079734:-]	0.619	120	0	-19.3	-1.2453
MIMAT0000063	hsa-let-7b	10941	UGT2A1	uc003hem.3	NM_006798	uuggUGUGUU-GGAUGAUGGAgu	|||||| ||||||||	ucugACACAAGGAUACUACCUaa	3	19	255	277	[hg19:4:70454813-70454835:-]	0.4902	145	0	-19.69	-0.1836
MIMAT0000063	hsa-let-7b	100130155	LOC100130155	uc003xvd.2	AK124256	uuGGUGUGUU--GGAUGAUGGAGu	|: :| || | |||||||||	ucCUUUAGAAUUCAUACUACCUCa	2	21	748	771	[hg19:8:65294252-65294275:+]	0.5663	155	7	-20.43	-0.8033
MIMAT0000063	hsa-let-7b	3316	HSPB2	uc001pmg.2	NM_001541	uuGGU-GUGU-UGGA-UGAUGGAGu	||| || | ||| |||||||	acCCAGCAAAUCCCUCUCUACCUCc	2	21	17	41	[hg19:11:111784636-111784660:+]	0.5876	149	7	-19.78	-0.3872
MIMAT0000063	hsa-let-7b	30835	CD209	uc002mht.2	NM_021155	uuGGUGU-GU-UGGA-UGAU-GGAGu	:||:| || :||| |||| ||||	aaUCAUAUCAUGCCUCACUACCCUCu	2	21	2918	2943	[hg19:19:7804982-7805007:-]	0.5453	125	0	-21.65	-0.2676
MIMAT0000063	hsa-let-7b	54978	C2orf18	uc002rhp.1	NM_017877	uugguGUGUUGGAUGA-UGGAGu	| |||:|| || |||||	augguCUCAAUCUCCUGACCUCa	2	18	1219	1241	[hg19:2:27002598-27002620:+]	0.5136	129	0	-19.75	-0.1205
MIMAT0000063	hsa-let-7b	22849	CPEB3	uc001khw.1	NM_014912	uuGGUGUGUUGGAUGAUGGAgu	|:||| || : ||||||	acCUACAGAAAU--CUACCUaa	3	21	2383	2402	[hg19:10:93809567-93809586:-]	0.7352	133	0	-17.41	-0.1325
MIMAT0000063	hsa-let-7b	22849	CPEB3	uc001khw.1	NM_014912	uuggUGUGUUGGA-----UGAUGGAGu	|||::|:|| | ||||||	acugACAUGAUCUUUUGCAAUACCUCa	2	19	2171	2197	[hg19:10:93809772-93809798:-]	0.856	121	6	-18.49	-0.2059
MIMAT0000063	hsa-let-7b	10780	ZNF234	uc002oyl.3	NM_001144824	uugguGUGUUGGAUGA-UGGAGu	| ||| || || |||||	cugguCUCAAACUCCUGACCUCa	2	18	337	359	[hg19:19:44662609-44662631:+]	0.5056	125	0	-17.44	-0.1028
MIMAT0000063	hsa-let-7b	5129	CDK18	uc001hcq.2	NM_212502	uuGGUGUGUU-GGAU--GAU-GGAGu	|||: ||: |||| ||| ||||	uuCCAU-CAGCCCUACCCUACCCUCa	2	21	594	618	[hg19:1:205501100-205501124:+]	0.4948	120	0	-21.33	-0.2337
MIMAT0000063	hsa-let-7b	56181	FAM54B	uc001bkq.3	NM_001099625	uuGGUGUGUUGGAU--GAU-GGAGu	|:: |||||| | ||| ||||	uaCUGAACAACCAAAUCUACCCUCc	2	21	620	644	[hg19:1:26159137-26159161:+]	0.6612	127	0	-18.9	-0.5612
MIMAT0000063	hsa-let-7b	104	ADARB1	uc010gpx.2	NR_027672	uuGGUGUGUUGGAUGAUG-GAGu	|| : | ||:|||||| |||	uuCCCUCCCACUUACUACGCUCc	2	21	1428	1450	[hg19:21:46641934-46641956:+]	0.7263	132	0	-18.19	-0.2787
MIMAT0000063	hsa-let-7b	5111	PCNA	uc002wlp.2	NM_182649	uuGGUGUGUUGGAUGAUGGAGu	:||| ||| :| ||||||	ugUCAC-CAAAUUUGUACCUCu	2	21	81	101	[hg19:20:5095828-5095848:-]	0.6311	130	6	-17.83	-0.3077
MIMAT0000063	hsa-let-7b	388591	RNF207	uc001amg.2	NM_207396	uuGGUGUGUU-GGAUGAUGGAGu	:|| :|:| :|| |||||||	guUCAAGCGAUUCUCCUACCUCa	2	21	485	507	[hg19:1:6279952-6279974:+]	0.5065	159	7	-21.15	-0.1457
MIMAT0000063	hsa-let-7b	79947	DHDDS	uc001bmk.2	NM_024887	uuGGUGU-GUUGG---AUGAUG-GAGu	| ||| ||||| |:|||| |||	agCAACACCAACCAAAUGCUACUCUCu	2	21	1136	1162	[hg19:1:26796758-26796784:+]	0.5561	126	0	-21.34	-0.5547
MIMAT0000063	hsa-let-7b	23590	PDSS1	uc001isw.2	BC063635	uugGUGUGUUGGAU-GAUGGAGu	|| |||| | | |||||||	gugCA-ACAAACAACCUACCUCg	2	20	5	26	[hg19:10:27035271-27035292:+]	0.7701	156	7	-21	-0.5249
MIMAT0000063	hsa-let-7b	57654	KIAA1530	uc003gde.3	NM_020894	uugguGUGUUGGAUGAU-GGAGu	| |:| || ||| ||||	gugauCUCGAACUCCUAGCCUCa	2	18	970	992	[hg19:4:1380719-1380741:+]	0.5099	121	0	-17.13	-0.1077
MIMAT0000063	hsa-let-7b	84068	SLC10A7	uc010ioz.2	DQ871036	uugGUGUGUUGGAU-GAUGGAGu	| | ||||:|| |||||||	ccgCCCCCAACUUAUCUACCUCu	2	20	1889	1911	[hg19:4:147175789-147175811:-]	0.5998	166	7	-24.07	-0.7844
MIMAT0000063	hsa-let-7b	5342	PLGLB2	uc002ssd.2	NM_002665	uuGGUGUGUU-GGAUGAUGGAGu	:|| :|:| :|| |||||||	guUCAAGCGAUUCUCCUACCUCa	2	21	2292	2314	[hg19:2:87237930-87237952:-]	0.5943	159	7	-21.15	-0.1799
MIMAT0000063	hsa-let-7b	414152	C10orf105	uc001jsa.1	AK123442	uuGGUGUGUU-GGAUGAU-GGAGu	||| :|| |:| ||| ||||	cuCCAAUUAAUCUUUCUAGCCUCa	2	21	1303	1326	[hg19:10:73474367-73474390:-]	0.5245	123	0	-20.18	-0.1998
MIMAT0000063	hsa-let-7b	80216	ALPK1	uc003iaq.2	AK026323	uuGGUGUGUUGGAUGA-UGGAGu	:|||| ::|||:|| |||||	acUCACAAGGCCUGCUCACCUCa	2	21	337	359	[hg19:4:113335786-113335808:+]	0.525	140	0	-27.39	-0.2981
MIMAT0000063	hsa-let-7b	25914	RTTN	uc002lkn.2	AL117635	uuGGUGUGUUGGAUGAUGGAGu	|| | :|| |:|||||||	uaCCUGAAGACGUGCUACCUCu	2	21	92	113	[hg19:18:67671284-67671305:-]	0.5011	160	7	-22.11	-0.3389
MIMAT0000063	hsa-let-7b	7576	ZNF28	uc002qac.2	NM_006969	uuGGUGUGUUGGAUGAUGGAGu	:||| | |||| |||||||	auUCAC-CCACCU-CUACCUCc	2	21	1787	1806	[hg19:19:53301135-53301154:-]	0.5047	160	7	-21.99	-0.1126
MIMAT0000063	hsa-let-7b	442213	C6orf138	uc003ozf.2	BC136779	uugguGUGUUGGAUGA-UGGAGu	| |:|:|| || |||||	augguCUCGAUCUCCUGACCUCa	2	18	949	971	[hg19:6:47868672-47868694:-]	0.5	125	0	-19.69	-0.1157
MIMAT0000063	hsa-let-7b	9374	PPT2	uc011iup.1	NM_138717	uuGGUGUGUUGGAUGAUGGAGu	||| :| || |||||||	uuCCAGGCCUCC-CCUACCUCa	2	21	196	216	[hg19:6_qbl_hap6:3391943-3391963:+]	0.7594	150	7	-23.18	-0.6898
MIMAT0000063	hsa-let-7b	25912	C1orf43	uc009wos.1	BC088353	uuGGUGUGUUGGAUG-AUGGAGu	|||: ||: : || ||||||	aaCCAUCCAGGUGACAUACCUCc	2	21	79	101	[hg19:1:154180018-154180040:-]	0.8126	128	6	-19.54	-0.5891
MIMAT0000063	hsa-let-7b	23587	C17orf81	uc002gfj.2	NM_203413	uuggUGUGUUGGA----UGAU-GGAGu	|| |||||| :||| ||||	ccagACCCAACCUGUUAGCUACCCUCa	2	19	731	757	[hg19:17:7162838-7162864:+]	0.5473	121	0	-21.53	-0.3421
MIMAT0000063	hsa-let-7b	10562	OLFM4	uc001vhl.2	NM_006418	uuGGUGUGUUGGAUGAUGGAGu	| ::| ||:|| |||||||	guCAGUAGAAUCUUCUACCUCa	2	21	694	715	[hg19:13:53625600-53625621:+]	0.5907	164	7	-22.7	-1.1202
MIMAT0000063	hsa-let-7b	9208	LRRFIP1	uc002vxc.2	NM_001137550	uugguguGUUGGAUGAUGGAGu	||::|| |||||||	aagccuuCAGUCU-CUACCUCu	2	16	1974	1994	[hg19:2:238690149-238690169:+]	0.5396	153	7	-23.72	-0.1896
MIMAT0000063	hsa-let-7b	57335	ZNF286A	uc010cot.2	NM_001130842	uugGU-GUGUUG-GAUGAUGGAGu	|| || ||: || |||||||	cugCAUCAAAAUACUCCUACCUCu	2	20	2619	2642	[hg19:17:15623223-15623246:+]	0.5578	157	7	-17.59	-0.1394
MIMAT0000063	hsa-let-7b	79175	ZNF343	uc002wge.1	NM_024325	uuGGU-GUGUUGGAUGAUGGAGu	|:| | ||| : ||||||||	ugCUACCCCAAGUCACUACCUCa	2	21	1170	1192	[hg19:20:2462615-2462637:-]	0.5056	159	7	-22.39	-0.4027
MIMAT0000063	hsa-let-7b	50807	ASAP1	uc003yta.1	NM_018482	uugGUGUGUUGGAUGAUGGAGu	| | ::|: ||:||||||	ccgCCCCUGAUAUAUUACCUCa	2	20	661	682	[hg19:8:131066295-131066316:-]	0.6787	143	6	-19.43	-0.1398
MIMAT0000063	hsa-let-7b	7504	XK	uc004ddq.2	NM_021083	uugguguguuGGAU-GAUGGAGu	|| | |||||||	auacccuuuuCCAACCUACCUCa	2	13	2987	3009	[hg19:X:37590702-37590724:+]	0.6227	143	7	-19.05	-0.3821
MIMAT0000063	hsa-let-7b	64225	ATL2	uc010ynm.1	AK294049	uugGUGUGUUG----GAUGAUGGAGu	:|:::||| :| :||||||	uuaUAUGUAACUCUUUUUUUACCUCa	2	20	308	333	[hg19:2:38523292-38523317:-]	0.6367	130	6	-19.36	-0.3812
MIMAT0000063	hsa-let-7b	203259	C9orf25	uc003zul.2	BC041009	uuGGUGUGUUGG---AUGAUGGAGu	||:| ||||| | |||||||	cuCCGC-CAACCCAUUCCUACCUCc	2	21	2000	2023	[hg19:9:34398939-34398962:-]	0.5598	157	7	-24.3	-0.1032
MIMAT0000063	hsa-let-7b	83451	ABHD11	uc003tzb.2	NM_148912	uugguGUGUUGGAUGAUG-GAGu	||| ||| ||||| |||	gagauCAC-ACC-ACUACACUCc	2	18	251	271	[hg19:7:73150618-73150638:-]	0.5041	121	0	-18.72	-0.257
MIMAT0000063	hsa-let-7b	375287	RBM43	uc002txh.2	NM_198557	uugGUGUGUUGGAUGA-UGGAGu	:||| |:|: ||| |||||	ggaUACAAAGCUGACUCACCUCa	2	20	1703	1725	[hg19:2:152105695-152105717:-]	0.5197	131	0	-19.37	-0.1445
MIMAT0000063	hsa-let-7b	10076	PTPRU	uc001bru.2	NM_005704	uuggugUGUUGGAU-GAUGGAGu	|| ||: | |||||||	gauaugACUACUGACCUACCUCg	2	17	1045	1067	[hg19:1:29653218-29653240:+]	0.7727	151	7	-19.07	-0.277
MIMAT0000063	hsa-let-7b	347746	PAR-SN	uc001yxb.3	NR_022011	uuggUGUGUUGGAUGAUGGAGu	:|: |||| |||||||	caugGCGAAACC--CUACCUCu	2	19	1214	1233	[hg19:15:25228354-25228373:+]	0.5318	151	7	-18.31	-0.1651
MIMAT0000063	hsa-let-7b	10910	SUGT1	uc001vhc.2	NM_001130912	uuGGUGUGUUGGAUGAUGGAGu	::|:|| :|| :||||||	gaUUAUAC-UUCU-UUACCUCu	2	21	102	121	[hg19:13:53262072-53262091:+]	0.6253	132	6	-18.06	-0.1884
MIMAT0000063	hsa-let-7b	5218	CDK14	uc003ukz.1	NM_012395	uuggUGUGUUGGAUGAUGGAGu	| :|:|::| |||||||	ugagAAGCGAUUU-CUACCUCg	2	19	2715	2735	[hg19:7:90839166-90839186:+]	0.6476	152	7	-19.54	-0.1253
MIMAT0000063	hsa-let-7b	728116	ZBTB8B	uc001bvl.3	NM_001145720	uugguguGUUGGAUGAUGGAGu	| :||| |||||||	uugagucCUGCCUUCUACCUCc	2	16	1343	1364	[hg19:1:32952362-32952383:+]	0.5103	155	7	-18.26	-0.2474
MIMAT0000063	hsa-let-7b	728116	ZBTB8B	uc001bvl.3	NM_001145720	uuGGUGUGUUGGAUGAUGGAGu	:||| : :| |||||||	agUCACUUUUAUUUCUACCUCu	2	21	1707	1728	[hg19:1:32952726-32952747:+]	0.5732	148	7	-18.2	-0.9092
MIMAT0000063	hsa-let-7b	1756	DMD	uc004dcp.1	NM_004018	uuGGUGUGUUGGAUGAUGGAGu	:||::| |::| |||||||	ucUCAUGCUAUUU-CUACCUCa	2	21	1835	1855	[hg19:X:31138095-31138115:-]	0.6567	158	7	-19.36	-0.9711
MIMAT0000063	hsa-let-7b	1281	COL3A1	uc002uqj.1	NM_000090	uuGGUGUGUUGGA--UGAUGGAGu	|| | | |::| ||||||||	gcCCUCCCUAUUUUAACUACCUCa	2	21	392	415	[hg19:2:189876892-189876915:+]	0.6057	155	7	-18.47	-1.2048
MIMAT0000063	hsa-let-7b	1876	E2F6	uc002rbh.2	NM_198256	uugGUGUGUUG--GAUGAUGGAGu	:|| :|:| :| |||||||	acaUACCUAGCUGUUUCUACCUCa	2	20	1001	1024	[hg19:2:11585579-11585602:-]	0.6206	150	7	-21.39	-0.925
MIMAT0000063	hsa-let-7b	85407	NKD1	uc002egg.1	NM_033119	uugGUGUGUUGGAUGAUGGAGu	:| |||: ||:|||||||	agaUAAACAG-CUGCUACCUCu	2	20	414	434	[hg19:16:50668106-50668126:+]	0.6697	161	7	-20.54	-0.9355
MIMAT0000063	hsa-let-7b	1996	ELAVL4	uc001csb.2	NM_021952	uuGGUGUGUUG-GAUGAUGGAGu	||| :||| :||||||||:	agCCAGCUAACUUUACUACCUUc	2	21	317	339	[hg19:1:50667167-50667189:+]	0.8104	151	0	-22.03	-0.1036
MIMAT0000063	hsa-let-7b	9825	SPATA2	uc002xuw.2	NM_006038	uuGGUGUGUUGGAUGAUGGAGu	|:|: :| | |||||||	aaCUAUCUAUACACCUACCUCc	2	21	1003	1024	[hg19:20:48521132-48521153:-]	0.539	148	7	-18.84	-0.1037
MIMAT0000063	hsa-let-7b	2074	ERCC6	uc001jhs.3	NM_000124	uuGGUGUGUUGGAUGAUGGAGu	:::||::|: | |||||||	guUUGCAUGAUGU-CUACCUCa	2	21	112	132	[hg19:10:50666729-50666749:-]	0.5524	154	7	-17.3	-0.8068
MIMAT0000063	hsa-let-7b	9654	TTLL4	uc002viy.2	NM_014640	uugGUGUGU-UGGAUGAUGGAGu	||:: : |:| :|||||||	gagCAUGGGCAUCAGCUACCUCa	2	20	30	52	[hg19:2:219619142-219619164:+]	0.6475	150	7	-17.96	-0.2968
MIMAT0000063	hsa-let-7b	54849	DEF8	uc002fpn.1	NM_207514	uugGUGUGUUGGAU--GAUGGAGu	|| : : |||: |||||||	gggCAGGGGUCCUGACCUACCUCa	2	20	1529	1552	[hg19:16:90033900-90033923:+]	0.4918	146	7	-20.87	-0.1692
MIMAT0000063	hsa-let-7b	79895	ATP8B4	uc001zxu.2	NM_024837	uuggugUGUUGGAU-GAUGGAGu	||| ||| |||||||	augaggACAUACUACCUACCUCa	2	17	1228	1250	[hg19:15:50151141-50151163:-]	0.6171	155	7	-20.88	-0.6859
MIMAT0000063	hsa-let-7b	58985	IL22RA1	uc001biq.1	NM_021258	uugguGUGUUGGAUGAUGGAGu	||:|| | |||||||	gggauCAUAA-CACCUACCUCa	2	18	922	942	[hg19:1:24446353-24446373:-]	0.619	151	7	-21.01	-0.6874
MIMAT0000063	hsa-let-7b	2559	GABRA6	uc003lyu.2	NM_000811	uuGGUG-UGUUGGAUGAUGGAGu	:|:| ::: :|| :||||||	ccUCGCUGUGCUCUUUUACCUCa	2	21	535	557	[hg19:5:161129314-161129336:+]	0.6565	135	6	-19.59	-0.2739
MIMAT0000063	hsa-let-7b	93986	FOXP2	uc003vgz.2	NM_148898	uuGGUGUGUUGG-AU----GAUGGAGu	:| :|||||: || :||||||	gaUCUUACAACUGUACUCUUUACCUCc	2	21	743	769	[hg19:7:114330724-114330750:+]	0.7411	134	6	-19.23	-0.1616
MIMAT0000063	hsa-let-7b	4602	MYB	uc003qfd.2	AY787472	uuGGUGUGUUGGAUGAUGGAGu	|| | || |:|||||||	guCCCCUGAAGAUGCUACCUCa	2	21	1742	1763	[hg19:6:135521321-135521337,135521428-135521432:+]	0.7106	156	7	-19.99	-0.3192
MIMAT0000063	hsa-let-7b	7133	TNFRSF1B	uc001att.2	NM_001066	uuGGUGUGUUGGAUGAUGGAGu	:| | | | || |||||||	caUCUCUCUA-CUCCUACCUCa	2	21	1248	1268	[hg19:1:12268325-12268345:+]	0.5797	150	7	-17.78	-0.2308
MIMAT0000063	hsa-let-7b	23608	MKRN1	uc003vvt.2	NM_013446	uuggUGUGUUGGAUGA-UGGAGu	|| ::::||:|| |||||	gugaAC-UGGUCUGCUGACCUCa	2	19	17	38	[hg19:7:140154279-140154300:-]	0.6262	120	0	-19.68	-0.1044
MIMAT0000063	hsa-let-7b	64600	PLA2G2F	uc009vpp.1	NM_022819	uuggUGUGU-UGGAUGAUGGAGu	|:| | :||| |||||||	augaAUAAAGGCCUCCUACCUCa	2	19	1957	1979	[hg19:1:20476851-20476873:+]	0.4983	157	7	-20.51	-0.3103
MIMAT0000063	hsa-let-7b	55203	LGI2	uc003grf.2	NM_018176	uugGUGUGUUGGAUGA-UGGAGu	||||: | |||| |||||	augCACAUUA-GUACUCACCUCa	2	20	2998	3019	[hg19:4:25002054-25002075:-]	0.5862	125	0	-19.09	-0.5213
MIMAT0000063	hsa-let-7b	254122	SNX32	uc001ofr.2	NM_152760	uuggugUGUUGGAUGAU-GGAGu	|||:||| ||| ||||	ugaggaACAGCCU-CUACCCUCa	2	17	265	286	[hg19:11:65621071-65621092:+]	0.4919	126	0	-21.43	-0.2535
MIMAT0000063	hsa-let-7b	126526	C19orf47	uc002onh.2	NM_178830	uuggUGUGUUGGAUGAUGGAGu	|| || ::| |||||||	cagaACCCACUUUUCUACCUCu	2	19	259	280	[hg19:19:40827509-40827530:-]	0.5421	158	7	-20.83	-0.3599
MIMAT0000063	hsa-let-7b	400242	FLJ45244	uc001yee.1	AK127179	uugguguGUUGGAUGAUG-GAGu	|| ||| |||| |||	ggguagcCAUCCUUCUACUCUCu	2	16	168	190	[hg19:14:95643987-95644009:+]	0.5093	123	0	-17.52	-0.1578
MIMAT0000063	hsa-let-7b	5089	PBX2	uc003oav.1	NM_002586	uuggUGUGUUGGAUGAUGGAGu	|| ||: : |||||||	ucugACUCAGAUAUCUACCUCg	2	19	598	619	[hg19:6:32153540-32153561:-]	0.6777	150	7	-18.58	-0.3704
MIMAT0000063	hsa-let-7b	10336	PCGF3	uc003gbe.2	NM_006315	uuggUGUGUUGGAU-GAUGGAGu	|:|: ||||: |||||||	auaaAUAUUACCUGUCUACCUCa	2	19	1764	1786	[hg19:4:761631-761653:+]	0.6096	161	7	-22.63	-0.5404
MIMAT0000063	hsa-let-7b	85027	C5orf62	uc003lsw.2	NM_032947	uuGGUGUGUUGGAUGAUGGAGu	|| ::| |:| |||||||	auCCCUGC-CCUUUCUACCUCa	2	21	394	414	[hg19:5:150175390-150175410:+]	0.7082	150	7	-20.87	-0.987
MIMAT0000063	hsa-let-7b	51434	ANAPC7	uc001tqp.3	NM_001137664	uugguGUGUUGGAUGAUGGAGu	:|:| |: :||||||:	uugucUAUAUCUAGCUACCUUa	2	18	455	476	[hg19:12:110813391-110813412:-]	0.5917	137	0	-17.56	-0.1789
MIMAT0000063	hsa-let-7b	64856	VWA1	uc001afs.2	NM_022834	uuGGUGUGUUGGAUGA-UGGAGu	:|||:||| |:|| |||||	cgUCACGCAA--UGCUCACCUCg	2	21	903	923	[hg19:1:1376070-1376090:+]	0.5039	129	0	-22.88	-0.1014
MIMAT0000063	hsa-let-7b	404220	C6orf201	uc011dhw.1	AK301893	uuGGUGUGUUGGAU-GA-UGGAGu	:|:|:| :|:|: || |||||	ucUCGCGCUGCUUGCCUGACCUCu	2	21	221	244	[hg19:6:4125438-4125461:+]	0.5048	123	0	-21.25	-0.1556
MIMAT0000063	hsa-let-7b	2524	FUT2	uc010emc.2	NM_000511	uugguGUGUUGGAUGA-UGGAGu	| ||| || || |||||	cugguCUCAAACUCCUGACCUCa	2	18	1335	1357	[hg19:19:49208580-49208602:+]	0.5023	125	0	-17.44	-0.176
MIMAT0000063	hsa-let-7b	55582	KIF27	uc004ana.2	NM_017576	uuggUGUGUUGGA-UGAUGGAGu	:| ||| :| ||||||||	uaaaGCUCAAGUUCACUACCUCu	2	19	65	87	[hg19:9:86451829-86451851:-]	0.5615	157	7	-17.92	-1.0443
MIMAT0000063	hsa-let-7b	135644	TRIM40	uc011grv.1	NM_138700	uuGGUGUGUUGGAUGA-UGGAGu	|| ||| | :|| |||||	caCCUCACUUCAGGCUCACCUCa	2	21	18	40	[hg19:6_mann_hap4:1464172-1464194:+]	0.5789	120	0	-21.92	-0.181
MIMAT0000063	hsa-let-7b	8743	TNFSF10	uc003fie.2	DQ848564	uugguGUGUUGGAUGAUGGAGu	|| :||: |||||||	ucuuuCAGGACU--CUACCUCa	2	18	618	637	[hg19:3:172224037-172224056:-]	0.5425	146	7	-17.84	-0.9299
MIMAT0000063	hsa-let-7b	9374	PPT2	uc003nzw.2	NM_138717	uuGGUGUGUUGGAUGAUGGAGu	||| :| || |||||||	uuCCAGGCCUCC-CCUACCUCa	2	21	196	216	[hg19:6:32130923-32130943:+]	0.5862	150	7	-23.18	-0.3525
MIMAT0000063	hsa-let-7b	2204	FCAR	uc002qhr.1	NM_002000	uugguGUGUUGGAUGA-UGGAGu	| |:| || || |||||	cugguCUCGAACUCCUGACCUCa	2	18	303	325	[hg19:19:55401532-55401554:+]	0.5223	121	0	-17.82	-0.1434
MIMAT0000063	hsa-let-7b	3222	HOXC5	uc001set.2	NR_003084	uuGGUG-UGUUGGAUGAUGGAGu	|||| :|||| :|||||||	uuCCACUUUAACC-GCUACCUCa	2	21	623	644	[hg19:12:54428127-54428148:+]	0.7327	161	7	-28.81	-0.5798
MIMAT0000063	hsa-let-7b	285	ANGPT2	uc003wql.3	AK310171	uugguGUGUUGGAUGA-UGGAGu	| |:| ||:|| |||||	cugguCUCGAACUGCUGACCUCa	2	18	624	646	[hg19:8:6365754-6365776:-]	0.5065	125	0	-19.86	-0.1831
MIMAT0000063	hsa-let-7b	23457	ABCB9	uc001udm.3	NM_019625	uuGGUGUGUUGGAUGAUGGAGu	| |:| |:: |||||||||	guCAAUAAAGUGUACUACCUCu	2	21	889	910	[hg19:12:123413548-123413569:-]	0.5621	164	7	-18.9	-0.3765
MIMAT0000063	hsa-let-7b	23457	ABCB9	uc001udm.3	NM_019625	uuGGUGUG-UUGGA-UGAU-GGAGu	|: ||| :|||| ||| ||||	gcCUUCACGGACCUCCCUAGCCUCc	2	21	210	234	[hg19:12:123414224-123414248:-]	0.4235	122	0	-20.31	-0.1276
MIMAT0000063	hsa-let-7b	5600	MAPK11	uc003bkr.2	NM_002751	uuggUGUGUUGGAUGAUGGAGu	:| |: :|| |||||||	ccugGCCCGCUCU-CUACCUCu	2	19	975	995	[hg19:22:50702382-50702402:-]	0.514	148	7	-20.17	-0.1095
MIMAT0000063	hsa-let-7b	285074	LOC285074	uc010fgw.2	NR_026846	uuGGUGUGUUGGAUGA-UGGAGu	|| :| ||| ||| |||||	gcCCUAGCCACC-ACUGACCUCa	2	21	118	139	[hg19:2:87257882-87257903:-]	0.7081	122	0	-19.81	-0.8564
MIMAT0000063	hsa-let-7b	9069	CLDN12	uc003ukr.2	NM_012129	uuggugUGUUGGAUGAUGGAGu	|| :|| |||||||	uuugugACUUUCUUCUACCUCa	2	17	536	557	[hg19:7:90043261-90043282:+]	0.5898	152	7	-18.79	-1.0365
MIMAT0000063	hsa-let-7b	1174	AP1S1	uc003uxv.3	NM_001283	uuGGUGUGUUGGAUGAUGGAGu	:| | | ||| |||||||	ccUCCCUCCACCCCCUACCUCc	2	21	160	181	[hg19:7:100804007-100804028:+]	0.6011	156	7	-18.41	-0.2577
MIMAT0000063	hsa-let-7b	1174	AP1S1	uc003uxv.3	NM_001283	uuGGUGUGUUGGAUGAUGGAGu	:| ||:||| |||||||	ugUCCCAUAAC---CUACCUCc	2	21	381	399	[hg19:7:100804228-100804246:+]	0.6721	152	7	-21.42	-0.413
MIMAT0000063	hsa-let-7b	5586	PKN2	uc001dmn.2	NM_006256	uugGUGUGUUGGAUGAUGGAGu	||| || || ||||||	uaaCACUAAAGCU-GUACCUCa	2	20	1214	1234	[hg19:1:89300345-89300365:+]	0.651	125	6	-18.35	-0.1159
MIMAT0000063	hsa-let-7b	55128	TRIM68	uc001lzf.1	NM_018073	uugguGUGUUGGAUGA-UGGAGu	| |:|:|| || |||||	augguCUCGAUCUCCUGACCUCa	2	18	976	998	[hg19:11:4620508-4620530:-]	0.5053	125	0	-19.69	-0.1541
MIMAT0000063	hsa-let-7b	89866	SEC16B	uc009wwy.1	AK098627	uugGUGUGUUGGAUGAUGGAGu	:|| : |:| |||||||	uaaUACCUCCCUUUCUACCUCa	2	20	914	935	[hg19:1:177898171-177898192:-]	0.7009	151	7	-21.03	-0.8897
MIMAT0000063	hsa-let-7b	84936	ZFYVE19	uc001zmx.1	CR603480	uuGGUGUGUUGGAUGAUG-GAGu	||| ||| |: |||| |||	caCCAGACAUCUGCCUACUCUCc	2	21	54	76	[hg19:15:41106377-41106399:+]	0.7453	128	0	-20.9	-0.5886
MIMAT0000063	hsa-let-7b	57715	SEMA4G	uc001krx.2	BC128579	uuGGUGUGUUGG-AUGAUGGAGu	:| :|| |: | |||||||	gcUCCUACCCCUGUCCUACCUCa	2	21	372	394	[hg19:10:102745022-102745044:+]	0.6837	147	7	-21.35	-0.451
MIMAT0000063	hsa-let-7b	79841	AGBL2	uc001ngg.2	NM_024783	uugguguguuggaugAUGGAGu	||||||	auggcagcacagauaUACCUCa	2	8	275	296	[hg19:11:47681429-47681450:-]	0.5955	120	6	-18.97	-0.2671
MIMAT0000063	hsa-let-7b	55785	FGD6	uc001tdp.3	NM_018351	uugGUG-UGUUGGAUGAUGGAGu	||: :| | || |||||||	aaaCAUGGCCAGCUUCUACCUCa	2	20	517	539	[hg19:12:95474757-95474779:-]	0.6463	154	7	-22.42	-0.371
MIMAT0000063	hsa-let-7b	994	CDC25B	uc002wjn.2	NM_021873	uuGGUGUGUU--GGAUGAUGGAGu	|::|:| | |||:|||||||	gcCUGCGCCAGUCCUGCUACCUCc	2	21	4	27	[hg19:20:3785612-3785635:+]	0.6166	163	7	-26.78	-0.152
MIMAT0000063	hsa-let-7b	130574	LYPD6	uc010fnt.2	AK309248	uuGGUGUGUUGGAUGAUG-GAGu	||| |:| ||:|||| |||	gaCCAGAUA--CUGCUACACUCa	2	21	726	746	[hg19:2:150325160-150325180:+]	0.7682	125	0	-22.73	-0.2502
MIMAT0000063	hsa-let-7b	170680	PSORS1C2	uc011gaa.1	NM_014069	uuggUGUGUUGGAUGAUGGAGu	:| :| :|| |||||||	cuaaGCCUACUCUCCUACCUCg	2	19	224	245	[hg19:6_dbb_hap3:2402621-2402642:-]	0.6553	154	7	-21.43	-0.2053
MIMAT0000063	hsa-let-7b	727924	LOC727924	uc001yub.1	BC107747	uugguGUGUUGGAUGAUGGAGu	| :||::| ||||||:	cugauCUUAAUUUUCUACCUUa	2	18	680	701	[hg19:15:22382560-22382581:+]	0.5923	141	0	-17.14	-0.1442
MIMAT0000063	hsa-let-7b	6790	AURKA	uc002xxi.1	NM_003600	uuggUGUGUUGGAUGAUGGAGu	||||: || |||||||	aggaACACGUGCU-CUACCUCc	2	19	618	638	[hg19:20:54944576-54944596:-]	0.4722	156	7	-19.34	-0.4932
MIMAT0000063	hsa-let-7b	3671	ISLR	uc002axh.1	NM_201526	uuGGUGUGUUGGAUGAUGGAGu	|: |||| ::| |||||||	gaCUUCACAUUUUCCUACCUCu	2	21	101	122	[hg19:15:74468587-74468608:+]	0.5233	164	7	-20.24	-0.5061
MIMAT0000063	hsa-let-7b	4049	LTA	uc011jjt.1	DQ123827	uuGGUGUGUUGGAUGA-UGGAGu	:|| || ||:|| |||||	ccUCAAACCUGCUGCUCACCUCa	2	21	81	103	[hg19:6_ssto_hap7:2871586-2871608:+]	0.6783	124	0	-22.36	-0.5808
MIMAT0000063	hsa-let-7b	1503	CTPS	uc001cgk.3	NM_001905	uugguguguuGGAUGAUGGAGu	:| ||||||||	accuuguuucUCAACUACCUCg	2	13	288	309	[hg19:1:41477608-41477629:+]	0.6064	148	7	-18.92	-0.5648
MIMAT0000063	hsa-let-7b	11159	RABL2A	uc010flb.2	NM_013412	uuGGUGUGUUGGAUGAUGGAGu	|||: | :|| |||||||	ggCCAUCCCCUCUUCUACCUCc	2	21	86	107	[hg19:2:114399792-114399813:+]	0.5099	160	7	-20.99	-0.4165
MIMAT0000063	hsa-let-7b	54482	CCDC76	uc001dsv.2	NM_019083	uuggugUGUUG-GAU-GAUGGAGu	||||: || |||||||	augauaACAAUAAUACCUACCUCa	2	17	1276	1299	[hg19:1:100615652-100615675:+]	0.5542	150	7	-17.92	-0.8339
MIMAT0000063	hsa-let-7b	4988	OPRM1	uc003qps.2	AY364230	uugGUGUGUUGGAU----GAUGGAGu	||||:|| || |||||||	uaaCACAUAAAGUAAAUGCUACCUCu	2	20	1827	1852	[hg19:6:154440237-154440262:+]	0.6049	154	7	-22.65	-0.3827
MIMAT0000063	hsa-let-7b	10620	ARID3B	uc002ayd.2	NM_006465	uuGGUGUGUUGGAUGAUGGAGu	| |:| ||||| |||||||	uuCAAUA-AACCU-CUACCUCu	2	21	2330	2349	[hg19:15:74890445-74890464:+]	0.6728	160	7	-21.54	-0.9216
MIMAT0000063	hsa-let-7b	6821	SUOX	uc001siz.2	NM_001032387	uugGUGUGUUGG---AUGAUGGAGu	:|:|| |:| |||||||||	guaUAUACUAUCUUAUACUACCUCu	2	20	380	404	[hg19:12:56399191-56399215:+]	0.5723	158	7	-20.45	-0.7916
MIMAT0000063	hsa-let-7b	7072	TIA1	uc002sgj.3	NM_022173	uuGGUGUGUUGGAUGAUGGAGu	|| :| ||:| |||||||	aaCCUUAAAAUC--CUACCUCu	2	21	1297	1316	[hg19:2:70438535-70438554:-]	0.6542	153	7	-17.17	-0.6905
MIMAT0000063	hsa-let-7b	55015	PRPF39	uc001wvz.3	NM_017922	uugGUGUGUU---G---GAU-GAUGGAGu	||||:|| | :|| :||||||	aaaCACAUAAGGGCUGGUUAUUUACCUCc	2	20	350	378	[hg19:14:45584466-45584494:+]	0.6134	128	6	-17.52	-0.1728
MIMAT0000063	hsa-let-7b	57553	MICAL3	uc002znm.2	BC046364	uuGGUGUGUUGGAUGAUGGAGu	| ::|| |:|| |||||||	aaCAGUACCAUCU-CUACCUCu	2	21	429	449	[hg19:22:18346971-18346991:-]	0.5451	158	7	-20.18	-0.1312
MIMAT0000063	hsa-let-7b	57508	INTS2	uc002izn.2	NM_020748	uuGGUGUGUUGGAUGAUGGAGu	|:|| :::|| |||||||	uaCUAC-UGGCC--CUACCUCa	2	21	1601	1619	[hg19:17:59943299-59943317:-]	0.6542	147	7	-20.8	-0.3521
MIMAT0000063	hsa-let-7b	2849	GPR26	uc001lhh.2	NM_153442	uuGGUGUGUUGGAU-GAUGGAGu	||| ::| :|| |||||||	ucCCAAUUGAAUUAUCUACCUCa	2	21	2634	2656	[hg19:10:125450310-125450332:+]	0.6406	155	7	-18.75	-0.1728
MIMAT0000063	hsa-let-7b	286140	RNF5P1	uc011hyb.1	NR_003129	uugguGUGUUGGA-UGAUGGAGu	|:| ||| ||||||||	gcuucCGCCCCCUCACUACCUCc	2	18	411	433	[hg19:6_mcf_hap5:3528341-3528363:+]	0.6253	156	7	-22.43	-1.0073
MIMAT0000063	hsa-let-7b	1728	NQO1	uc002exp.2	NM_000903	uuGGUGUGUU-GGAUGAUGGAGu	:|| :::| || |||||||	ccUCAGGUGAUCCGCCUACCUCa	2	21	856	878	[hg19:16:69744001-69744023:-]	0.5138	151	7	-19.3	-0.1102
MIMAT0000063	hsa-let-7b	1728	NQO1	uc002exp.2	NM_000903	uugguGUGUUGGAUGA-UGGAGu	| ||| || || |||||	cugguCUCAAACUCCUGACCUCa	2	18	838	860	[hg19:16:69744019-69744041:-]	0.5113	125	0	-17.44	-0.1085
MIMAT0000063	hsa-let-7b	401589	LOC401589	uc004dpp.2	BC137157	uuGGUGUGUUGGAUGAU-GGAGu	|: :|| ||| ||| ||||	cuCUUUACCACCCUCUAGCCUCu	2	21	258	280	[hg19:X:51795664-51795686:-]	0.6366	124	0	-18.24	-0.3561
MIMAT0000063	hsa-let-7b	54700	RRN3	uc002dde.2	NM_018427	uugguguguuggaugAUGGAGu	||||||	uauaccaauaaaaggUACCUCa	2	8	1685	1706	[hg19:16:15153895-15153916:-]	0.5755	120	6	-17.12	-0.1301
MIMAT0000063	hsa-let-7b	9615	GDA	uc010mow.1	AF019638	uugGUGUGUUGGAUGAUGGAGu	|||||:: ||:|||||||	uggCACACGG-CUGCUACCUCu	2	20	1013	1033	[hg19:9:74842866-74842886:+]	0.7324	169	7	-28.21	-0.2162
MIMAT0000063	hsa-let-7b	2145	EZH1	uc002iaz.2	NM_001991	uugguguGUUGGAUGAUGGAGu	|| |:|||||||||	gacagguCACCUUACUACCUCc	2	16	534	555	[hg19:17:40853995-40854016:-]	0.5471	163	7	-21.48	-0.1082
MIMAT0000063	hsa-let-7b	275	AMT	uc011bcn.1	AK293594	uuGGUGUGUUGGAUGAUGGAGu	|::| |||| |||||||	acCUGCCCAAC---CUACCUCa	2	21	525	543	[hg19:3:49454600-49454618:-]	0.5947	152	7	-21.47	-0.6322
MIMAT0000063	hsa-let-7b	123207	C15orf40	uc010uor.1	NM_001160113	uuggUGUGUUGGAUGAUGGAGu	||:|| ||:|||||||	cuugACGCA--CUGCUACCUCu	2	19	267	286	[hg19:15:83676876-83676895:-]	0.5079	159	7	-21.87	-0.1681
MIMAT0000063	hsa-let-7b	2804	GOLGB1	uc003eei.3	NM_004487	uuGGUGUGUUG--GAUGA-UGGAGu	|||||| :| || || |||||	caCCACACUGCAACUCCUGACCUCu	2	21	881	905	[hg19:3:121382422-121382446:-]	0.5391	131	0	-22.31	-0.4196
MIMAT0000063	hsa-let-7b	1789	DNMT3B	uc010geh.2	AF129268	uuggugugUUGGAUGAU-GGAGu	|::||:||| ||||	agaugagaAGUCUGCUACCCUCa	2	15	1524	1546	[hg19:20:31396646-31396668:+]	0.4558	122	0	-18.46	-0.3097
MIMAT0000063	hsa-let-7b	154141	MBOAT1	uc003ncx.1	NM_001080480	uuggUGUGUUGGAUGAUG-GAGu	|||:|| : ||||| |||	gcagACAUAA-UAACUACACUCa	2	19	785	806	[hg19:6:20101711-20101732:-]	0.5459	124	0	-18.56	-0.4417
MIMAT0000063	hsa-let-7b	160364	CLEC12A	uc001qwr.3	NM_138337	uuggUGUGU-UGGAUGAUGGAGu	|||:: |::||:||||||	auggACAUGCAUUUAUUACCUCu	2	19	498	520	[hg19:12:10138123-10138145:+]	0.537	149	6	-19.48	-0.1836
MIMAT0000063	hsa-let-7b	5648	MASP1	uc003frh.1	NM_001879	uugguGUGUUGGAU-GAUGGAGu	:|:| |:|| |||||||	aaugcUAUACCUUACCUACCUCg	2	18	289	311	[hg19:3:186937548-186937570:-]	0.621	156	7	-22.41	-0.6046
MIMAT0000063	hsa-let-7b	123606	NIPA1	uc001yvc.2	NM_144599	uuGGUGUGUUGGAUGAUGGAGu	|| || : ::| |||||||	ugCCUCA-GUUUUUCUACCUCu	2	21	4574	4594	[hg19:15:23044235-23044255:-]	0.5377	150	7	-19.66	-0.1106
MIMAT0000063	hsa-let-7b	3558	IL2	uc003ier.2	NM_000586	uugGUGUGUUGGAUGAUGGAgu	:::|:::::|:||||||	gaaUGUAUGGUUUGCUACCUau	3	20	75	96	[hg19:4:123372811-123372832:-]	0.6541	139	0	-17.88	-0.1173
MIMAT0000063	hsa-let-7b	54901	CDKAL1	uc003ndf.1	AK024151	uuGGUGUGUU-GGAUGAUGGAGu	:|| :||: ||| |||||||	acUCAAGCAGUCCUCCUACCUCa	2	21	1063	1085	[hg19:6:21232333-21232355:+]	0.5088	163	7	-23.24	-0.1626
MIMAT0000063	hsa-let-7b	54901	CDKAL1	uc003ndf.1	AK024151	uugguGUGUUGGAUGA-UGGAGu	| |:| || || |||||	cuaguCUCGAACUCCUGACCUCa	2	18	602	624	[hg19:6:21231872-21231894:+]	0.5089	121	0	-17.89	-0.1428
MIMAT0000063	hsa-let-7b	134957	STXBP5	uc003qlx.2	AL834152	uuGGUGUGUUGGAUGAU-GGAGu	|||::||| | ||| ||||	aaCCAUGCAAAC--CUAUCCUCa	2	21	1030	1050	[hg19:6:147612260-147612280:+]	0.8281	125	0	-23.73	-0.1079
MIMAT0000063	hsa-let-7b	401237	FLJ22536	uc010jpp.1	AK310212	uugguGUGUUGGAUGA-UGGAGu	| |||:|| || |||||	augguCUCAAUCUCCUGACCUCg	2	18	732	754	[hg19:6:21758654-21758676:+]	0.509	129	0	-19.69	-0.1103
MIMAT0000063	hsa-let-7b	80095	ZNF606	uc002qqx.1	AK056696	uuggugUGUUGG-AUGAUG-GAGu	|| ||| |:|||| |||	cuguuaACCACCAUGCUACACUCu	2	17	2210	2233	[hg19:19:58509059-58509082:-]	0.6087	123	0	-19.01	-0.1988
MIMAT0000063	hsa-let-7b	57209	ZNF248	uc001izd.1	NM_021045	uuGGUGUGUUGGA---UGAUGGAGu	||::: ::::| ||||||||	uuCCGUGAGGUUUUUAACUACCUCu	2	21	1125	1149	[hg19:10:38119394-38119418:-]	0.6226	147	7	-19.56	-0.6132
MIMAT0000063	hsa-let-7b	55216	C11orf57	uc001pmw.3	NM_001082969	uugguGUGUUGGAUGAUGGAGu	| | | :|||||||||	auaguCUCUAAUUACUACCUCu	2	18	1560	1581	[hg19:11:111955256-111955277:+]	0.5492	157	7	-17.49	-0.8299
MIMAT0000063	hsa-let-7b	5476	CTSA	uc002xqi.2	AK172808	uuGGU-GUGUUGGAUGAUGGAGu	||| :|| || :|||||||	cgCCAGUAC-UCCGGCUACCUCa	2	21	570	591	[hg19:20:44520349-44520370:+]	0.693	153	7	-24.24	-0.1657
MIMAT0000063	hsa-let-7b	5476	CTSA	uc002xqi.2	AK172808	uugguGUGUUGGAUGAUGGAGu	::| || |||||||	acagcUGCUUCCACCUACCUCa	2	18	1438	1459	[hg19:20:44523687-44523708:+]	0.6457	145	7	-18.81	-0.4296
MIMAT0000063	hsa-let-7b	79822	ARHGAP28	uc002kne.2	NM_001010000	uuGGUGUGUUGGA--UGAUGGAGu	|:|:|||:: | ||||||||	guCUAUACAGUAUAAACUACCUCa	2	21	2783	2806	[hg19:18:6914936-6914959:+]	0.6407	163	7	-24.76	-0.9606
MIMAT0000063	hsa-let-7b	6007	RHD	uc001bka.2	AY751494	uuGGUG-UGUUGGAUGAUGGAGu	:||| :|||||| |||||||	gcUCACUGCAACCU-CUACCUCc	2	21	179	200	[hg19:1:25655806-25655827:+]	0.5018	169	7	-27.13	-0.1679
MIMAT0000063	hsa-let-7b	6007	RHD	uc001bka.2	AY751494	uugguGUGUUGGAUGA-UGGAGu	| ||| || || |||||	cugauCUCAAACUCCUGACCUCa	2	18	319	341	[hg19:1:25655946-25655968:+]	0.5028	125	0	-17.82	-0.2469
MIMAT0000063	hsa-let-7b	56916	SMARCAD1	uc003htb.3	NM_001128430	uuGGUGUGUUG-GAUGAUGGAGu	:||:::: : |||||||||	cuUCAUGUGUUAAUACUACCUCc	2	21	1496	1518	[hg19:4:95212181-95212203:+]	0.5961	151	7	-18.91	-0.7008
MIMAT0000063	hsa-let-7b	146754	DNAH2	uc010vuk.1	AB385476	uugguGUGUUGGAUGAUG-GAGu	||| ||| ||||| |||	gagauCAC-ACC-ACUACACUCc	2	18	4	24	[hg19:17:7646933-7646953:+]	0.5057	121	0	-18.72	-0.1234
MIMAT0000063	hsa-let-7b	145946	SPATA8	uc002bue.2	NM_173499	uuGGUGUGUUGG-AUGAUGGAGu	:| ||| |: ||||||||	ucUCCCACUUCUGAACUACCUCc	2	21	194	216	[hg19:15:97328541-97328563:+]	0.5097	151	7	-20.54	-0.565
MIMAT0000063	hsa-let-7b	7020	TFAP2A	uc011dii.1	AK296737	uuGGU-GUGUUGGAUGAUG-GAGu	|:| || |||||:|||| |||	gcCUAUCAGAACCUGCUACACUCc	2	21	507	530	[hg19:6:10409487-10409510:-]	0.6868	139	0	-25.45	-1.12
MIMAT0000063	hsa-let-7b	1842	ECM2	uc004ash.2	NM_001393	uuGGUGUGUUGGAUGAUGGAGu	:| | ||:::| |||||||	aaUCUCUCAGUUUCCUACCUCu	2	21	203	224	[hg19:9:95258373-95258394:-]	0.5215	160	7	-20.46	-0.4245
MIMAT0000063	hsa-let-7b	8226	HDHD1A	uc011mhm.1	NM_001135565	uuggUGUGUUGGAUGAUGGAGu	| | :::|:|||||||	uuggAAAAUGUUUGCUACCUCa	2	19	812	833	[hg19:X:6967504-6967525:-]	0.5607	150	7	-17.97	-0.7855
MIMAT0000063	hsa-let-7b	58488	PCTP	uc010dch.2	AK058120	uugguguguuggaUGAUGGAGu	||||||||	agagccugucagaACUACCUCa	2	10	1039	1060	[hg19:17:53853429-53853450:+]	0.679	145	7	-22.37	-0.9411
MIMAT0000063	hsa-let-7b	6845	VAMP7	uc004fnr.2	NM_005638	uuGGUGUGUU--GGAUGAUGGAgu	|| : ||| | |:||||||	aaCCUUUCAAUUCAUGCUACCUga	3	21	1411	1434	[hg19:X:155173026-155173049:+]	0.649	135	0	-19.08	-0.1183
MIMAT0000063	hsa-let-7b	253461	ZBTB38	uc003etw.2	NM_001080412	uuGGUGUGUUGG--AUGAU-GGAGu	|||||| |:| |||| ||||	acCCACACCAUCAACACUACCCUCa	2	21	1441	1465	[hg19:3:141166259-141166283:+]	0.5632	131	0	-23.69	-0.4166
MIMAT0000063	hsa-let-7b	23780	APOL2	uc003apa.2	NM_145637	uugguGUGUUGGAUGA-UGGAGu	| | |:|| || |||||	augguCUCCAUCUCCUGACCUCg	2	18	285	307	[hg19:22:36623143-36623165:-]	0.509	121	0	-18.28	-0.121
MIMAT0000063	hsa-let-7b	23093	TTLL5	uc001xry.1	BX647530	uugguGUGUUGGAUGA-UGGAGu	:||||||| || |||||	ucuguUACAACCU-CUGACCUCu	2	18	2077	2098	[hg19:14:76249591-76249612:+]	0.6445	131	0	-20.7	-0.1828
MIMAT0000063	hsa-let-7b	4188	MDFI	uc003oqq.3	NM_005586	uugguGUGUUGGAUGAUGGAGu	|::|:|: |||||||	ggggcCGUAGCUCUCUACCUCu	2	18	367	388	[hg19:6:41621680-41621701:+]	0.5106	153	7	-20.74	-0.1212
MIMAT0000063	hsa-let-7b	51571	FAM49B	uc003yss.2	NM_016623	uugguGUGUUGGAUGAUGGAGu	::||| :|||||:|||	gugauUGCAA-UUACUAUCUCa	2	18	71	91	[hg19:8:130854297-130854317:-]	0.6807	143	0	-18.83	-0.1924
MIMAT0000063	hsa-let-7b	284565	NBPF15	uc010oxu.1	AF420437	uugGUGUGUUGGAUGAUGGAGu	|| |:||::|::||||||	aggCA-AUAAUUUGUUACCUCa	2	20	57	77	[hg19:1:144174551-144174571:+]	0.5749	149	6	-21.52	-0.2254
MIMAT0000063	hsa-let-7b	573	BAG1	uc003zsj.2	NM_004323	uuGGUGUGUUGGAUGAUGGAGu	:::| | ||||||||||	cuUUGCUCCUGCUACUACCUCu	2	21	2297	2318	[hg19:9:33252899-33252920:-]	0.5552	156	7	-18.07	-0.1458
MIMAT0000063	hsa-let-7b	201164	PLD6	uc002gqz.2	NM_178836	uugguGUGUUGGAUGA-UGGAGu	| ||| || || |||||	cugguCUCAAACUCCUGACCUCa	2	18	982	1004	[hg19:17:17105077-17105099:-]	0.5128	125	0	-17.44	-0.1767
MIMAT0000063	hsa-let-7b	2246	FGF1	uc003lmn.3	NM_000800	uuGGUGUGUUGGA-U-GA-UGGAGu	|| |: ||||| | || |||||	cgCCCCG-AACCUCACCUGACCUCa	2	21	1137	1160	[hg19:5:141973695-141973718:-]	0.5164	120	0	-20.22	-0.1105
MIMAT0000063	hsa-let-7b	827	CAPN6	uc004epc.1	NM_014289	uuGGUGUGUUGGAUGAUG-GAGu	||||||| | |||| |||	auCCACACA--CACCUACACUCa	2	21	784	804	[hg19:X:110489001-110489021:-]	0.6601	125	0	-27.13	-0.3406
MIMAT0000063	hsa-let-7b	27185	DISC1	uc010pwp.1	FJ804211	uuGGUGUGUUGGAUGAUGGAGu	:||::: |:| |||||||	ccUCAUGUUUCUUCCUACCUCu	2	21	26	47	[hg19:1:231885852-231885873:+]	0.5047	156	7	-17.65	-0.1347
MIMAT0000063	hsa-let-7b	6543	SLC8A2	uc002pgx.2	NM_015063	uuGGUGUGUUGGA--UGAUGGAGu	|||| |: ||| ||||||||	ccCCACUCGCCCUCCACUACCUCu	2	21	719	742	[hg19:19:47932604-47932627:-]	0.6276	167	7	-25.64	-0.1564
MIMAT0000063	hsa-let-7b	84866	TMEM25	uc001ptm.2	NM_001144038	uuGGUGUGUUGGAUGAU-GGAGu	|:|| ::: |||||| ||||	uaCUAC-UGGACUACUAGCCUCc	2	21	399	420	[hg19:11:118417261-118417282:+]	0.507	126	0	-19.3	-0.3853
MIMAT0000063	hsa-let-7b	79676	OGFOD2	uc001udz.1	NM_024623	uuGGUGU-GUUGGAUGAUGGAGu	|| || : | | |||||||	uuCCUCAUUUAGCACCUACCUCc	2	21	621	643	[hg19:12:123464514-123464536:+]	0.5028	147	7	-17.15	-0.4236
MIMAT0000063	hsa-let-7b	6901	TAZ	uc004fla.2	NM_181311	uuggugUGUUGGAUGAUGGAGu	:| :|: ||||||||	ccaggaGCUGCUCACUACCUCc	2	17	400	421	[hg19:X:153649743-153649764:+]	0.5132	152	7	-18.31	-0.1574
MIMAT0000063	hsa-let-7b	2016	EMX1	uc002sin.1	NM_004097	uugguGUGUUGGAUGAUGGAGu	| ::::|| |||||||	gggacCCUGGUCU-CUACCUCc	2	18	555	575	[hg19:2:73161638-73161658:+]	0.5642	147	7	-18.97	-0.1269
MIMAT0000063	hsa-let-7b	2571	GAD1	uc002ugi.2	NM_000817	uugGUGUGUUGG-AUG-AUGGAGu	:::|||::: ||| ||||||	auaUGUACAGUUAUACAUACCUCu	2	20	214	237	[hg19:2:171716606-171716629:+]	0.594	126	6	-18.25	-0.6292
MIMAT0000063	hsa-let-7b	10125	RASGRP1	uc001zke.3	NM_005739	uugguguguuGGA-UGAUGGAGu	|:| ||||||||	cuggcuccuuCUUCACUACCUCa	2	13	478	500	[hg19:15:38782255-38782277:-]	0.5833	147	7	-18.17	-0.7551
MIMAT0000063	hsa-let-7b	64089	SNX16	uc003ycn.2	NM_152836	uuGGUGUGUUGGAUGAUGGAGu	:| : ||: |||||||||	ccUCUUUCAGAAUACUACCUCc	2	21	745	766	[hg19:8:82712966-82712987:-]	0.5843	156	7	-19.49	-0.8212
MIMAT0000063	hsa-let-7b	3746	KCNC1	uc001mnk.3	NM_004976	uugGUGUGUUGG--AU--GAUGGAGu	:|:| |:|| || |||||||	agaUAUAAAGCCCAUAGUCUACCUCu	2	20	1076	1101	[hg19:11:17795253-17795278:+]	0.7509	149	7	-20.52	-0.2841
MIMAT0000063	hsa-let-7b	8476	CDC42BPA	uc001hqr.2	NM_003607	uuGGUGUGUUGGAU-GAU-GGAGu	||| ||| :|| ||| ||||	guCCAGCCAAGUUAUCUACCCUCa	2	21	3098	3121	[hg19:1:227178848-227178871:-]	0.5602	127	0	-20.1	-0.3767
MIMAT0000063	hsa-let-7b	55718	POLR3E	uc002dkj.1	AB040885	uugguGUGUUGGAUGAUGGAGu	| | |: |||||||||	cuuuuCCCCAUGUACUACCUCc	2	18	1412	1433	[hg19:16:22339110-22339131:+]	0.477	157	7	-17.69	-0.1593
MIMAT0000063	hsa-let-7b	23646	PLD3	uc002onj.3	NM_012268	uuGGUGUGUUGGAUGAUGGAGu	|: : | |||| |||||||	ugCUCUCCCACCU-CUACCUCc	2	21	127	147	[hg19:19:40884207-40884227:+]	0.6934	154	7	-17.6	-0.4377
MIMAT0000063	hsa-let-7b	388335	TMEM220	uc002gmx.2	NM_001004313	uuGGUGUGUU-GGAUGAUGGAGu	:|| :::| ||| |||||||	gcUCAGGUGAUCCUCCUACCUCa	2	21	610	632	[hg19:17:10618138-10618160:-]	0.5046	159	7	-21.17	-0.1192
MIMAT0000063	hsa-let-7b	3198	HOXA1	uc003syd.2	NM_153620	uuGGUGUGUUGGA-UGAUGGAGu	:|| ||| :|| ||||||||	ccUCAGACACUCUGACUACCUCc	2	21	363	385	[hg19:7:27134065-27134087:-]	0.7495	167	7	-22.13	-0.5521
MIMAT0000063	hsa-let-7b	3198	HOXA1	uc003syd.2	NM_153620	uuGGUGUGUUGGAUGAUGGAGu	|| |: :::|| |||||||	uuCCCCGGGGUCUUCUACCUCa	2	21	346	367	[hg19:7:27134083-27134104:-]	0.7495	160	7	-24.88	-0.5497
MIMAT0000063	hsa-let-7b	1960	EGR3	uc003xcm.1	NM_004430	uuGGUGUGUUGGAUGAUGGAGu	:| | | ||| |||||||	cuUCUCCCCACC--CUACCUCa	2	21	1582	1601	[hg19:8:22546385-22546404:-]	0.6224	149	7	-18.36	-0.155
MIMAT0000063	hsa-let-7b	126859	C1orf125	uc009wxg.2	BC146823	uuGGUGUGUUGGAUGAUGGAGu	|| | |||:|||||||||	guCCUGAAAACUUACUACCUCc	2	21	488	509	[hg19:1:179338064-179338085:+]	0.7505	172	7	-23.46	-0.8527
MIMAT0000063	hsa-let-7b	2581	GALC	uc001xvt.2	NM_000153	uuGGUGUGUUGGAUGAUGGAGu	|: : :||: ||||||||	gcCUCUUUAAUAAACUACCUCu	2	21	591	612	[hg19:14:88400464-88400485:-]	0.6053	152	7	-18.57	-1.1809
MIMAT0000063	hsa-let-7b	84924	ZNF566	uc010xtf.1	NM_001145343	uugguGUGUUGGAU-GAUGGAGu	:|:|| || |||||||	auaauUAUAA--UACCUACCUCa	2	18	923	943	[hg19:19:36938936-36938956:-]	0.555	145	7	-17.67	-0.289
MIMAT0000063	hsa-let-7b	10121	ACTR1A	uc001kvv.2	NM_005736	uugGUGUGUUGGAUGA-UGGAGu	|:| :|||| ||| |||||	gugCGCUUAACCAACUCACCUCc	2	20	1511	1533	[hg19:10:104239087-104239109:-]	0.7783	135	0	-20.42	-0.7621
MIMAT0000063	hsa-let-7b	57594	HOMEZ	uc001wja.2	NM_020834	uuGGUGUGUUGGA----UGAUGGAGu	::||| ||||| ||||||||	uuUUACA-AACCUGUUAACUACCUCc	2	21	1228	1252	[hg19:14:23743532-23743556:-]	0.6358	157	7	-20.83	-0.7606
MIMAT0000063	hsa-let-7b	124446	TMEM219	uc010bzl.1	BC017488	uuGGUGUGUUGGAUGA-UGGAGu	|:: ||| ||:|| |||||	ugCUGACCAAGCUGCUCACCUCg	2	21	597	619	[hg19:16:29979553-29979575:+]	0.7656	128	0	-21.86	-0.3056
MIMAT0000063	hsa-let-7b	80862	NCRNA00171	uc011hko.1	BX648746	uuGGUGU-GUUGGAUGAUGGAGu	|::|| | |:| |||||||	acCUGCAUCCAUCAUCUACCUCa	2	21	1979	2001	[hg19:6_mcf_hap5:1404642-1404664:-]	0.58	155	7	-20.57	-1.1094
MIMAT0000063	hsa-let-7b	89932	PAPLN	uc001xnw.3	NM_173462	uugguGUGUUGGAUGA-UGGAGu	| |:| || || |||||	cugguCUCGAACUUCUGACCUCa	2	18	528	550	[hg19:14:73739900-73739922:+]	0.5093	121	0	-17.29	-0.135
MIMAT0000063	hsa-let-7b	387914	SHISA2	uc001uqm.1	NM_001007538	uugguGUGUUGGAUGA-UGGAGu	| || :|| || |||||	cugguCUCACUCUCCUGACCUCa	2	18	625	647	[hg19:13:26620004-26620026:-]	0.5081	121	0	-20.46	-0.1166
MIMAT0000063	hsa-let-7b	23243	ANKRD28	uc003caj.1	NM_015199	uuGGUGUGUUGGAUGAUGGAGu	||| :::||: |||||||	uuCCAAGUGACU--CUACCUCa	2	21	2100	2119	[hg19:3:15709658-15709677:-]	0.675	153	7	-19.32	-0.5708
MIMAT0000063	hsa-let-7b	23243	ANKRD28	uc003caj.1	NM_015199	uuGGUGUGUUGGAUGA-UGGAGu	:||: ||::|| || |||||	guUCAUCCAGUCU-CUAACCUCu	2	21	2027	2048	[hg19:3:15709729-15709750:-]	0.675	126	0	-18.21	-0.3964
MIMAT0000063	hsa-let-7b	5981	RFC1	uc003gtx.1	NM_002913	uuGGUGUGUUGG-AUGAUGGAGu	:|| | : |: |:|||||||	gcUCAGAGGUCUGUGCUACCUCu	2	21	1102	1124	[hg19:4:39289257-39289279:-]	0.578	151	7	-17.34	-0.1945
MIMAT0000063	hsa-let-7b	57157	PHTF2	uc003ugo.3	NM_001127360	uugGUGUGUUG-GAU--GAUGGAgu	|:|| ||| :|| ||||||	aagCGCAGAACAUUAUUCUACCUau	3	20	1048	1072	[hg19:7:77553197-77553221:+]	0.5582	137	0	-17.6	-0.1855
MIMAT0000063	hsa-let-7b	9421	HAND1	uc003lvn.2	NM_004821	uuGGUGUGUUGGAUGAUGGAGu	||| || ::| |||||||	ccCCA-ACCCUUUUCUACCUCa	2	21	731	751	[hg19:5:153854615-153854635:-]	0.6103	154	7	-21.96	-1.1342
MIMAT0000063	hsa-let-7b	339047	LOC339047	uc002dew.3	BC039707	uuGGUGUG-UUGGAUGAUGGAGu	|| :|| ::|| |||||||	ugCCCUACUGGCC--CUACCUCa	2	21	54	74	[hg19:16:16443989-16444009:+]	0.5031	148	7	-22.52	-0.2851
MIMAT0000063	hsa-let-7b	10849	CD3EAP	uc002pbq.1	NM_012099	uugguGUGUUGGAUGA-UGGAGu	| |:| || || |||||	cugguCUCGAACUCCUGACCUCg	2	18	896	918	[hg19:19:45913655-45913677:+]	0.5008	121	0	-17.76	-0.1083
MIMAT0000063	hsa-let-7b	54851	ANKRD49	uc001pey.2	AK057696	uugGUGUGUUGG-A-UGAUGGAGu	|| ::| |: | ||||||||	ggaCAAGUAUCUAUCACUACCUCu	2	20	1037	1060	[hg19:11:94231631-94231654:+]	0.7328	149	7	-17.76	-0.9239
MIMAT0000063	hsa-let-7b	131450	CD200R1	uc011bhx.1	AK304426	uuGGUG-UGUUGG--AUGAUGGAGu	:||: |||| : :|||||||	uaUCAUGACAAGUAGAGCUACCUCa	2	21	637	661	[hg19:3:112641981-112642005:-]	0.6385	146	7	-21.09	-1.1307
MIMAT0000063	hsa-let-7b	2899	GRIK3	uc001cba.1	AJ299451	uuGGUGUGUUGGAUGAUGGAGu	|| ::| ||: |||||||	agCCCUGCCACU--CUACCUCu	2	21	83	102	[hg19:1:37270432-37270451:-]	0.4756	149	7	-18.53	-0.2315
MIMAT0000063	hsa-let-7b	641515	LOC641515	uc001gyh.2	BC032956	uugguGUGUUGGAU-GAUGGAGu	|| ::| || |||||||	augauCA-GGCAUAUCUACCUCu	2	18	1855	1876	[hg19:1:202795398-202795419:+]	0.5981	146	7	-18.55	-0.2055
MIMAT0000063	hsa-let-7b	5899	RALB	uc002tmm.2	CR601386	uuGGUGUGUUGGAUGAUGGAGu	||| || :||:|||||||	ugCCAGACCUUCUGCUACCUCu	2	21	1542	1563	[hg19:2:121051826-121051847:+]	0.6002	168	7	-28.56	-0.307
MIMAT0000063	hsa-let-7b	6199	RPS6KB2	uc009yrq.2	CR602192	uuGGUG---UGUUGGAUGAUGGAGu	|||| :| |||| |||||||	gcCCACGGAGCUACCU-CUACCUCc	2	21	31	54	[hg19:11:67202514-67202537:+]	0.635	157	7	-24.49	-0.3055
MIMAT0000063	hsa-let-7b	10255	HCG9	uc003rth.2	NR_028032	uuggUGUGUUGGAUGAUGGAGu	|||::| || |||||||	gagaACAUGAGCUUCUACCUCc	2	19	425	446	[hg19:6:29945452-29945473:+]	0.513	166	7	-18.5	-0.392
MIMAT0000063	hsa-let-7b	201626	PDE12	uc003diw.3	NM_177966	uugguguGUUGGAUGAUGGAGu	| |||| |||||||	uuaggguCUACCU-CUACCUCa	2	16	843	863	[hg19:3:57546574-57546594:+]	0.5876	153	7	-20.24	-0.7861
MIMAT0000063	hsa-let-7b	83931	STK40	uc009vva.1	CR606169	uuGGUG-UGUUGGAU--GAUGGAGu	:||| |:: ::|| |||||||	aaUCACGAUGUUUUAAUCUACCUCu	2	21	451	475	[hg19:1:36807090-36807114:-]	0.6979	150	7	-19.75	-1.0374
MIMAT0000063	hsa-let-7b	4122	MAN2A2	uc002bqc.2	NM_006122	uuggugugUUGGAUGAUGGAGu	:|:|| |||||||	cuaaguuaGAUCU-CUACCUCa	2	15	2141	2161	[hg19:15:91465158-91465178:+]	0.505	148	7	-18.41	-0.4541
MIMAT0000063	hsa-let-7b	1762	DMWD	uc002pdj.1	NM_004943	uuggUGUGUUGGAUGA-UGGAGu	|| | |||:|| |||||	cauaACCCUCCCUGCUGACCUCa	2	19	49	71	[hg19:19:46287430-46287452:-]	0.6005	126	0	-22.42	-0.5392
MIMAT0000063	hsa-let-7b	54801	HAUS6	uc003znk.2	NM_017645	uuggUGUGUUGGA-UGAUGG-AGu	|| | |:|| |||||| ||	guagACCCCAUCUCACUACCAUCa	2	19	1100	1123	[hg19:9:19055218-19055241:-]	0.5506	125	0	-19.58	-0.3956
MIMAT0000063	hsa-let-7b	4696	NDUFA3	uc002qdf.2	BC011021	uuGGUG-UGUUGGAUGAUG-GAGu	|||: |::||| |||| |||	cuCCAUGAUGACC--CUACACUCa	2	21	142	163	[hg19:19:54608933-54608954:+]	0.5012	120	0	-18.56	-0.3684
MIMAT0000063	hsa-let-7b	1200	TPP1	uc001mel.1	NM_000391	uuGGUGUGUUGGAU---GAUGGAGu	|::|:| |||: |||||||	caCUGCGCCCCCUGUGCCUACCUCu	2	21	1586	1610	[hg19:11:6634167-6634191:-]	0.6069	151	7	-22.36	-0.2091
MIMAT0000063	hsa-let-7b	10125	RASGRP1	uc010bbg.2	AY634315	uugguguguuGGA-UGAUGGAGu	|:| ||||||||	cuggcuccuuCUUCACUACCUCa	2	13	587	609	[hg19:15:38782255-38782277:-]	0.5833	147	7	-18.17	-0.728
MIMAT0000063	hsa-let-7b	64784	CRTC3	uc002bpp.2	NM_022769	uuGGUGUGUUGGAUGAUG-GAGu	| || || : |||||| |||	auCGAC-CAUUGUACUACUCUCa	2	21	2714	2735	[hg19:15:91188086-91188107:+]	0.5771	122	0	-18.47	-0.5019
MIMAT0000063	hsa-let-7b	55545	MSX2P1	uc002ivn.2	NR_002307	uuGGUGUGUUGGAU--GAU-GGAGu	|::|| |||||| ||| ||||	ggCUGCAAAACCUAUGCUACCCUCc	2	21	672	696	[hg19:17:56234991-56235015:+]	0.5236	135	0	-19.07	-0.1416
MIMAT0000063	hsa-let-7b	10255	HCG9	uc011jef.1	NR_028032	uuggUGUGUUGGAUGAUGGAGu	|||::| || |||||||	gagaACAUGAGCUUCUACCUCc	2	19	420	441	[hg19:6_ssto_hap7:1274774-1274795:+]	0.5341	166	7	-18.5	-0.4306
MIMAT0000063	hsa-let-7b	400804	LOC400804	uc001hmw.1	NR_024236	uuggugUGUU-GGAUG-AUGGAGu	|:|| :|||| ||||||	cauuuaAUAAUUCUACGUACCUCa	2	17	1425	1448	[hg19:1:221505730-221505753:-]	0.5115	127	6	-18.64	-0.7277
MIMAT0000063	hsa-let-7b	7753	ZNF202	uc001pzd.1	NM_003455	uugGUGUGUUGGAUGAUGGAGu	||| | :||| |||||||	gugCAC-CUGCCU-CUACCUCa	2	20	244	263	[hg19:11:123596442-123596461:-]	0.5243	155	7	-23.69	-0.4906
MIMAT0000063	hsa-let-7b	284443	ZNF493	uc002npu.2	NM_145326	uuGGUGUGUU-GGAUGAUGGAGu	:|| :|:| :|| |||||||	guUCAAGCGAUUCUCCUACCUCa	2	21	693	715	[hg19:19:21591023-21591045:+]	0.5383	159	7	-21.15	-0.2625
MIMAT0000063	hsa-let-7b	83440	ADPGK	uc002avj.1	BC018074	uuGGUGUGUUGGAUGAUGGAGu	||| |::|| ||||||||	uuCCAAAUGAC--ACUACCUCc	2	21	918	937	[hg19:15:73075191-73075210:-]	0.5406	161	7	-17.21	-0.6558
MIMAT0000063	hsa-let-7b	541565	C8orf58	uc003xce.2	NM_001013842	uugGUGUGUUGGAU-GAUGGAGu	::| :: |||| |||||||	ugaUGCCUGCCCUAUCUACCUCa	2	20	768	790	[hg19:8:22461587-22461609:+]	0.6343	154	7	-20.66	-1.1541
MIMAT0000063	hsa-let-7b	150350	ENTHD1	uc003ayg.2	NM_152512	uugguguguuggaugAUGGAGu	||||||	uucuuucaugcucugUACCUCa	2	8	250	271	[hg19:22:40139413-40139434:-]	0.5936	120	6	-17.5	-0.1183
MIMAT0000063	hsa-let-7b	84914	ZNF587	uc002qqi.1	AK095812	uuGGUGUGUU-GGAUGAUGGAGu	:||::||| ||| |||||||	guUCAUGCAAUCCUCCUACCUCa	2	21	224	246	[hg19:19:58371732-58371754:+]	0.52	171	7	-25.41	-0.2116
MIMAT0000063	hsa-let-7b	84914	ZNF587	uc002qqi.1	AK095812	uugguGUGUUGGAUGA-UGGAGu	| ||| || || |||||	cugguCUCAAACUCCUGACCUCa	2	18	341	363	[hg19:19:58371849-58371871:+]	0.5236	125	0	-17.44	-0.2038
MIMAT0000063	hsa-let-7b	10207	INADL	uc001dac.2	AB044807	uugGUG-UGUUGGAUGAU-GGAGu	||: | || |||||| ||||	gugCAUGAAAAGCUACUACCCUCa	2	20	4857	4880	[hg19:1:62628981-62629004:+]	0.5963	130	0	-19.76	-0.2465
MIMAT0000063	hsa-let-7b	10898	CPSF4	uc003uqj.2	NM_006693	uuGGUGUGUUGGAU---GAUGGAGu	:|| |: |:||: |||||||	cuUCAGAUCAUCUGUGCCUACCUCc	2	21	675	699	[hg19:7:99054798-99054822:+]	0.5523	151	7	-17.85	-0.2012
MIMAT0000063	hsa-let-7b	54822	TRPM7	uc001zyu.2	BC051024	uugguGUGUUGGAUGA-UGGAGu	| ||| || || |||||	cugguCCCAAACUCCUGACCUCa	2	18	479	501	[hg19:15:50896553-50896575:-]	0.5056	125	0	-18.75	-0.1981
MIMAT0000063	hsa-let-7b	146853	C17orf50	uc002hjx.2	NM_145272	uuGGUGUGUUGGA-U-GA--UGGAGu	:||||||:||| | || |||||	gcUCACACAGCCUCACCUUCACCUCu	2	21	300	325	[hg19:17:34091937-34091962:+]	0.4846	122	0	-25.3	-0.2129
MIMAT0000063	hsa-let-7b	3817	KLK2	uc002ptv.2	NM_005551	uuGGUGUGUUGGAUGAUGGAGu	|::: | ||| |||||||	ccCUGUCCCACC-CCUACCUCu	2	21	5	25	[hg19:19:51381820-51381840:+]	0.4987	150	7	-17.35	-0.5231
[truncated: 128,991 more rows]

## Sheet: human_target_summary
mirna_name	gene_symbol		miRNA(125)	num_target	target_gene
hsa-let-7a	DMD		hsa-let-7a	1175	DMD	UBR1	UBE2CBP	TMPPE	C20orf72	EIF4G2	TMEM2	ACTA1	RNFT1	DNAJC2	PHTF2	VPS33A	RIPK4	LIPT2	BSDC1	NPHP3	ARHGAP8	MLC1	CDC25A	ABHD14B	ARNT	FGF11	CLEC4M	MFSD8	NPAS3	SRGN	GPCPD1	FRMPD4	C12orf49	NME4	PIK3IP1	CHD3	PIK3C2B	GAB3	DCAF15	EPHB1	RBMS1	NCRNA00171	ASH1L	NCOA1	TMEM143	C1orf91	SHROOM2	SLC24A1	KRT82
hsa-let-7a	UBR1				PLDN	SIX4	LOC284023	NFS1	MRI1	YBX1	SLCO1A2	SPIN3	NLK	CRISP2	IGDCC4	NGF	PHIP	C15orf41	TMEM135	ZNF605	SNORD11B	LCORL	KLK6	ZNF273	FAM135A	MAFIP	CDC14B	ELOVL7	COQ7	MED10	RNF5P1	RABGEF1	LIPH	PUS7L	MLLT10	RNF170	RASL10B	S100PBP	NLN	SLC29A3	RPUSD2	DPAGT1	C14orf2	POLL	PTPRD	MBD6	ACSL6	GATM	POMGNT1
hsa-let-7a	UBE2CBP				ANGPT2	ABCB9	MAPK11	LOC285074	CLDN12	TRIM68	SEC16B	SEMA4G	UPB1	FGD6	CDC25B	PSORS1C2	ISLR	ANKZF1	CCDC76	ARID3B	SUOX	TGFBR3	COLQ	MICAL3	INTS2	SYT6	NQO1	LOC401589	GDA	EZH1	C15orf40	DNMT3B	CLEC12A	MASP1	SLC9A6	IL2	STXBP5	FLJ22536	ZNF606	ZNF410	CTSA	ARHGAP28	RHD	SEC24C	TFAP2A	ECM2	HDHD1A	PCTP	ALDOC
hsa-let-7a	TMPPE				MTUS1	AHCTF1	DTX2	USP24	EOMES	HDLBP	PLXND1	KIF2A	GOLGA6L9	C14orf25	NMI	TGFBR1	OLFML1	TMEM138	C6orf167	C1RL	OTOP2	POU2F1	SOX13	ABCG4	MOBKL3	PAK3	TMEM66	NDST2	ZNF417	DUS4L	GALNT1	MTF2	LMNA	KIF1B	STAG3	LOC338739	ANKRD39	TRIM71	ENTPD7	ZNF784	TMPRSS2	LRBA	TXNDC15	VSIG4	OPALIN	ZNF557	KCNK6	KBTBD3	LOC399491
[truncated: 99,226 more rows]
[truncated: 55 more columns]

## Sheet: mouse_target
#mirbase_acc	mirna_name	gene_id	gene_symbol	transcript_id	ext_transcript_id	mirna_alignment	alignment	gene_alignment	mirna_start	mirna_end	gene_start	gene_end	genome_coordinates	conservation	align_score	seed_cat	energy	mirsvr_score
[truncated: 112,810 more rows]

[truncated: 4 more sheets: mouse_target_summary, rat_target, rat_target_summary, conserved_target]
