# Supplementary material for: Investigating MicroRNA and transcription factor co-regulatory networks in colorectal cancer
Source: BMC Bioinformatics. 2017 Sep 2;18:388. doi: 10.1186/s12859-017-1796-4 (PMC5581471; doi:10.1186/s12859-017-1796-4)
Supplement: Supplementary file 3 — TextS1. Compiles CRC-related genes from multiple datasets. Text S2. compiles CRC-related miRNAs from multiple datasets. (ZIP 9 kb) [file 12859_2017_1796_MOESM3_ESM.zip]

Archive with 3 entries (2 files):
- Additional file 3 – Texts S1 though S2/
- Additional file 3 – Texts S1 though S2/S1_Text.docx
- Additional file 3 – Texts S1 though S2/S2_Text.docx
